# Supplementary material for: The first known fossil Uma: ecological evolution and the origins of North American fringe-toed lizards
Source: BMC Evol Biol. 2019 Sep 6;19:178. doi: 10.1186/s12862-019-1501-5 (PMC6729053; doi:10.1186/s12862-019-1501-5)
Supplement: Supplementary file 2 — GenBank accession numbers for molecular data. Identifiers of sequences accessioned at DataDryad are also included. (XLSX 51 kb) [file 12862_2019_1501_MOESM2_ESM.xlsx]

## Sheet: Sheet1
Concatenated
Genus	species	ND1	ND2	COI	CYTB	ATPase sub6	12S	ADNP	AHR	AKAP9	BACH1	BDNF	BHLHB2	BMP2	CAND1	CARD4	CILP	CXCR4	ECEL1	ENC1/6	FSHR	FSTL5	GALR1	GHSR	HLCS	INHBA	LRRN1	MKL1	MSH6	NGFB	NKTR	NTF3	PNN	PRLR	PTGER4	R35 (GPR149)	RAG-1	SLC8A1	SLC8A3	SLC30A1	SNCAIP	TRAF6	UBN1	ZEB2		sun07	sun08	sun10	sun12
Uma	exsul	EU543779.1	EU543779.1	EU543779.1	EU543748.1	AF384897.1	AF194265.1																																							-
Uma	inornata	EU543785.1	EU543785.1	EU543785.1	EU543754.1	AF301921.1	AF194264.1					CVFTL86																					CVFTL86			CVFTL86	CVFTL86									CVFTL86	CVFTL86	CVFTL86	CVFTL86
Uma	notata	EU543784.1	EU543784.1	EU543784.1	EU543753.1	AF301953.1	L41432.1	KP820709.1	KP820546.1	KP820600.1	KP820694.1	KP820850.1	KP820731.1	KP820739.1	KP820777.1	KP820722.1	KP820657.1	KP820525.1	KP820812.1	KP820591.1	KP820819.1	KP820668.1	KP820806.1	KP820791.1	KP820575.1	KP820784.1	KP820623.1	KP820607.1	KP820555.1	KP820767.1	KP820799.1	KP820632.1	KP820517.1	KP820507.1	KP820716.1	KP820535.1	ADG19	KP820832.1	KP820747.1	KP820677.1	KP820586.1	KP820648.1	KP820826.1	KP820757.1		ADG26	ADG22	ADG26	ADG26
Uma	paraphygas	EU543780.1	EU543780.1	EU543780.1	EU543749.1	AF384920.1	AF194266.1																																							-
Uma	scoparia	EU543782.1	EU543782.1	EU543782.1	EU543750.1	AF389626.1	AF194260.1	JF818251.1	JF818308.1	JF805858.1	JF805929.1	JF806029.1	JF810347.1	JF806072.1	JF818567.1	JN702042.1	JN702167.1	JN702371.1	GQ895789.1	JF818201.1	JF804423.1	JF806150.1	JN702557.1	JN881105.1	JN702748.1	JF818514.1	JN880785.1	JF804480.2	JF805999.1	JF818353.1	JF806184.1	JF804574.1	JF804527.1	GQ896103.1	JN880621.1	JF804608.1	GQ896029.1	JF804205.1	JF804278.1	JF804330.1	JF818405.1	GQ895967.1	JF806279.1	JF804654.1		HSU077	HSU077	HSU077	HSU077
Callisaurus	draconoides	EU543792.1	EU543792.1	EU543792.1	EU543761.1	DQ001809.1	AF194252.1	KP820706.1	KP820543.1	KP820597.1	KP820692.1	KP820847.1	KP820728.1	KP820736.1	KP820774.1	KP820719.1	KP820654.1	KP820522.1	KU766458.1	-	KP820816.1	KP820665.1	KP820805.1	KU766896.1	KP820572.1	KP820781.1	KP820620.1	KP820604.1	KP820552.1	KP820764.1	KP820796.1	KU767980.1	KP820514.1	KP820504.1	KP820713.1	KU768507.1	KU768408.1	KP820829.1	KP820744.1	KP820674.1	KP820583.1	KP820645.1	KP820823.1	KP820754.1		-	-	-	-
Cophosaurus	texanus	EU543793.1	EU543793.1	EU543793.1	EU543762.1	AF301958.1	AF194259.1	KP820705.1	KP820542.1	KP820596.1	KP820691.1	KP820846.1	KP820727.1	-	KP820773.1	KP820718.1	KP820653.1	KP820521.1	KP820808.1	-	-	KP820664.1	KP820804.1	KP820787.1	KP820571.1	KP820780.1	KP820619.1	KP820603.1	KP820551.1	KP820763.1	KP820795.1	KP820628.1	KP820513.1	KP820503.1	KP820712.1	KP820531.1	KP820635.1	KP820828.1	KP820743.1	KP820673.1	KP820582.1	KP820644.1	KP820822.1	KP820753.1		-	-	-	-
Holbrookia	maculata	EU543804.1	EU543804.1	EU543804.1	EU543773.1	AF301959.1	AF194270.1	KP820703.1	KP820538.1	KP820592.1	-	KP820844.1	KP820724.1	KP820733.1	KP820770.1	-	-	KP820520.1	KP820807.1	-	KP820814.1	KP820660.1	-	KP820786.1	KP820567.1	KP820779.1	KP820617.1	KP820602.1	KP820549.1	KP820760.1	KP820793.1	KP820625.1	KP820510.1	KP820499.1	KP820711.1	KP820528.1	KP820634.1	-	KP820741.1	KP820670.1	KP820578.1	KP820641.1	KP820821.1	KP820749.1		-	-	-	-
Phrynosoma	platyrhinos	AY297488.1	AY297488.1	AY297488.1	EU543746.1	-	AF346842.1	JF818249.1	JF818306.1	JF805850.1	JF805921.1	JF806023.1	JF810339.1	JF806064.1	JF818565.1	JN702032.1	KR360124.1	JN702454.1	JN881309.1	JF818199.1	JF804408.1	JF806142.1	JN702573.1	JN881077.1	JN702712.1	JF818512.1	JN880759.1	JF804462.2	JF805991.1	JF818351.1	JF806178.1	JF804559.1	JF804512.1	JN880863.1	-	JF804597.1	JF806208.1	JF804189.1	JF804258.1	JF804314.1	JF818403.1	JF804361.1	JF806271.1	JF804639.1		-	-	-	-
Urosaurus	ornatus	EU543776.1	EU543776.1	EU543776.1	EU543745.1	GQ272929.1	AF194247.1	KP820707.1	KP820544.1	KP820598.1	KP820693.1	KP820848.1	KP820729.1	KP820737.1	KP820775.1	KP820720.1	KP820655.1	KP820523.1	KP820810.1	KP820588.1	KP820817.1	KP820666.1	KP820802.1	KP820789.1	KP820573.1	KP820782.1	KP820621.1	KP820605.1	KP820553.1	KP820765.1	KP820797.1	KP820630.1	KP820515.1	KP820505.1	KP820714.1	KP820533.1	KP820637.1	KP820830.1	KP820745.1	KP820675.1	KP820584.1	KP820646.1	KP820824.1	KP820755.1		-	-	-	-
Basiliscus	basiliscus	MF624301.1	MF624301.1	MF624301.1	-	-	AF338330.1	JF818234.1	JF818291.1	JF805836.1	JF805907.1	JF806017.1	JF810325.1	JF806053.1	JF818550.1	JN702038.1	JN702181.1	JN702319.1	JN881293.1	JF818184.1	JF804382.1	JF806130.1	JN702607.1	JN881011.1	JN702632.1	JF818495.1	JN880709.1	JF804430.2	JF805977.1	JF818336.1	HQ876258.1	JF804532.1	JF804487.1	JN880809.1	JN880583.1	HQ876326.1	JF806202.1	JF804162.1	JF804217.1	JF804287.1	JF818388.1	JF804335.1	JF806257.1	JF804613.1		-	-	-	-
Chamaeleo	calyptratus	AF448744.1	AF448744.1	AF448744.1	-	-	-	GU432436.1	JF818288.1	JF805819.1	JF805890.1	GU457847.1	JF810308.1	GU457881.1	GU432594.1	JN702072.1	JN702280.1	JN702417.1	GU432479.1	GU432512.1	GU455969.1	GU457941.1	JN702590.1	JN881024.1	JN702693.1		GU432554.1	JF804435.2	JF805960.1	GU432713.1	HQ876255.1	GU456003.1	GU456037.1	HF570856.1		HQ876323.1	HQ876433.1	GU456072.1	JF804223.1	GU456116.1	GU432674.1	GU456148.1	JF806241.1	GU456225.1		-	-	-	-
Leiolepis	belliana	U82689.1	U82689.1	U82689.1	-	-	AB031969.1	JF818233.1	JF818289.1	JF805827.1	JF805898.1	HQ876216.1	JF810316.1	JF806046.1	JF818549.1	JN702111.1	JN702252.1	JN702402.1	JN662761.1	JF818183.1	JF804401.1	JF806124.1	JN702537.1	JN881059.1	JN702638.1	JF818493.1	JN880745.1	JF804453.2	JF805968.1	JF818335.1	HQ876256.1	AY987994.1	JF804505.1		JN662839.1	HQ876324.1	AY662587.1	JF804181.1	JF804246.1	JF804306.1	JF818387.1	JF804354.1	JF806248.1	JF804632.1		-	-	-	-
Coalescent
		BDNF	PNN	R35	RAG1
Callisaurus	draconoides	KP820847.1	KP820514.1	KP820532.1	KR026748.1
Cophosaurus	texanus	KP820846.1	KP820513.1	KP820531.1	-
Holbrookia	maculata	KP820844.1	KP820510.1	KP820528.1	DQ385416.1
[truncated: 3 more columns]
