# Supplementary material for: The first known fossil Uma: ecological evolution and the origins of North American fringe-toed lizards
Source: BMC Evol Biol. 2019 Sep 6;19:178. doi: 10.1186/s12862-019-1501-5 (PMC6729053; doi:10.1186/s12862-019-1501-5)
Supplement: Supplementary file 3 — Concatenated molecular data and MrBayes block for non-clock and strict-clock phylogenetic analysis. Additional file 3 also contains the maximum clade credibility tree files for the BEAST divergence time analyses with all fossil calibrations, as shown in Fig. 8. (TXT 547 kb) [file 12862_2019_1501_MOESM3_ESM.txt]

#NEXUS
[time-calibrated tree from BEAST for 1 rate all fossil calibrations analyses, Fig 7A]
[Begin taxa;
	Dimensions ntax=13;
	Taxlabels
		Basiliscus_basiliscus
		Callisaurus_draconoides
		Chamaeleo_calyptratus
		Cophosaurus_texanus
		Holbrookia_maculata
		Leiolepis_belliana
		Phrynosoma_platyrhinos
		Uma_exsul
		Uma_inornata
		Uma_notata
		Uma_paraphygas
		Uma_scoparia
		Urosaurus_ornatus
		;
End;

Begin trees;
	Translate
		1 Basiliscus_basiliscus,
		2 Callisaurus_draconoides,
		3 Chamaeleo_calyptratus,
		4 Cophosaurus_texanus,
		5 Holbrookia_maculata,
		6 Leiolepis_belliana,
		7 Phrynosoma_platyrhinos,
		8 Uma_exsul,
		9 Uma_inornata,
		10 Uma_notata,
		11 Uma_paraphygas,
		12 Uma_scoparia,
		13 Urosaurus_ornatus
		;
tree TREE1 = [&R] ((1[&length_range={55.996466720700724,128.0572792420746},height_95%_HPD={0.0,2.8421709430404007E-14},rate_95%_HPD={8.518403589637541E-4,0.001337170515451947},length_95%_HPD={57.075764549579254,85.52169331515977},rate=0.0010890894300219158,length=71.04669247670384,rate_median=0.00108600229134562,length_median=70.44133194982527,height_median=0.0,rate_range={5.870966457462751E-4,0.0015688128329031565},height_range={0.0,8.526512829121202E-14},height=1.410427330483799E-14]:70.4413319498253,(((((2[&length_range={5.627796721926827,24.82969753859974},height_95%_HPD={0.0,2.8421709430404007E-14},rate_95%_HPD={9.863485633862569E-4,0.0017524564832012933},length_95%_HPD={10.004434837819732,17.25298024196665},rate=0.0013582244360930576,length=13.6461561214972,rate_median=0.0013380509508484207,length_median=13.595351371112418,height_median=0.0,rate_range={7.33367521289588E-4,0.0030851988078197464},height_range={0.0,8.526512829121202E-14},height=1.407340910475341E-14]:13.595351371112429,5[&length_range={5.627796721926827,24.82969753859974},height_95%_HPD={0.0,2.8421709430404007E-14},rate_95%_HPD={0.0011039497257368783,0.001957568202367248},length_95%_HPD={10.004434837819732,17.25298024196665},rate=0.0015083102207660954,length=13.6461561214972,rate_median=0.0014834192158023642,length_median=13.595351371112418,height_median=0.0,rate_range={7.641879987023896E-4,0.0035444169759475783},height_range={0.0,8.526512829121202E-14},height=1.407340910475341E-14]:13.595351371112429)[&length_range={0.3768432832814934,6.946677346417291},rate_95%_HPD={7.472326796060293E-4,0.0018606580930551177},length_95%_HPD={0.9292751569399424,3.1504659340327237},length=1.9700938874804022,posterior=1.0,height_median=13.595351371112429,rate_range={3.7593972685490617E-4,0.00496087329444561},height_range={5.6277967219268135,24.82969753859976},height_95%_HPD={10.004434837819758,17.252980241966668},rate=0.0012802243716758851,rate_median=0.0012482245930737596,length_median=1.8971022045036712,height=13.646156121497205]:1.9579226927359343,4[&length_range={7.244171258850764,27.481256029749066},height_95%_HPD={0.0,2.8421709430404007E-14},rate_95%_HPD={0.0010296873885752345,0.0017568048986825755},length_95%_HPD={11.841944667984956,19.532605004737228},rate=0.0013740535279873705,length=15.616250008977497,rate_median=0.0013567112439121422,length_median=15.553274063848335,height_median=0.0,rate_range={7.447283937361474E-4,0.0031546852422916685},height_range={0.0,5.6843418860808015E-14},height=1.4067191855815509E-14]:15.553274063848363)[&length_range={2.8360812261601254,18.362340883266217},rate_95%_HPD={9.57531816996944E-4,0.0020767069333124865},length_95%_HPD={4.815752454816671,10.611100131092218},length=7.635953623785723,posterior=1.0,height_median=15.553274063848363,rate_range={6.190732398563128E-4,0.003909681274367578},height_range={7.24417125885077,27.48125602974909},height_95%_HPD={11.841944667984961,19.532605004737235},rate=0.0014796491697822343,rate_median=0.0014479118219537037,length_median=7.512206095319353,height=15.61625000897751]:7.588310721743241,((8[&length_range={1.9489342754456953,16.06691368592233},height_95%_HPD={0.0,2.8421709430404007E-14},rate_95%_HPD={8.62396250876941E-4,0.0017959718571112925},length_95%_HPD={4.757085619503846,9.543158914788004},rate=0.0013146028782562,length=7.092423361757689,rate_median=0.0012880825626743727,length_median=7.015562968328053,height_median=0.0,rate_range={5.404509230506193E-4,0.004224002738446473},height_range={0.0,5.6843418860808015E-14},height=1.4133805237293018E-14]:7.015562968328069,11[&length_range={1.9489342754456953,16.06691368592233},height_95%_HPD={0.0,2.8421709430404007E-14},rate_95%_HPD={8.650176400952507E-4,0.0017856452072649498},length_95%_HPD={4.757085619503846,9.543158914788004},rate=0.0013039820541963236,length=7.092423361757689,rate_median=0.0012786522516600798,length_median=7.015562968328053,height_median=0.0,rate_range={4.998661907504584E-4,0.0038796637300148313},height_range={0.0,5.6843418860808015E-14},height=1.4133805237293018E-14]:7.015562968328069)[&length_range={2.985661655810933,20.807771134829327},rate_95%_HPD={9.184202541568179E-4,0.0019481639083023755},length_95%_HPD={5.809178266488946,12.421721940379175},length=9.076632447885968,posterior=1.0,height_median=7.015562968328069,rate_range={5.650829655476621E-4,0.004305432065384328},height_range={1.9489342754457084,16.066913685922344},height_95%_HPD={4.75708561950384,9.543158914787995},rate=0.0013961435666427233,rate_median=0.0013609823931514885,length_median=8.978842256250488,height=7.092423361757705]:9.054399236113639,(12[&length_range={2.0453957789574515,11.701077730167071},height_95%_HPD={0.0,2.8421709430404007E-14},rate_95%_HPD={8.718459227119198E-4,0.0017963353852290553},length_95%_HPD={3.4689253268965965,6.931356883512066},rate=0.0013072775444263817,length=5.150187069403179,rate_median=0.0012811807593781734,length_median=5.082577185144759,height_median=0.0,rate_range={4.941410732061171E-4,0.0035545548628128226},height_range={0.0,8.526512829121202E-14},height=1.4118262114948265E-14]:5.082577185144771,(9[&length_range={0.24129111719381885,2.3491563836090026},height_95%_HPD={0.0,2.8421709430404007E-14},rate_95%_HPD={7.381538934657608E-4,0.0016962812204113164},length_95%_HPD={0.49704110924747935,1.2522783319443802},rate=0.0011876598759558436,length=0.847930921395515,rate_median=0.0011647538752502557,length_median=0.8272884537700369,height_median=0.0,rate_range={3.5061144674592467E-4,0.0033511872643819454},height_range={0.0,8.526512829121202E-14},height=1.4032552897447204E-14]:0.827288453770052,10[&length_range={0.24129111719381885,2.3491563836090026},height_95%_HPD={0.0,2.8421709430404007E-14},rate_95%_HPD={7.904576898192061E-4,0.0018317810704826412},length_95%_HPD={0.49704110924747935,1.2522783319443802},rate=0.0012922108407364204,length=0.847930921395515,rate_median=0.0012596841409116257,length_median=0.8272884537700369,height_median=0.0,rate_range={4.620883878814445E-4,0.003838929396637706},height_range={0.0,8.526512829121202E-14},height=1.4032552897447204E-14]:0.827288453770052)[&length_range={1.2509682046758968,10.8851166101717},rate_95%_HPD={7.065002409710578E-4,0.0015483638656228931},length_95%_HPD={2.688756537334774,6.008164913771741},length=4.302256148007661,posterior=1.0,height_median=0.827288453770052,rate_range={3.9171137283905606E-4,0.0029058629529627165},height_range={0.24129111719386742,2.349156383609028},height_95%_HPD={0.49704110924747624,1.2522783319444102},rate=0.00110958860202693,rate_median=0.0010907505115688569,length_median=4.235258048150827,height=0.8479309213955292]:4.255288731374719)[&length_range={2.6274029307215825,25.135729256364677},rate_95%_HPD={6.901389629501477E-4,0.0013693775585963258},length_95%_HPD={7.389988995128283,14.78761247094424},length=11.018868740240357,posterior=1.0,height_median=5.082577185144771,rate_range={4.5437834262369625E-4,0.0029638058522963332},height_range={2.0453957789574417,11.7010777301671},height_95%_HPD={3.468925326896624,6.9313568835120805},rate=0.0010169476849357544,rate_median=0.001000851319420607,length_median=10.932942427718512,height=5.150187069403191]:10.987385019296937)[&length_range={1.8100992880151274,18.091363858314857},rate_95%_HPD={7.226710752447239E-4,0.0016734526711048847},length_95%_HPD={3.9946094439631725,10.348761430252567},length=7.083147823119798,posterior=1.0,height_median=16.06996220444171,rate_range={3.9645981542646327E-4,0.003510188656856218},height_range={8.068651837552437,31.079897751176475},height_95%_HPD={12.125344286784411,20.360214191922807},rate=0.0011789114842957525,rate_median=0.0011496332777781303,length_median=6.959673239417107,height=16.169055809643737]:7.071622581149896)[&length_range={0.8412673139437779,13.768071867888462},rate_95%_HPD={7.670262782096985E-4,0.0018714474872587568},length_95%_HPD={1.9415592438186344,5.604327722760367},length=3.678090313123292,posterior=1.0,height_median=23.141584785591604,rate_range={3.176135097417834E-4,0.004861678012333585},height_range={12.985006321573792,38.87498511953726},height_95%_HPD={18.30937494498511,28.285811281774897},rate=0.0012892961614892162,rate_median=0.0012570935166154535,length_median=3.571540525207194,height=23.252203632763376]:3.6579354306523015,7[&length_range={15.72779967547934,44.511568958551784},height_95%_HPD={0.0,2.8421709430404007E-14},rate_95%_HPD={9.279975725547884E-4,0.001485291076645552},length_95%_HPD={21.205390089603352,32.55556580857709},rate=0.001194819505026166,length=26.930293945886802,rate_median=0.001185524962198583,length_median=26.7995202162439,height_median=0.0,rate_range={6.939727335680617E-4,0.002154398739789253},height_range={0.0,5.6843418860808015E-14},height=1.4080736576715936E-14]:26.799520216243906)[&length_range={3.1995338070864214,28.1321460983522},rate_95%_HPD={8.645501546871411E-4,0.001988165813000981},length_95%_HPD={6.937872114330332,16.607325219982066},length=11.728740290734592,posterior=1.0,height_median=26.799520216243906,rate_range={4.911150142144623E-4,0.004790995284913017},height_range={15.72779967547936,44.511568958551806},height_95%_HPD={21.205390089603355,32.555565808577086},rate=0.001387018363478391,rate_median=0.001346902850125627,length_median=11.56021175984319,height=26.93029394588681]:11.649876742400124,13[&length_range={23.269840356835093,67.44634436215885},height_95%_HPD={0.0,2.8421709430404007E-14},rate_95%_HPD={9.205348959119283E-4,0.0014798944016719642},length_95%_HPD={30.490905572100633,47.016148861814806},rate=0.0011912172611081332,length=38.6590342366206,rate_median=0.001182397773970814,length_median=38.44939695864402,height_median=0.0,rate_range={6.579149060459403E-4,0.0019892058718484545},height_range={0.0,8.526512829121202E-14},height=1.4100720591159188E-14]:38.44939695864403)[&length_range={13.168951338340676,88.43532668072157},rate_95%_HPD={0.0010411743373655849,0.0021839765314655164},length_95%_HPD={21.394273339378984,44.438434221050784},length=32.38765824008162,posterior=1.0,height_median=38.44939695864403,rate_range={5.356385141869449E-4,0.0037411083245569906},height_range={23.26984035683509,67.44634436215885},height_95%_HPD={30.490905572100644,47.0161488618148},rate=0.0015698707642115303,rate_median=0.0015316484890873989,length_median=31.99664841985205,height=38.65903423662062]:31.991934991181267)[&length_range={57.0668166976963,170.4088396441472},rate_95%_HPD={7.650954957516089E-4,0.0013625229488365433},length_95%_HPD={93.84638059761846,127.61586591578383},length=110.81904794857365,posterior=1.0,height_median=70.4413319498253,rate_range={3.039349344774813E-4,0.001974082791707011},height_range={55.99646672070075,128.0572792420746},height_95%_HPD={57.075764549579276,85.52169331515977},rate=0.0010713292073310228,rate_median=0.0010724902350266196,length_median=110.88226545101101,height=71.04669247670385]:110.41064518428465,(6[&length_range={84.4665640783148,153.7165003665019},height_95%_HPD={0.0,2.8421709430404007E-14},rate_95%_HPD={9.27165393251133E-4,0.0012535316241916504},length_95%_HPD={98.89468164789211,127.76166861443967},rate=0.0010864502743468218,length=113.5531226512672,rate_median=0.0010819441285954776,length_median=113.43087320339598,height_median=0.0,rate_range={7.86606537141423E-4,0.0015125516129714841},height_range={0.0,8.526512829121202E-14},height=1.410649375088724E-14]:113.430873203396,3[&length_range={84.4665640783148,153.7165003665019},height_95%_HPD={0.0,2.8421709430404007E-14},rate_95%_HPD={0.0013292960865631677,0.0017887365660016546},length_95%_HPD={98.89468164789211,127.76166861443967},rate=0.0015527306382762094,length=113.5531226512672,rate_median=0.0015461141492189702,length_median=113.43087320339598,height_median=0.0,rate_range={0.001118757505653841,0.0021669979499968194},height_range={0.0,8.526512829121202E-14},height=1.410649375088724E-14]:113.430873203396)[&length_range={30.897046708636992,129.7135278382503},rate_95%_HPD={7.468535006623214E-4,0.001549433475149587},length_95%_HPD={51.16333297026888,86.02246540860693},length=68.31261777400915,posterior=1.0,height_median=113.430873203396,rate_range={2.5485221482245693E-4,0.002519466216792354},height_range={84.4665640783148,153.71650036650192},height_95%_HPD={98.89468164789211,127.76166861443967},rate=0.0011416780196032007,rate_median=0.0011317714773018581,length_median=67.98973814276518,height=113.5531226512672]:67.42110393071394)[&height_95%_HPD={172.79346786826218,193.06691425862167},length=0.0,posterior=1.0,height_median=180.85197713410994,height_range={170.43532948507942,233.5871379582731},height=181.86574042527485];
End;]

[###########################]

#NEXUS
[time-calibrated tree from BEAST for 2 rate all fossil calibrations analyses, Fig 7B]
[Begin taxa;
	Dimensions ntax=13;
	Taxlabels
		Basiliscus_basiliscus
		Callisaurus_draconoides
		Chamaeleo_calyptratus
		Cophosaurus_texanus
		Holbrookia_maculata
		Leiolepis_belliana
		Phrynosoma_platyrhinos
		Uma_exsul
		Uma_inornata
		Uma_notata
		Uma_paraphygas
		Uma_scoparia
		Urosaurus_ornatus
		;
End;

Begin trees;
	Translate
		1 Basiliscus_basiliscus,
		2 Callisaurus_draconoides,
		3 Chamaeleo_calyptratus,
		4 Cophosaurus_texanus,
		5 Holbrookia_maculata,
		6 Leiolepis_belliana,
		7 Phrynosoma_platyrhinos,
		8 Uma_exsul,
		9 Uma_inornata,
		10 Uma_notata,
		11 Uma_paraphygas,
		12 Uma_scoparia,
		13 Urosaurus_ornatus
		;
tree TREE1 = [&R] ((1[&length_range={55.930936568278305,104.89583169014153},mitochondrial.rate_range={0.0017376224120247055,0.008997044574515774},length_95%_HPD={56.279842352520554,77.4946069458949},length=64.27529618521795,mitochondrial.rate_95%_HPD={0.003329831783489937,0.006668555983392654},height_median=0.0,height_range={0.0,8.526512829121202E-14},nuclear.rate_median=6.438165360279402E-4,nuclear.rate_95%_HPD={5.069416168884312E-4,7.454950228054593E-4},nuclear.rate=6.357253956387714E-4,nuclear.rate_range={3.448956650371836E-4,8.351180721248294E-4},height_95%_HPD={0.0,2.8421709430404007E-14},mitochondrial.rate=0.005011486613139822,length_median=62.43205666725226,mitochondrial.rate_median=0.005000990861008012,height=1.4223289213077805E-14]:62.432056667252276,(((((11[&length_range={1.841665825853521,18.929982675474307},mitochondrial.rate_range={0.0023591910577706867,0.02837424385159703},length_95%_HPD={3.8013302183272915,10.160575830796907},length=6.840215510332227,mitochondrial.rate_95%_HPD={0.0038056342209077157,0.010832749919538956},height_median=0.0,height_range={0.0,5.6843418860808015E-14},nuclear.rate_median=6.33869486952773E-4,nuclear.rate_95%_HPD={2.2594451374517564E-4,0.0012356570275468288},nuclear.rate=6.822764606920639E-4,nuclear.rate_range={4.654574098442625E-5,0.00789228910271732},height_95%_HPD={0.0,2.8421709430404007E-14},mitochondrial.rate=0.007057311669499579,length_median=6.710211242477104,mitochondrial.rate_median=0.006769528336030705,height=1.4295009620468592E-14]:6.710211242477101,8[&length_range={1.841665825853521,18.929982675474307},mitochondrial.rate_range={0.0018753638390884234,0.029413754329728575},length_95%_HPD={3.8013302183272915,10.160575830796907},length=6.840215510332227,mitochondrial.rate_95%_HPD={0.0038641954993030134,0.010995830119613319},height_median=0.0,height_range={0.0,5.6843418860808015E-14},nuclear.rate_median=6.327875054444363E-4,nuclear.rate_95%_HPD={2.0089024548390708E-4,0.001218649042843049},nuclear.rate=6.797924964378823E-4,nuclear.rate_range={4.898921521516171E-5,0.009625987834422685},height_95%_HPD={0.0,2.8421709430404007E-14},mitochondrial.rate=0.007116283745917761,length_median=6.710211242477104,mitochondrial.rate_median=0.006819834886460954,height=1.4295009620468592E-14]:6.710211242477101)[&length_range={0.7758937116210767,21.648133080647614},mitochondrial.rate_range={0.0028221208605965224,0.07912069973996061},length_95%_HPD={4.544905321636337,13.04530615401264},length=8.709841059849753,posterior=1.0,mitochondrial.rate_95%_HPD={0.004327329043359179,0.012620875543949495},height_median=6.710211242477101,height_range={1.8416658258535108,18.92998267547432},nuclear.rate_median=6.322910638952941E-4,nuclear.rate_95%_HPD={2.2011160282696605E-4,0.0012166410012475653},nuclear.rate=6.780604376400391E-4,nuclear.rate_range={3.298752885516913E-5,0.0069096829634105305},height_95%_HPD={3.8013302183273083,10.160575830796915},mitochondrial.rate=0.008067578361900913,length_median=8.595329339490888,mitochondrial.rate_median=0.007609406050570628,height=6.840215510332242]:8.750984459633528,(12[&length_range={2.073999590760731,15.052305180486922},mitochondrial.rate_range={0.0020370059578359986,0.019771176995476893},length_95%_HPD={2.857173425783676,7.115400970409858},length=4.849531421924135,mitochondrial.rate_95%_HPD={0.004250100517418037,0.011475147100639906},height_median=0.0,height_range={0.0,8.526512829121202E-14},nuclear.rate_median=6.117319463521392E-4,nuclear.rate_95%_HPD={3.540203015963519E-4,9.144384113609696E-4},nuclear.rate=6.235334668216457E-4,nuclear.rate_range={1.6320954668299725E-4,0.0015241489579642985},height_95%_HPD={0.0,2.8421709430404007E-14},mitochondrial.rate=0.007598726826334383,length_median=4.695052648871542,mitochondrial.rate_median=0.007348660613625828,height=1.4237055978583156E-14]:4.695052648871538,(10[&length_range={0.16063370819382186,3.2641329444497447},mitochondrial.rate_range={0.001773348084473465,0.0522421580683027},length_95%_HPD={0.4290164406133242,1.317376625445732},length=0.8494672561246346,mitochondrial.rate_95%_HPD={0.00416707334658078,0.01377618890086033},height_median=0.0,height_range={0.0,8.526512829121202E-14},nuclear.rate_median=5.311795295161706E-4,nuclear.rate_95%_HPD={2.183942825149497E-4,8.741810118527797E-4},nuclear.rate=5.431459299671944E-4,nuclear.rate_range={6.314702706417238E-5,0.002111328433628252},height_95%_HPD={0.0,2.8421709430404007E-14},mitochondrial.rate=0.008400009295714545,length_median=0.8233300715849015,mitochondrial.rate_median=0.007920609598834952,height=1.4291678951394716E-14]:0.8233300715849197,9[&length_range={0.16063370819382186,3.2641329444497447},mitochondrial.rate_range={0.001165330074945243,0.026836708442592762},length_95%_HPD={0.4290164406133242,1.317376625445732},length=0.8494672561246346,mitochondrial.rate_95%_HPD={0.0026751377557090003,0.009104361134553225},height_median=0.0,height_range={0.0,8.526512829121202E-14},nuclear.rate_median=6.265767689530912E-4,nuclear.rate_95%_HPD={2.627740866373261E-4,0.001097405798980233},nuclear.rate=6.536464093744772E-4,nuclear.rate_range={6.53583711568145E-5,0.00375529593034236},height_95%_HPD={0.0,2.8421709430404007E-14},mitochondrial.rate=0.005711979699535452,length_median=0.8233300715849015,mitochondrial.rate_median=0.005514776347218241,height=1.4291678951394716E-14]:0.8233300715849197)[&length_range={1.2342155905411276,14.511399063461447},mitochondrial.rate_range={0.0023764485481939574,0.03060964748813261},length_95%_HPD={2.0633293691320556,6.211349989926909},length=4.000064165799491,posterior=1.0,mitochondrial.rate_95%_HPD={0.004446227863121561,0.013991842515070884},height_median=0.8233300715849197,height_range={0.16063370819384204,3.2641329444497558},nuclear.rate_median=3.5214103847838914E-4,nuclear.rate_95%_HPD={1.4105133945994532E-4,6.001601920848377E-4},nuclear.rate=3.627804118423421E-4,nuclear.rate_range={4.653492654360437E-5,0.00106673630251402},height_95%_HPD={0.4290164406133101,1.3173766254457462},mitochondrial.rate=0.008790588363579249,length_median=3.8553975435969567,mitochondrial.rate_median=0.008367966635088823,height=0.8494672561246459]:3.8717225772866186)[&length_range={3.060960019423084,24.178240913789697},mitochondrial.rate_range={0.0015397804217706424,0.014377118172724569},length_95%_HPD={6.22883915053252,15.345581553454295},length=10.700525148257906,posterior=1.0,mitochondrial.rate_95%_HPD={0.0025108863697056267,0.0066762302101473926},height_median=4.695052648871538,height_range={2.073999590760735,15.05230518048694},nuclear.rate_median=5.970139066090294E-4,nuclear.rate_95%_HPD={3.152847465036524E-4,9.240714581219182E-4},nuclear.rate=6.072317904172649E-4,nuclear.rate_range={4.98442944177717E-5,0.0016654662328478356},height_95%_HPD={2.857173425783685,7.1154009704098655},mitochondrial.rate=0.004486897900502685,length_median=10.550060912538365,mitochondrial.rate_median=0.004352483343665182,height=4.849531421924147]:10.766143053239091)[&length_range={0.9731470139733744,19.211526331446386},mitochondrial.rate_range={0.0014162878092744157,0.03421837315170633},length_95%_HPD={2.85457351510777,10.929401611132633},length=6.791744076789716,posterior=1.0,mitochondrial.rate_95%_HPD={0.002655687939297109,0.009733921068782073},height_median=15.46119570211063,height_range={6.349442572459708,28.394647181965126},nuclear.rate_median=6.116227824142948E-4,nuclear.rate_95%_HPD={2.657340096021952E-4,0.001053287532622608},nuclear.rate=6.353798282408885E-4,nuclear.rate_range={6.654491176937634E-5,0.00222808097716553},height_95%_HPD={10.669735173445872,20.37739417585712},mitochondrial.rate=0.005977779836944344,length_median=6.606455804766074,mitochondrial.rate_median=0.0056598592065019195,height=15.550056570181992]:6.725025103365326,(4[&length_range={7.933823176874127,26.945964095117983},mitochondrial.rate_range={0.004351536004677402,0.0187585914969446},length_95%_HPD={11.09639859747574,20.032606088796406},length=15.370377236087073,mitochondrial.rate_95%_HPD={0.005912538983588591,0.011575304390850078},height_median=0.0,height_range={0.0,5.6843418860808015E-14},nuclear.rate_median=6.070458158634994E-4,nuclear.rate_95%_HPD={4.3016979973297873E-4,8.182111516253075E-4},nuclear.rate=6.151264917818445E-4,nuclear.rate_range={3.187214389774231E-4,0.0012690874478467789},height_95%_HPD={0.0,2.8421709430404007E-14},mitochondrial.rate=0.008609064260900514,length_median=15.19790745833475,mitochondrial.rate_median=0.008471671218514828,height=1.4244827539755535E-14]:15.197907458334768,(2[&length_range={6.386652288589957,25.08952566348468},mitochondrial.rate_range={0.004344446302764358,0.019815820315960006},length_95%_HPD={9.246287558376183,18.268469984941557},length=13.58931492703227,mitochondrial.rate_95%_HPD={0.005790365804094477,0.012260411347986885},height_median=0.0,height_range={0.0,8.526512829121202E-14},nuclear.rate_median=5.343650775228401E-4,nuclear.rate_95%_HPD={3.5113238649587034E-4,7.396196534394264E-4},nuclear.rate=5.423765852873761E-4,nuclear.rate_range={2.5546975668878344E-4,0.001170242790771107},height_95%_HPD={0.0,2.8421709430404007E-14},mitochondrial.rate=0.008870032836137513,length_median=13.38904421303317,mitochondrial.rate_median=0.00870345191642033,height=1.426680995564311E-14]:13.389044213033188,5[&length_range={6.386652288589957,25.08952566348468},mitochondrial.rate_range={0.005006737973115926,0.02587459682756965},length_95%_HPD={9.246287558376183,18.268469984941557},length=13.58931492703227,mitochondrial.rate_95%_HPD={0.00647466108973046,0.013872412270053147},height_median=0.0,height_range={0.0,8.526512829121202E-14},nuclear.rate_median=5.663119267798017E-4,nuclear.rate_95%_HPD={3.7537686316530135E-4,7.830630151397806E-4},nuclear.rate=5.739278816728516E-4,nuclear.rate_range={2.4994345841066194E-4,0.0012182454959980872},height_95%_HPD={0.0,2.8421709430404007E-14},mitochondrial.rate=0.010034772758586859,length_median=13.38904421303317,mitochondrial.rate_median=0.009839061423985527,height=1.426680995564311E-14]:13.389044213033188)[&length_range={0.23125524177417311,6.926261059442616},mitochondrial.rate_range={3.658614745234566E-4,0.016806840510659234},length_95%_HPD={0.6621844048569692,2.9873922717126433},length=1.7810623090549764,posterior=1.0,mitochondrial.rate_95%_HPD={0.0018820324572875343,0.008255079969097098},height_median=13.389044213033188,height_range={6.38665228859,25.089525663484693},nuclear.rate_median=8.02806080055893E-4,nuclear.rate_95%_HPD={3.965160659582136E-4,0.001546591684642636},nuclear.rate=8.80961854430733E-4,nuclear.rate_range={2.2789478055208187E-4,0.006798799308875606},height_95%_HPD={9.246287558376196,18.26846998494159},mitochondrial.rate=0.005038910734205244,length_median=1.7136355134423251,mitochondrial.rate_median=0.004912617721678699,height=13.589314927032285]:1.8088632453015805)[&length_range={2.1422538321426146,17.13379350675968},mitochondrial.rate_range={0.0014591526948798063,0.01704019191744784},length_95%_HPD={3.789221050464409,10.34013043510161},length=6.971423410884725,posterior=1.0,mitochondrial.rate_95%_HPD={0.0030896868488219124,0.008846683513479305},height_median=15.197907458334768,height_range={7.933823176874171,26.945964095118},nuclear.rate_median=9.304092955192992E-4,nuclear.rate_95%_HPD={5.426288880769739E-4,0.0015199640334654218},nuclear.rate=9.744532896487531E-4,nuclear.rate_range={3.262249148000339E-4,0.0030006166617969833},height_95%_HPD={11.096398597475769,20.0326060887964},mitochondrial.rate=0.0058410081634524096,length_median=6.82314213683299,mitochondrial.rate_median=0.005676024556066486,height=15.370377236087084]:6.988313347141187)[&length_range={1.0610431206430029,12.735818375923873},mitochondrial.rate_range={0.0020325795273940573,0.03415608317896772},length_95%_HPD={2.1980552727353277,6.867448919148369},length=4.367913151284093,posterior=1.0,mitochondrial.rate_95%_HPD={0.0040185266718795985,0.012966446115773836},height_median=22.186220805475955,height_range={13.408724947984382,35.782236802354674},nuclear.rate_median=5.458347953098183E-4,nuclear.rate_95%_HPD={2.6819802462412217E-4,8.580187814407807E-4},nuclear.rate=5.59635241882189E-4,nuclear.rate_range={1.5721092779131005E-4,0.0017668649838137995},height_95%_HPD={17.506174651932042,27.433991766916023},mitochondrial.rate=0.00805441447367653,length_median=4.203507291530238,mitochondrial.rate_median=0.007641396152826101,height=22.34180064697205]:4.337637141999252,7[&length_range={16.11856238798836,43.89714232984141},mitochondrial.rate_range={0.0025814423112265937,0.009641466595709948},length_95%_HPD={21.08951278335433,32.82425051991176},length=26.70971379825588,mitochondrial.rate_95%_HPD={0.0037713196353123296,0.00678868509482037},height_median=0.0,height_range={0.0,5.6843418860808015E-14},nuclear.rate_median=6.435469446320442E-4,nuclear.rate_95%_HPD={4.965392433194301E-4,8.071298036823754E-4},nuclear.rate=6.47689991712866E-4,nuclear.rate_range={3.8546631385866556E-4,0.0010591533419919872},height_95%_HPD={0.0,2.8421709430404007E-14},mitochondrial.rate=0.0052476280409582705,length_median=26.5238579474752,mitochondrial.rate_median=0.005200491047625577,height=1.4264589509593862E-14]:26.523857947475207)[&length_range={2.3800615312400595,29.038657980863487},mitochondrial.rate_range={8.870647928679527E-4,0.017799512259683726},length_95%_HPD={5.06163830894879,15.722241914288904},length=10.196976540205876,posterior=1.0,mitochondrial.rate_95%_HPD={0.002323662594245225,0.007880692162932586},height_median=26.523857947475207,height_range={16.118562387988362,43.897142329841415},nuclear.rate_median=9.193067686840482E-4,nuclear.rate_95%_HPD={5.12751755301125E-4,0.001592558700133027},nuclear.rate=9.801768254177829E-4,nuclear.rate_range={2.9998830738988845E-4,0.004308929096171565},height_95%_HPD={21.089512783354337,32.82425051991177},mitochondrial.rate=0.00501531272132696,length_median=9.98082878286404,mitochondrial.rate_median=0.004893782283808351,height=26.709713798255894]:10.122149010101268,13[&length_range={22.349981454772006,61.618790921831646},mitochondrial.rate_range={0.002323622206440617,0.009119267918936722},length_95%_HPD={29.167819515114672,44.81290601142508},length=36.90669033846214,mitochondrial.rate_95%_HPD={0.003461225294312846,0.006334572654274033},height_median=0.0,height_range={0.0,8.526512829121202E-14},nuclear.rate_median=7.156733402343594E-4,nuclear.rate_95%_HPD={5.56975636897858E-4,8.881058735650497E-4},nuclear.rate=7.19588073812158E-4,nuclear.rate_range={4.082568171630384E-4,0.0012232357070486915},height_95%_HPD={0.0,2.8421709430404007E-14},mitochondrial.rate=0.004858444442724851,length_median=36.646006957576475,mitochondrial.rate_median=0.004813286263821282,height=1.4221068767028557E-14]:36.646006957576475)[&length_range={12.028504729370901,61.41044569626191},mitochondrial.rate_range={8.145492065347161E-4,0.015509571959399606},length_95%_HPD={17.804965807088642,38.64786650725617},length=27.368605846755763,posterior=1.0,mitochondrial.rate_95%_HPD={0.002889361588262038,0.008357711122060473},height_median=36.646006957576475,height_range={22.349981454772035,61.618790921831646},nuclear.rate_median=9.933771418431186E-4,nuclear.rate_95%_HPD={6.273693370468659E-4,0.0014005975367078463},nuclear.rate=0.0010074203113583187,nuclear.rate_range={4.1871294373757286E-4,0.0022277992219876808},height_95%_HPD={29.167819515114672,44.8129060114251},mitochondrial.rate=0.0055369634213176455,length_median=26.684954905898742,mitochondrial.rate_median=0.005450371618731532,height=36.90669033846216]:25.7860497096758)[&length_range={78.3265683267316,174.71198652138287},mitochondrial.rate_range={3.1743342603197727E-4,0.01847062769522001},length_95%_HPD={100.47943797340511,136.05499504862445},length=118.65145848092992,posterior=1.0,mitochondrial.rate_95%_HPD={0.0035898303433188165,0.010281570670272116},height_median=62.432056667252276,height_range={55.93093656827833,104.89583169014153},nuclear.rate_median=5.105834922622405E-4,nuclear.rate_95%_HPD={2.95947477396149E-4,7.012507877992243E-4},nuclear.rate=5.043186358594786E-4,nuclear.rate_range={1.4764342762424207E-5,9.34842183536259E-4},height_95%_HPD={56.27984235252055,77.49460694589493},mitochondrial.rate=0.00681632258557053,length_median=118.83112256813115,mitochondrial.rate_median=0.006688038842719103,height=64.27529618521798]:119.3493625630928,(6[&length_range={85.49080816920139,152.5077512611884},mitochondrial.rate_range={0.002674469326404314,0.013381881245099661},length_95%_HPD={99.20389074733875,128.79116515848224},length=113.80806019082809,mitochondrial.rate_95%_HPD={0.004494142448363477,0.008789214688420532},height_median=0.0,height_range={0.0,8.526512829121202E-14},nuclear.rate_median=5.463636019639048E-4,nuclear.rate_95%_HPD={4.6855301989842045E-4,6.307990051439689E-4},nuclear.rate=5.480266992103215E-4,nuclear.rate_range={3.77184522017437E-4,7.64768951663835E-4},height_95%_HPD={0.0,2.8421709430404007E-14},mitochondrial.rate=0.006551163424478264,length_median=113.63421075429291,mitochondrial.rate_median=0.006467885198463034,height=1.4229950551225556E-14]:113.63421075429292,3[&length_range={85.49080816920139,152.5077512611884},mitochondrial.rate_range={0.004497591273868328,0.02021118198178252},length_95%_HPD={99.20389074733875,128.79116515848224},length=113.80806019082809,mitochondrial.rate_95%_HPD={0.006298344970758077,0.012160507436918044},height_median=0.0,height_range={0.0,8.526512829121202E-14},nuclear.rate_median=7.882819242984388E-4,nuclear.rate_95%_HPD={6.811195233314142E-4,9.08491520377018E-4},nuclear.rate=7.907281686327333E-4,nuclear.rate_range={5.654660658960315E-4,0.001116823586804909},height_95%_HPD={0.0,2.8421709430404007E-14},mitochondrial.rate=0.009144237406070125,length_median=113.63421075429291,mitochondrial.rate_median=0.008998457956265981,height=1.4229950551225556E-14]:113.63421075429292)[&length_range={30.46118645442263,123.69668213315484},mitochondrial.rate_range={7.899629351632242E-4,0.02488455344868379},length_95%_HPD={51.07858309228678,87.64846410788697},length=69.1186944753207,posterior=1.0,mitochondrial.rate_95%_HPD={0.0028906532169765725,0.011821810089135633},height_median=113.63421075429292,height_range={85.49080816920139,152.5077512611884},nuclear.rate_median=5.586196114271526E-4,nuclear.rate_95%_HPD={2.6034231673787984E-4,8.908739213196782E-4},nuclear.rate=5.685034277774615E-4,nuclear.rate_range={8.756170515054377E-5,0.001350494559529268},height_95%_HPD={99.20389074733878,128.79116515848224},mitochondrial.rate=0.006998829507342454,length_median=68.85196502616961,mitochondrial.rate_median=0.006645692051821158,height=113.80806019082809]:68.14720847605216)[&height_95%_HPD={172.84416399857162,195.2173898224367},length=0.0,posterior=1.0,height_median=181.78141923034508,height_range={170.34873739670937,233.8125362489304},height=182.92675466614716];
End;]

[###########################]

#NEXUS

BEGIN DATA;
	DIMENSIONS NTAX=13 NCHAR=40215;
	FORMAT DATATYPE=DNA GAP=- MISSING=?;

MATRIX

Chamaeleo_calyptratus   ACAGCAATGATAGGGCACACTAATGTAGTAGTCCCAAGGTCCAAACCTTTGATGCTAATTGCTCCAAAACCACAGGATAAAAAGCCCATGGGACTTACTCAGAGGATGGGCCCTCTGTCCGCTGGAAATGTCCGGTCTCTTTCTTCACAACAAATGATGAATCGACTGAATATACCAAAGCCTACATTAAATTCAGGAGGAATGAATATGATGTCCAATGTTCATTTACAACAGAACAACTATGGAGTAAAATCGGTACCACCAAGCTATGTTAGTCACACAGGAGGAAGGTTAAGTCTTACTGGTAGCTCCCCTGTTTCCCTATCCCAGCAGTCTCAATCAATGAAACAGTATTCCCCAAGTGGAAATGGAAGGTCCTATCCTCCTCTTGGAGGGGAACCAAGATCGCAGGCTTCAGCGAGATTCTCTCTTCAGTCTAGTAACTCATCTTCACTTTCATCAAGCTCACTGAAACCAACATCATTAGCTCAGTCTCCGGCAGCATCCAGAGTGTTAGCCCAGCCTGCACCCAAGCCTCTTGGAACAGGAAATACAGCTTCTTCTGCTGTCAATACTTCATCAACTCAGAAGTGGAAGATTTGTACAATCTGTAATGAGCTGTTCCCAGAAAATGTATACAGTGTTCATTTTGAAAAGGAGCACAAGGCTGAAAAGGTGCCTGCTGTAGCTAACTATATAATGAAAATACATAATTTTACTAGTAAATGTTTATACTGTAATCGCTACTTGCCGACCGACACATTGCTTAACC???????????????????????????????????????????????????????????????????????????????????????????????????????????????????????????????????TCAAATAAAATCTCTTTTGAGAGAACCCTTTTTGCNGATGCCAGGGATGAGCTGGGCAATGTGATGGCTAGCGGTTGGCAAGATAATATTTTNCTCATGGGAAATGACGGCATTCTCAAACAGGAACAGACTGCATGCTCTGAGGAAAGTACTTTAATACTTCCAGAAGATAATGCTGGGTTTTTCCAGGATAACAAAGATAATGAGTTATACAATATCATGAAAAGTCTAGGCGTTGACTTTGAAGATATAAAGTGTTTTCAGCAAGATGAAGAATTTTTTAAAAATGAACTTTCTGGTGTAGATGACATTAGAGATATTGACATAACAGATGAAATACTGACATATGTTCAGGAGTCATTAAATAAGACAGACCTCTTATATTCAGGCTGC---------------------CCGTTGCTTCAGAACTCTACCTGTTTAATGCCGCAACAA???????????????????????????????????????????????????????????????????????????????????????????????????????????????????????????????????????????????????????????????????????????????????????????????????????????????????????????????????????????????TTTACATTCTGATAATACCAATAAAGACCAAGTACACTTAATGAATATTGCAATTAATGAATTGAATCTGATGCTACAAGATGCTAATTGCCAGAGAGAAAAAGAAAGGCAAGATTTGTCCCAGCAGCTTGAACTACTGTCCTCAGAAAAGTATTCTTTACAAAATGAAGTTGAAAATCTTCAAAAAGACCTGAACGTTGCAAGAGAGCAGATTCAGAAAGCCAAAAAAACTATAAACGAAAAAGATTCCAAGTTACATGAAATAGACACGTTACAAATCACCGTTGGAGATCTAAAAGCCCAACTTGCTTCTGCTTCTGCAGTCAAACAAGAATTAGAATCAAAACATGAAGCAGAAGTTACAAATTATAAAATAAAACTTGAAATGCTAGAAAGGGAAAAAGACGCAGTGTTAGACAGGATGGCTGAATCTCAAGAAGCTGAGCTGGACAGACTGAGGACTCAGCTTTTGTTCAGTCATGAAGAAGAGCTATCAAAACTTAGAGATGATTTACAACAAGAACACAAAATAAACACTGAAAATCTTAAAGAGAATATGATTTTGCAAGCTAAACAGCAGTTGGATAGCTTACAAAATGAAATGAACAGAAAGATAGAAGCTTTGCAATTCAAGAATGCTAGCTTAATAACAAAACAGGATGAGCTAATATYAGAAATATCAAAGTTAAAAGATTTACACCAGTCTGTCATAAAATCCAAATCTGAAGAAATGATGCTTCAAATCCATGTCCTCCAAAAAGAGATAGAAGTTCTTAGACAGGAGGAAAAAGAAAGGGGCACACTTGAAAAGAAAGTTCAGGAATTTCAGATTAAAACAGAATTGTTGGAACAGCAAATGAAAGAACAAGAGACTAGACTTCAAGAAAAATGTTCACTGCTTGAAACACAAAATAATGTTCTTGTAGG------------TCTCCAAGAAAAATTAAGAAAATACATTTTTAAGAATGTGGAAGAAAGCTTAACATACACTGATGGTGTTAGTGGCAGGCCAGAGAACTTTGATTTACTAAAAATAATAGAAAACCTGATAGCTGAAAATGAAAAGTTTATAAAACAAGATGTTGAACATAAAAAAGAAGTTGAGAGGTTAAAAAGCACCTTTTCCTTTGCTGAAAGAAACCTTGAGCATAGTTATAAAGAACTCCAAGAAAAATATACATCTCTATTGAAAATAAAGCTAGATTTAGAAGAGAACAAAAGTAGACAAGAAGCTGAATACAAAACCAAGCTCCAATCATTGATGGTCCAATGTTTACAAAAGGAAACATCAGTGGGGCTGAAAACTGAAAGCATGGTTGCTCATAGTAAGAAGGAGAAAATCCTGAAATCAGAAACATTTGATGTTGAAGAGGTTGTAGAAAAAGATGTGGCTGAGGTTTGCAAGTGTGCCGAGTTTTTGGGAATACATGACATTGAGGAATCTTGCTTTCAGTTTCTGAAATACAAATTTCTGGACCATAACCCAGGTTGGCGGGAATTTCCCAAAAAGAAATGTTGCAAATCATATTGCCAGAAAAATAACTGTAAAATTGGTATGCCAGATGATGAGACT---GAAGCAAATGATGGGGATAGTTTGCTAAATGAATCCAGTCAAAATACACTGTCGGATGCCTATGAAGGTGAACAACATGCGGAAGTATCTGTTTTGCAACAGCATGCCAATCAGACATGTGAGTCTGTATCAGAAAGGGGTTTTATCTCTGGATTAGATACTCAATGCCCCAAATATAGGAAATTTCAGAAAGCTGTAGGGAATGATAAAGTCTCTGTTGTTGAGACCAGTTCTACTGTTAGAGACATCCAGGTAACTTCTGCTGCATCCATTCATCAGACTGACTCACATACCAGTGGTGCTATACAAAAAGCTCTTGAATGTGCAACTCTGCATCCAGTTCCAAAATGTTCAGATGCTCAGGTAGGAATGGAAGAATCTGGAAAAGAAGAGCTCTTGAAAGAGACAGTTTCTGCATTTCAAAGCATCGAATGTTCTACAGAGAAGATGGATTGTGCTTTTGACACCCATAATTCTTCTATGCCCACTGTTGGAATTTGTCCCCCTTCATTCTTAAATGCATATGATCAATACTGTAAYGTGACATTGAGCGGTATGCAGAGCAATGTAGAAGTGGCTGAAAAATTGGCCGTTGTTACTGGAG---CTGGAGTTTGCAATCCAACCAGTGAAATTA---CTGATGAGGGCCCACCTTTAAAATCTCAGTTGTGTGATAGAGGAAATTTGAGCAGTGCTTCACCTAGCAACCGTACCAGTGTGGAGAGAGAGATAGCAGAACAACTAGCAAAAGGCTTTTGGAGTGAGGTTTACAACACAGACAATGCATGTCAAGTCAACTTGTCTCCTGCTTCACCTAAAGAATTTTTAGGCCAAGGCTGTGCAGAAAAGAAAACTGAATGTCCTTGGTTAGGTATCCGCATCAGTGACAGTCCTGAGCATGGTCCACCAAGAACTTTTACAACTTTGAGCTCTGTCGCTTGCCCCTTCATCAATAATTTAAGTAATGAGAACAGTACTGATACCAATAGTGGAGATTGTGTTCCAGAGCCCCAACCAGAACAGTGTTCTTATACCTGTGTGATAAATTTGGAAGAAGATTCT????????????????????????????????????????????????????????????????????????????????????????????????????GCTTCAGAGGACCAGGCAGCTTGGCTTATCCTGGTCTGCAGACACATGGCAATCTTGAGGACCTTGGCAGAGCCAACGACGCCACAAGAGGGTTGACATCTCTGGCAGACACTTTTGAACATGTCATAGAGGAGCTCCTGGATGAGCACCAGCCTGTCCAGCCCAGCAAGGAAAACAAAGATGCAGACTTATACTCATCTCGGGTCATGCTAAGCAGTCAAGTGCCTTTGGAGCCTCCATTGCTCTTTCTGCTTGAGGAGTATAAAAACTACCTGGATGCAGCAAACATGTCCATGAGGGTCCGGCGCCACTCTGATCCTGCTCGGCGTGGGGAGCTCAGTGTGTGTGACAGTACGAGTGAGTGGGTAACAGCAGCGGAGAAAAAGACAGCNGTGGACATGTCAGGGGCAACGGTTACAGTCCTGGAAAAAGTCCCGGTACCCAAAGGCCAACTGAAGCAATATTTTTATGAGACCAAATGCAACTCAAAGGGATACACAAAAGAGGGCTGCAGGGGCATAGACAAGAGGTACTGGAATTCTCAGTGCCGAACTACCCAGTCTTACGTGCGAGCTCTCACGATGGATAACAAAAAGAGAGTTGGATGGCGGTTTATAAGAATAGACACTTCCTGT?????????????????????????????????????????????????????????????????????????????????GTGTTGCAGTACGTGGCCAAGCATGAGAATGCCAAGGAACTGAAGTCTTCCCAGCTCATCAGCCACCTACATAGAATGGCTTCAGAGGTTCTGCAGAATGGAACTAGCAGGAAGTCTGGTGATGCTGCTCCTAAACTGATGGACCTGAAGGAAAAGTCTGGCGCTCTGACCAAAACCGCTGAGGTGCATGGGAAAAATTGTGTGCCTGTGATCCAGAGGACTTTTGCTCACTCCAGTGGGGAGCAAAGTGGTAGTGACACAGACACAGACAGTGGATATGGGGGAGAACTGGAAAAAAGTGACTCCAAATCTGACACGCAGTGTTTCAAAAAAGAATCAGAACTCAAATATGTTGTCCAGGAAAGAATCAGTTCCATCAAACAAGAGAATGAGGACCCACCGGCCAAACGGACCAGGATGGAAATATCAGAGGAGGAAGAAGACCACTTTAGTGGTGACATTATAAGCTCTTCTTCAAGCAGTTTCTTGGGYCCTCATGCACACCAGCCGCCGCTGTGCCTCCCTTTCTATTTAATTCCTCCCTCGGCAACAGCCTACCTGCCTATGCTGGAGAAGTGTTGGTATCCGGCCTCTATGCCTGTCTTGTATCCAAGCCTCCCAGCTTCTGCTGCAGCACTTTCAGGGTTAATGTGCCCAGAGAAAATGTCTTCTCCTTTGCTAATGCCTCAGCGACTCCCWTCTCCTGCACCTTCCCATTCCCCTATGGATTCTAATGCTCTGCTCCAAGCT??????????????????????????????????TCATCAAGCCAGATGGAGAGGCCTCCAAGGACCCAGTGGTCGCCCTCTTGGACAGCCGCTTGGTGCATCACAATGCCAGCCAATGGGAAACCTTTGATGTCACACCAGCTGTGAGGAGGTGGACTGCGCATGGCCAGCCCAATCATGGCTTTGTGGTTGAGGTGGTGCACTTGGACACCAGGAGCAGTGTCTCCAATAGGCACGTCCGGATCAGCCGGTCATTACACCAGGATGACACAAGCTGGTCCCAGATCAGGCCGTTGCTGGTCACCTTTGGCAATGATGGAAAGGGTCACCCTCTCCACAAGCGAGAGAAACGGCAGGCAAAGCACAAAGAGCGTAAGCGCCATAAATCCAATTGCAAAAGGCACCCTTTGTACGTGGACTTCAATGACGTAGGGTGGAATGACTGGATAGTGGCCCCACCTGGTTACAGTGCCTTCCACTGCCGTGGGGATTGCCCCTTTCCCCTGGCAGACCACCTGAACTCCACCAACCATGCCATTGTTCAGACTTTGGTCAATTCTGTCAATTCCAAAATCCCCAAAGCTTGCTGTGTGCCGACAGAACTGAGCCCAATCTCCATGCTG??????????????????????????????????????????????????????????????????????????????????????????????????????ATTGATCAGGAAGTAAAAGAGAGGGCAATTTCCTGTATGGGCCAAATAATTTGCAGTCTTGGTGACAATCTTGGCTCTGACTTACCAAGTACACTTCAGATCTTCCTAGAAAGACTGAAAAACGAGATCACTCGGCTAACCACTGTGAAAGCTTTGACACTGATTGCTGGCTCCCCTCTAAAGATAGATCTGAGGCCAGTTCTAGGAGAAGGTGTTCCTATTCTTGCTTCTTTCCTCAGAAAGAACCAGCGAGCTTTGAAACTTGGAACTCTTTCTGCTTTAGATATTTTAATCAAAAACTACAGTGACAGTTTGACAGCTGCTATGATTGATGCTGTCCTGGATGAGCTACCACCTCTTATCAATGAGAGTGACATGCATGTTTCACAAATGGCCATCAGTTTTCTAACCACACTAGCCAAAGTTTATCCTTCTTCCCTTTCAAAAATCAGTGGCTCCATACTGAATGAACTTATTGGGCTAGTGAGGTCTCCACTATTGCAAGGTGGAGCACTTAGTGCCATGTTAGATTTCTTCCAAGCTCTGGTTGTGACTGGAACAAGTAATTTGGGATATATGGATTTACTGCGGATGTTAACAGGGCCAGTGTACTCTCAGAGTACATCCCTTACTCATAAGCAGTCTTACTATTCCATTGCCAAATGTGTAGCTGCCCTCACACGAGCATGCCCTAAAGAGGGACCGGCAGTAGTAGGCCAGTTTATTCAAGATGTCAAGAACTCAAGGTCTACAGATTCC????????????????????????ACAGCAAGAACAGGRACAGAAGTTGACAAAAATATTGTCCGGAAGAAGGTGCATCTCCGAGGGTTTTCCAGCAGTAACCTGAAAGAATATACCAAAATATTTTTYAAAGATGAAGGGTGCCGGACTTTGGTTCTCAACCAACTGGGAGCCAACCCAAATCTGAGCAGCTTATGCTCAGTGCCTTTATTTTGCTGGATTGTTTTCAAATGCTTTGACCATTTCCACTCTGAATTTGACAGCCAAGAGCTCCCAGACATCACATTTACTTTAACAGACATTTTCTTGCTTTTGACGGAAGTCCACTTGAACCGGACTCAGAAGACAAATTTGCTGAAGAAGAATACTAGGAGTCAGCTGGAGACGTACAGAACCAACAAAGACACTTTAGCTGCCYTGAGTAAAATAGCACACAAGGGGATAAAGAAATCTCTCTTTATCTTTGACCAAGATGAAGTTCTTACTGACCTCTCTGAGCAGGCTTTACACTTGGGTTTTCTTAGGGTGGTTCCTGACTATGAAGGCTATGAAAATCAATCTTCCTATGAATTCATACACTTGACATTGCAGTCATTTTTCACTGCTTTGTTCCTGGTCACTGAGGAGAAAGTAGGCATGAAAGAGTTACTCCACTTCTTTGAGGAATGCTCCACTCTTGATACCTCTCTGTGTTCGTGCTATCCAACAGGCTGGTCAAGAAGGCAGCACCCAAGAGTACAAGACCCTTTCCAGAAGAATGAACACTTCCAT?????????????????????????????????????????????????????????????????????????????????????????????????????????????????????????????????????????????????????????????????????????????????AAGATGTTAAGGAAGAAACCACCTATTACTCTAGAATCAGCAGAAGCTAACGAGATTTCCTTGGGAGAGATGGAGGGGGAAGATCCAATAGCTAAACTGGAAATTCCTCCCAATACCTTTTACAGACAGAATGGACAACCTTACGTGGGAAAAGTGAAAGCCAGCGTGACCTTTCTGGACCCAAGGAATATCTCCACTGCACCTGCAGCACAGAGTGACCTGAGTTTTGTGGACGACGAAGGCAACATGCTCCCGCTGCGGACCTATGGCATGTTTTCTATGGATTTCACCGACGAAACAGCCACAGAGTCCCTCAATGCGGGAAAAGTCAAAGTGCACCTGGACTCTTCTCAGATCAGGATGCCAGCGCATCGGACAGGAATGAAGCTCTGGTCTTTAAATCCACAGACAGGCTTGTGGGAGGAAGAGGGAGACTTCCAACTCGACAGCAACAGACGCAGCAAGCGAGAGGAAAGGACATTTCTGGTAGGCAATATGGAGATAAGAGAAAGGAGGCTGTTCAACCTGGATGTCCCAGAGAGTCGACGCTGCTACATCAAGGTCCGCACTTACAGAAGTGAGAGGTACCTGCTCAGTGAGCAAATTTCAGGAGTGGTGGTTTCGGTTATCAATTTGGAACCAACTCCAGGATACTCTTCTAATCCTAGAGCATGGGGACGCTTTGACAGTGCAGTCACTAGGTCCAACGGGGCCTGTGTGCCGGCCTTCTGTGACGATCAAAACCCGGATGCCTACAGTGCTTACGTCATGGCAAGTGTGGCAGGGGAAGAACTCGAAGCTGCTCCCTCGTCACCCTGGCTTAACCCTGCTGCCATTGGCGTCCCCCAGCCCTATCTCAACAAACTGAAGTATAGGCGGACAGACCACGTGGACCGTCAAGTAAAGAAAACTGCTTTCAGG??????????????????????????????????????????????????????TTAAGGAGCATGACTGACAAGTACAGACTCCATCTCTCTGTAGCTGACCTTCTGTTTGTCATCACTTTACCCTTCTGGTCTGTAGATGCTGTGATCAGCTGGTACTTTGGAAACTTCTTGTGCAAAGCAGTCCACGTCATTTACACTGTCAACTTGTACAGCAGTGTTCTCATCTTGGCCTTCATAAGCTTAGATCGGTATCTAGCAATTGTACATGCTACCAACAGCCAGAGACCCAGGAAGCTGTTGGCTGAAAGGATTGTCTATGTTGGTGTTTGGCTACCAGCTGTACTTTTGACTGTGCCTGATATAATCTTTGCCAGCACTAGTAAGGTTAATGAGAAATATGTCTGCCAGCGATTTTACCCTCATAA---CTGGATGATTTCCTTCAGGTTTCAGCATATCTTAGTAGGCCTTGTCCTGCCTGGTTTTATAATACTGACTTGCTACTGTATTATCATTTCTAAGCTGTCCCACTCAAAAGGCCATCAGAAGCGCAAAGCCCTGAAGACTACCATCATCCTCATTGTTGCCTTCTTTGCTTGCTGGCTGCCATACCACATTGGCATCAGCATTGATACCTTTGTCCTCCTTGGATTCATCAGCAACGGCTGTTACTTTGAGGCAGTCCTCCACAAGTGGATCTCCATTACTGAAGCCTTAGCTTTTTTCCACTGTTGCCTCAATCCA????????????????????????????????????????????????????????????????????????TCCACTGGCATCAAAAAGCAGCGGTGTGGCTTGCCACGCTGGACCCGCCGTGAGATCTGCCTGCTCTCGGGCCTGGTCTTTGCTGCAGGTCTCTGCATCATTCTGGGTTGCATCCTGGTGCTGAAATACGTGGCCCTTGAACACGACGCCTACTGCCAGGAGGGTTGCCAGGAGCGGAAGGCCTTTGCCAAGGCCTCCCGCTTCATTGCCACTAATATCGACCCCACCATCGACCCCTGCAAGGACTTCTATTCCTTTGCCTGCGGTGGCTGGCTCCGGCGTCACGCCATCCCTGAGGACAAGCTCATCTATGGCATCATTGCCGCCATCGGTGAGCAGAATGAGGAAAAACTGCAGCGGTTGCTCCTCCGGCCCATTCGGCGGCCCTACCTGGCCTCAGCCGAGCGCAAAGTGAAGGAG?????????????????????????????????????????????????????????????????????????????????????????????AAAGACATGGTTGTACAGCTCCTGTCTAGTGAAGAACTAGAGACTGAAGATGAGCGGTTAGTGTACGAGTCTGCCATGAATTGGATTAACTATGATCTGAGTAAACGCTACTGTTATCTACCAGAACTATTACAGACTGTGAGATTGGCTCTTCTTCCAGCCATCTATCTAATGGAGAATGTAGCAACTGAAGAACTGATTACCAAGCAACGGAAAAGCAAAGAGATGGTAGAAGAAGCAATAAGGTGCAAATTGAAGATTTTGCAGAATGATGGTGTAGTCACCAGTTTGTGTGCAAGGCCTCGAAAAACTGGCCATGCCCTGTTTCTTTTAGGAGGACAAACCTTTATGTGTGATAAATTGTACCTGGTCGACCAAAAAGCAAAGGAGATCATTCCAAAAGCTGACATTCCAAGCCCAAGAAAAGAGTTTAGTGCATGTGCTATTGGTTGTAAAGTCTATATTACTGGTGGCCGAGGATCTGAGAATGGAGTCTCTAAAGATGTTTGGGTGTATGATACACTTCATGAAGAGTGGTCCAAGGCTGCTCCCATGCTTGTTGCTCGGTTTGGTCATGGTTCTGCTGAACTCAAACACTGTCTTTATGTCGTAGGAGGGCACACTGCAGCCACTGGTTGCCTACCAGCCTCCCCCTCGGTTTCCTTAAAGCAAGTAGAACAATATGACCCTGTGACAAACAAATGGACCATGGTTGCCCCACTTCGAGAAGGTGTAAGCAATGCGGCAGTAGTCAGTGCAAAGCTGAAGCTATTTGCTTTTGGCGGCACCAGTGTTAGCCATGATAAGCTACCCAAAGTTCAGTGTTATGACCTGTGTGAAAACAGATGGACAGTTCCAGCCACCTGCCCCCAGCCATGGCGATATACA?????????????????????????????????????????????TGGTTCATCAACATCTTAGCCATCACAGGAAACCTTGTTGTGCTCATAATTTTGGTTAGCAGCCAGTATAAACTCACCGTCCCTCGGTTTCTAATGTGCAATCTTGCATTTGCTGATCTGTGCACCGGCATCTATTTGTTGCTGATCGCCATCAAAGATGTGCAGACCAGAAGTCAGTATTACAACTTTGCCATAGACTGGCAGACTGGTGCTGGTTGCAACACAGCTGGCTTCTTCACTGTTTTTGCCAGTGAACTTTCTATATATACCCTGACCGTCATCACTCTGGAGCGATGGCATACAATCACCTACGCGATGGAACTGGACCGCAAGGTCCGTTTCCGACATGCAGTGGTGATTATGCTTGTGGGATGGGTCTTTGCCTTCACTGTTGCCCTCCTTCCTATTTTTGAGATCAGCAGCTATATGAAAGTTAGCATCTGCCTGCCCATGGATATAGAAACCCCCCTTGCTCAGACTTATATCATGTTTCTGCTGGTATTAAATATCCTGGCTTTTATTGTCATCTGCACTTGCTACATCAGCATCTACTTCACTGTGAGGAATCCCAACGTCTTCTCCTCTAACAGCGACACCAAAATCGCCAAACGCATGGCCATCCTGATCTTCACRGACTTCCTCTGTATGGCGCCGATCTCCTTTTTTGCCATATCGGCATCAATGAAGGTCCCTCTTATCACTGTGTCCGAAACTCTGCTTCAGAAAATTGATCTTGAAACCATGTCATACATCAAGACAATTAGTTTAAAGGATTACAGTTGTGTTCCAAAGTCCCTTGCTTACACACACCTGGGTGGATATTATTTTATTAACTGTAAGCCCGACACTACCGGAGCTGTTCTACCACAGCTAATAGTGGATGGTGTTACTGACTCCGTTATTGGATATAATGGTGATGTAACAGGAACTCCATATGTCTCTCCAGATGGTCAATATCTAGTCAGCATTGATGATGTGAAAGGTCTCATGAGAGTCCAGACCATTACAGTTAGAGGAGAAATCCAGGATGCTTTTGACATTCATACCAACTTGCACATATCTGATGTGGCTTTTCAAGCATCATTTACTGAAGCTCACCAATATAATGTCTTCGGTAGCTCTACCACACAAACAGATGTGCTCTTTGTAGAATTGTTCACAGGCAAAGTAAAGATGGTGAAGAGTCTTAAGGAACCACTAAAGCCAGAGGAATGGCCTTGGAACAGAAGGAACCGGTTAATTGAAGGCAGTGGGCTCTTTGGTCAATATCTGATGACCCCTTCCAAGGAATCCTTGTTTATTCTAGATGGACGACTCAACAAGCTGAAT??????????????????????????????????????????????????????????????????????????????????????????????????????????????????????????????????????????????????????????????????????????????????????????????????????????????????????????????????????????AAGCCGGGGAAGCCCCGCAGCACCACCAACATTTTCATCCTCAACTTGAGCATCGCCGACCTGGCCTACTTRGTTTTCTGCATCCCTTTCCAGTCTACCGTGTACATGATGCCCAGTTGGGTGCTGGGCACATTCATCTGCAAGTTTATCCACTATTTCTTCACCGTCTCCATGTTGGTCAGCATCTTCACCCTTTCAGCCATGTCTGTGGACCGCTACGTGGCCATTGTGCATTCTCGGCGTTCCTCATCCCTCCGGGTATCTCGTAATGCACTGTTGGGAGTTGGGGTCATCTGGCTGTTCTCTATTGCCATGGCTTCGCCTGTGGCTCACCACCAGCACATCGTCCACCAGGTAGTCATTAATCAGACCTTCTGCTGGGAAGTGTGGCCCAATCTGCAGCACAAAAAAGTCTACGTGATC????????????????????????????????????????????????????????????????????????????????????????????????????????????????????????????????????????????????????????????????????????????????????????????????TTGTAYCTTTCYAGCATGGCTTTYTCGGACTTGTTAATCTTTCTTTGCATGCCCCTGGATCTGTTCCGACTCTGGCAGTACCGGCCCTGGAATTTTGGGGACCTTCTCTGCAAGCTTTTCCAGTTTGTCAGCGAGAGTTGCACCTACTCTACCATCCTGAACATCACTGCCCTTAGTGTGGAGAGGTATTTTGCCGTCTGCTTTCCTCTCTGGGCCAAGGTGGTGATCACGAAAGGCAAAGTCAAGTTGGTTATTCTAGTGCTCTGGGCAGTCTCTTTTGCCAGCGCAGGGCCCATCTTTGTCTTGGTTGGGGTTGAGCATGAGAATGGGACCAATCCTTTGGACACCAATGAGTGCCGAACCACAGAGTATGCGATTCAGTCAGGACTCCTGACYATTATGGTRTGG????????????????????????????????????????????????????????????????????????????????????????????????????????????????????????????????????????????????????????????????????????????????????????????????GCTTCTGCAGAGAACATTCCAGATCTTCCAGATGATTACAGTGGCAGTCTGGATGACGTTAATTGTGATTATCTGAGAAAACATCTGAAAAGAGTAAATCTTACAGGGAAGCCTCCTAATATTTTAGTGTATGTTGGTTCTGATCCCCCAAAAGTAAACTTTGAAGAAATAAAGTCAATAATTATGGAATGCATTGATTTTAACACTTACACGGTTTACCAGCTGTTAGAGAAACATGTTCTAAMTGTCCCTTGGCTTGACAATGCATTGTTGCTGATCATTGCTACATCAGAGCCCATTTCAGATGCAGTGTCAAATATGTTTTTAACTTTCATGGCAAAAGGTGGAAAAATTTTGGGACTTTCTGCCKCTTTCATTTTTGGTGGTATACAGATGAAGAATAAAAATGACTTGATTGGCACAATTCAAGCCTTTGTATTTTCAGATGATAAAAACATTGAAATTAAACTAAATGTTCTAGCAAGTGGCAAAGTTTTTGAAAGTGAGATTTCAGAAGAACTCAGCTCAGTAAAGCCCCTAGGTTACTTGAACAATCAAGACAAAGATATGATAATTGTGCATCTG????????????????????????????????????????????????????????????????????????????????????????????????????????????????????????????????????????????????????????????????????????????????????????????????????????????????????????????????????????????????????????????????????????????????????????????????????????????????????????????????????????????????????????????????????????????????????????????????????????????????????????????????????????????????????????????????????????????????????????????????????????????????????????????????????????????????????????????????????????????????????????????????????????????????????????????????????????????????????????????????????????????????????????????????????????????????????????????????????????????????????????????????????????????????????????????????????????????????????????????????????????????????????????????????????????????????????????????????????????TCTTTCAGACAAATACAAGCTAAGTAGTGAAGGGACTCTGGAAATATCAAACATTCAGATGGAAGATTCAGGAAGGTACACATGTGTAGCTCAGAACATAGAAGGTGCTGATACAAGAGTAGCTACAATACGAGTAAATGGAACACTTTTGGATGGTACTCAAGTGCTGAAAATATACGTCAAACAAGCAGAATCTCACTCAATCTTGGTTTCTTGGAAAGTGAATTCTAATGTTATGACCTCCAATTTGAAGTGGTCATCAGCAACAATGAAAATTGACAACCCCCACATTACCTATACTGCCAGGGTCCCTGTTGATGTCCATGAATACAACCTCACACACTTGCAGCCCTCAACAGATTATGAAGTTTGTCTAACTGTGTCTAATATCCACCAGSCAACTCAGAAGTCCTGTGTTAATGTTACAACAAAAAATGCAGCGTTTGCCCTTGACATTAGTGACCAAGAGACAAGCACAGCCCTGGCTGCTGTCATGGGATCCATGTTTGCTGTTATTAGTCTTGCCTCTGTTTCTGTCTATGTTGCTAAGAGGTTTAAGAGGAAAAATTATCACCATTCYTTGAAAAAGTATATGCAAAAGACCTCATCTATTCCCCTGAATGAACTTTATCCGCCACTTATTAATCTCTGGGAAGGGGACAGTGAAAAAGACAAAGAG????????????????????????CTGAAATTGAGGGCACTACCAGTGTCAGGCACCAAGATGGATCTCATTGAGCGGCTCAGGGCTTACCAAGAACAGAATGGTGCAGCTGGGCGAGCACATGTCACTCCCAAGTCCAATGCGGCCATTCTCCCCAAGGCTTCCGAAGTGGTCGTGGCTTTCCCAGCTGCCAGGCTGAGTGCAGGGCCTGGGCTTGTCAGCACGGGCATTACTTCGGCAGAGGTGGTTGTGGCAACAGTCACCGGCAATGGCATGATGAAATTTGGTAGCACTGGTTCCACTCCCCCCGTGTCCCCCAGCCCCTCTGAGCGTTCACTGATGAGTGCTGTGGATGAGAACTCCACCAGTGGAGATGCCTTTGGGGAGATGGTGACCTCCCCTCTGACTCAGCTCACCCTGCAAACATCACCAGTACAATTTCTGGTGAAGGAAGAGAGCCCCAAAGGTGGCACCACCACATATGGAACCAGTCAGATGCTACCAAAGGCAGAGTCTTGTGTC---AGCAGCAGCGGAG---------GCACAGAAGACATGGAAGTGCAGGACAAAGACCAGATGCTGCAGGAGAAAGATAAGCAGATTGAGGAGCTCACCCGCATGCTGAAACAGAAGCAGCAGCTGGTTGAGATGCTGAAGCTGCAGCTGGAGAGAGAAAAGCGATCTCAGCAGCCACTCTCAGCCCTGGC------AGTGGAGGGCACCCCTGCCACCCCAGAGCCATCTGTCTTGGGAGCCTGTGTGAAGAAGGAAAAGGGCATTGTGAGTTGCCAATCTGCTGGGCAGCCCGGCTGCCACACAGACCAAGTAAGAGCCATGCAGACCACTAGCCAAATGGACACCTCAGAAGCAAGCTCTGTGCCAAAGAAACTGGTGATGGTGAAGCAGGAGGTGCCAKCTGTGGAGACTGAGCCGTCGTGCCAGGGCTCACCTTTTTTCCTTGGCCAGCAAGTGGGCGGCTTCAGTGACCTCATCAAAGCCGCACCTCCACCA???????????????????????????????????????????????????????????AGGAATGCGTAAGTGGTGGGAGCTGAAGAGTCAGTACTTCGACTGTGTGATCTTTTATAAAGTTGGAAAGTTCTATGAGTTGTACCACATGGATGCTGTTACTGGGGTTAACAAGCTTGGACTGGTTTTTATGAAAGGCACATGGGCTCACTCAGGTTTCCCAGAAATAGCCTTTGATAGGTTYGCCAATATCTTGGTGGAGAAAGGTCATAAAGTTGTCCGTGTTGAGCAGGTAGAGACTCCCGAGATGATGGAAGCACGCTGTAAATCTTTGGCACACCCAACAAGGTTTGACAGGGTTGTGCATCGAGAAGTATGCAGGATAATTTCTAAAGGGACACAGACCTACAGTATTCTTGATGGTGAATTTTCAGAGACTCACAACAAATATCTCCTTTGCATAAAAGAAAAGGCTGCTGATCCTACTGGCCTCCA---TACCTATGGGGTATGTTTTGTTGACACAACAGTGGGAAAGTTCTATGTGGGACAGTTCTTGGATGACCGTCATTGCTCAAGGCTGAGAACACTTCTGGCCCATTATACACCTGTGCAGATTCTTTTTGAGCGAGGGAACCCATCTGTAGAAACACAGAAGGTACTTAAAGGCTTACT---CTCTACTGCTCAAGAATGTCTGATTGCTGGCTCTCAGTTTTGGAATGCATCGAAAACATTAAAACACCTCATTGAAGATGACTACTTTCAGGACAAGGAACATGCCCGTAGCAGACTTGCTCTGCCTCCAGTCATCAGATCCATGACTGCAGAAAGTGATTCACTGGGACTTACTCCTGGCGAAAACAGTGAGCTTGCTCTCTCTGCCCTTGGTGGTTGTATCTACTACCTTAGAAGATGCATTATTGATAGAGAAATCTTATCACTGGCCAAATTTGAAGAATACATTCCTGTGGATGTGGATATTGGAAAAGGAATAAAGTCAAGTTGTATCTTTGCTAAAACAAGCCAGAGGATGGTGCTGGATGGAGTGACTCTAGCAAACCTGGAAATATTGAAGAATGGA????????????????????????????????????????????????????????????????????????????????????????????????????????????TTTCTGATCGGCATATGGGCAGCACCAAAAACTGAAGATAATGCACCATTGGGGTCTCCTGCCACAGCTGACATTTCTGAAAACATCCGGACTAAATCACACCATGTTATAAAAACAACTCCACACAAAAACCAAAATCGACCTGCTGTTGGAAAGGTAGAGGACAAAAAATCCGGGCAATCTGCAAACATCTTTGTGGATCCAAAGCTTTTTCAGAAGAGACGATTCCAATCCCCTCGGGTTTTGTTCAGCACTCAGCCACCACCTTTGTCCAGGGATGGGCAGAGCATGGAGTTCTTAGACAGTACAGATACTCTCAATAGGAATATCCGAGCCAAGCGGGCACCTCATCCTGTACATAACCGAGGAGAATACTCTGTATGTGACAGTGTTAGCGTGTGGGTTAGCAACAAGACCACAGCAACAGACATCAAAGGCAAAGAAGTGACTGTGATGGTGGAGGTGAACTATAATAATGCTGCATACAAGCAATACTTCTTTGAGACCAAGTGCAGAGACCCTAAGCCAGTGTCCAGTGGTTGCAGAGGCATTGATGCCAGGCATTGGAATTCCTATTGC???????????????????????????????????????????????????????????????????????????????????????????????????????????????????????????????????????????????????????????????????????????????????????????????CACATCGGACTCAGATACGGATCTTGATTTTTTCAAATGCAAGATGAAGTCAGATTCTGTCTCAGGTGCCTTGAAGACTAACAAACAGTCTTCTCTTTCTGAAACAGACAGCTCTCGTTCTGATTCAGGTGCTAAGGGGACATCAAAAAAGCAGAAGCATGTTTCCGGAAAGAACCTCAAAAAAGGACACTCCAAAAAATCTAAAGAGAAGTCCAAGGGCAAGAAGGAGAAGAAACATAAGGCTCAAAAGCAAAAAGAAACATTTCACTGGCAGCCCCCATTGGAATTTGGTGAAGAAGAGGAAGAGGAAGAC---ATTGCTGTGAAGCCACAATCAAAAGATGAGGGAAAGAAGCCAATCACAGTTGATGCTAAA---GGTAAAA------ATCAGAAAGTGGAAAATGGCAAAATGACCAAAGGTGAAACAAAGGGTGAAGAGAAGCTCCACAAACGGAATAAGATTTCAGATAAAGTTGTTGGTCGTGCGTCACCCAGGAACCAACTTGGTAGAGATGATGGTGAACAATCATCTTCAGCTCACACTCCACATCTGGATCAAAACGTGGATGTTTCTAAAAGTTCTGGTGCTGCCAAGGTGAGGAATGATGGCGAAGGAGAGNNNNNNNNNNNNNNNNNNNNNNNNNNNNNNNNNNNNNNAGATCATAATTCACCTGTAAAGGTAGATGTGGAACTTTCCCCAGTCAGTCTGAAGATGAACTTCCAGGATATTAAAATTAACAAGGACACAGAGTCACACAATAATGCTAAAGCAGAAAACACAAA------------TGTTAAAGAATCAATTGATGCTAAAGAACGCAACAGAGAAAAACAGAAAGAGAGATCTCAGCCTAAAACAAGCATTGCTTTTGTGGAAGGTGTGTTGAAAAC------GGCTGACCAGGCCCACAGCAGCCTGGTGGATAATAAATGGAAACCGTTACAGGGTGTAGGGAATCTCCAGGTAGCCAGCACAGCAGCAGCAGCTCCTAGCAATTCTGCGGAGACC---AGAAMTCTTCCCTCATCATCTGAATCAAAACCACAAGGCTTAAGGATAGAGATAAAAAGTAAAAACAAAATTAGACCAGGTTCTCTGTTTGATGAAGTAAGAAAGACAGCCAGGCTTAATCGAAGACCAAGGAATCAGGAGAGCTCTTCTGAAGAGGATTCTCCCACTCAGGGGGATAGTCAGTCGAGCCGGAGCCAATCGCGGAGTAACTCCGAGCCTAAA?????????????????????????????????????????????ATCCAGTTTACCAACATGGATCAAGGGAGCTTACCGGACGAGTCAATAAATTCTTTGATTATAAAACTTATTCAAGCTGACATTTTGAAAAATAAAGCATCTAAGCAGGTGGTAGATATCAAAGRCGGTGTTCAGAACACTGTGAAGAAAATGGAAGCCATTGAAACGGATGTGGATGGCAACAGCAACAGAAAAGCAGATCCCCACCCGGTTATTTCAATGGATACAGAGCTGCTGAGGCAACAGAGACGCTACAGTTCTCCCAGGGTTCTCCTGAGTGACAATGCTCCTTTGGAACCTCCACCRCTCTATCTTATGGAGGATTACATTGGTAATTCTGTGGTGGTGAACCAAACATCTCGGCGGAAAAGGTTTGCCGAGAACAAGAGCCACCGTGGAGAATACTCCGTGTGTGACAGTGAAAGCCGGTGGGTCACAGACAAAGCTTCAGCAGTTGACATTAGAGGACATCAGGTAACTGTGCTGAGAGAAATCATAATGGGCTCTTCT??????????????????????????????????????????????????????????????????????????????????????????????????????????????????AAAGAGGTAGGTGCTAGTCAGAGTGATGGGGAGATAGAACAGGAAGAGGAGGAGGAGGAACAGAAAGAGGAGATTGAGGGCAGAGCAGAAGAGGGAGCAGAGGTTAAAGAGAACAATAGGCAGCAAGAAAATCAGGAAGAGGAAGAGGAGGAGGTTGTGTTAGTGAAAGAAGATAGTGAAGGTATGCAGCCAGTAGATGGTGAACAAGGTCTGATGGAAATTAATGAGGCAGATCATGCAGAGCCACTAGAAAATGAGAATAGCAAAGAAGTAGAACCAGAAATGGAATGGAATGTCCAAGGAGAACAGATGGGGATTGTTGGTGCCCTGGAGAAGGAGGAGGCCAGCAAGCCAGAAGTGGAAGTTGTAGTTGAAGCTGCCACAGAGGAGGAAGAAGAGAAAGAGCCTGAGTCCATGCCCACAGTATCAGAGGCTGAAGCCCAGCCTCAGGCAGAGTCTGGGGTTCAGCCACAACCTCTGCCACAGT---TGGAATCCACTCAGGATCAAGAGTCTCTGGTAGACA---AAGAATCTGTAGTGCCTGAGAAGCTGCCTGAAATTCAGGTTGAGCCAGTGCAGGCCATAACAGTTGAAATGGCAAGCAAGGTTAGGAGCAGGAGCAGGGGTCGAGCAAGGAACAAAACCAGCAAGAGTCAGAGCCGCAGCACTAGCAGTAGCACTAGCAGTACTAGCTCCACAAGTAGTAGTAGTGGCAGCAGTTCCACCAGTGGCAGTAGTAGTAGTCGGAGTAGCTCCTCTAGCAGTAGCAGTACTAGTGCAACGAGCAGTCGAGAAAGTAGTAGTAGTTCTAGTAGCAGTGAGAGCCGAAGTCGAAGCAGGGGGCGTGGGCACAATAGGGATCGGAAGCACAGGAGGAGCGTGGAACGGAAGCGAAGGGATAATTCAGGCATAGACCGAAGTCACAAGTCTTCAAAAGGTAGAAGCAGAGATGCGAAAGAATCAAAGGATAAAAGTTCGAGG????????????????????????????????????????????????????????????????????????????????????GAAAGTCCTTCTCTCTTGTCAGAGAAGCGGAAGGACACCACAAATCCACCAGAACTGAAAATGTCAAATACCAAAGAAATGCAAAGGAACAGTGATATAAAAAGCACACAAGAACCACCAGATATAGACCTTGAAGGGCCGCTCCCTTGGATTAGCAATGGTGGACCACGGGCATCCACATGGCCTGGAGTTCTGGTTCTGAACTATCCAACTCCTACGTGTTCCTATCAAGACACTGCTGGAGTATGTAAAATGGCACTCAGTACCACAAATATAAAGAGGTCACCTCCTTTGATGGGGAGGAACAAGAAGAGTCTTCATTTACAATATCCTAAACCCACTGAAANTGTTCCTAAAAGAGGACCAACCAAATTGAAAGATGCAGCAAAGTTACCCTTAAATGCTGTAAACGACCAAGGGATGATGTGGTCAGTCCCACCAACCAGAGCACCTACCTCATGCACAAAGCCA?????????????????????????????????????????????????????????????????????????????????????????????????????????????????????????????????????????????????????????????????????????????????????????????????????????????????????????????????????????????????????????????????????????????????????????????????????????????????????????????????????????????????????????????????????????????????????????????????????????????????????????????????????????????????????????????????????????????????????????????????????????????????????????????????????????????????????????????????????????????????????????????????????????????????????????????????????????????????????????????????????????????????????????????????????????????????????????????????????????????????????????????????????????????????????????????????????????????????????????????????????????????????????????????????????AGTGTGGTGCCAGCCACAGTCTTCATGCTCAAGCTTTGGTTGAATGAGATGCTTCCATCCACCCTATGCACAACTTCAGCGCTTCTGTATCTATTTCAGGGCTTTTCAAGCAACCTGATGGGATCCTTGGTAGTTACTTATAACTTCTACTGCCTCAACAAACTGGGGAAGAGTGAAGGAGCTACAAAGCAGCCAGTGAGCATGATATGGGCTGTTCTCACTATCTGGATGGTCAGTTTGCTGATTTGCATTTTGCCTCTGTGTGGTTGGGGTACATACACCTCAAACTCCTGGGGATTTTTTACTGACTGCACCAGTTCTTATATCTTATTTCTCTTCATAATTTACTCATTATGTTTCTGTCTCCTTGTTGTGCTCTCTGTTCCTCTCATTTATCAGTTGCTGTGCTCAGATGAACAACTACATCTTTATGATGATTATCATCAAATCACCCGAGGGTATTTCTCCCCTGGATTACCTTCAATAGGTAGCCAAACTGCCGCCTTCTCTCCGGAAGGCACTGTGATTAAAAACTTGAAACATTTTCAAGATGCTTGCCAAAATTCAGACCCAGAGGTCAGGCAAAATCCAGCAGAAGACCACTGTAGTCTGAACCACTATGGAACACAATATGTGCCATATAGCGGCCGAAACTTCACTGTGGAATTTGCTCAGAAGCGCTTCTCACTGATTCTGGCTCTGACCAAA???????????????????????????????????????????????????????????????????????????????????????????????????????????????????????????????????????????????????????????????????????????????????????????????????????????????????????????????????????????????????????????????????????????????????????????????????????????????????????????????????????????????????????????????????????????????????????????????????????????????????????????????????????????????????????????????????????????????????????????????????????????????????????????????????????????????????????????????????????????????????????????????????????????????????????????????????????????????????????????????????????????????????????????????????????????????????????????????????????????????????????????????????????????????????????????????????????????????????????????????????????????????????????????????????????????????????????????????????????????????????????????????????????????????????????????????????????????????????????????????????????????????????????????????????????????????????????????????????????????????????????????????????????????????????????????????????????????????????????????????????????????????????????????????????????????????????????????????????????????????????????????????????????????????????????????????????????????????????????????????????????????????????????????????????????????????????????????????????????????????????????????????????????????????????????????????????????GCCCTTGCATGCCCTCCGAACAGCTGAAAAGTCCCTTCTGCCAGGTTACCATCCATTTGAGTGGAAACCACCCTTGAAAAATGTGTCCAGTAACACAGATGTGGGCATTATTGATGGGCTTTCAGGCATACAACATTTGGTTGATGACTACCCTGTAGACACAATTGCAAAGAGATTTCGCTACGATGTAGCTTTGGTTTCTACCTTGATGGACATGGAAGAAGACATACTAGAAGGGCTGAAAACTCAGGACTTGGATGACTATTTGAAAGGCCCTTTCACTGTGGTGATTAAGGAGTCCTGCGATGGAATGGGAGACGTCAGTGAAAAACATGGTTGTGGTCCTGCAGTCCCTGAGAAAGCAGTTCGATTCTCTTTCACAATTATGAGYATCTCTGTTGCTCAAAGTAATRCAAATGTAAAGATTTTTGAAGAAACTAAGCCCAATTCTGAACTGTGTTGCAAACCTTTGTGCCTTATGCTGGCTGATGAATCAGACCATGAGACGCTCACAGCCATCCTGAGCCCTCTTGTAGCAGAAAGAGAGGCCATGAAAAATAGTTTACTGATGCTTGACATGGCTGGAATCCCCAGAATGTTCAAATTCATCTTTAGAGGTACTGGATATGATGAAAAACTTGTCCGTGAAGTAGAAGGCCTTGAAGCTTCAGGATCTACTTACATTTGTACACTTTGTGACACAACACGTCAGGAGGCCTCTCAGAACTTGATTCTTCACTCCATAACCAGGAGTCATGCTGAAAATCTGGGACGATATGAGGTATGGAGGTCAAATCCTTACCAGGAGACTGTTGATGAATTACGTGACAGAGTGAAAGGGGTTTCTGCTAAGCCTTTTATTGAGACTGTTCCCTCAATAGATGCTTTGCATTGTGATATTGGCAATGCAGCTGAGTTTTATAAGATATTCCAGTTTGAAATTGGTGAAGTGTACAAAAAACCTGTGGCATCAAAAGAAGAAAGAAAGAGATGGCAGTCAACTCTAGA????????????????????????????????????????????????????????????????????????????????????????????????????????????????????????????????????????????????????????????????????????????????????????????????????????????????????????????????????????????????????????????????????????????????????????????????????????????????????????????????????????????????????????????????????????????????????????????????????????????????????????????????????????????????????????????????????????????????????????????????????????????????????????????????????????????????????AATGCCTTAATATTTTACATTTATTGGAAACCCTGTCCAAAAGATGGGCCTTGTATTAACCCATGTGTCGAAGACCATTGTGCAAAAAATGTTACTGAGATACCCAACAGCCAGAACGCAAGTCAACTGGAGAACATTCATGTGGCTGGGCCTTGCTGGCTTGTATATTTAGACCCTGCACTGTGTCTGATAATGGTTTGCATTTTGCTTTACACAACTTACCCACTTCTTAAAGAATCTGCCCTTATCCTTTTACAGACTGTTCCCAAGCAGATTGATATTTGCTCTTTGGATGAGAAACTCCGCAAAGTGAAAGAGGTTGAAGCTGTCCATGAATTGCATGTTTGGCAGCTTGCAGGAAACAGGATCATCGGTACCGCTCATATTAAATGTAAGGACCCAGAAACATACATGAAGGTGGCCAAGCGTATTAAAGAAATATTTCATGATGAAGGGATCCATGCAACTACCATTCAACCTGAATTCACCATTGTGGATTCGGATATGAGTTTTGAGACTATAGCCAAATGTGAATTACCCTGCAGA?????????????????????????????????????????????????????????AGAGCTACTGTCTACTTTGTGGCCAAGGTCTACATGTTCCTGGGAGTGTCAATTGTAGCTGACCGCTTCATGTCATCAATAGAAGTTATTACGTCTCAGGAAAGAGAGATCACAATCAAGAAACCCAATGGTGAAACTACCAAGACAACAGTTAGAATTTGGAATGAGACTGTTTCCAATCTAACACTGATGGCGCTGGGCTCTTCTGCACCTGAGATCCTGCTGTCTGTAATTGAAGTGTGTGGCCATGGCTTTACTGCAGGGGACCTTGGCCCCAGCACCATTGTTGGAAGTGCTGCCTTCAACATGTTTGTCATCATAGCACTTTGTGTTTACGTTGTCCCAGATGGAGAAATCAGGAAGATTAAACATCTCCGTGTGTTTTTTGTCACTGCAGCTTGGAGCATCTTTGCCTACACTTGGCTGTATCTAATTTTGTCAGTCATATCCCCAGGGATAGTAGAAGTCTGGGAAGGCTTGCTCACCTTCTTCTTTTTCCCAATCTGTGTGGTGTTTGCATGGATTGCTGACAGACGGCTCTTGTTTTACAAATACGTCTACAAGAGGTACAGAGCTGGGAAGCAGCGAGGTATGATCATAGAACATGAAGGCGAAGGGCCACAGTCTAAAGCCGACATAGAAATGGATGGGAAGGTAGTTAATTCCCATGTTGAAAGTTTCTTAGATGGCACTCTGGTCCTAGAGTTGGATGAAAAGGATCAAGATGATGAAGAAACAAGGAGAGAAATGGCTAGGATCCTTAAAGAGCTCAAACAGAAGCATCCAGACAAAGAAATCGAACAGCTGATAGAACTGGCTAATTATCAGGTTCTGAGCCAGCAGCAAAAAAGCCGAGCCTTTTACCGCATTCAGGCCACTCGCTTGATGACCGGAGCTGGCAATATACTGAAGAGACATGCAGCTGACCAAGCAAGGAAAGCAGTCAGCATGCATGAGGTCAACTGTGAAGTTGCAGACAATGACCCTATCAGTAAGGATGGTGAGACTAGGAAGATAAAACATTTGAGGGTTTTCTTTGTCACTGCTGCATGGAGCATCTTTGCATATATCTGGTTGTACATGATCCTTGCAGTCTTCTCTCCAGGTGTGGTCCAGGTATGGGAAGGCCTGCTCACTTTGGTCTTTTTCCCTGTTTGTGTCTTCCTGGCTTGGATAGCAGACAGAAGGTTATTCTTAAACAAATCTGTGCACAAAAAATATCGTACCAACAAGCACAGGGGCATTATCATCGAGACAGAGGGGGATCACCCCAAAGGGATTGAAATGGATGGTAAGGTAATGAACTCACACTTCTTGGATGGTCATCTAGTGCCTATGGAAGGGAAGGAGGTAGACGAGTCACGGAAAGAGATGATCCAGATCCTTAAAGATCTGAAGCAGAAGCATCCAGAAAAAGATTTAGATCAACTGGTGGAGATGGCCAATTATTATGCCTTATCTCATCAGCAAAAGAGCAGAGCCTTCTATCGGATTCAGGCTACCAGGATGATGACAGGAGCAGGGAATATTTTAAAAAAGCATGCAGCAGAGCAAGCCAAGAGGAGTGCTAGCTTGCATGAGGTGCGACCAGAAGAGCCAGAAGAGTTCATATCAAAAGTCTATTTTGACCCTTGCTCCTACCAATGCCTGGAGAACTGTGGTGCAGTCCTTCTGACAGTTGTCCGGAAAGGAGGAGATGTATCTAAGACAGTTTATGTGGACTATAAAACCGAGGATGGCTCTGCTAATGCTGGTGCTGACTATGAGTTTACAGAAGGGACAATCGTTTTGAAGTCAGGAGAGACCCAGAAGGAGTTCTCCATAGGCATCATCGATGATGACATTTTTGAAGAAGATGAGCATTTCTTTGTGCGCCTCAGCAACCTGCGGGTGGTTGAGGCCGAGGAA------GAACTTAATAACTTGCCATATCCCAAGGCTGTATTGGTCTCACCCTGTGTGGCTACTGTGACTATTTTAGATGATGACCATGCAGGGATCTTCACCTTTGAGTGTGACATGATACATATCAGTGAAAGCATTGGGGTAATGGAGATCAAAGTTCTTAGGACATCT????????????????????????????????????????????????????????????????????????????????????TCTGAGAATGTCTGCATGCAGGAAAAGCTGTCACTAGAATTTCAGGATGTACACACTTCCAAGAATATAAAGAAGATTCCCATGGAAAAAAAGGAGTTAAAGTTGGCCAGATTGAAGCACCTCATGCAGCGATCCCTCAGTGAGTCAGACACTGATTCAAATAATTCTGAGGAACTGAAGAACATGCCTGTAAAAAAAACAGAGAAGGCAAGGCCACAGCCCATAGTGGAAAACACTGAGAACACTGAGAATTTGAACCTCATGATTAAGAGACACAATTTGGCATCAGGACGTCGGCTGCCATTTGGAATTAAAGTCTCAAAATTGGTGGATGATCACAGTCCTTCTCCAACTTCTGAAAGCAGTGACCCTGATAATGAATCCCAGTATCAGAGTGGAACTGTATCACAAAACCAGGCATTGGGAGATACCTCTCAGCCCAACCCTGACCCCAACATTACGCACAAA?????????????????????????????????????????????????????????????????????????????????????????????????????????????????????????????????????????????????????????ATGAGACTAATGGCCCAAGCCCTCCGGGGTATCACTGATAATCTTCCACCTTCCATGAATTTTCATGGTGGTTTACAATTTGACCCATCTCTTTTTTCTCAAGCCTTGCCACCATCGTGTGAATGTAGCCCTGAAGTCCAAAACTTCAAGGAGACCATTCAACAGTTGGAAGGTCGTTTGGTAAGACAGGATCACCAAATCCGAGAACTCATTGCAAAGATGGAGACACAAAGCAGCCAAATGGGGGATCTCAAAAGCACCATTCGAAATCTAGAGGTTAAAATTGCTGAGATGGAAGCACACCAGTGTAATGGTATTTTTATATGGAAAATAGAGAATTTCAGTATTTATCTCAAAGCCCAAGAAGAGGAAAGGCCTGTTGTGATCCACAGTCCTGGTTTCTACACAGGGAGACCTGGCTACAAACTTTGCATGCGTCTGCATATCCAGCTACCAACAGCTCAGCGTTGTGCCAACTATATTTCCCTTTTTGTTCACATTATGCAAGGAGACTATGACAGCCACCTGCCTTGGCCATTCCAGGGGACCATACGACTTTCTATTCTAGATCAGTCAGATGGACCCTTAAGGCACAACCATGAAGAAATAATGGATACGAAGCCTGAGCTCCTAGCCTTC???TTGGCGCTGGGCCAGTCCCCGCAGGACAGAAAGGTGGAGAGCTCCAGTTACAAAGAGCCGCCCTGCCCAACACCACCTGCCAAGCTCCCGGATGGCCATCAGGCTAAGCCRAAGCATCACAACCTGCCACGCCCAGTCCACGGGCCCCAGACGCCAACCCCAGTCCAAACGCCCCAGGCCAAGGTGTTTCCAGTGGGTGCTCAGCAGCCGAAGAACTTTCCCCCTTCCCCTCCCTTTGTCAAGCTGCAGAGCCCCAAGGCTGCCTCTCCACTCCCACAGCGGCCCCTCCTG---------------------GCGGTCAAAACAACAAA------------CTTCCA------------------TACCATCGCCCCAGCGTC---CGGCAGCTCCCACAAGAGCCCCAGCTCTGCCTCCTTGTCTCTAAGCTATACG---GGGAAACACATGAGCAGCCCCGGCTCTACGGGACAGTCCTTCAAGTCACCCTTTGTCGCTTTGTCCAGGCACATAGGTTCAGCCAGTGGCTCTTCCTCTGGCATTTCCACAAACCAGAGCTCCTC------CAGTTTGCTCCCTGGCGCATGTCTTCCTTCTCCCGGACAGGCCCCCAATCGTTCCTCACCAAATCCCACAGTGAAGAAGACTTTGGTCTCC??????????????????????????????????????????????????????????????????????????????????????????????????????????????????????????????????????????????????????????????????TGTATTGGTTTAATCTCTGTCAATGGCCGAATGAGAAACAATATCAAAACGGGTTCTTCTCCTAACTCTGTATCTTCCTCACCTACTAATTCAGCCATTACACAACTGAGAAACAAGCTGGAGAATGGAAAACCACTTAATATGTCTGAACAATCAGGCTTATTGAAAATCAAAACGGAACCACTAGATTTCAATGAATATAAAGTTCTCATGGCAACTCATGGGTTCCCTGGTGCTAGTCCTTTCATGAATGGCAGACTTGGTGCAACCAGTCCAATTGGAATCCATGCTTCTACACAAAGTCCAATGCAGCACTTAGGAGTAGGGATAGAATCATCTTTACTAGGATTCCCAACAATGGGGAGCAATTTAAGTGAGGTGCAGAAAGTCTTACAGATTGTGGACAACACTGTGTCTAGGCAAAAAATGGACTACAGCTCTGATGAGATCACCAAGCTGAAGAGTTATCACATGAAGGAGCCATGTTCTCAATCAGATGAGCAAGGTGTTACTTCTCCTGGCATTCCACCTGTGGGTCTTCCAGTAGTCAGTCACAATGGTGCCACTAAGAGTATTATTGACTACACTTTGGAAAAAGTCAATGAAGCCAAAGCTTGTCTCCAGAGTTTGACTACAGACTCAAGGAGGCAGCTCAACAATATAAAGAAAGAAAAGCTCCGCACCCTAATAGATTTGGTAACTGAAGATAAAATGATAGAAAATCATAATATACCCACTCCTTTTTCATGCCAGTTCTGTAAAGAAAGCTTTCCTGGTCCCATTCCCCTGCATCAACATGAACGTTACTTATGTAAAATGAACGAAGAAATCAAGGCAGTCCTTCAACCTCATGAAAACATGGCTCCTAGCAAACCCGGAGTG???????????????????????????????????????????????????????????????????????????????????????????????????????????????????????????????????????????????????????????????????????????????????????????????????????????????????????????????????????????????????????????????????????????????????????????????????????????????????????????????????????????????????????????????????????????????????????????????????????????????????????????????????????????????????????????????????????????????????????????????????????????????????????????????????????????????????????????????????????????????????????????????????????????????????????????????????????????????????????????????????????????????????????????????????????????????????????????????????????????????????????????????????????????????????????????????????????????????????????????????????????????????????????????????????????????????????????????????????????????????????????????????????????????????????????????????????????????????????????????????????????????????????????????????????????????????????????????????????????????????????????????????????????????????????????????????????????????????????????????????????????????????????????????????????????????????????????????????????????????????????????????????????????????????????????????????????????????????????????????????????????????????????????????????????????????????????????????????????????????????????????????????????????????????????????????????????????????????????????????????????????????????????????????????????????????????????????????????????????????????????????????????????????????????????????????????????????????????????????????????????????????????????????????????????????????????????????????????????????????????????????????????????????????????????????????????????????????????????????????????????????????????????????????????????????????????????????????????????????????????????????????????????????????????????????????????????????????????????????????????????????????????????????????????????????????????????????????????????????????????????????????????????????????????????????????????????????????????????????????????????????????????????????????????????????????????????????????????????????????????????????????????????????????????????????????????????????????????????????????????????????????????????????????????????????????????????????????????????????????????????????????????????????????????????????????????????????????????????????????????????????????????????????????????????????????????????????????????????????????????????????????????????????????????????????????????????????????????????????????????????????????????????????????????????????????????????????????????????????????????????????????????????????????????????????????????????????????????????????????????????????????????????????????????????????????????????????????????????????????????????????????????????????????????????????????????????????????????????????????????????????????????????????????????????????????????????????????????????????????????????????????????????????????????????????????????????????????????????????????????????????????????????????????????????????????????????????????????????????????????????????????????????????????????????????????????????????????????????????????????????????????????????????????????????????????????????????????????????????????????????????????????????????????????????????????????????????????????????????????????????????????????????????????????????????????????????????????????????????????????????????????????????????????????????????????????????????????????????????????????????????????????????????????????????????????????????????????????????????????????????????????????????????????????????????????????????????????????????????????????????????????????????????????????????????????????????????????????????????????????????????????????????????????????????????????????????????????????????????????????????????????????????????????????????????????????????????????????????????????????????????????????????????????????????????????????????????????????????????????????????????????????????????????????????????????????????????????????????????????????????????????????????????????????????????????????????????????????????????????????????????????????????????????????????????????????????????????????????????????????????????????????????????????????????????????????????????????????????????????????????????????????????????????????????????????????????????????????????????????????????????????????????????????????????????????????????????????????????????????????????????????????????????????????????????????????????????????????????????????????????????????????????????????????????????????????????????????????????????????????????????????????????????????????????????????????????????????????????????????????????????????????????????????????????????????????????????????????????????????????????????????????????????????????????????????????????????????????????????????????????????????????????????????????????????????????????????????????????????????????????????????????????????????????????????????????????CAATTCTTACCCCTTACCCTATCTATATGCCTACTATACACAATAATTCCACTAACACTAGCAGCTCTACCA---------TAGA--GGAGAAGGAGTCGAACCAACATCAAAAAACTCAAAATTTTATATA-TTTCAATTATACTACCCTCTAT-----AACACAAGGAAGCGTGCCCGAGAATCAGGGACTACTTTGATAGAGTAAATACAG--AGCAACCAAC--CTCTCTCTTCC-----ACTAGGATCTGCTAACATAAGCAATTGGGCCCATGCCCCAAAAATGATAATTTATA----TCTCCTAGTATTGAACCTATTTACCCAAATAATAGTATTATCTGGCCTAACAACCGGAACTATTATCACCGCCTCCAGCAACCACTGACTACTAGCCTGATCAGGCCTTGAACTAAACATGCTATCTATACTAGCCATTATAATAAAACCTAAACACCCCCGAACCGCCGAAGCCACAATCAAATACTTCCTTACACAAGCAATCGCCTCCACCATAATACTATTCTCAGGCACAATAAATGCTATTCAAACTGGACAATGAAATACTACACAAATAACAGACAAATATGCCTGCACAATACTCCTTTTAGCAATAACAATAAAAATTGGAGCAGCCCCAATTTACTTCTGACTACCAGAAGTCATACAAGGTACCACAACAATAACTGCCCTCATCATTGCCTCATGACAAAAAATTGCCCCAATCACCATCTTATTTATAACCTACAATCACCTACCACCAAAAATTACCATCCTAATCGCAATTACATCAGCAATCATCGGAGGATGAGGGAGCATCAACCAAACCCAAATACGAAAACTAATAGCATACTCGTCAATCTCAAACCTAGGATGAACAATAGCAATCTTTACAATCTCCCCACACATTGCAATTCTTAATATTACCATTTACATCACCATAATTATCCCCACATTTATAATTATAAAAAAAGCATCCATAAAAACACTTCAAGACTCAACAACCATGTGAACCTCATCAACCACAGCCAACATTACACTAACATTAATATTACTATCCATTAGCGGACTACCCCCCCTAACAGGTTTCACCCCAAAACTCCTAATTCTAAACGAACTAGTCATACAAAATTTAACACCAATTGCAACAATAATAGCCATATCCTCACTAATCAGCATGTTCTTTTATATCCGAACAACCTACATCACTACAATGACCACCCCCCCAATCATGACATCAAACATAATAAAATGACGCCTTACTTCAATACAACAAAAATTAACATCAACACTAATCCCATTATCACTAATTTCTCTACCACTTGCACCAACCCTAATACACATAGTCTAGAAACTTAGGATAATAATTAAACCAGAGGCCTTCAAAGCCCCCAAAAAGAGTGTCAACCTCTTAGTTTCTGATAAGAAAGTCTGTTGAAACAACACA--ACACCTTATGAATGCAACTCAAACGCTCTAATTAAGCTAAGACTTCATACCTACAGGACTAGCAGGCCTTGATCCTACAA--AAACTAGTTAACAGCTAGCCGCCCAAACCAGCGGGCATTAGTCCAG-TCTCCTTTTAGA--AAAAAAAGGAG--ACTAAATCCAGGGTCT---ACTAAACCATATCCGGATTTGCACTCCGGACTT-------TTACTGAATTTCCTGGGGAGGGGGGAGTCTAACCCCATAAATAGATT-TACAGTCTACCGCCTTTA---TCGGCC---------ACCTAACC-ATGTGACTACTTCGCTGACTTCTTTCAACT???????????????????????????????????????????????????????????????????????????????????????????????????????????????????????????????????????????????????????????????????????????????????????????????????????????????????????????????????????????????????????????????????????????????????????????????????????????????????????????????????????????????????????????????????????????????????????????????????????????
Leiolepis_belliana      ?????????????????CCCTAATGTAGTAGTCCCAAGATCCAAACCTTTGATGCTGATTGCCCCAAAACCACAGGATAAAAAGCCCATGGGACTTCCTCAGAGGATGGGCCCCCTATCTCCTGGGAATGTCCGGTCTCTTCCATCACAGCAAATGATGAATCGACTGAATATACCAAAGCCTACATTAAATTCGGGAGGAGTGAATATGATGTCCAATGTTCATTTACAGCAGAACAACTATGGAGTCAAATCAGTACCACCAAGTTATGTTAGTCACACTGGAGGAAGGCTAAGCCTTAGTGGTAGCTCCCCCGTTTCCTTATCTCAGCAGTCTCAATCAATGAAACAGTTTTCCCCAAGTGGAAATGGAAGGTCCTA---TCCTCTTGGAGGGGAACCAAGATCACAGGCCTCAGCAAGGTACTCTCTTCAGTCTGCTAATTCATCTTCACTTTCATCAAGCTCATTGAAACCGACATCATTGGCTCAATCTCAAGCAGCATCCAGAGTATTAGCCCAGCCTACACCCAAGCCTCTTGGAGCTGG------------------TGTCAATACTTCATCAACACAGAAGTGGAAAATTTGTACAATCTGTAATGAGCTCTTCCCAGAAAATGTGTACAGTGTTCACTTTGAGAAAGAGCACAAGGCTGAAAAGGTGCCTGCAGTAGCTAACTATATAATGAAAATACATAATTTTACTAGTAAATGTTTATACTGTAATCGCTACTTGCCTACCGACACATTGCTTAATCACATGCTAATCCAT?????????????????????????????????????????????????????????????????????????????????????????????????????????????????????TCAAATAAAATCTCTTTTGAGAGGAACCTTTTTGCAGATACGAGAGATGAATTGGGCAATGTATTGGCCAGTGACTGGCAAGATAATATTTTGCCAGTGGGAAACAACAGCAACCTCAAACAGGAACAGACTGCATGCCCTGAAGAAAGTAACTTGATACTTCCTGAAGACAGTGTGGGCCTTTTTCAGGATAACAAAAATAATGAACTCTACAACATAATGAAAACGCTAGGCGTTGACTTCGAAGACATTAAATGTTTTCAGCAAGATGAAGAATTCTTTAAAAATGAACTTTCTGGTGTGGATGATATTAGAGACATTGACATAACTGACGAAATACTTACATATGTTCAGGAGTCTTTAAATAAGACAGACCTCTTGTATTCGGGCTGC---------------------CCCATGGTTCAGAACTCCACCTGTTCAATGCAGCAGCAA?????????????????????????????????????????????????????????????????????????????????????????????????????????????????????????????????????????????????????????????????????TTAGTAAGGGAACATACAATCGAGATTGAAAAGCTTCTTGCCCAACAAAAAGCAGATCTGGAGAGAACTTTGAATTTACGTTCTGGTAATACTAATGAAGACCAAGTACACTTAATGAATATTGCAATTAATGAGTTGAATCTGATGCTACAAGATGCTAATTACCAGAGGGAAAAGGTAAGGCAAGATTTGTCTCAACAGCTTGAAGTACTGTCCTCAGAAAAGTCTTCTTTACAGAATGAAGTTGAAGATCTTCGCCAAGAGCTGGATTTCACAAGAGAGCAGATTCAGAGAGCCAAACAAACTATAAATGAAAAAGATTCCAAGTTACATGAACTTAACACTTTACAAGTCACTGTTGAAGATCTAAAGGCTCAGCTTGTTTCTGCTTCTGAGATCAAGGAAGAATTAGAATTAAAACATGAAGCAGAAGTTACAAATTACAAAATAAAACTTGAAATGCTAGAAAGGGAAAAAGATGCAGTTCTAGATAGGATGGCTGAATCTCAAGAAGCTGAGCTGGAGAGGCTAAGGACTCAGCTTTTGTTCAGTCATGAAGAAGAGCTGTCAAAACTTAGAGATGATTTACAGCAAGAACACAGAATAGACACTGAAAAACTAAAAGAGAATATGGTTGTGCAAGCTAAACAGCAGCTAGATGATTTACGAAATGAAATGAGCAAAAAGTTAGAAGCTATGCAATTTGAGAATGACGGCTTAATAACAAAACAGGATGAGCTAACATTAGAAATATCAAGGTTAAAAGATTTGCATCAGTATGTTGTAAATTCCAAATCTGAAGAAATGATGCTTCAAATTCATGATCTCCAAAAAGAGATAGAAGTTCTTAGACAGATAGAAAAAGAAAAGGGTACACTTGAGCAGGAAGTTCAGGAGTTGAAACTTAAAACAGAATTGCTGGAAAGACAAATGAAAGAACAAGAGCATAGTCTTCAAGAAAAATGTTCATTGCTTGAAACGCAAAATAATGTTCTTGTAGA------------TCTGCAAGAAAAATTAAGGAAATATGCTGTTAAGAATATGGAAAAAAGCTTAACAGCCACTGATGGTGTTAGCTGCAGGTCAGAG------GACTTACTAATAAGAATAGAAGATCTTATAGCTGAAAATGAAAAGCTTATAAAACAGGATGCTGAACATAAAGAAGAGATTGATAGGTTAAAAAACTCATTTTCATTTGCTGAGAAAAATCTTGAGCATAAGTATAAAGAACTCCAGGAAAAATATACTTCTTTATTAAAAATAAAACTGGATTTAGAAGAGAACATGAGTAAGCAAGAGGGTGAATATGAAGTCAAGCCCCAGACATTGATGGTCCAGTATTTGCAAGAAGAAGCACCACTTGGGCTAACAACTGAAAGCATGGTCGCTCATGGCAAGAAAGAGAAAATCCTGAGATCAGAAACATTTGATGTTGAAGAGGTTGTAGAAAAAGAT??????????????????????????????????????????????????????????????????????????????????????????????????????TGGCGGGAGTATCCCAAAAAGAAATGTTGTAAATCACGCTGTCAGAAAGAAAACCGTAAAATTGGCATGCCAGTTGATGAGGATTTAGAAGCAAATGATGGGGATAGTTTGCCAACTGAATCCATTCAGAACTCTCAGTCTAAAACCTGTGAGGGAGAACAAAATGCAGAAGTGTCTTTTTTGCAAGACCATACTAATCAGACATGTGAGTCTGTATCAGAAAGGGGTTTTACCTCTGGTTCAGATTCCCAGTGCCCCAAGTATAGGAAGTTCCAGAAAGCTCTAGGGAATGATAAAGTCCCTATCGTGGAGACCAGTTCCAGTATTAAAGACATCCAGATAACAAATATTACATCCCTTCATCAGACTGACTCAAATACCAATGGTACTATACAAAAATCTGTTGAATGTGCAACTGTGTATCCAGTTCCAAGATATTCAGATGCTCAGGTAGGAGTGGAAGAAGCTGGAAAAGAAGAGTTCWTGAAAGAGACCGTTTCTGTATTTCAAACCATGGAATGTTCTACTGAAAAGATGGATTGTGCTTTTGACACCCATAATTCTTCTATTTCTGCTCATGGACTTTATCCTCCTTCATTCTTAAATGCATATGATCAATATTGTAACTTGACTTTGAGTGCTATGCAGAGCAATACAGAAGTGGCTGAAAAAATAGCTGTTGTTACTGTAG---CTGAAGATTGCAATCCGATCAGTAAAATTA---CTGATGAGGGACCACCTTTAAAATCTCAGTTGTGTGACAGAGGAAACATGAATAGTGCATCACCCAGCAGTCGAAGCAGTGTGGAGAGAGAAATAGCAGAACAACTAGCAAAAGGATTTTGGAGTGATGTTTACAACACAGATACTGCATGTCAAGTAAACTTGTCTCCTGCTTCACCTAAAGAATTTTTAGAGCAAAGCTGTACGGAAAAGAAAACTGAGTGTCCTTGGTTAGGTATCCGGATCAGTGACAGTCCTGAGCATGGTCCTCCAAGGACTTTTACAACTTTGAGCTCTGTAACATGCCCCTTCATCAGTAACCTAAGCAACGAGAACAGTACTGACACCAATAGTGGGGATTGTGTTCCAGAGCCCCAACCAGAACAATGCCCTTA????????????????????????????????????????????????????????????????????????????????????????????????CAGTTGCATGAAAGCTGCCCCAATGAAAGAAGTGAGCCTCAGAGGACAAGGCAGCTTGGCTTATCCTGGTCTTCAGACACAAGGCCATCTGGAGGACCGGGGGGGCCCCAATGATGCCACCAGAGGTCTGACATCGTTGGCGGACACTTTTGAACATGTCATCGAGGAGCTCTTGGATGAGCAGCAAGCTATCCAGCCCAGCAAGGAAAACAAAGAGGCAGACTTGTACTCATCTCGGGTTATGCTCAGCAGTCAAGTGCCTTTGGAGCCGCCACTGCTCTTTCTGCTTGAGGAGTATAAAAACTACCTGGATGCGGCAAACATGTCCATGAGGGTCCGGCGTCACTCTGATCCTGCTCGCCGCGGGGAGCTCAGTGTCTGTGACAGTACGAGCGAGTGGGTAACAGCGGCCGAGAAAAAGACAGCAGTGGACATGTCAGGGGCAACGGTTACAGTCCTGGAAAAAGTCCCGGTACCCAAAGGCCAACTGAAGCAATATTTTTACGAGACCAAATGCAACTCAAAGGGTTATACAAAAGAGGGCTGCAGGGGCATAGACAAGAGGTACTGGAATTCTCAGTGCCGAACTACCCAGTCTTATGTGCGTGCTCTCACGATGGATAACAAAAAAAGAGTTGGATGGCGCTTTATCAGAATAGACACTTCCTGT?????????????????????????????????????????????????????????????????????????????????GTGTTGCAATATGTGGCCAAACACGAGAATGTCAAGGAACTGAAATCGTCCCAGCTCATCAGCCACCTGCACAGAATGGCTGCTGAGGTTCTGCAGAATGGAAGTAGTAGGAAGTCTGGAGATGCTGCTCCTAAAGTTATGGACCTCAAGGAAAAGTCTGGTTCTCTGACCAAAGCTGGTGAGGCACATGGGAAAAATTGTGTGCCTGTGATCCAGAGAACTTTTGCTCACTCCTGTGGAGAGCAGAGYGGTAGTGACACAGACACAGACAGTGGATATGGAGGAGAACTGGAAAAAAATGACTCCAAATCTGACACACCATATTTTAAAAAGGAGTCTGAACTCAAATACGCTGTCCAGGAAAGAATCAGTTCAATCAAACAAGAGAATGAGGACCCACCGGCCAAAAGGACCAGGATGGAAACAACAGAGGAG---GAAGACCGCTTTAGTGGTGACATACTTGGCTCTTCTTCAGGCAGTTTCTTGGGTCCTCACCCCCACCAGCCCCCTCTGTGCCTTCCTTTCTATTTAATTCCACCCTCTGCAACAGCCTACCTGCCTATGCTGGAGAAGTGTTGGTATCCGGCCTCTGTGCCTGTTTTGTATCCAAGCCTCCCAGCTTCTGCTGCAGCACTTTCAGGGTTAATGAGCCCAGAGAAAATGGCTTCTCCTTTACTCATGCCTCAGCGACTCCCATCTCCTGCACCTTCCCACTCCCCCATGGACTCTACTGCTCTGCTCCAAGCCTTGAAGCAGATGTCTCCT????????????????TCATAAAGCCAGAGGGAGAGGCCTCCAAGGACCCGGTCACCATACTCTTGGACACTCGCTTGGTGCATCACAATGCCAGCAAATGGGAAACCTTTGATGTAACACCAGCTGTGAGGAGGTGGATTGCACACGGACAACCCAATCATGGTTTTGTGATAGAGGTGGTGCACTTGGATAACAAGAGCAGTGTCTCCAGGAGACATGTCCGGATCAGCAGGTCATTGCATCAGGATGACACAAGCTGGTCTCAGATTAGGCCATTACTGGTCACCTTTGGAAATGACGGAAAGGGACACCCTCTCCACAAGCGAGAGAAGCGTCAGGCAAAGCACAAAGAGCGCAAACGCCATAAATCCAATTGTAAAAGGCACCCTTTGTATGTGGACTTCAACGACGTAGGGTGGAATGACTGGATAGTGGCCCCACCGGGCTATAGTGCCTTCCATTGCCGTGGAGATTGCCCCTTTCCACTGGCAGATCACCTGAACTCCACCAATCATGCCATTGTTCAGACTCTGGTAAATTCCGTGAATTCCAAAATCCCCAAAGCTTGCTGTGTGCCGACAGAACTGAGCCCAATCTCCATGCTGTACCTTGATGAGAATGAAAAGGTGGTACTAAAGAATTACCAAGATA????????????????????????????????????????????????????????ATTGATCAGGAAGTAAAAGAGAGGGCAATCTCCTGTATGGGCCAGATTATTTGCAGTCTTGGTGACAATCTTGGCTCTGACCTTCCTAGTACACTTCAAATCTTCCTGGAAAGACTGAAGAATGAGATCACTCGACTAACCACTGTGAAGGCTTTAACACTGATAGCTGGTTCTCCTCTGAAGATAGATCTGAGGCCAGTTCTAGGAGAAGGTGTTCCTATTCTTGCTTCATTCCTCAGAAAGAACCAGCGAGCTTTAAAACTCGGAACTCTTTCTGCTTTAGATATCTTAATCAAAAACTACAGTGACAGCTTGACAGCTGCTATGATTGATGCTGTCCTGGATGAGCTTCCACCACTTATCAGTGAGAGCGATATGCATGTTTCACAAATGGCCATCAGTTTTCTGACCACACTAGCTAAAGTTTATCCTTCTTCCCTTTCAAAAATCAGTGGTTCCATACTGAATGAACTTATTGGGCTTGTAAGGTCGCCACTATTGCAGGGTGGAGCACTTAGTGCCATGCTAGAATTTTTCCAAGCTCTGGTTGTCACTGGAACAAGTAATTTGGGATATATGGATTTATTGCGGATGCTAACAGGGCCAGTGTACTCTCAGAGTACAGCACTTACTCATAAGCAGTCTTACTATTCCATTGCCAAATGTGTAGCTGCCCTTACACGAGCTTGCCCTAAAGAGGGACCAGCAGTAGTGGGTCAGTTTATTCAAGATGTCAAGAACTCAAGATCTACAGATTCC????????????????????????ACTGCAAGGACAGGGACAGAAGTTGACAAAAATATTGTCAGGAAGAAGGTATATCTCCGAGGGTTTTCCAGTAGTAATCTGAAAGACTATACCAAACTATTCTTCAAAGATGAAGCGTGCAGGACTTTGGTTCTCAACCAACTGGAAGCCAACCCAAATCTGTGCAGTTTATGTTCAGTGCCTTTATTTTGCTGGATTGTTTTCAAATGTTTTGATCATTTCCACTCTGCCTTTGACTGCCAGGAGCTGCCAAACATCACAGTTACTTTAACGGACATTTTCTTACTTATGACTGAAGTCCACTTGAACCGAACTCAGAAGACACAATTGCTGAAGAAGAATACTAGGAGTCAGCTAGAGACATTTAGCACCAACAAAGACACTTTGTCTGCACTGAGTAAAATAGCACACCGGGGGATACAGAAGTCTCTGTTTGTGTTTGATCAAGATGAAATTCTCACAGACCTTTCTGAGCAGGATTTACAGTTGGGTTTCCTTAGGGCAGTCCCAGATTATGGAGGCTATGAAAATCAGCCTTCCTATGAATTCCTGCACATGACTTTACAGTCATTTTTCACTGCCTTCTTCCTGGTCACTGAAGAGAAAGTGAGTGCAAAGGATTTGCTCTACTTCTTTGAGGAATGCTCCACTCTTGATACATCACTGTTTTCTTGCTTGCCAATTRCGTGGTTGAAAAAGCAGCACCCAAGAGGACATGATCCTTTCCAGAACAACGAGCACTTCCATTTTACCAACCTGTTCCTCTGTGGCTTGCTCTCCAAGGACAAGCACAAACTCATGAGACGACTGGTTCCATCAGCCTCCCTTAAGAGGAAAAGGAAGATGCTCTTCACCTATTTCTTTGGAATCATGAAATTCCACCTCAAGGGCCTCACACGACCAAAGCTGAAGGAATACAAGCAGAAGATGCTAAGGAAGAAACCTCCTATCACCTTAGAATCCACTGAGACGAGCGAGATCTCCTTGGGGGATATGGAAGGGAGCGATCCAATAGCCAAACTGGAAATTCCTCCCAATACTTTCTACAGACAAAACGGGCAACCTTACGTGGGAAAAGTAAAAGCCAGCGTGACCTTCCTGGACCCAAGGAATATCTCCAGTGCACCTACAGCACAAAGCGACCTGAATTTTGTGGATGACCAAGGTGACATGCTCCCACTACGGACATACGGCATGTTTTCTATGGATTTCACCGATGAAACAGCCACAGAGTCCCTCAATGCAGGAAAGGTGAAAGTCCACCTGGACTCTTCTCAGGTCAGGATGCCAGAACACCTGGCAGGAATGAAGCTTTGGTCCTTAAATCCACAGACAGGCTTATGGGAGGAGGAAGGGGACTTCCATCTCGACAGGAGCAGACGCAGCAAGAGAGAAGAGAGAACATTTCTGGTAGGCAATATGGAGATAAGAGAAAGGAGGCTTTTCAACTTAGATGTCCCAGAGAGTAGGCGCTGCTACATCAAGGTGCGTACTTACAGAAGTGAGAGGTACCTGCCAAGTGAGCAAGTTTCAGGAGTGGTGGTTTCTGTTATCAATCTGGAACCAACTACAGGTTATTCTTCTAATCCAAGAGCTTGGGGACGCTTTGACAGTGCTGTCACTGGATCCAACGGGGCTTGTGTGCCTGCCTTCTGTGATGACCAAAACCCTGATGCATACAGCGCTTACATCATGGCAAGTCTTGCAGGGGAAGAATTAGAAGCCGTCCCTTCCTCTCCAAGGCTTAACCCCGCTGCCGTCGGAGTTCCCCAGCCTTATCTCAATAAGCTGAAGTACAGGCGGACAGATCATACCGATCGTCAAGTCAAGAAAACCGCTTTCAGG??????????????????????????????????????????????????????TTGAGGAGCATGACTGACAAGTACAGGCTCCATCTCTCTGTGGCTGACCTACTGTTTGTCATCACTTTACCCTTCTGGTCTGTGGATGCTGTRATCAGCTGGTATTTTGGAAGCTTCTTGTGCAAAGCGGTCCATGTCATTTATACCGTCAACCTGTACAGCAGCGTCCTCATCTTGGCCTTCATAAGCTTAGATCGGTATCTGGCCATYGTGCATGCTACCAACAGCCAGAGACCCAGGAAGCTGTTGGCTGAAAGGATTGTCTATGTTGGTGTTTGGTTGCCAGCTGTGCTTCTGACTGTGCCTGATATAATCTTTGCTAGCACTAGTGAGGTCGGTGGGAAATATGTCTGCCAGCGATTTTATCCTCATGACAACTGGGTGATTTCCTTCAGGTTTCAGCATATCATAGTAGGCCTTGTCTTGCCTGGTCTTATAATATTGACCTGCTACTGCATTATCATTTCTAAGCTGTCCCACTCCAAAGGTCATCAGAAGCGCAAAGCCCTGAAGACAACTGTCATCCTAATCGTTGCCTTCTTTGCCTGCTGGCTGCCATACCACATTGGCATCAGCATTGACACCTTTGTCCTCCTTGGATTCATCGACAATGGCTGTAACTTTGAAGCAATTCTCCACAAATGGATCTCCATTACTGAAGCCTTAGCCTTT????????????????????????????????????????????????AGCAGCAGCGGGACCTTGCCCAACGGGTTCAGCTTGCAGCTGGGGGCCACCAGCACCAAGAAGCAGCGGTGTGGGTTGCCTCGCTGGAGCCGCCGTGAGATCTGTCTGCTCTCGGGCCTGGTCTTCGCGGCGGGTCTCTGCATCATTTTGGGATGCATCCTGGTGCTGAAGTATATGGCCATGGAGCATGACGCCTACTGTCTGGAGGGCTGCCAAGAGCGGAAGGCATTCACCAAGGCTTCCCGTTTCATTGCCACCAACATTGACCCCACCATCGACCCTTGCAAGGACTTCTACTCCTTTGCCTGTGGCGGCTGGCTGCGGCGCCATGCCATCCCCGAAGACAAGCTCATCTATGGCATCATCGCTGCCATCGGCGAGCAGAACGAGGAGAAGCTCCAGCGGCTGCTCCTGCGGCCCGTGCGGCGGTCCTACCCGGCCTCGGCCGAGCGCAAGGTCAAGGAGTTCTTCCGTTCCTGCATGGACATGGCTGAAATTGACCGCCATGGTGCCCAGCCCATGCTGGATGTCATTGAGGAGTGTGGTGGTTGGGATATGAAAGACATGGTTGTACAGCTCCTGTCTAGTGTAGAACTAGAGACTGAAGATGAGCGGTTAGTGTACGAGTCTGCCATGAACTGGATTAACTATGATCTGAATAAACGCCACTGTTATCTACCTGAACTATTGCAGACAGTGAGACTGGCTCTTCTGCCAGCCATCTATCTGATGGAGAACGTAGCAACTGAAGAACTTATTACCAAGCAAAGGAAGAGCAAAGAGATTGTAGAAGAGGCAATAAGGTGCAAATTGAAGATTTTGCAGAATGATGGGGTAGTCACCAGTTTGTGTGCAAGACCTCGAAAAACTGGCCATGCCTTATTTCTTTTGGGAGGACAAACCTTTATGTGTGACAAGTTGTACCTGGTTGACCAAAAAGCAAAGGAGATCATTCCAAAAGCTGACATTCCAAGCCCAAGGAAAGAATTCAGTGCATGTGCTATTGGCTGCAAAGTCTATATTACTGGTGGCCGGGGATCTGAGAATGGAGTCTCTAAAGATGTTTGGGTGTATGATACGCTTCATGAAGAGTGGTCCAAGGCTGCTCCCATGCTAGTTGCTCGGTTTGGTCATGGTTCTGCTGAACTCAAACACTGTCTTTATGTTGTAGGAGGGCACACRGCAGCCACTGGTTGTCTTCCAGCATCTCCTTCAGTATCGTTAAAGCAGGTAGAACAATATGACCCTGTGACAAACAAATGGACAATGGTTGCCCCACTTCGAGAAGGTGTAAGCAATGCGGCAGTAGTTAGTGCAAAGCTGAAGCTGTTTGCTTTCGGTGGTACCAGTGTCAGCCATGATAAGCTACCCAAAGTTCAGTGTTATGACCTGTGTGAAAACAGGTGGACAGTTCCAGCCACCTGCCCCCAGCCTTGGCGATATACA???????????????????????????ATTCTCCGCATCCTCATATGGTTCATCAACATCCTCGCCATCACAGGAAACCTCGTAGTGTTCATAATTTTAGTCAGCAGCCAGTATAAGCTCACCGTTCCTCGATTTCTAATGTGCAATCTTGCTTTTGCTGACCTATGCACAGGCATCTATTTATTGCTGATCGCCATCAAAGACGTGCAGACCAGAAGTCARTATTACAACTACGCCATAGACTGGCAAACCGGTGCCGGTTGCAACGCAGCTGGCTTCTTCACCGTCTTTGCTAGTGAGCTTTCCATATACACCCTGACTGTCATCACTCTGGAGCGATGGCACACCATCACCTATGCGATGGAACTGGATCGCAAAGTCCGCTTCCGACATGCAATGGTCATTATGCTGGTGGGTTGGGTCTTTGCCTTCACYGTGGCCCTCCTTCCCGTTTTTCAAATCAGCAGCTACATGAAAGTGAGCATCTGTTTGCCCATGGATATAGAAACTCCCCTTGCCCAGACATATATTATGTTTCTGTTGGTCTTAAACATCCTGGCTTTTATTGTCATCTGCACTTGCTACATCAGCATCTACTTCACCGTGAGGAATCCCAATGTCTTCTCATCTAACAGCGACACCAAAATTGCCAAACGTATGGCCATCTTGATCTTCACAGATTTCCTCTGCATGGCGCCAATCTCCTTTTTCGCCATATCAGCATCGCTCAAGGTCCCTCTCATCACTGTATCCGAGCCTGTACTTCAGAAGATTGATCTTGAAACCATGTCATACATCAAGACAATTAGTTTGAAGGATTACAATTGTGTTCCAAAGTCTCTGGCTTACACACACCTTGGTGGATATTATTTTATTAACTGTAAACCTGACACTACTGGAGCTGTTCTACCACAGCTAATAGTGGACAGTGTTACCGACTCCATTATTGGATATAATGGTGATGTAACAGGAACTCCATATGTCTCTCCAGATGGTCACTATCTAGTCAGCATTGATGATGTGAAAGGTCTCATGAGAGTCCAGACCATTACAGTTAGAGGAGAGATCCAGGATGCCTTCGACATTCATACTAACTTGCACATATCTGATGTAGCTTTTCAAGCATCATTTACTGAAGCTCATCAATATAATATCTTTGGTAGCTGCACCACACAGACTGATGTGCTCTTTGTAGAATTGTCCACAGGCAAGGTGAAGATGGTGAAGAGTCTTAAGGAACCTCTTAAGCCAGATGAATGGCCTTGGGACAGTAAGAACCGCTTAATTGAAGGCAGTGGGCTCTTTGGTCAATACCTGATGACACCTTCTAAGGAATCCTTGTTTATTCTAGATGGACGACTCAACAAGCTGAAT??????????????????????????????????????????????????????????????????????????????????????????????????????????????????????????????????????????????????????????????????????????????????????????????????????????????????????????????????????????AAGCCGGGAAAGCCCCGAAGCACCACCAACATTTTTGTTCTCAACCTGAGCATTGCAGACTTGGCCTATCTGGTCTTCTGCATCCCTTTCCAGTCTACTGTGTATATGTTGCCCAGCTGGGCGTTGGGCACCTTTATCTGCAAGTTTATCCACTACTTCTTCACCGTCTCCATGTTGGTCAGCATCTTCACCCTTTCAGCAATGTCTGTGGACCGCTATGTGGCCATTGTGCATTCTCGACGATCCTCATCCCTCCGGGTGTCCCGTAATGCACTGCTGGGTGTTGGGGTCATCTGGCTGCTCTCCATTGCCATGGCTTCCCCTGTGGCTCACCACCAGCGCATCGTCCACCAAGCGATCATTAATCAGACCTTCTGCTGGGAAGTGTGGCCCAATCTTCAGCACAAGAAAGTCTATGTGATC????????????????????????????????????????????????????????????????????????????????????????????????????????????????????????????????????????????????????????????????????????????????????????????????TTGTAYCTTTCYAGCATGGCTTTYTCGGACCTGTTGATCTTTCTCTGCATGCCTCTGGATCTTTTCCGCCTCTGGCAGTATCGGCCCTGGAATTTTGGGGACCTTCTCTGTAAGCTCTTCCAGTTTGTCAGCGAGAGCTGCACCTATTCCACCATCCTCAACATCACTGCCCTGAGTGTGGAGCGGTATTTTGCCGTATGCTTTCCTCTCTGGGCCAAGGTGGTGATCACCAAAGGCAAAGTCAAGCTGGTTATCCTAGTGCTCTGGGTCGTCTCATTTGTTAGTGCGGGTCCTATCTTTGTCTTGGTTGGGGTTGAGCATGAGAATGGGACCAATCCATTGGACACCAACGAGTGCCGAACCACCGAATATGCGATTCAGTCGGGACTCCTGACYATTATGGTRTGGACA????????????????????????????????????????????????????????????????????????????????????????????????????????????????????????????????????????????????????????????????????????????????????????????????????????????????????????CCAGATGATTACAGTGGCAGTTTGGAAGACATTAATTGTGATTATATAACAAACCATTTGAAAAGAGTAAATGTTACGGGGAAGCCACCTAATATTTTAGTTTATGTTGGTTCTGATCCCAAAAAAGTGAACTTTGAAGAAATAAAGTCAATAATCATGGAGTGCATTGATTTTAACACTTACACTGTTTACCAGTTGTTAGAGAAGCAAGTTCTGACAGTTCCTTGGCTTGACAATGCATTGCTGCTGATCATTGCTACTTCAGAGTCCATTTCAGAGGCAGTGTCCAAACAATTTTTTGCTTTCATGTCAAAAGGTGGAAAGATTTTGGGACTTTCTTCCTCTTTCACTTTTGGTGGTATAATGGTGAAGAATAAAAATGAACTGTTGGGCACGATTCAAGCCTTTGTGTTTTCAGATGATAAGAGCAATGAGACTAAACTAAATGTTCTGGCTAGTGGGAAAGTTTTTGAAAGCAAGGTTACAGAAGAACTCAGTTCCATGAAGCCACTAGGTCACTTGGACAATGAAAGCAAAGATATGGTAGTTGTCCATCTG??????????????????????????????????????????????????????GGCAGCGAGCTCTCAGTGGTGGCCCAGGCTGAGGTGTGGCTGTTCCTTAAAGTCTCTAAAGCCAATCGGACCAGGACTAAAGTGACCATCCGTCTGTATCAGCAACAGAAACTACTGAAGCGCAACTCCCAAGGAACAGAAGAAGATGGCAGTATAAAGGGAGAAAAGGGTGAAATTCTCATTTCTGAAAAGGCAGTCGACACTCGTAAAAGTACCTGGCACATTTTCCCAGTCTCCAGCAGTGTTCAGCGCCTCCTAGATCAGGGCAAAAATTCCTTGGATGTGCGGATTGCTTGTGACCAATGTCAAGAGACTGGAGCTAGTCTTGTGTTGCTGGGTAAGAGGAAAAAGAAGGAAGAAGATGTGGAAGGAAAGGAAAAGGAAGGCAATGAAAGTGTAATAGAAGAAGAAAAAGAGCAATCACACAGGCCTTTCCTGATGATGCTTGCCAGACATTCAGAAGATCGCCAGCACAGACGGCGGAGGCGAGGGCTTGAGTGTGATGGCAAAGTTAACATCTGCTGCAAGAAGAACTTCTTTGTTAGCTTCAAAGACATTGGCTGGAATGACTGGATCATTGCCCCATCAGGCTACCACGCCAACTACTGTGAAGGAGACTGTCCCAGCCATATTGCGGGCACATCTGGCTCAACCCTCTCTTTCCACTCCACCGTTATCAACCACTACCGCATGAGGGGCCATAGTCCTTTCTCCAACCTCAAGTCATGTTGTGTACCCACCAAGCTGCGGCCCATGTCTATGCTCTATTATGATGATGGGCAGAATATAATCAAAAAGGACATCCAG??????????????????GACAAATACAAACTTAGTAGTGAAGGGACTCTGGAAATATCAGACATTCAGACTGAGGATTCAGGAAGGTACACATGTGTCGCCCAAAACATAGAAGGTGCTGATACAAGAGTAGCTACAATAAGAGTGAATGGAACACTTCTAGATGGTACTCAAGTGCTGAAAATATATGTCAAGCAGGCAGAATCTCATTCAATCCTGGTTTCTTGGAAAGTTAATTCTAATGTTATGACCTCCAATTTGAAGTGGTCATCAGCAACCATGAAGATCGACAACCCCCACATTACCTACACTGCTAGAGTTCCTGTTGATGTGCATGAATATAACCTTACACACTTGCAACCATCCACGGATTATGAAGTCTGTCTCACTGTATCTAATATCCACCAGCAAACTCAGAAGTCCTGTGTTAATGTTACAACAAAAAATGCTGCATTTGCCCTTGACATTACTGATCAAGAGACAAGCACAGCCCTAGCTGCAGTCATGGGTTCCATGTTTGCTGTTATTAGTCTTGCCTCTGTTTCTGTCTATGTTGCTAAGAGGTTTAAGAGGAAAAACTATCATCATTCCTTGAAAAAGTATATGCAAAAGAC????????????????????????????????????????????????????????????????????????????????????????????????????CTGAAGTTGAGGGCACTGCCGGTCTCGGGTACCAAGACGGATCTGATTGAAAGGCTCAAGGCTTATCAAGAGCAGAATGGTACCGCTGGCCGAGCAGTTGCTGCTCCAAAGCCCAATACGGCCATTCTCCCCAAGGCTTCTGAAGTGGTTGTAGCTTTCCCAGCTACCAGGCTGAGTACAGGCCCTGCATTAGTCAGCGCAGGCATTACTTCAGCAGAGGTGGTTGTGGCAACCGTCACTGGCAATGGTGTGATGAAGTTTGGTAGCACAGGCTCAACCCCTCCTGTGTCCCCCAGCCCCTCAGAGCGTTCATTGATGAGTGCTGTGGATGAGAATTCAGCCAATGGAGATGCCTTTGGGGAGATGGTGACCTCTCCTCTGACTCAGCTTACCCTGCAAACATCGCCAGTCCAATTTTTGGTGAAGGAGGAGAACTCCAAAGGCAGCACA------GGTAGCCCGAATCAGGTG---GCAAGACCAGAATCCTCTGTCAGCAGCAACAGCAGCAGTGGTGGGGGCAAGCAAGACATGGAGGTGCAAAATAAAGACCAGATGTTGCAGGAGAAAGATAAGCAAATTGAGGAGCTCACACGTATGCTGAAGCAGAAGCAGCAGCTGGTGGAGATGCTGAAGTTGCAGCTGGAGAGACAAAAGCGGTCTCAGCAGCCACTCTTAGCCATGGCTGTGGGAGAGGAGGGCACCCCTGCAGTTCCAGAGCCACCTGCATTTAGCACTCATGTCAAGAGGGAAAAGGGCATTGCGAGTTGCCAATCTACCAGGCAGCCCAGCTGCCAACCAGACCAATTAAAAAACACACAGACCACTAGCCAAATGGACACCTCAGAAGCAAGCTCAGTGCCAAAGAAAGCAGTGATGGTGAAGCAGGAGGTGCCAGCTGCGGAGACGGAGCCATCATGCCAGACCTCAAATTTTTTCCTTGGCCAGCAAGTTGGAGGCTTCAGTGACCTCATCAAAGGAACGCCTCCCCCTCCAGATTATGATCCGACTACTCTTTTTGTGCCAGAGGATTACCTTAGAAACTGTACCCCAGGCATGCGGAAGTGGTGGGAGCTGAAGAGTCAGTACTTTGACGGTGTGATATTCTATAAAGTGGGAAAGTTCTATGAATTGTACCACATGGATGCTGTTGTTGGGGTTAAGAAGCTTGGACTGGTGTTTATGAAAGGTACCTGGGCTCACTCCGGATTCCCAGAGATAGCTTTTGACAGGTTCTCCAATATCCTGGTTGAGAAAGGTCACAAAGTTGTCCGTGTTGAGCAGGTAGAGACTCCTGAGATGATGGAAGCACGCTGTAAATCCTTGGCTCACCCAACAAAATTTGACAGGGTTGTGCATCGAAAAGTATGCAGGATAATTTCCAAAGGGACACAGACTTACAGTATTCTTGATGGTGACTTTTCAGAGACCCACAACAAATATCTCCTTTGCATAAAAGAAAAAGTTGGTGATTCTGCTGGCCTTCATCATACCTATGGGGTATGCTTTGTTGATACAACTGTAGGAAAGTTCTATGTGGGGCAGTTCTCAGATGACCGTCACTGCTCAAGGCTTAGAACTCTCTTTGCTCATTATACTCCTGTGCAGATTCTTTTTGAGCGAGGAAACCCATCTGCAGAAACACAGAAAGTACTTAAAAGCTTGCTTCCATCTATTGTACAAGAAAGTTTGACTGCTGGCTCTCAGTTCTGGAATGCCTCCAAAACATTAAAAATCCTAATTGAAGATGGCTACTTCCAGGACACGGAAAACACCAGTAGTGGACTTGCTCTGCCCCCAGTAATCAGATCAATGACTGCAGAAAGTGATTCACTGGGACTTACTCCTGGTGAAAACAGTGAACTTGCTCTCTCTGCTCTTGGGGGTTGTATCTACTACCTTAAAAAATGCATTATTGACAAGGAGATCTTATCAATGGCCAAATTTGAAGAATACGTTCCTGTGGATGTGGATATTGGAAAGGGAGTAAAGTCACACAATATTTTTGCTAAAACAAGCCAGAGGATGGTGCTGGATGGAGTGACCCTAGCAAACCTGGAAATATTGCAGAATGGA????????????????????????????????????????????????????????????????????????????????????????????????????????????TTTCTGATCGGCATATGGGCAGCACCAAAATCTGAAGATAATGCACCACTGGGGTCTCCTGCCACATCTGACATTTCTGAAAGCATCCGGACTAAACCACAGCACGTTATGAAAAGAACTCGGCATAGAGACCAAAGCCAGCCTGTTGTTGGGAAGGTAGAGGACAGAGAAACTGGACAATCTTCAAACGTCTTTGTGGATCCAAAGCTTTTTCAGAAGAGGCGGTTCCAGTCCCCTCGGGTTTTGTTCAGCACTCAGCCACCACCTTTGTCCAGGGATGGTCAGAGTATGGAGTTCTTAGATAGTACAGACCCTCTCAATAGGAATATTCGGGCCAAGCGTTCAGCTCATCCTGTACATAACCGAGGAGAGTATTCCGTATGTGACAGTGTTAGTGTGTGGGTCAGCAACAAAACCACAGCAGTAGACATCAAAGGCCAAGAGGTGACTGTGATGGTGGAGGTAAACTATAACAATATTGCATACAAGCAGTACTTCTTTGAGACCAAGTGCAGAAACCCTAAGCCAGTGTCCAGTGGGTGCAGAGGCATTGATGCCAGGCATTGGAATTCCTACTGC????????????????????????????????????????????????????????????????????????????????????????????????????????????????????????????????????????????????????????????????GATTGTCTTCTAGTAAGGAGGAAGGTGAGGCCACATCAGACTCTGATACAGATCCTGATCTTGTCAAATATAAGACAAAGTTAGATTCCTCCTCAAGCGTATTGAAGACGAACAAGCAGTCTTCCCTTTCGGAAACAGAAAGTTGTCATTCTAACTCAGGAGTGAGGGGAAAATCAAAAAAGCAAAAGCACAGTTCCAAAAAGAACCTTAAAAAAGTGCATTCTAAAAAATCTAAAGAGAAGTCCAAGGGCAAAAAAGAGAAGAAGCATAAGGCTCAAAAACAAAAGGAAACATTTCATTGGCAGCCTCCACTGGAGTTTGGTGAAGAGGAAGAAGAGGAAGAG---GTTACGGTAAAGCCAGAAGCAAAGGATGACGGAAAGAAGCAAATTGCTGTCGATGGTAAA---GATAAAAATCAAGATCAAAATGTGGAAAATGATAAAATTGTCAGAGACAAAACAAGGGATGATGAAAAGCTCCGCAAAGAGAATACAGTCACAGTTAAAGTTGCAGGTCACGTGTCACCTGCTAATCAACATAATGGACATGATGGTGAACAGTCTTCCTCAGTCCACACTCCAAATCTGGATAAAAACATGGATGCTTCTGAAAGCACTGATGATGCCAAGGGGAAGAATGACAGTGAAGGAGA---AGTTTCCCAGATGGATGACATGGAAATTTGTACTCCAGATCATAATTCACCTGTAAAGGTCAATGTGGAACTTCCTCCAGTAAGTCTGAAGGTGAACTTCCAGGATGTGAAGATTAATAAGAACACAGATGTATGCAACAACTCTGACATGGAAAGCACGAAACAAACCATGGA---------------TGATACCAAAGAATATAGCAGAGAAAAAGAAAAAGAGAGACCTCAACCTCCCACTATAGTTGCTGCTGTAGAAAGTATGTTGAGAAGTGAAATGCCTGACAGTGCACAGAGCAGCACAGTGGATAATAAGTGGAAACCGTTACAGGGTGTAGGGAATCTCCCTGTGGCTA------CCACAGCAGCTTCTGGCAGTTCTGCGGAAGCC---AGAAATCTGGCCTCATCATCTGAATCAAAGCCTCAAAGTTTCAGGATAGAAATCAAAAG????????????????????????????????????????????????????????????????????????????????????????????????????????????????????????????????????????????????????????????????????????????????????????????????????????????????ATCCAATCCACCGACATGGATCAGGGGAGTTTACCGGAAGAGTCAATCAATTCTCTTATTATAAAACTTATTCAAGCTGACATTTTGAAAAATAAAGGATCTAAGCAGATGGTAGATATCAATGATAGTGTTCAGAGCACAGTAAAGAAAACAGAAGCTATTGAAACAGATTTGGATGGCAGCAGCAACATGAAATTGGATTTCCAGCCAGTTATTTCAATGGATACAGAATTACTGAGGCAACAGAGACGCTACAGCTCACCTAGAGTCCTCCTGAGTGACAATACTCCATTGGAACCCCCACCATTGTATCTTATGGAGGATTACATTGGCAGTTCTGTGGTGGTGAACCGAACGTCTCGGCGGAAGAGATTTGCTGAAAACAAGAGCCACCGTGGGGAATATTCAGTGTGTGATAGTGAAAGCCGATGGGTCACAGACAAAGCTTCCGCAATTGACATTAGAGGACACCAGGTAACTGTGCTGGGAGAAATCAAAATGGGCCCTTCC??????????????????????????????????????????????????????????????????????????????????????????????????????????????????AAAGAGGTAGGTGCTACTCATAGTGATGGGGAGATAGAACAGGAGGAAGAG---------CAGAAAGAGGAATTGGAGTTTAAAGCAGAAGAGGGAGTAGAGGCTAAAGAGAATGATAGGCAGCAAGAAAATCAG---------GAAGAGGATGTTGTATTAGTGAAAGAAGATGGGGAAAGTATGCAGCCAGTAGATGGTGAACAGGATCAGATGGGAACTAATGACGCAGATCATGCAGAGCCACTAGAAAAGGAGAATAGCAAAGAAGTGGAATCAGAAATGGAGTGCAATGTCCAACCAGAACAGGAAAGGTCTGTTGCTGCCCTGGGG---GAGGAAGCCAGCAAGCCAGAAGCTGAAGTTGTAGCTGAAGCTG---AAGCTGGAGCAGAAGAGAAAGAATCTGAGTCTA---CTCCCATATCAGAAGCTGAGGTTCAGCCTCAGTCAGAATCTGTGGTTCAGCCACAGCCTCCAYCACAGT---TGGAATCCAYTCACGATCAAGAGCCTCAGGTAGACAAAGAAGAATCTGTAGTGCCTGACAAGCTGCTTGAAATTCAGGCAGAGCCCATGCAGGCAGTAACAGTAGAAATAGCAAGTAAGGTTAGGAGCAGAAGCAGAGGTCGAGCAAGGAACAAAACCAGCAAGAGTCGGAGTCGAAGTACTAGCAGTAGCACTAGCAGTACTAGCTCCACTAGTAGCAGTAGTGGCAGTAGTTCCAGTAGTGGCAGCAGTAGTAGTCGGAGCAGTTCCAGCAGCAGCAGC---------GGAACTAGCAGTCGAGAAAGTAGTAGTAGTTCTAGTAGCAGTGAGAGCAGAAGTCGAAGCAGAGGGCGTGGGCACAATAGGGATAGAAAGCGTAGGAGAAGTTTGGATCGAAAGCGAAGAGATAATTCAGGAGTAGACAGAAGTCACAAGTCTTCAAAAGGT------AGAGATGCAAAAGGATCGAAGGATAAA?????????????????????????????????????????????????????????????????????????????????????????????????????????????????????????????????????????????????????????????????????????????????????????????????????????????????????????????????????????????????????????????????????????????????????????????????????????????????????????????????????????????????????????????????????????????????????????????????????????????????????????????????????????????????????????????????????????????????????????????????????????????????????????????????????????????????????????????????????????????????????????????????????????????????????????????????????????????????????????????????????????????????????????????????????????????????????????????????????????????????????????????????????????????????????????????????????????????????????????????????????????????????????????????????????ATCGCCATCGTGGTGCTGTGCAAGTCGCGGAAGGAGCAGAAGGAGACCACTTTCTACACGCTGGTGTGCGGCTTGGCCGTGACCGACCTGTTGGGCACCTGCCTGGTGAGCCCAGTGACCATCGCCACCTACCTGAAGAACGAGTGGCCCGGCGGGCAGCCGCTGTGCGAGTACAGCACCTTCATCCTGCTCTTCTTCGGGCTCTCCGGGCTGAGCATCATCTGCGCCATGTCGATCGAGCGCTACCTGGCCATCAACCATGCCTACTTCTACAGCCACTACGTGGACAAGAAGTTGGCCGCCCTCACCCTCTTCGCCATCTACGTCTCCAACGTCCTCTTCTGCGCCCTGCCCAGCATGGGCCTGGGCAGCACCAAGCTCCAGTACCCGCAGACCTGGTGCTTCATCGACTGGCGGACCAACGTCTCCACCCACGCCGCCTACTCCTACATG??????????????????????????????????????????????????????????????????????????????????????????????????????????????????????????????????????????CTGAAGCTTTGGTTGAATGAGATGCTTCCCTCCATGCTGTGTACTACTTCAGCACTTCTCTATTTATTTCAGGGCTTTTCAAGCAACCTGATGGGATCCCTGGTAGTTTCTTATAACTTCTACAGCCTCAACAAATTGGGGAACAGTGAAGGGGCCACCAAGCAGCCAGTGAGCATGATATGGGCTGTTCTCACTATCTGGATGGTCAGTCTGCTGATTTGTATTTTGCCGCTGTGTGGTTGGGGTGCCTATACTTCAAACTCCTGGGGATGCTTTACTGACTGCACCAGTTCTTATATCTTATTTCTTTTCATCCTTTACTCTCTGTGTTTCTGTCTCCTCGTTGTGCTCTCTATTCCTCTCATTTATCAGCTGCTGTGCTCAGATGAACAACTACATCTTTACGATGACTATCATCAAATCACTCGAGGGTATTTCTCCCCCGGGTCACCTTCAGTGGGTAGTCAGACACCCTCCCTCTCTCCCGAAGACACTGTGATTAAAACCTTGAAGCGTTTTCGAGATGCTTGCCAAAACTCAGACCCAAAAGTCAGGCGAAATCCAGCAGACAACCACTGTAGTCTGGACCACTGTGGACCACAAAATGCACCACACAGCAGCCGAAACTTCACTGTGGAATTTGCTCAGAAGCGCTTCTCACTGATTCTGGCTCTGACCAAAAAAGTGAGGCCACTTGGAAAGCCATTTCCTGAAGACAGTCATCTGGCTAACAGCAATAAAGGAGAAGTGGCAGACTCCCTGGACAAAGTCACTGAGAAGCAGGCAGAAGTGCCTGCTCTACCGTCACAAGTGCCTTCTGAAATAGACACTGAATTGAACAGAAGCATACAGACGATAAGTAAAGATGCTTTTATTCTGAGCCAAAGGGAGATTGAAAATCATCAGGCAAACCTTCAGAACCTCTGTCGCATCTGTGGAGGTGCATTTAAGAGTGATCCTTATAAGAGAAGTTACCCAGTTCATGGGCCAGTAGATGATGATACACAGGCGCTTCTTAGAAAGAAGGAGAAAAGGGCCACATCTTGGCCAGATCTCCTTGCCAAAGTGTTCAAGATTGATGTCCGAGGAGACCTTGACACAATCCATCCTACTAATTTTTGTCACAATTGCTGGAATGTGATTCAAAGGAAATTCAGCAATTCCCCAAGTGAAGTGTATTTTCCAAGGAAAGGCACCATGGAGTGGCATCCCCATTCATTGAGTTGTGATGTTTGTGGCACTTCCTTCCGTGGGGTAAAGAGAAAGAAGCGGTCTCTGAATCCACCATTGAACAAAAAGCCAAGGATTGTGGCTGGATGTGCTAGAAAAATAAGGCATGTGAGGAATGTAAAACAAGTGAGCAACAAGAGTGTGATGAAAAAGATTGCTAATTGCAAGAAAATCCACCTCAGTACCAAGATCCTTGCAGTAGACTATCCTGTGGACTTTGTAAAGGCAATCTCTTGCCAAGTCTGTGAACACATCCTGGCTGATCCTGTAGAAACAACATGCAAGCACTTATTCTGCAGAGCCTGCATCCTTAAATGCATCAAAGTAATGGGAAGCTATTGCCCAGCCTGTCTCTATCCTTGTTTTCCTACAGATCTGGTGAGTCCTGTGAAATCCTTCCTGAACATCCTCAACAGCCTGGTTCTGAAGTGTCCACTCAAAGATTGCCAGGAGGAGGTTATTTTGGGGAAATACTGCCACCATTTTAATAACCACAAAGAGGCAGAAGACAAAGAGGGCTATGTATTCATAAATAAAGGTGGTCGACCAAGACAACACCTGCTTTCACTGACCCGGAGAGCACAAAAACACCGCCTAAGAGAACTCAAACTCCAGGTAAAAGCTTTTGCTGAGAAAGAAGAAGGGGGAGATGTGAAATCTGTGTGCCTAACATTGTTCCTATTAGCCTTGAGAGCTAGAAATGAGCACAGACAAGCTGACGAGCTGGAAGCTATCATGCAAGGGAAGGGCTCGGGCCTTCACCCAGCAGTTTGCTTGGCAATCCGAGTCAACACTTTTCTGAGCTGTAGCCAATACCATAAAATGTACAGGACTGTGAAAGCAATAACAGGAAGACAGATATTTCAGCCATTGCATGCCCTCCGAACTGCTGAGAAGTCTCTTCTGCCAGGCTACTATCCATTTGAGTGGAAACCACCCTTGAAAAATGTGTCCAGTAACACAAACGTGGGCATTATTGATGGGCTTTCAGGCATACAACATTTGGTTGACGACTACCCTGTAGACACAATTGCAAAGAGATTTCGATATGACGCAGCTTTAGTTTCTGCCCTGATGGACATGGAAGAAGATATTCTAGAAGGGCTGAAAACTCAGGACTTGGATGACTATTTGAAAGGCCCTTTCACTGTGGTGATAAAAGAGTCCTGTGATGGAATGGGAGATGTCAGTGAGAAGCATGGCTGTGGTCCAGCAGTCCCTGAGAAAGCAGTTCGATTCTCTTTCACGTTAATGAGAATATCTGTTGCTCATAATGATGGCAATGTAAAGATTTTTGAAGAAAATAAGCCCAATTCTGAACTGTGTTGCAAACCTTTGTGCCTYATGCTTGCTGATGAGTCAGACCACGAGACACTCACAGCTATCCTGAGCCCACTTGTAGCAGAAAGAGAGGCCATGAAAAATAGTGTACTGATACTTGATATGGCTGGGATCCCCAGAATGTTCAAATTTGTTTTTAGAGGTACAGGATATGATGAAAAACTTGTCCGTGAAGTAGAGGGCCTAGAAGCTTCAGGCTCTACTTATATTTGTACTCTTTGTGACACAACACGTCAAGAGGCCTCTCAGAACTTGATCCTTCACTCTATAACAAGGAGTCATGCTGAAAACTTGGAACGTTATGAGGTATGGCGATCAAATCCCTACCATGAGACTGTTGATGAACTACGTGACAGAGTGAAGGGGGTTTCTGCCAAGCCTTTTATTGAGACTGTTCCTTCAATAGATGCTTTACATTGTGATATTGGCAATGCAGCTGAGTTTTACAAGATATTCCAGTTTGAAATTGGTCAAGTGTACAAAAACTCTAATGCATCCAAAGAAGAAAGAAAGAGATGGCAGTCAACTCTTGACAAACACCTCAGGAAGAAGATGAACTTGAAGCCTGTGCTGAGGATGAATGGAAATTTTGCTAGAAAGCTCATGACCAAGGAGACTGTGGAAGCGGTTTGTGAATTAATAAAGTGTGAGGAGAGACAGGAAGCCCTCAGAGAACTCATGGACCTTTATCTTAAGATGAAGCCAGTATGGCGGACTTCATGCCCCACCAAGGAATGTCCAGAGCTAGTATGTCAATATAGTTTCCATTCTCAGCGTTTTGCAGAATTGCTGTCTACAAAATTTCGTTACAGATATGAGGGCAAGATTACCAATTACTTTCATAAAACCCTTGCTCATGTTCCAGAAATTATAGAAAGAGATGGATCCATTGGTGCTTGGGCTAGTGAGGGAAATGAATCTGGGAACAAACTCTTCCGGCGTTTT????????????????????????????????????????????????????????????????????????????????????????????????????????????????????????AATGCTTTGGTATTTTACTCCTATTGGAAACCTTGTCCAAAGGATGGGCCTTGTATTAACCCATGTATTGAAGACCATTGT------AACATTACTGAGATGTCCATCAGACTGAATGCAACTGAACTGGAGCAAATTCCTGTGGCTGGGCCCTGCTGGCTTCTATATTTAGATCCTGCACTCTGTCTGATAATGGTTTGCATTCTGCTTTACACAACTTACCCACTGCTTAAAGAATCTGCCCTTATCCTTTTGCAAACTGTCCCCAAGCAGATTGATCTTTGCTCTTTGAAGGAAAAGCTTCGCAAGCTGAAAGAAGTCGAAGCTGTCCATGAYCTGCACGTTTGGCAGCTTGCAGGAAACAAGATCATTGGCACAGCTCATATCAAATGTAAAGATCCCGAAACATACATGAAAGTGGCCAAGCATATTAAAGAAATCTTTCATGACGCAGGCATCCATGCAACCACCATTCAGCCTGAATTTGCCATTGTGGACTCAGACATAAGC---------------AAATGTGAATTACCCTGCAGA????????????????????????????????????????????????????????????????????????????????????????????????????????????????????????????????????????????????????????????????????????????????????CCCMATGGTGRAACCAGCAAGGCCACAGTTAGAGTTTGGAATGAGACTGTTTCCAACCTAACACTGATGGCATTGGGCTCTTCTGCGCCTGAGATCCTTCTGTCTGTAATTGAAGTGTGTGGCCATGGTTTTACTGCAGGGGATCTTGGCCCGAGCACCATTGTAGGAAGTGCTGCTTTTAACATGTTTGTCATCATAGCGCTTTGTGTTTATGTTGTCCCTGATGGGGAAATAAGAAAGATTAAGCATCTCCGTGTGTTTTTCGTCACTGCAGCTTGGAGCATCTTTGCCTACACTTGGCTTTACCTAATTTTGTCAGTCATATCTCCTGGGATAGTCGAAGTTTGGGAAGGCTTGCTCACCTTCTTCTTTTTCCCAATATGCGTGGTGTTTGCATGGATTGCTGACAGACGGCTCTTGTTTTACAAGTACGTCTACAAGAAGTACAGGGCTGGCAAGCAGAGGGGCATGATAATTGAACATGAAGGTGAAGGGCCCCAATCCAAAGCTGACATTGAAATGGATGGGAAGGTAGTCAATTCTCACGTTGAAAGTTTCTTAGATGGCACTCTGGTCCTAGAGGTGGATGAGAAAGACCAAGATGATGAAGAAGCAAGAAGAGAAATGGCTAGGATCCTCAAAGAGCTCAAACAGAAGCATCCGGACAAAGAAATTGAACAGCTGATAGAACTAGCTAACTACCAGGTTCTGAGTCAGCAGCAAAAGAGCCGAGCGTTTTACCGTATCCAGGCTACTCGCCTAATGACTGGAGCTGGCAATATACCGAAGAGACACGCAGCTGACCAAGCAAGGAAAGCCGTCAGCATGCATGAGGTT????????????????????????????????????GATGGCGAGACTAGAAAGATCAAACATTTGCGGGTTTTCTTTGTCACTGCTGCCTGGAGCATCTTTGCATATATCTGGTTGTACATGATCCTTGCGGTCTTCTCCCCAGGTGTGGTCCAGGTATGGGAAGGCCTGCTCACCCTGATCTTCTTTCCTGTTTGTGTCATCCTGGCTTGGATAGCAGACAGAAGATTGTTTTTCAATAAATATGTGCACAAAAAATATCGTACCAACAAGCACAGGGGCATTATCATTGAGACGGAGGGGGAGCACCCCAAGGGGATTGAAATGGATGGGAAGATGATGAACTCCCACTTTCTGGACGGTCACCTAGTGCCTATGGAAGGGAAAGAGGTAGACGAGTCACGCAAAGAGATGATCCGTATTCTTAAGGATCTGAAGCAAAAACACCCAGAAAAAGACTTAGACCAACTGGTGGAGATGGCCAATTACTATGCCTTATCTCATCAACAAAAGAGTAGAGCATTCTATCGGATTCAGGCAACCAGGATGATGACAGGAGCAGGAAATATTTTAAAAAAGCATGCAGCTGAACAAGCCAAGAGGAGCGTTAGCTTGCATGAGGTGCGGCCNGAGGAGCCAGAGGAGTTCATTTCCAAAGTCTATTTTGATCCTTGTTCCTACCAGTGCCTGGAGAACTGTGGTGCTGTCCTCCTGACTGTTGTCCGGAAAGGAGGAGATGTATCTAAGACAGTTTATGTGGACTATAAAACCGAGGATGGTTCTGCCAACGCTGGAGCTGACTATGAGTTTACAGAAGGGACAGTCATTCTGAAGTCAGGGGAGACCCAGAAGGAGTTCTCCATAGGCATCATTGATGATGACATTTTTGAAGAAGACGAGCATTTCTTTGTACGCCTCAGCAATTTGCGGGTGGTTGAAGCGGAGGAA------GAGCTCAACGACTTGCCGTATCCCAAGGCCGTACTGGCCTCTCCCTGTGTGGCAACTGTGACTATTTTAGACGATGACCATGCAGGGATCTTCACTTTTGAGTGTGATGTTATGCATGTCAGTGAAAGCATTGGTGTAATGGAGGTGAAAGTTCTTAGGACATCT????????????????????????????????????????????????????????????????????????????????????TCTGAAAATGTTTGCATGCAGGAAAAGCTCTCACTAGAATTTCAGGAGGCTCATGCGTCCAAGAATATAAAGAAGATTCCCATGGAAAAAAAGGAGTTAAAGTTGGCAAGACTGAAGCATCTCATGCAGCGATCCCTCAGTGAGTCAGATACCGATTCAAATAATTCTGAAGACCAGAAGAACACACCTGTGAAAAAAACAGAGAAGGCAAGGCCACAGCCCATAGTGGAAAACACTGAAAGCACGGAGAATTTGCACCTCATGATTAAAAGACACAATTTAGCATCAGGACGGCGGTTCCCATTTGGAATGAAAGCCTCAAAATCTGTGGATGATCACAGCCCTTCTCCCACCTCTGAAAGTAGTGACCCTGATAATGAATCCCAGTATCAGAGTGGGACTCTGTCTCAGAACCAGGTATTCGGAGATACCTCTCAGTCCAGCCCTGACCCCAGCATTACTCACAAAGTTGCCACC????????????????????????????????????????????????????????????????????????????????????????????????????????????????????????????????????????????????ATGAGACTGATGGGGCAAGCCTTGCGGAGTATCACTGCTAATTTCCCTTCTTCCATGACTTTTCATGGAGGTGTACAGTTTGACCCGTCCCTTTTCTCTCAAGCCTTACCACCATCTTGTGAATGTAGTCCTGAAGTCCAGAACTTCAAGGAGACGATTCAGCAACTGGAAGGTCGTTTAGTAAGACAAGATCACCAAATCCGGGAACTCATTGCAAAGATGGAGACACAAAACAGCCAAATGGGGGATCTCAAACGCACCATTCGAAACCTGGAGGGCAAAATTGCTGAAATGGAAGCACACCAGTGTAATGGTATATTTCTATGGAAATTAGAGAATTTCAGTATTTATCTCAAAGCCCAAGAAGAGGAGAGGCCTGTTGTGATCCATAGCCCTGGTTTCTACACAGGGAGACCTGGCTACAAACTTTGTATGCGTCTGCATATCCAGGTTCCAAATGCTCAGCGTTGTGCCAACTGTATTTCCCTTTTTGTTCATATTATGCAAGGGGACTATGACAGCCATCTGCCTTGGCCGTTCCAGGGGACCATACGGCTTTCTGTTCTAGATCAGTCAGACGGACCTTCAAGGCATAACCATGAAGAAATAATGGATACCAAACCTGAGCTGCTAGCCTTC??????????????????????????????????????????????????????????????????????????????CCTGCTAAGCTTGTGGATCCCCATCAGGCTAAGCTGAAACAT---AGCCTGCCGCGCACGATCCATGGACCCCAGACGTTGACCTCAGTCCAACCCCCCCAGGTCAAGGTGTTTTCTGTGGGGGCTCAGCAGCCCAAAAGCTTCCCCACTTCCCCTCCTTTTGTCAAGCTGCAGAGCCCCAAGGTGGTATCTAYGCTTCCCCAGCGCCCCATCCTT---------CAGGCCAAGACCCCGAGCAAACCATCCCA------------TTTCCA------------------TACCCCCTCCCCAGGGTCTGGCAGCAGCTCCCACAAGAGTCCCGGTTCTGCCTCCCTGTCTCTAAGCTATGTGGGCGGGAAACACATCGGCGGCTCTCTCCTCCCAGGACAATCGTTCAAGTCGCCCTTTGTCGCTCTGTCCAGGCATGTGGGCTCGACCGGTGGCTCCCCCTCCGGCGGCTCCCCCTCTGGCGGCTC---------CAACGTCCTCTCCAGCCCGTGTCTTCCGGCGCCCGTCCAGGCTCCCAATCGCCCGTCACCAAGT?????????????????????????????????????????????????????????????????????????????????????????????????????????????????????????????????????????????????????????????????????????????????????????????TGTATTGGCTTAATCTCTGTAAATGGACGAATGAGAAACAATATCAAAACGGGTTCTTCTCCTAATTCTGTATCTTCCTCACCCACTAATTCAGCCATTACACAACTGAGAAACAAGCTGGAGAATGGAAAACCACTTAGTATGTCTGAGCAATCAGGCTTACTGAAAATCAAAACAGAACCACTAGATTTCAATGAATATAAAGTTCTCATGGCAACTCATGGTTTCCCTGGTGCTAGTCCTTTCATGAATGGCAGACTTGGTGCAACCAGTCCAATTGGAGTACATGCTTCTACGCAAAGTCCAATGCAGCACTTAGGAGTAGGGATGGAATCACCTTTACTTGGGTTCCCAACAATAGGGAGCAATTTGAGTGAGGTGCAGAAAGTCCTACAGATTGTGGACAACACTGTTTCTAGGCAAAAAATGGACTGCAGCACTGACGAGATCTCCAAACTGAAGGGTTATCACATGAAGGAGCCTTGTTCTCAACCAGAAGAGCAAGGTGTTACTTCTCCTGGTATTCCACCTGTGGGTCTTCCAGTAGTCAGTCACAACGGTGCCACTAAAAGCATAATTGACTATACATTAGAAAAAGTCAATGAAGCCAAAGCTTGTCTCCAGAGTTTGACTACAGACTCAAGGCGGCAGCTCAATAATATCAAGAAAGAAAAGCTACGCACCCTAATAGATTTGGTAACTGAAGATAAAATGATAGAAAATCATAATATACCCACTCCGTTTTCATGCCAGTTCTGTAAAGAAAGCTTTCCTGGTCCCATTCCCCTGCATCAGCATGAACGTTACTTATGTAAGATGAATGAAGAAATCAAGGCAGTCCTCCAACCTCATGAAAACATGGCTCCTAGCAAACCTGGAGTG???????????????????????????????????????????????????????????????????????????????????????????????????????????????????????????????????????????????????????????????????????????????????????????????????????????????????????????????????????????????????????????????????????????????????????????????????????????????????????????????????????????????????????????????????????????????????????????????????????????????????????????????????????????????????????????????????????????????????????????????????????????????????????????????????????????????????????????????????????????????????????????????????????????????????????????????????????????????????????????????????????????????????????????????????????????????????????????????????????????????????????????????????????????????????????????????????????????????????????????????????????????????????????????????????????????????????????????????????????????????????????????????????????????????????????????????????????????????????????????????????????????????????????????????????????????????????????????????????????????????????????????????????????????????????????????????????????????????????????????????????????????????????????????????????????????????????????????????????????????????????????????????????????????????????????????????????????????????????????????????????????????????????????????????????????????????????????????????????????????????????????????????????????????????????????????????????????????????????????????????????????????????????????????????????????????????????????????????????????????????????????????????????????????????????????????????????????????????????????????????????????????????????????????????????????????????????????????????????????????????????????????????????????????????????????????????????????????????????????????????????????????????????????????????????????????????????????????????????????????????????????????????????????????????????????????????????????????????????????????????????????????????????????????????????????????????????????????????????????????????????????????????????????????????????????????????????????????????????????????????????????????????????????????????????????????????????????????????????????????????????????????????????????????????????????????????????????????????????????????????????????????????????????????????????????????????????????????????????????????????????????????????????????????????????????????????????????????????????????????????????????????????????????????????????????????????????????????????????????????????????????????????????????????????????????????????????????????????????????????????????????????????????????????????????????????????????????????????????????????????????????????????????????????????????????????????????????????????????????????????????????????????????????????????????????????????????????????????????????????????????????????????????????????????????????????????????????????????????????????????????????????????????????????????????????????????????????????????????????????????????????????????????????????????????????????????????????????????????????????????????????????????????????????????????????????????????????????????????????????????????????????????????????????????????????????????????????????????????????????????????????????????????????????????????????????????????????????????????????????????????????????????????????????????????????????????????????????????????????????????????????????????????????????????????????????????????????????????????????????????????????????????????????????????????????????????????????????????????????????????????????????????????????????????????????????????????????????????????????????????????????????????????????????????????????????????????????????????????????????????????????????????????????????????????????????????????????????????????????????????????????????????????????????????????????????????????????????????????????????????????????????????????????????????????????????????????????????????????????????????????????????????????????????????????????????????????????????????????????????????????????????????????????????????????????????????????????????????????????????????????????????????????????????????????????????????????????????????????????????????????????????????????????????????????????????????????????????????????????????????????????????????????????????????????????????????????????????????????????????????????????????????????????????????????????????????????????????????????????????????????????????????????????????????????????????????????????????????????????????????????????????????????????????????????????????????????????????????????????????????????????????????????????????????????????????????????????????????????????????????????????????????????????????????????????????????????????????????????????????????????????????????????????????????????????????????????????????????????????????????????????????????????????????????????????????????????????????????????????????????????????????????????????????????????????????????????????????????????????????????????????????????????????????????????????????????????CAATTCCTACCAATGACTTTAACAATATGCCTACTGTACACTATTGCTCCTACAGCCCTAGCCTCTCTACCACCAAACACTTAGA--AGAATGGGACTCGAACCCACAATAAAAAATCCAAAATCTTTTGTACTCCCAACTATACTATCTCCTACCTACAAGTCTATGGAGACGTGCCCGAGAATCAGGGACTATTTTGATAAAATAGACACAGAGACCAACCCCT--CTCGTCTCCCA-----ATTAGGATCTGCTACG-GAAGCAGTTGGGCCCATACCCCAAAAACGGTGATTTCACCTCCTAATATCTTGCC---CCCATTAATACTCCCAATTTTAATCCTCGGCGTCACCATAGGCACCATCTTCGCTGCATCCAGTCACCACTGACTAATAGCATGACTAGGACTAGAATTAAACACCCTATGTCTACTTCCACTAATTTCAAAACCAAAACACCCTCGAGCAACAGAAGCCACAACAAAATACTTCCTGACACAAGCCATTGCCTCAACCCTAGTTATATTTTCAAGCACAATAAATGCCTGAGAGACAGGACAATGGCACCTCACACAACTATCAAACAACTACGCCTGTATCATAATAACTATTGCCCTAATAATTAAAGTAGGCACTGCCCCCATGCACTTCTGACTACCAGAAGTTCTACAAGGCTCAACAATGCAAACAGCTCTCCTAATCACAACCTGACAAAAAATCGCCCCCATCACACTACTGTACTCAATAGCAAACCACCTCCCAACAAAAATAACAATAACGCTAGGCATCCTGTCCACACTAATTGGTGGCTGAGGGGGAATCAACCAAACCCAAACCCGAAAACTCCTAGCCTACTCCTCCATCGCCCACATAGGATGAACTCTAATAATTATTACCATCTCACCAAACATCGCCGTACTCAATATCATAATCTATATCATCATAACAACACCAACATTTCTACTCCTAATTCAACTATCACTAAAAACCCTAAAAGATTCATCCACCGCATGAACAACAACCCCAATA---ATCATCCTCCTAATACCAATTATAATATCACTAGGAGGACTACCCCCACTAACAGGATTCACACCAAAACTCTTGATCCTAAATGAAATAGTAACACAAAAAATAACCCCCCTAGCAACCATCGCCGCCCTGGCATCACTATTAAGCCTTGTATTTTACCTTCGAATAGCCTACCTAACAACAATAACTCTACCTCCAATCACAACAACCTCAACAATAAAATGACGCCTGACAACAAAACATCTATCCCTTCCATTAGCAATCACCA---TAACAATAACCATAATAAGCCTCCCTATAACCCCTACATTTATCCCATAAGGATTTAGGATAAC-ATCAAACCAAGGGCCTTCAAAGTCCTAAATAAGAG-ACTGACCTCTTAATCCTTGAC--CTAAAACCTATAGAACTTTAATCTATATCATCCAAATGCAACCCGGACACTTTCATTAAGCTAAGATTTTA------CAAGACCGGTGGGCCTCGATCCCACAA--AAACTAGTTAACAGCTAGCCGCTCAAACCAGCGAGCATCAACCTAA-CCCGCCCCGTCAA-ATAAAAACGGGGCGAAAAACCTCAGAGCC-TTATGAGCTCTTATTCGAATTTGCAATTCGAA---------ACCTTTGAGGCCTGATAAGAGAGGGAGTTGAACCCCCATAAGGTGAACTTACAATTCATCGCCTACCACTTCAGCC---------TTCTTACC-ATGTCTATTCGTCGATGATTGTTTTCAACAGCCTATGCCTAAACGTAAATAT-----------CCACCAG-----GCCAGAAAAATACTTGC-AAAAGCAAGAAACTCAACGGACCCGACGGTGTTCCACACT-ACCTAGAGGAGCCTGTCCTATAATCGATAACCCGCGATAAACCTCACCCCCCCTGGCCTTCCCAGCCTATATACCGCCGTTGTCAGTCTGCCTTTAAGAGTAGCG-----GACTAAACCGATTCTAACTCAAAAACGACAGGTCAAGGTGTAGCTAATGGAAGGGGAAGAGATGGGCTACATTACCACCACACTGGTCATAAACGGAACATGATCTGAAACAAATCATAACAAGGAGAATTTAGCAGTAAAGGAAGTAAGAACGCTCCCTTGAACATAGCCCTGGAACGCT
Basiliscus_basiliscus   ACAGCAATGATAGGGCACACTAACGTTGTCGTCCCAAGGTCAAAACCTTTGATGCTAATTGCTCCAAAACCGCAGGATAAAAAGCCTATGGGACTGCCTCAGAGGATGGGTCCCTTGTCCCCTGGAAATGTCCGCTCTCTTCCATCACAGCAGATGATGAATCGACTAAATATACCAAAGCCTACATTAAATTCTGGAGGAGTGAATATGATGTCCAATGTTCATTTACAGCAGAACAACTACGGAGTGAAATCGGTACCACCCAGTTATGTTAGTCACCCAGGAGGAAGGCTAAGCCTGACTGGTAGCTCTCCAGTTTCCCTTTCCCAGCAATCTCAATCAATGAAACAGTATTCTCCAAGTGGGAATGGAAGACACTA---CCCTCTTGGAGGGGAACCAAGATCGCAGGCTACAGCAAGGTATTCTCTTCAGTCTGCCAACTCATCTTCGCTTTCATCAGGCTCATTGAAGTCGACGTCATTGGCTCAATCTCAGGCTGCATCCAGAGTATTAGCCCAGTCTACGCCCAAGCCTCTTGGAGCTGG------------------TGTCAATACGTCATCAACTCAAAAATGGAAAATCTGTACAATCTGTAATGAGCTGTTCCCAGAAAATGTGTACAGTGTTCATTTTGAGAAAGAGCACAAGGCTGAAAAGGTGCCTGCAGTAGCAAACTACATAATGAAAATACATAATTTTACTAGCAAATGTTTATACTGTAATCGCTACTTGCCTACTGACACATTGCTTAACCACATGCTGATCCAT?????????????????????????????????????????????????????????????????????????????????????????????????????????????????????TCAAATAAAATCTCTTTTGAGCGGAACCTTTTTGTGGACACCAGGGATGAACTGGGCAATGTAATGGCCAGTGATTGGCAGGAAAATATTTTGCCAGTGAGGAATAACAGCATTCTCAAACAAGAGCAGACTGATTGCCCCCAGGAAAGTAATTTAATGCTTCCTGAAGATAGCATGGGCCTTTTTCAGGATAACAAAAATAATGAACTATACAACATCATGAAAACTTTAGGTGTTGACTTTGAAGATATAAAAAGTTTTCAGCAAGATGAAGACTTTTTCAAAAATGAACTTTCTGCTGTGGATGACATTAGAGACATTGACATAACTGATGAAATCTTGACCTACGTTCAGGAGACCTTAAATAAGGCTGACCTGTTGTACTCAGGTTGC---------------------CCTATGGTACAGAACTCCACCTGTTTAATGCAGCAGCAA?????????????????????????????????????????????????????????????????????????????????????????????????????????????????????????????????????????????????????????????????????TTAGTTAGGGAACATACCATTGAGACTGAAAAGCTTCTTGTCCAACAAAAAGCAGATCTGGAGAGAACTTTGAATTTATATTCTGGTAATACTAAGGAAGAGCAGGTACGCTTAATGAAAATTGAAATCAGTGAGTTGAATCTGATGTTGCAGGATGCTAATTGTCAGAAAGAAGAGGTAAGACAAGATTTGTCCCATCAGCTTGAACAGTTATCAATGGAAAAATGTTCTTTACAAAATCAAGTTGATGATCTTTGTCAAGAGTTGAGCTTTGCAAGAGAGCAAATTCAGAGAGCTAAACAAACTATAAATGAAAAGGATTCTAAGTTGCATGAGGTAGATGTGTTACAAATCACTGTTGGAGATCTAAAAGCCCAGCTTGCATCTGCCTCTGAGGTTAAGCAAGAGTTAGAATTAAAACATGATGCAGAAGTTACGAATTACAAAATAAAACTTGAAATGCTAGAAAA??????????????????????????????????????????????????????????????????????????????????????????????????????????????????????????????????????????????????????????????????????????????????????????????????????????????????????????????????????????????????????????????????????????????????????????????????????????????????????????????????????????????????????????????????????????????????????????????????????????????????????????????????????????????????????????????????????????????????????????????????????????????????????????????????????????????????????????????????????????????????????????????????????????????????????????????????????????????????????????????????????????????????????????????????????????????????????????????????????????????????????????????????????????????????????????????????????????????????????????????????????????????????????????????????????????????????????????????????????????????????????????????????????????????????????????????????????????????????????????????????????????????????????????????????????????????????????????????????????????????????????????????????????????????????????????????????????????????????????????????????????????????????????????????????????TAAGTTAGGTGTGGCAGATGATGGAGATCTAGAAATAGACGATGGGAATATTTTGCAAAACGAATGCATTCAGAACTCTCAGCCAAAGGCCTCCAAAACTGACCAAAATGCAGAAGTACCTCTTCTGCAAGATAATACTAATCAAACATGTGAGTCTGTATCAGAAAGGGGACTTGTCTTTGGTTTAGAGACCCAGTGCCCCAAATATAGGAAGTTCCAAAAAGCTTTAGGAAGTGATAAAGTCCCAGTTGTTGAGTCCAGTTCAAGCATTAAAGAAATTCAGGCAATGTCTGCAGCAGTCATTCATCAGACCGATCTAAATACCAGTGGTGCTATACAAAAAACCCTTGAATGTGTAGCTGTGCATCCAGATTCAAAATGCGCCGGTGCTCAGGTAGAAATGGAAGATGATGGGAAACAAGAGTTCTTGAAAGAGACAGTTTCGGTATTCCAAAGCATTGGCTCTTCTTCAGAAAAAATGGATTGTGCTTTTGATCCCCATAATTCTTCTGC---------TGGACTTTATCCTGCTTCTTTCTTAAATCCATATGATCAATATTGT------ATGCAGGGAGCTATACAGAGCAATTCAGAAGTAACTGAAAAAA---------TTACCAGTGATTTTAGAGATTGCAAGCCTGTTGGTGAAAGCA---CTGATGAGGGCTCACCTTTGAAATCTCACTTGTGTGACAGAGAAAATATGAACAGCAGTTCACCTAACAATCGCAGTAGTGTGGAGAGGGAGATAGCAGAACAACTAGCAAAAGGATTTTGGAGTGATGTTTACAGCACAGATACAGCCTGTCCAGTAAACCTGTCTCCTGCCTCTGTGAAAGAATTTTCAGAGCAAGGCTGTTCTGAAAAGAAAACCGAATGTCCTTGGTTAGGTATCCAGATCAGTGACAGCCCTGAGCATGGTCCTCCAAGAACTTTTGCAACTTTGAGCTCTGTCACTTGCCCGTTCATCAGTAACCTCAGTAATGAAAACAGTACTGAGACAAATAGCGGAGAG???????????????????????????????????????????????????????????????????????????????????????????????????????????????????????????????????CAGTTGCATGAAAGCTGCCCCAATGAAAGAAGTTAGCCTCAGAGGACAAGGCAGCTTGGCTTATCCTGGTCTTCGGACACAGGGAAATTTGGAGAACCTAGGTGGGCCAAATGACGCCACAAGAGGGTTGACATCTTTGGCAGACACTTTTGAACATGTCATAGAGGAGCTCCTGGATGAGCAGCAGGCCGTCCAGCCCAGCAAGGAAAACAAGGATGCGGACTTGTACTCATCTCGGGTTATGCTCAGCAGTCAAGTGCCTTTGGAGCCCCCACTGCTCTTTCTGCTTGAGGAGTATAAAAACTACTTGGATGCTGCAAACATGTCCATGAGGGTCCGGCGCCACTCTGATCCTGCTCGCCGCGGGGAGCTGAGTGTATGTGACAGTACTAGCGAGTGGGTAACAGCAGCTGAGAAAAAGACTGCGGTGGACATGTCAGGGGCAACAGTTACTGTCCTGGAAAAAGTACCAGTACCCAAAGGCCAACTGAAGCAATATTTTTATGAGACCAAATGCAACTCAAAGGGTTATACGAAAGAGGGCTGCAGGGGCATAGACAAGAGGTACTGGAATTCCCAGTGCCGAACTACCCAGTCTTACGTGCGAGCTCTCACCATGGATAACAAAAAGAGAGTTGGATGGCGGTTTATAAGAATAGACACTTCGTGT?????????????????????????????????????????????????????????????????????????????????GTGCTGCAATACGTGGCCAAACATGAGAATGCCAAGGAACTGAAATCTTCCCAGCTCATGAGCCATCTACACAGGGTGGCCTCYGAGGTTCTGCAGGCCGGCATCGGCAGAAAACCAGGAGATGCTGCTCCTAAACTCATGGACCTGAAGGAGAAGTCTGGTTCTCTGACCAAAACTGCTGAGGCTCACGGGAAAAACTGTGTGCCCGTGATTCAGAGGACTTTTGCCCACTCCAGTGGCGAGCAGAGTGGGAGCGACACTGACACAGACAGTGGATATGGGGGAGAACTAGAAAAAAACGACTCCAAATCTGACGTGCAGTATTTTAAGAAGGACTCTGAGCTCAAGTATGCTGTCCAAGAGAGGATCAGTTCTATCAAGCAAGAGAGTGAGGACCCACCTGCCAAAAGGATGAGGGTGGAAATGTCAGAGGAT---GAAGACCACTTCAGCAGTGATATGCTTGGCTCTTCTTCCAGCAGTTTCTTGGGTCCCCATTCCCACCAGCCACCTCTGTGCCTGCCTTTCTATTTGATTCCACCCTCAGCATCAGCCTACCTCCCAATGCTGGAAAAGTGTTGGTACCCTGCCTCCGTACCTGTCTTGTATCCCAGCCTCCCAGCTTCCACTGCAGCACTTTCGGGGTTATTGAGCCCAGAGAAAATGTCTTCCCCTTTACTAATGCCTCAGCGGCTTCCTTCTCCAGTACCGTCTCATTCCCCCATGGACTCTACTGCTCTGCTT????????????????????????????????????????TTATAAAGCCAGAGGGAGAGGCTTCCAAGGACCCTGTCACAAGACTTTTGGACACCCGCTTAGTACATCACAATGCCAGCAAATGGGAAACCTTTGATGTAACACCAGCGATAAGGAGGTGGGTTGCACATGGACAACCCAACCACGGTTTTGTGGTGGAGGTGGTGCATTTGGACAACAAGAGTAATGTCTCCAAGAGACATGTCAGGATCAGCAGGTCATTGCATCAGGACAATGGGAGCTGGTCTCAGATCAGACCGCTACTAGTAACCTTTGGGCATGATGGGAAGGGACATCCTCTCCATAGGCGAGAGAAACGTCAAGCAAAATATAAAGAACGCAAACGCCATAAATCCCATTGCAAAAGGCATCCTTTGTATGTGGACTTCAATGACGTCGGGTGGAATGACTGGATCGTGGCCCCACCAGGTTATAGTGCCTTCCACTGCCGTGGAGATTGCCCCTTTCCATTGGCAGATCACCTCAACTCCACAAACCACGCCATTGTTCAGACTCTGGTTAATTCAGTGAATTCCAAAATCCCCAAAGCTTGCTGTGTGCCGACGGAACTGAGTCCTATCTCCATGCTCTACCTTGATGAGAATGAAAAAGTTGTACTCAAGAACTATCAAGACA????????????????????????????????????????????????????????ATTGACCAGGAAGTAAAAGAGAGGGCAATCTCCTGTATGGGTCAAATCATTTGCAGTCTTGGTGACAATCTTGGCTCTGACTTACCTAGTACACTTCAGATCTTCCTAGAGAGACTGAAAAATGAGATCACTCGGTTAACCACTGTGAAGGCTTTGACTCTTATAGCCGGTTCTCCTCTGAAGATAGATCTAAGGCCAGTTCTAGGAGAGGGTGTTCCAATTCTTGCTTCCTTTCTCAGAAAGAACCAACGAGCTTTGAAACTGGGAACACTTGCTGCTTTAGACATTTTAATCAAGAACTACAGTGACAGTTTGACAGCTGCTATGATTGATGCTGTCCTAGATGAGCTTCCACCACTTATTAGTGAGAGTGATATGCATGTCTCACAAATGGCGATCAGTTTTTTGACAACACTAGCTAAAGTTTATCCTTCCTCTCTCTCAAAAATCAGTGGGTCCATACTGAATGAACTTATTGGGCTAGTGAGGTCACCACTTTTGCAGGGCGGAGCCCTTAGTGCCATGCTAGAATTTTTCCAAGCTCTGGTTGTAACTGGAACAAGTAATTTGGGATATATGGATTTATTGCGCATGCTAACGGGGCCAGTGTATTCTCAGAGTACAGCACTTACTCATAAGCAGTCTTATTATTCCATTGCCAAATGTGTAGCTGCCCTTACACGAGCATGCCCCAAAGAGGGACCAGCAGTAGTAGGTCAATTTATTCAGGATGTCAAGAACTCGAGATCTACAGATTCC????????????????????????ACAGCAAGAACAGGGACTGAAATTGACAAAAACATTATCAGGAAGAAGGTTTATCTCCGAGGGTTTTCCACCAGCAACCTGAAAGAGTATACCAGAATGTTCTTCAAAGATGAAGGGTGTCGGGCCTTGGTTCTCAACCAGCTGGAAGCAAACCCAAATCTCAGCAGTTTATGCTCAGTTCCTTTATTTTGTTGGATTATCTTCAAATGCTTTGACCATTTTCACTCCACATTTGACAGCCATGAGCTCCCGGACATCACAGTTACCTTAACAGACATTTTCTTGCTCATGACTGAGGTCCACTTGAACCGGACTCAGAAAACAAATTTGCTGAAGAAAAACACGAGGAGCCAAGTGGAGACATACAGAACCAACAAAAACATTTTGTTTGCTCTGTGTAAAATAGCACACAGGGGAATGCAGAAGTCTCTCTTTGTCTTTGACCAAGATGAAGTTCTCAGTGACCTCTCTGAGCAGGACTTACACTTGGGATTCCTCAGGGCGGTTCCTGACTACGGATGCTGCAGTGACCAATCTTCCTATGAATTCCTGCACTTGACCTTACAGTCCTTTTTTACAGCTTTGTTCCTGGTCATGAAGGAGAAAGTGGGTGCAAAGGAGTTGCTACATTTCTTTGCAGAATGCTCTACTCTTGACACTTCTCTATCCAATTGCTTGCCAATCACCTGGTTGAAAAATCGTCGTGCAATCAGAGAGGACCCTTTCCGGAATAACGAACACTTTCATTTCACCAATCTCTTCCTTTGTGGTTTGCTTTCCAAGGCAAAGCACAAACTGCTGAGGCATCTGGTTCCATCAGCCACCATCAAAAAGAAAAGGAAGGTGCTCCTTTCTTATTTCTCAGAAAGCATGAGGTCCCACCTCAAGGGCCTCATCCGAGCAAGGCTGAAGGAATACAAGCAGAAGATGTTACGGAAGAAGCCACCCCTCACACTCGAATCCACAGAGACCAGTATGATCTCCTTGGGGGACATGGAGGGAGATGATCCAATAGCCAAACTGGAAATTCCTCCCAATACATTTTACAGACAGAACGGAGAACCCTACACAGGCAAAGTCAAAGCCAGTGTGACTTTCCTGGATCCAAGGAACGTCTCCAGCGCAGCCGTGGCACAAAGCGACCTGAATTTTGTGGATGATCAAGGTGACATGCTTCCACTGCGGACTTATGGTATGTTTTCTATGGATTTCACAGACGAAACGGCCACAGAGTCCCTCAATGCAGGAAAAATGAAAGTCCACCTGGACTCCGCCCAAGTCCTCAGGCCGGGGCACCTGAAAGGCATGAAGCTTTGGTCTCTAAATCCACAGACAGGCTTATGGGAGGAAGAAGGGGACTTCCAGCTTGACCAGAGCAGACGCAGCAAACGAGAGGAACGGACATTTCTGGTCGGCAACATGGAGATAAGGGAAAGGCGGCTTTTCAACCTGGACGTCCCAGAGAGCCGGCGGTGTTACATCAAGGTGCGCACGTACCGGAGCGAGAGATACCTGCCCAGCGAGCAAGTTGCAGGGGTGGTGGTTTCGGTCATCAATCTGGAACCCACGCCTGGATATTCTTCCAATCCTCGGGCTTGGGGTCGCTTTGACAGCGCGGTCACCAGCTCCAATGGGGCTTGTGTGCCAGCCTTCTGCGACGACCAAAACCCGGATGCCTACAGTGCTTACATCATGGCAAGTCTTGGGGGAGAAGAACTTGAAGCCGTCCCTTCATCTCCAAGGCTTAACCCCTTTGCCATTGGAGTCCCACAGCCCTACCTCAGCAAGCTCAAGTATCAGCGGACAGATCACGTAGAACGTAACGTGAAGAAAACTGCTTTCAGG??????????????????????????????????????????????????????CTGAGGAGCATGACTGACAAGTATAGGCTACACCTCTCTGTGGCTGACCTTCTCTTTGTCATCACTCTGCCCTTCTGGTCTGTGGATGCTGTAATCAGCTGGTACTTTGGAAATTTCCTGTGCAAAGCAGTCCATTTCATTTACACAGTCAACCTGTATAGCAGCGTCCTCATCTTGGCCTTCATAAGCTTAGACCGGTACCTGGCAATTGTACATGCTACCAACAGCCAGAGACCCAGGAAGTTATTGGCTGAAAGGATTGTCTACGTTGGCGTTTGGCTGCCTGCCCTGCTGTTGACTGTGCCTGATATAATTTTTGCTAGCACCAGCGAAGTTGGTGGAAAATATGTCTGTCAGCGATTTTACCCTCATGACACCTGGTTGATTTCCTTCAGATTTCAGCATATTTTAGTAGGCCTTGTTTTGCCTGGCCTTATAATACTGACTTGTTACTGCATTATCATTTCAAAGCTGTCACACTCAAAAGGCCATCAAAAGCGCAAGGCCCTGAAAACCACGGTTATCCTGATCGTTGCCTTCTTTGCCTGCTGGTTACCGTACCACATTGGCATCAGCATAGACACCTTTGTCCTCCTTGGATTCATCGAGAATGGCTGTGACTTTGAGGCAATACTGCACAAATGGATCTCCATTACTGAAGCCCTAGCATTT????????????????????????????????????????????????AGCAGTAGCGGCACTTTGCCCAATGGGTTCAACCTCCAGCTGGGCACCACTGGGACCAAGAAAAAGCACTGCGGGTTGCCCCGCTGGAGTCGCCGTGAGATCTGCCTCCTCTCTGGACTAGTTTTCGCAGCTGGCCTCTGTGTCATCCTGGGCTGCATCCTGGTGCTGAAGTACCTGGCCCTGGAGCAGGACGCTTACTGCTTGGAGGGCTGCCAAGAGCGGAAGGCCTTCACCAAGGCGTCCCGATTCATCGCCACCAACATCGACCCCACCATCGACCCCTGCAAGGACTTCTACTCCTTCGCTTGCGGCGGGTGGCTCCGGCGGCATGCCATCCCCGAGGACAAACTGATCTATGGCATCATCGCTGCCATAGGCGAGCAGAATGAGGAGAAGCTCCAGCGGCTGCTCTTGCAACCCGTCCGGAGGTCCTACCCAGCCTCGGCCGAGCGCAAGGTCAAGGAGTTCTTCCATTCCTGTCTCGACATGGCTGAAATTGACCGCCAAGGGGCCCGGCCCATGCTGGAGGTCATAGAGGACTGTGGTGGTTGGGATATGAAAGACATGGTTGTACAGCTTCTATCCAGTGAAGAATTGGAGACTGAAGACGAGCGGTTAGTGTATGAGTCAGCCATGAATTGGATTAACTATGATCTGAATAAACGCCACTGTTATCTGCCAGAACTGTTGCAGACTGTGAGACTGGCTCTTCTGCCTGCCATCTATCTCATGGAGAATGTAGCTACTGGGGAGCTTATTACCAAGCACAGGAAGAGCAAAGACATTGTAGAAGAAGCAATACGGTGCAAATTGAAGATTTTGCAGAATGACGGTGTAGTCACCAGTTTGTGTGCAAGGCCTCGAAAAACTGGCCATGCGTTATTTCTTTTGGGAGGGCAAACTTTTATGTGTGACAAGTTATACCTGGTTGACCAAAAAGCAAAGGAGATCATTCCGAAAGCTGACATTCCAAGCCCAAGGAAAGAGTTCAGCGCATGTGCTATTGGCTGCAAAGTCTATATTACTGGTGGCCGAGGTTCTGAAAATGGAGTCTCTAAAGATGTTTGGGTGTATGATACTCTTCATGAAGAGTGGTCCAAGGCCGCTCCCATGCTAGTTGCACGATTTGGCCATGGTTCTGCTGAACTCAAACACTGCCTTTATGTTGTAGGAGGCCACACCGCAGCCACTGGTTGTCTTCCAGCATCGCCTTCAGTATCCTTAAAACAAGTAGAACAGTATGACCCYGTGACCAATAAATGGACAATGGTTGCTCCGCTTCGAGAAGGAGTAAGCAATGCAGCTGTAGTGAGTGCAAAGCTGAAGCTTTTTGCTTTTGGAGGTACCAGTGTCAGCCATGATAAGCTACCCAAAGTTCAGTGTTATGACCTGTGTGAGAACAGATGGACAGTACCAGCCACCTGCCCCCAGCCATGGCGATACACT?????????????????????TACAATATCCTCCGAGTCCTCATCTGGTTCATCAATATCCTGGCAATCATGGGGAACCTCGTTGTTTTCATCATCTTAGTCAGCAGCCAGTATAAGCTCACAGTCCCTCGATTCCTAATGTGCAATCTTGCCTTTGCGGACCTCTGCACGGGCATCTATTTATTGCTCATCGCGATCAAAGATGTGCAGACCCGAAGTCAGTATTACAACTATGCCATAGACTGGCAAACGGGTGCTGGTTGCAACACAGCTGGCTTCTTCACCGTCTTTGCCAGTGAACTTTCCATATACACTCTGACTGTCATCACACTGGAGCGATGGCACACCATCACCTATGCCATGGAATTGGACCGCAAAGTCCGCTTCCGGCATGCCGTAGTCATTATGCTTGTGGGATGGGTCTTTGCCTTCACTGTAGCCCTCCTTCCCATATTTGAAGTAAGCAGCTACATGAAAGTCAGCATCTGCCTGCCCATGGATATTGAAACTCCCCTTGCTCAGGCGTATATCATGTTTCTCTTGGTATTAAACATCCTGGCTTTCGTCATCATCTGCACCTGCTACATCAGCATCTACTTCACTGTGAGGAACCCCAATGTCTTCTCATCGAACAGCGACACCAAGATTGCCAAGCGTATGGCTATCCTGATCTTCACGGATTTCCTCTGCATGGCGCCCATCTCCTTTTTTGCCATATCGGCATCCCTCAAGGTCCCACTCATCACCATCTCCGAGCCCCTGCTCCAGAAGATTGATCTCGAAACCATGTCATACATCAAAACAATTAGTTTAAAGGATTACAATTGTGTTCCAAAATCTCTGGCTTACACACACCGTGGAGGATATTACTTTATCAACTGTAGGCCAGACACTACTGGAGCTGTTCCACCACAGCTAATAGTGGACAGTGTCACCGACTCTGTTATTGGATATAATGGGGATGTCACAGGAGCTCCATATATCTCTCCAGATGGTCACTATCTAGTCAGCATTGATGATGTGAAAGGTCTCATGAAGGTCCAGACCATTACAGTTAGAGGGGAAATACAGGATGCCTTTGACATTCACACCAACTTGCACATATCTGATGTGGCTTTTCAAACATCATTTACTGAAGCCCATCAATATAATGTCTTTGGTAGCTCTACCACACAAACTGACGTGCTCTTTGTAGAACTGTCCACTGGCAAGGTGAAGATGGTGAAGAGTCTTAAGGAACCTCTTAAGCCAGATGAATGGCCTTGGAACAGTAAGAACCGGTTAATTGAAGGCAGCGGTCTCTTTGGTCAATACCTGATGACACCTTCCAAAGAATCCTTGTTTATACTAGATGGACGACTGAACAAGCTAAAT??????????????????????????????????????????????????????????????????????????????????????????????????????????????????????????????????????????????????????????????????????????????????????????????????????????????????????????????????????????AAGCCGGGCAAACCCCGGAGCACCACCAACATTTTTGTCCTCAACCTGAGCATCGCCGACTTGGCCTACTTGCTGTTCTGCATCCCTTTCCAGTCTACGGTGTATATGCTGCCCAGCTGGGCTCTGGGCACATTCATCTGTAAGTTTATCCACTACTTCTTCACCGTCTCCATGTTGGTCAGCATCTTCACTCTTTCGGCGATGTCTGTGGACCGCTATGTGGCCATTGTCCACTCACGGCGTTCCTCGTCCCTGCGGGTGTCCCGCAATGCATTATTTGGTGTAGGGCTCATCTGGCTGCTCTCGATTGCTATGGCCTCACCCGTGGCTCACCACCAGCGCATTGTCCACCAGGAAATCATTAACCAAACTTTCTGCTGGGAAGTGTGGCCCAATCTTCAGCACAAAAAAGTGTATGTGATC????????????????????????????????????????????????????????????????????????????????????????????????????????????????????????????????????????????????????????????????????????????????????????????????CTGTACCTTTCCAGCATGGCTTTCTCAGACCTGCTGATCTTTCTCTGCATGCCCCTGGATCTTTTCCGCATCTGGCAGTACCGGCCCTGGAACTTTGGGGATCTTCTCTGCAAGCTCTTCCAGTTTGTCAGTGAAAGTTGTACCTACGCCACCATCCTCAACATAACTGCCCTGAGTGTGGAGAGATATTTTGCTGTCTGCTTTCCACTCTGGGCCAAGGTGGTGATCACCAAAGGCAAAGTCAAGTTGGTCATTCTTGTGCTCTGGGCTGTCTCTTTTGTCACTGCTGGCCCTATTTTTGTCTTGGTTGGGGTTGAACACGAGAACGGGACCAACCCCCTGGACACAAATGAATGCCGGACCACAGAGTATGCCATCCAGTCAGGGCTCCTGACCATTATGGTGTGGACCTCCAGCGTCTTCTTTTTCCTGCCCGTCTTTTGCTTG?????????????????????????????????????????????????????????????????????????????????????????????????????????????????????????????????????????????????????????GCCTCTGCAGAAAACATTCCAGAACTTCCTGATGATTACAGTGGCAATTTAGAATGCGTTAGCCGTGATTGTCCGACAGAATATCTGAAAAGATTAAAACTTACTGGGAAGCCTCCTAATATTTTAGTCTATGTTGGTTCTGACACTAAAAAAGAGAAATTTGAAGAAATAAAATCAATCATTATGGAATGCGTTGATTTTAATTCTTATACTATCTACCAGTTGTTAGAGAAACAAGTTTTGAGTGATCCCTGGCTTGACAATGTATTATTGTTAATCATTGCTACACCAGAGCCTATCTCAGATATAGTGACTAAGCAATTCTTAACTTTCATGTCAAAAGGTGGGAAAATTTTGGGACTTTCTGCCTCTTTCACTTTTGGTGGTATACGTGTAAAGAGTAAAAAAGAACTGATTGACACAATTCAAGCTGTGGTGTTTTCAAATGCCAAGAACAGTGAAATTGAACTAAATGTGCTGATTAGTGGGAAAGTTTTCGAGAAAGAAATTACGGAAGAACTTAACATCGTGAAGCCATTAGGTTACTTGGACAGTCCAGATAAAGATATGATGATCGTCCACCAG??????????????????????????????????????????????????????????????????????????????TCAGCTGATGTGTGGCTCTTCCTCAAAGTCTCTAAAGCTAATCGGACCAGGACAAAAGTGACCATCCGGCTATATCAGCAGCAGAAACTGCTGAAGCGCAGCTCCCAAGGAATGGAAGAAGATGTCAGTCTGAAGGGAGAGAAAGGTGAAATCCTTATCTCTGAAAAAGCAGTAGACACTCGTAAAAGTACCTGGCACATTTTCCCGGTCTCCAGCAGTGTCCAGCGCCTGCTTGATCAGGGAAAAAATTCTCTGGATGTACGGATTGCTTGTGATCAGTGTCAAGAAACAGGAGCCAGCCTGGTGCTGCTGGGTAAGAGGAAAAAAAAGGAAGAGGATGTAGAAGGGAAAGAAAAGGATGGTAGTGAAAGCCCGGGAGAAGAGGAGAAAGAACAATCACACAGGCCATTCTTAATGATGCTCGCCAGACATTCAGAAGATCGTCAGCACAGACGGCGGAGGAGAGGTCTTGAGTGTGATGGCAAAGTCAACATCTGCTGCAAAAAGCACTTCTTTGTGAGCTTCAAAGACATTGGCTGGAATGACTGGATCATTGCCCCACCAGGCTACCATGCTAACTACTGTGAAGGAGACTGCCCTAGCCATATTGCGGGCACATCTGGTTCAACTCTCTCTTTCCACTCCACTGTTATCAATCACTACCGCATGAGAGGCCACAGTCCTTTCTCCAACCTCAAGTCGTGTTGTGTACCGACCAAGCTGAGGCCCATGTCCATGCTCTATTATGATGA????????????????????????????????????????ACCCTTTCAGACAAATACAAACTTAGTAGTGAAGGAACTCTGGAAATATCAAATATTCAGACTGAGGATTCGGGAAGGTACACATGTGTCGCCCAAAACATAGAAGGTGCTGATACAAGAGTAGCTACAATAAGAGTGAATGGAACACTTCTGGATGGCACTCAAGTCCTGAAAATATATGTCAAGCAAGCAGAATCTCATTCAATCCTAGTTTCCTGGAAGGTTAACTCTAACGTTATGACATCCAATTTAAAATGGTCATCCGCTACAATGAAGATTGACAACCCTCACATTACATATACTGCTAGGGTCCCAGTTGATGTGCATGAATACAACCTCACACATTTGCAGCCCGCCACAGATTATGAGGTTTGTCTGACTGTGTCTAATATCCATCAGCAAACTCAGAAGTCCTGTGTCAATGTTACAACAAAAAACGCAGCATTTGCCCTTGACATTACTGACCAAGAAACAAGTACAGCCCTTGCTGCAGTCATGGGATCAATGTTTGCTGTTATTAGTCTTGCCTCTGTTTCTGTCTATGTTGCTAAAAGGTTTAAGAGGAAAAACTATCACCATTCATTGAAAAAATATATGCAAAAGACCTCATCTATTCCCCTGAATGAACTCTATCCTCCACTTATTAACCTCTGGGAAGGTGATAGTGAAAAGGATAAGGAG????????????????????????CTGAAGTTGAGGGCCTTGCCTGTGTCAGGTACCAAGACTGATCTAATTGAGCGACTCAAGGCTTATCAAGAGCAGAATGGTACAGCTGGCCGAGCAGTCAGTGCTCCAAAGCCCAATACAGCAATTCTCCCAAAGGCTGCTGAAGTGGTGGTAGCTTTCCCAGCCTCTAGGCTGAGTACAGGGCCTGCACTGGTTAGTACAGGGATTACTTCAGCAGAGGTTGTGGTGGCCACAGTCAGTGGCAATGGTGTGATGAAGTTTGGTAGCACAGGCTCAACTCCTCCTGTGTCACCCACCCCCTCTGAGCGCTCACTGATGAGTGCTGGGGAAGAGAATTCTACCAGTGGGGATGCCTTCGGGGAGATGGTGACTTCTCCTCTGACTCAGCTCACCTTGCAAGCTTCACCAGTGCAATTTTTGGTGAAGGAAGAGAGCTCCAAAGGCAGCACT------TGTAGTGCAAATCCGATG---TCAAGGGCAGAATCTGTTATTAGCAGCAGCAGCAGCA---------GCAAACAAGACATGGAAGTCCAGGATAAAGACCAGATGCTTCAGGAGAAAGATAAGCAGATTGAGGAGCTCACACGCATGCTGAAGCAGAAGCAGCAGCTGGTGGAAATGCTGAAGCTGCAGCTGGAAAGAGAAAAGCGGTCTCAGCAGCCACTGCCAGCTGTGGCTGTTGGAGAAGAGCGCATGGCTGCAGTCCCTGACCCACCTATGTTTGATGCCCATGTTAAGAGTGAAAAAGGCTTTGTGAGTTGCCAATCCTCGGGGCAGCATAGCTGCCAAACTGACCAATTAAACCCCACACAGACCACAAGCCAAATGGACACCTCAGAGACAAGCTCAGTGCCAAAGAAAGCAGTGATGGTGAAGCAGGAGGTGCCAGCTGCTGAGCCCGAGCCATTGTGCCAGACCTCACGTTTTTTCCTTGGCCAGCAAGGTGGAGGCTTCAGTGACCGCATCAAGAGAGCCCCTCCCCCT????????????????????????????????????????????????????????????????????????????????????????????????????????????????????????????????????????????????????????????????????????????????????????????????????????????????????????????????????????????????????????????????????????????????????????????????????????????????????????????????????????????????????????????????????????????????????????????????????????????????????????????????????????????????????????????????????????????????????????????????????????????????????????????????????????????AACGGTTGGAAAGTTCTACTTGGGGCAGTTCCTAGATGACCGCCATTGCTCAAGGATTAGGACTCTTATGGCTCATTATACTCCTGTGCAGATCCTCTTTGAGCGGGGCAACCCCTCCACAGAAACCCAGAAGGTACTGAAAAGCTTACTTCCCTCTACTGTGCAGGAAGGTTTGACTGCTGGCTCTCAGTTCTGGAATGCGTCCAAAACACTAAAAACTCTCATTGAGGAAGGCTACTTTCAGGACAAGGAAAATGCAAATAGCGGGGTGGTTCTGCCTCCAGTAATCAAATCCATGACTGCAGAAAGTGATTCATTAGGACTTACTCCTGGGGAAAACAGTGAGCTTGCTCTGTCAGCTCTCGGTTGTTGTGTTTTCTACCTTAAAAAATGTATTATTGACAAAGAAATCTTATCGATGGCAAGATTTGAAGAATATGTTCCTGTGGACACTAATATTGGAAAAGGAATAAAGTTAAGTAATATATTTACTAAAACAAATCAGAGGATGGTGCTGGATGGTGTGACTCTATCAAACCTGGAAATATTGGAGAATGCC????????????????????????????????????????????????????????????????????????????????????????????????????????????TTTCTGATCGGCATATGGGCAGCACCAAAATCTGAAGATAATGCGCCTTTGGGGTCTCCTGCAACATCTGACATTTCTGAAAGCAGTCGAACAAAAACACGCCATGTTATGAAACCAACTCGGCACAGAGACCAGAACCGTCCTGTTGTTGGGAAGGCAGACGACAGGGAAACGGGACAAGCTAGGAACGTCTTTGTGGATCCAAAGCTTTTTCAGAAGAGACGGTTTCAATCTCCTCGGGTTTTGTTCAGCACTCAGCCTCCGCCTTTGTCAAGGGATGGTCAGAGTGTGGAATTTCTAGACAGTACAGACTCCCTCAACAGGAATATCCGGACCAAGCGGGCAACTCATCCTGTGCATAACCGGGGAGAATATTCTGTGTGTGACAGTGTTAGCGTGTGGGTTGCCAACAAAACCACAGCAACAGACATCAAAGGCAAAGAGGTGACAGTGATGGTGGATGTAAACTTTAATAACAATAATTACAAGCAGTACTTCTTTGAGACCAAGTGCAGAGACCCTAAGCCAGTGTCCAGTGGGTGYAGAGGCATTGATGCCAGGCACTGGAATTCCTACTGC????????????????????????????????????????????????????????????????????????????????????????????????????????????????????????????????????????????????????????????TCGAGACTGTCTTCTAGCAAGGAGGAAGGTGAAGCCTCATCAGATTCAGACACAGATCTCAGCCTTGCCAAATGTAAGACAAAATTGGA------TTCTGGTGTACTGAAGGCAAGCAAGCAGCCCGCCCTTTCAGAGACAGAGAGTTCCCATTCCACTTCGGGTGCCAAAGGAAAATCGGGAAGGCAAAAACATGGCTCCAAAAAGGACCTGAAAAAAGCACATTCCAAAAAAGCTAAAGAGAAGTCCAAGGGTAAAAAGGAGAAGAAGCATAAGGCTCAAAAGCAAAAGGAAACATTTCATTGGCAGCCTCCCCTGGAGTTTGGGGAGGAGGAAGAGGAGGAGGAAGATATTGTTATAAAGCCCGGGGCTAAGGATGAGAAAGAGAAGCAAGCCGCAACAGACCTTAAAGATGATAAAAACCAAGATCCGGATTCCGAAAATGACAAAATGGTCGAAGACCAACCAAGGGATGATGAAAAGCGCCATGGAGAGA------------ATAAAGCTGTAGGGCATACTTCGCCTGCTATCCAGCCTAACAAANGTACTGGGGAGCAGTCTGTTTCAGCTCAGGTTCTAAATCCAGATAAAAACATGGATGCATCAGAAACTCCTGGCGCTGCAAGGGTGAAGAGTGACAGTGAGGTAGA---TGCCACCCAGATGGATGACATGGAGATCTGTACTCCGGAACATAATTCACCTCTGAAGGTTGATGTGGAACTTTCCCCAGTTAGTCTGAAGATAAATCTCCAGGAGGTGAAAGTTAGTAAGAAAACAGATGCACACAACAGTTCTGGAGCAGAAGGTGCAAAGCAAACAGTCAGCGGTAAAGAATCTACTGATACCAAAGAAGAGAACAGAGAAAAAGATAAACAAAAACCTAAACCCACCACAACAGTTGCTGCTGTGGACAATGTGCTGAAAACTGAAGTGGCTGAAAGTGCCCAAAGCAGCACAGTGGATAATAAATGGAAGCCGTTACAGGGTGTAGGCAATCTTCAGCTGTCCA------CAGCGGTTGCTTCGACCAGTTCCTCAGAAGCCTTTAGAAATCTGCCCTCAACATCCGAGTCAAAACCGCAAGTTTTAAGGATAGAAATCAATAA????????????????????????????????????????????????????????????????????????????????????????????????????????????????????????????????????????????????????????????????????????????????????????????????????????????????ATCCAATCTACCAACATGGATCAAAGGAGTTTACCAGAAGAGTCAATAAATTCTCTTATTATAAAACTTATTCAAGCTGACATTTTGAAAAACAAGGTATCCAAGCAGATGGTAGATTTCAAAAATAGTGTTCAAAACACAATTAAGAAAATAAAC------GAACCAGATATAGATGGCAATGAAAATATGAAATTGGATTTCCAGCCAGTTATTTCAATGGAAACAGAATTATTCAGGCAACAGAAACACTACAGCTCCCCTAGGGTTCTCTTGAGTGACAATACCCCATTGGAACCCCCACCATTGTATCTTTTGGAGGATTACATTGGTAGCTCTGGGGTGATGAACCGAACGTCTCGGCAGAGGAGGTTTGCTGAAAACAAGAGCCACCGTGGGGAGTATTCTGTGTGTGACAGTGAAAGCCGATGGGTAACAGACAAATCTTCAGCTATTGACATTAGAGGACATCAGGTAACTGTGCTGGGAGAGATCAAAATGGGCCCTTCC??????????????????????????????????????????????????????????????????????????????????????????????????????????????????AAGGAGGTAGGTGCTAGCCATAGTGATGGGGAGATAGAACAGGAAGAGGAG---------CAAAAAGAGGAAATGGAGGTTAAAGTAGAAGAGGGAGTGGAGGTTAAAGAGAATGATAGGCAGCAAGATAATCAG---------GAGGAGGATGTTGTGTTAGTAAAAGAAGATGGTGAAAGCATTCTGCTGATAGATGGAGAGCAGGATGCGATGGAAACTAACGAGGCAGATCATGCAGGGCCACTAGAAAACGAGAATAGCAAAGAAGTGGTACCAGAAATGGAATGGAATGCTCAACCAGAAAAGGAGGGGCCTGTTGCTGCCCTGGAGAAAGAGGAAGCCAGCAAGCCAGAAGTTGAAACTGAAG------------CAGAGGAGGCAGAAGAGAAGGAGCCAGAATCCA---CTCCGGTCTTGGAGGCTGAGGCTCAGCCTCTCTCAGAGTCTGTGCCTCAGCCACAGCCTCCACCACTCT---TGGAATCTACTCAAGATCAAGAGACTCAGGTAGACAAAGAAGAATCGGTACTGGCTGAAAAGCTGCCTGAAATTCAGGCAGACCAAGTCCAGGCAGTAACAGTAGAAATCAAGAACAAGGTTAGGAGCAGAAGCAGGGGTAGGGCAAGGAACAAAACCAGCAAGAGTAGAAGTCGGAGTACTAGCAGTAGTACTAGTAGTACTAGCTCTACCAGTAGTAGCAGTGGCAGCAGTTCTAGCAGTGGCAGCAGTAGTAGCCGGAGTACTTCCAGCAGCAGCAGC---------GGAACTAGCAGTCGAGAAAGTAGCAGTAGTTCTAGTAGCAGTGAGAGCAGAAGTCGAAGCAGAGGGCGTGGGCACAATAGGGATAGGAAGCGTAGGAGGAGTGTGGATAGGAAGCGAAGGGATAATTCAGGAGTAGACAGGAGTCACAAGTCTTCAAAAGGT------AGAGATGCAAAAGGATCGAAGGATAAA????????????????????????????????????????????????????????????????????????GATTCGGGGMGKGGRAGYTGYGAGAGTCCTTCTCTATTGTCTGARAAGCGCAAAGATGCTAGAAATCCACCTGAACTGAAAACACTGGATATTCAGGATGTGCAAAAGAACACTGGTATGAAAAGCACACCAGAAACCTCAAATATCGACTGTGAAGGACAGCTCCCCTGGTTCAACAGTGGTGGACCACAGGCATCCACATGGCCTGGGACTCAGCTGCCAAATTGTCAGGCTCCTAATTGTTTCAATCAGGAGTCCACAGGTATGTGTAAAACAGCACTCAGTGYCATGAATGTAAACAGGCCACCCGTTTTGATGAGGAGTGAAGAAGCGCATAATCATTCTCAACATCCTAGAACCACTGAAACTATGAGCAAAGGAACTTCAGTCAAACTGGAAAATGGGACAAATTTACCCTTAAATGTCTGCAATGACCAAAGGGTATTGTGGTTATTCCCTCCTGAGAGGTTGCCTTCGTCATCTACAAAGCCAATGGAT????????????????????????????????????????????????????????????????????????????????????????????????????????????????????????????????????????????????????????????????????????????????????????????????????????????????????????????????????????????????????????????GTGGTGGGCAACCTGATCGCCATCGTGGTCCTCTGCAAGTCCCGCAAGGAGCAGAAGGAGACCACCTTCTACACGCTGGKGTGCGGCCTGGCCGTCACCGACCTGTTGGGCACCTGCCTGGTGAGCCCGGTGACCATCGCCACCTACCTGAAGAACGAGTGGCCCGGCGGGCAGCCGCTCTGCGAGTACAGCACCTTCATCCTCCTCTTCTTCGGCCTGTCGGGGCTGAGCATCATCTGCGCCATGTCCATCGAGCGCTACCTGGCCATCAACCATGCCTACTTCTACAGCCACTACGTGGACAAGAAGCTGGCCGCCCTCACCCTCTTCGCCATCTACGTCTCCAACGTCCTCTTCTGCGCCCTGCCCAGCATGGGCCTGGGCAGCACCAAGCTCCAGTACCCGCAGACCTGGTGCTTCATCGACTGGCGGACCAACGTCTCCACGCACGCCGCCTTCTCCTACATG?????????????????????????????????????????????????????????????????????????????????????????????????????????????????????GTGCCGGCGACAATCTTTATGCTCAAGCTTTGGTTGAACGAGATGTTTCCCCCGACCTTGTGCACCACTTCAGCGCTGCTGTACTTATTCCAGGGCTTTTCCAGCAATCTGATGGGGTCCCTGGTAGTTTCGTATAACTTCTACAGCCTCAACAAAATGGAAACCAGCCAGAGGGCTACCAAAAGGCCCGTTAGCATGATATGGGCTGTTCTCACCATTTGGATGGTCAGTTTGCTGATCTGTATTTTGCCTCTCTGTGGCTGGGGGACTTACGCCTCCACCTCCTGGGGGTGCTTTATGGACTGCACCAGTTCTTACATCTTATTTCTCTTCATCGTCTACTCCTTGTGCTTCTTCCTCCTCCTCGTGCTCTCCATTCCTCTCATTTATCAGCTCTTGTGCTCAGATGAGCAACTGCATCTTTATGATGATTATCATCAAATCACCCGAGGATATTTCTCGCCTGGGTCACCCCCAGTGGGTATTCACACACTATCTCTCTCTCCAGGGGACACTGGGACTGAAAGCCTGAAGCACTGTCAAGATGCTGGCCAGAACTCTGACCCCAGAATCCCACAAGGTCCAGCTGATGACCGCTGTAGAGTGGACCGCTACGGCACACAAAACGTTCCATATCACAGCCGAAACTTCACTGTGGAATTTGCTCAGAAGCGCTTCTCGCTGATTCTGGCTCTGACCAAA????????????????????????????????????????????????????????????????????????????????????????????????????????????????????????????????????????????????????????????????????????????????????????????????????????????????????????????????????????????????????????????????????????????????????????????????????????????????????????????????????????????????????????????????????????????????????????????????????????????????????????????????????????????????????????????????????????????????????????????????????????????????????????????????????????????????????????????????????????????????????????????????????????????????????????????????????????????????????????????????????????????????????????????????????????????????????????????????????????????????????????????????????????????????????????????????????????????????????????????????????????????????????????????????????????????????????????????????????????????????????????????????????????????????????????????????????????????????????????????????????????????????????????????????????????????????????????????????????????????????????????????????????????????????????????????????????????????????????????????????????????????????????????????????????????????????????????????????????????????????????????????????????????????????????????????????????????????????????????????????????????????????????????????????????????????????????????????????????????????????????????????????????????????????????????????????????????????TCCATGCCCTCCGAACTGCTGAAAAGTCCCTCTTGCCAGGTTACCATCCATTTGAGTGGAAACCACCCTTGAAAAATGTCTCCAGTAATACAGAAGTAGGCATTATTGATGGGCTTTCAGGCATACAACATTTGGTTGATGATTACCCAGTTGACACAATTGCAAAGAGATTTCGATATGATGCTGCTTTGGTTTCTGCCTTGATGGATATGGAAGAAGACATCCTAGAAGGCCTGAAAAGTCAGGACATGGATGACTATCTCAAGGGYCCTTTCACTGTGGTGATTAAAGAGTCCTGTGATGGAATGGGAGATGTTAGTGAGAAACATGGCTGTGGCCCAGCTGTCCCTGAAAAAGCAGTTCGATTCTCTTTCACACTCATGAGCATCTCTGTCACTCATGGCAATGCAAGCATAAGGATTTTTGAAGAAAATAAGCCCAATTCAGAACTGTGTTGTAAACCTTTGTGCCTTATGCTGGCTGATGAATCAGACCATGAGACACTCACAGCCATCCTGAGTCCTCTTGTGGCAGAAAGAGAGGCCATGAAAGACAGTGTACTGATACTTGATATGGCTGGAATCCCGAGAATGTTCAAATTCATATTTAGAGGCACTGGATATGATGAAAAGCTTGTCCGTGAAGTAGAGGGCCTTGAAGCTTCAGGCTCTACTTACATCTGCACGCTGTGTGATGCAACACGCCTGGAGGCCTCACAGAACCTGATCCTTCATTCCATCACAAGGAATCATGTGGAAAACTTAGAAAGGTACGAGGTGTGGAGATCCAACCCCTATCGTGAGACTGTTGATGAACTGCGTGACAGAGTGAAGGGGGTTTCTGCAAAGCCTTTTATTGAGACTGTGCCTTCGATAGATGCCTTGCACTGTGACATTGGCAATGCAGCTGAATTTTACAAGATATTTCAGTTTGAGATTGGTGAAGTCTACAAAAACCGCGATGCATCAAAAGAAGAGAGAAAGAGATGGCAGTCAGCT?????????????????????????????????????????????????????????????????????????????????????????????????????????????????????????????????????????????????????????????????????????????????????????????????????????????????????????????????????????????????????????????????????????????????????????????????????????????????????????????????????????????????????????????????????????????????????????????????????????????????????????????????????????????????????????????????????????????????????????????????????????????????????????????????????????????????????????AATGCCTTAGTATTTTACTCTTATTGGAGTCCATGCCCTAAGGATGGGCCTTGCATTAATCCGTGTATCAATGACCATTGT------AACATTTCTGAGGTCTTTGCCCGAATGAATGCAACCGAATTAGAGAAAATTCCTGTAGCTGGTCCTTGCTGGGTTCTATATTTAGATCCTGCACTGTGTCTGATAATGGTTTGTATTCTGCTCTACACAACTTACCCACTGCTTAAAGAATCTGCTCTCATCCTTTTACAAACTGTTCCCAAGCAAATTGATATTCGTTCTTTAAGCGAAAAACTCCGCAAACTGGAAGAAGTTGATGCAGTCCATGAGTTGCATGTTTGGCAGCTAGCAGGAAGCAGGATCATTGGCACTGCTCATATAAAATGTAAGGACCCAGAAACATACATGAAAGTGGCAAAGGATATTAAGGAGATCTTTCACGACGAAGGGATACACGCGACCACCATTCAGCCAGAGTTTGCGATTGTGGACTCAGATGTAAGC---------------AAATGTGAA??????????????????????????????????????????????????????????????????????????????????????????????????????????????????????????????GCTGACCGCTTCATGTCATCCATAGAAGTTATTACATCTCAAGAGAGAGAGATCACAATCAAGAAACCCAATGGCGAAACCACCAAGACCACAGTTCGAGTTTGGAATGAGACTGTTTCCAATCTAACTCTAATGGCTTTGGGCTCTTCTGCCCCAGAGATCCTCCTATCTGTGATTGAAGTGTGTGGCCATGGCTTCAAGGCAGGGGACCTTGGGCCGAGCACCATTGTAGGAAGTGCGGCCTTTAACATGTTTGTCATCATAGCCCTTTGTGTTTATGTTGTCCCTGATGGAGAAATCAGGAAGATTAAGCATCTGCGTGTGTTTTTTGTCACTGCGGCTTGGAGCATCTTTGCCTACACTTGGCTTTACCTAATTTTGTCAGTCATATCACCTGGGATAGTAGAGGTGTGGGAAGGCTTGCTGACTTTCTTCTTCTTCCCAATCTGTGTGGTATTTGCCTGGATTGCTGACAGGAGGCTGTTGTTTTACAAATATGTCTACAAGAGGTACAGGGCTGGCAAGCAGAGGGGCATGATCATTGAGCACGAAGGTGAAGGGCCACCATCCAAAGCTGACATTGAAATGGATGGGAAGGTAGTTAACTCCCATGTTGAAAGTTTCTTGGATGGCACTCTGGTCCTAGAAGTTGACGAGAAGGATCAAGATGATGAGGAAGCAAGGAGGGAAATGGCTAGGATCCTTAAAGAGTTGAAACAGAAGCATCCAGACAAAGAAATTGAGCAGCTGATAGAACTTGCGAACTATCAGGTTCTGAGTCAACAACAAAAGAGCCGAGCCTTTTACCGAATCCAGGCCACTCGCCTAATGACTGGGGCAGGCAATATATTGAAGAGACACGCAGCAGACCAAGCAAGGAAAGCAGTCAGCACGCATGAGGTCAACTGTGAGGTGGCAGACAATGAC????????????GATGGCGAGACAAGGAAGATAAAGCATTTGAGGGTTTTCTTTGTCACCGCTGCATGGAGCATCTTTGCATATATCTGGTTGTACATGATCCTTGCAGTCTTCTCGCCAGGTGTGGTCCAGGTATGGGAAGGCCTTCTCACTCTCATCTTCTTCCCAGTATGTGTCTTCCTGGCGTGGATAGCAGACAGAAGGTTGTTTATGAATAAGTATGTGCACAAAAAATACCGCACCAACAAGCACAGGGGTATCATCATTGAGACGGAGGGGGATCACCCCAAAGGGATTGAAATGGATGGTAAGATGATGAACTCTCACTTTCTAGATGGTAACCTAGTGCCTATGGAGGGGAAAGAGGTAGATGAGTCTCGCAAAGAAATGATCCGGATCCTTAAGGACCTGAAGCAAAAGCACCCCGAAAAAGACTTAGACCAGTTGGTGGAGATGGCCAATTACTATGCCTTGTCTCACCAGCAAAAGAGCAGAGCATTCTATAGGATTCAGGCAACCAGGATGATGACAGGAGCAGGAAATATTCTCAAGAAGCATGCAGCTGAGCAAGCCAAGAGGAGCACTAGCTTGCATGAAGTGCGGCTCGAGGAGCCTGAGGAATTTATCTCGAAAATCTATTTTGATCCTTGTTCCTACCAGTGTCTGGAGAACTGTGGTGCTGTTCTCCTCACTGTCGTCCGGAAAGGAGGAGATGTGTCCCAGACTGTTTATGTGGACTATAAGACAGAGGATGGTTCTGCCAATGCTGGTGCTGACTATGAGTTTACAGAAGGGACTATTGTTTTGAAGTCAGGGGAGACCCAGAAAGAGTTCTCCATAGGAATCATTGATGATGACATATTTGAAGAAGACGAGCATTTCTTTGTACGCCTCAGCAACCTACGAGTGGTTGAGGCAGATGAA------GAGCTGAACAACTTGCCATATCCTAAGGCCATATTGGCCTCTCCCTGCGTGGCTACTGTGACTATCTTGGATGATGACCATGCAGGTATCTTCACCTTTGAGTGTGATGTGATACATGTCAGTGAGAGCATTGGAATAATGGAGGTGAAAGTTCTTAGGACA???????????????????????????????????????????????????????????????????????????????????????TCTGAGAATGCCTGTATGCAAGAAAAGCTGTCGTTAGAATTTCAGGATGCTCATGCCTCCAAGAGCATAAAGAAAGCTCCCATGGAGAAAAAGGAGTTGAAGTTGGCAAGACTGAAGCATCTAATGCAACGCTCCCTCAGTGAGTCTGATACAGATTCAAATAACTCTGAAGATCAGAAGAATACACCTGTTAGAAGAACGGAGAAGCCAAGGCCCCAACCCATAGTGGAAAACATAGAAAGCACTGAGAATTTGCACCTAATGATTAAGAGGCACACTTTGGCATCAGGTCGCCGGTTCCCTTTTGGAATGAAAGCCTCAAAATCTGTGGATGGTCACAGCCCTTCTCCCACTTCTGAAAGCAGTGATCCTGATAACGAGTCCCAGTATCAGACTGGGACTGTATCTCAGAGTCAAGTATCAGGAGATGCTTGCCAGTCCAGCCCTGAGACCTCCACTACTCACAAA?????????????????????????????????????????????????????????????????????????????????????????????????????????????????????????????????????????????????????????ATGAGAATGATTGCTCAGACTCTCCGTAATGTCAACGTTCCTACCCCAGCTTCTGTAAATTTCCATGGAGGTTTATCATTTGACCCATCCCTCTTCTCTCAAGCCATGCCACCATCATGTGAATGTAGCCCTGAAGTCCAGAACTTCAAGGAGACCATTCAGCAGCTGGAAGGTCGCTTGGTGAGACAGGATCACCAAATCCGAGAACTCATTGCAAAGATGGAGACACAGAACTCTCAGATTGGGGATCTCAAACGTACTATTAAAAATCTAGAGGAGAAAATTACTGAAATAGAAGCGGGGCAGTGTAATGGTATTTTCCTATGGAAGATTGAGCATTTCAGTATTTATCTGAAAGCCCAAGAAGAAGAAAGATCTGTTGTGATCCACAGCCCAGGTTTCTATACAGGGAAACCTGGCTACAAACTTTGTATGCGTCTTCATATCCAGCAGCCAAATGCTCAGCGCTGTGCCAACTATATTTCCCTTTTTGTTCATATTATGCAAGGAGACTATGACAGTCATCTGCCATGGCCATTCCAAGGTACCATACGCCTTTCTATTCTGGACCAGTCAGAAAGTTCTTCAAGGCACAATCATGAAGAAGTAATGGATACCAAGCCTGAGCTGCTAGCTTTC??????????????CCAGTCCCCTCAGGACAAAAAGGCTGAGGGCTCCAGCTACAAAGACCTGTCCTGCCAGAACTCCCCAGCCAAGCTCCTGGATACCCACCAGTCTAAGCCGAAGCATCACAGCCTGCCGCGCACAGTTCAGGGGCCCCAGACATCAACCCCAGTGCAAACACCCCAGGTGAAAGTGTTTTCCTTGGGTGCTCAGCAGCCGAAGACCTTCCCCCCATCGCCTCCCTTTGTGAAGCTGCAGAGTCCCAAGGCTTTGTCGCCGCTCCCCCAGCRCCCCCTCCTC---------CAGGTGAAGACTCCCACCAAAACACCAAC------------CTTCCA------------------CACCATCTCCCCGGGGTC---TGGTGGCTCCCACAAGAACCCCAGTTCTGCCTCCATGTCTCTGAGCTATACG---GGGAAGCACCTGAGTAGCTCAGGCTCCCCAGGACAATCTTTCAAATCACCCTTTGTGGCCCTGTCCAGGCACGTGGCTTCTACCAGTGGCTCTACGTCCAGCATTTCTACAAACCAGAGCTCAGC------CAGTTTGCTGCCAGGCGCGTGTCTTCCTTCCCCTGGGCAGGCTCCCAGTCGCTCGTCACCCAGCTCCGTGGTGAAGAAGACTCTGGTCTCCCAAAAGTTGACGCTGGTGGCTCCGCCCGGGGGTCCGAATGTCAGTTCAAGTGGAGGGACA??????????????????????????????????????????????????????????????????????????????????????????????????????TGTATTGGTTTAATCTCTGTAAATGGTCGAATGCGAAACAATATCAAGACGGGTTCTTCTCCTAATTCCGTATCTTCCTCACCTACTAATTCAGCCATTACACAACTGAGAAACAAGCTGGAGAATGGAAAACCACTTAGCATGTCTGAGCAATCAGGCTTACTGAAAATCAAGACAGAACCACTAGACTTCAATGAATATAAAGTCCTGATGGCAACCCATGGGTTCCCTGGTGCTAGTCCCTTCATGAATGGTAGACTTGGTGCAACCAGCCCAATAGGAGTCCATACTTCTACGCAAAGTCCAATGCAGCACTTAGGAGTGGGAATGGAATCACCTTTACTTGGATTCTCAGCAATGGGGAGCAATTTAAGTGAAGTCCAGAAAGTCCTACAGATTGTTGATAACACAGTTTCTAGGCAGAAAATGGACTGCAGCACTGATGAGATCTCCAAGCTGAAGGGTTATCACATGAAGGACCCTTGTTCTCAACCAGAGGAACAAGGTGTTACTTCTCCTGGTATTCCACCTGTGGGTCTTCCAGTAGTCAGTCATAATGGTGCCACTAAAAGTATTATTGACTACACATTAGAAAAGGTCAACGAAGCCAAAGCTTGTCTCCAGAGTTTGACTACAGACTCAAGGAGGCAGCTCAACAATATTAAGAAAGAAAAGCTACGCACTCTCATAGATCTGGTAACAGAAGATAAAATGATAGAGAACCATAATATACCCACTCCATTTTCCTGCCAGTTCTGTAAAGAAAGTTTTCCAGGTCCCATTCCCTTGCATCAGCATGAACGTTACCTGTGTAAGATGAATGAAGAAATCAAAGCAGTCCTCCAACCTCATGAAAACATGGCTCCTAGCAAACCAGGAGTG???????????????????????????????????????????????????????????????????????????????????????????????????????????????????????????????????????????????????????????????????????????????????????????????????????????????????????????????????????????????????????????????????????????????????????????????????????????????????????????????????????????????????????????????????????????????????????????????????????????????????????????????????????????????????????????????????????????????????????????????????????????????????????????????????????????????????????????????????????????????????????????????????????????????????????????????????????????????????????????????????????????????????????????????????????????????????????????????????????????????????????????????????????????????????????????????????????????????????????????????????????????????????????????????????????????????????????????????????????????????????????????????????????????????????????????????????????????????????????????????????????????????????????????????????????????????????????????????????????????????????????????????????????????????????????????????????????????????????????????????????????????????????????????????????????????????????????????????????????????????????????????????????????????????????????????????????????????????????????????????????????????????????????????????????????????????????????????????????????????????????????????????????????????????????????????????????????????????????????????????????????????????????????????????????????????????????????????????????????????????????????????????????????????????????????????????????????????????????????????????????????????????????????????????????????????????????????????????????????????????????????????????????????????????????????????????????????????????????????????????????????????????????????????????????????????????????????????????????????????????????????????????????????????????????????????????????????????????????????????????????????????????????????????????????????????????????????????????????????????????????????????????????????????????????????????????????????????????????????????????????????????????????????????????????????????????????????????????????????????????????????????????????????????????????????????????????????????????????????????????????????????????????????????????????????????????????????????????????????????????????????????????????????????????????????????????????????????????????????????????????????????????????????????????????????????????????????????????????????????????????????????????????????????????????????????????????????????????????????????????????????????????????????????????????????????????????????????????????????????????????????????????????????????????????????????????????????????????????????????????????????????????????????????????????????????????????????????????????????????????????????????????????????????????????????????????????????????????????????????????????????????????????????????????????????????????????????????????????????????????????????????????????????????????????????????????????????????????????????????????????????????????????????????????????????????????????????????????????????????????????????????????????????????????????????????????????????????????????????????????????????????????????????????????????????????????????????????????????????????????????????????????????????????????????????????????????????????????????????????????????????????????????????????????????????????????????????????????????????????????????????????????????????????????????????????????????????????????????????????????????????????????????????????????????????????????????????????????????????????????????????????????????????????????????????????????????????????????????????????????????????????????????????????????????????????????????????????????????????????????????????????????????????????????????????????????????????????????????????????????????????????????????????????????????????????????????????????????????????????????????????????????????????????????????????????????????????????????????????????????????????????????????????????????????????????????????????????????????????????????????????????????????????????????????????????????????????????????????????????????????????????????????????????????????????????????????????????????????????????????????????????????????????????????????????????????????????????????????????????????????????????????????????????????????????????????????????????????????????????????????????????????????????????????????????????????????????????????????????????????????????????????????????????????????????????????????????????????????????????????????????????????????????????????????????????????????????????????????????????????????????????????????????????????????????????????????????????????????????????????????????????????????????????????????????????????????????????????????????????????????????????????????????????????????????????????????????????????????????????????????????????????????????????????????????????????????????????????????????????????????????????????????????????????????????????????????CAATTCCTGCCAATCACCCTAGCCCTCTGCCTATGACACTTAGCCCTTCCAATCTCCACATTTGCCATCCCCCCACAACTATAAA--GGAAATGTGCCTGAGAAATATAGGACTA---------CTTTGATAGAGTAGAACACAGAGGTTAAAATCCACTCATTTCC-TAAAAGAAC---AGGACTTGAACCTGCACCAAAAGACTCAAAATCTTAAGTACTCCATTATACTACCTTCT-----AGTAAAGTCAGCTAAA-AAAGCTATCGGGCCCATACCCCGAAAATGTTGGTTTAACCCCTTCCTATACTAATGAGCCCCATCACAATAACAATTATCATTACAAGCCTAGCTACCGGCACGATCATTACATCAACCAGCCACCACTGATTAATAGCTTGAATGGGCCTAGAAATAAATACGCTATCAATCCTCCCCATTATCTCAAAACAACACCACCCACGAGCCACAGAAGCCGCAACAAAATATTTCCTCACACAAGCAGCTGCCTCTGCCCTAATCCTATTCTCCAGCACAATTAATGCATGAAAATCTGGCACATGAGACATCACTCAAATAACAGACACAACATCAAACATTCTACTAACCTCAGCCCTAGCAATAAAACTAGGAATTGCACCCATACACTTCTGACTACCAGAAGTCTTACAAGGATCAACCATAAAAACCGCCCTAATCATCAGCACATGACAAAAACTAGCCCCAATAGCCCTCATAACCCTAACAGCAAACAACCTATCCCCAACTGCTCTAATCTTAATAGGCACCCTATCTAGCGTAATTGGCGGATGGGGGGGCCTTAACCAAACTCAAGTCCGAAAGCTAATAGCATATTCATCAATTGCTCACCTAGGATGAATGGCCACAATTTCAGCAATTATAACGAACATTATAACTCTAAACCTATTTCTTTACATCACCATAACAACCTCAATATTTTCTATACTCATTTTATCAAAATCCAAAACCATCCAAGATACAGCAACCTCCTGAACCACATCACCAACCACAACCATCATAATAATACTTACCCTACTCTCCCTTGGTGGCCTTCCCCCACTAACAGGCTTCATACCAAAATGACTAATTCTAGAAGAACTAACAATACAAAACATAATCCCAACAGCAACTATCCTAGCATTAGCCTCCCTACTAAGCCTATACTTCTACCTACGAATTGCCTACACAACAACACTTACAACCTCACCAAATACAACAACCACAAAACACAAATGACGATTCAAGCCAACATCAACAACAACCCTCTTAACCTCAACCC---TCCCCCTAACACTCCTAACACTCCCAATAACCCCCCTAATCTTATTATAAAAACTTAGGATAACACTTAAACCATGGACCTTCAAAGTCCAAAATAGGGATGAAACCACCCTAGTTTTTGC---ATAAGACCTGCGAAATACTACCACGCATCTTCTGAATGCAACTCAGACACTTTAATTAAGCTAAAGCCTCG------CTAGACAGGAGGGCCTTGATCCCACAACAAACCTAGTTAACAGCTAGGCACCCTAGCCAGCGGGCTTCTGTCCGC-TTCTCCCGTTTT--TTTTCGACGGG--AGAAGCCCCGGAGCCT-CTTAGGGCTCTTCTTCAAACTTGCAATTTGATATG-CTTACACCCCAGGGCTGTGATAAAAAAAGGAATTTAACCCCTCTAAGTAGGAC-TACAGCCTACCGCCTAAACACTCGGCC---------ATTTTACCAACATAAAGTTTTGGTTAACTTCTTTTAACATACTATGCTTAGTCGTTAATATGACACTCTCACACAACAGTGTTCGCCAGAGAATTACGAGCGAAAAGCTTAAAACTCAAAAGACTTGGCGGTGCCCCACTCCGACTTAGAGGAGCCTGTCCTATAATCGATACTCCACGCTAAACCTCACCATTTTTTGCCT--CCAGCCTATATACCGCCGTCGCCAACCAACCCCATGAGGGCCTAACAGTGAGTAAACCAGTTGAACAACTAACACGTCAGGTCAAGGTGTAGCTTAT-AAAATGGCAGAGATGGGCTACAATTTTTATA-ATAAAATATTACGGCAAGAGACCATGAAACAGGTCACAG-AAGGCGGATTTAATAGTAAGACTGGCAAGAAAGCCCATCTTAAACTCGCTCTGGGGCGCG
Urosaurus_ornatus       ??????????????????????????????????????????????????????????????????????????????????????????????????????????????????????????????????????????CTTCCATCACAGCAAATGATGAATCGACTAAATATACCAAAGCCTACACTAAATTCTGGAGGAGTGAATATGATGTCCAACGTTCACTTACAGCAGAACAACTATGGAGTGAAATCGGTTCCACCCAGTTATGTTAGTCACACAGGAGGAAGGCTAAGCCTGAGTGGTAGCTCTGCAGTTTCCCTATCCCAGCAGTCTCAATCAATGAAACAGTATTCTTCAAGTGGGAATGGAAGACCCTA---CTCTCTTGGAGGGGAATCAAGATCACAAGCTACAGCAAGGTACTCTCTTCAGTCTGCCAACTCATCTTCACTTTCATCAGGCTCATTGAAAT---CATCATTAGCTCAGTCTCAAGCTGCATCTAGAGTATTAGCCCAGTCTACACCCAAGCCTCTTGGTGCTAGTGCCGCAGGTGCTGCTGCTGTTAATACTTCCTCAACTCAAAAATGGAAAATCTGTACAATCTGTAATGAGCTGTTTCCAGAAAATGTGTACAGTGTTCATTTTGAGAAAGAGCACAAGGCTGAAAAGGTGCCTGCAGTAGCTAACTACATAATGAAAATACATAATTTTACTAGCAAATGTTTATACTGTAATCGCTACTTGCCTACTGACACATTGCTTAACCACATGTTAATCCATGGTCTCTCTTGTCCTTACTGCCGCTCAACTTTCAATGATGTTGAAAAGATGGCTGCTCATATGCGAATGGTTCATGTTGATGAAGAAATGGGACCTAAAACTGATTCC??????????????TAAAATCTCCTTTGAAAGGAACCTTTTTGTGGACACCAGGGATGAATTAGGTAATGTAATGGCCAGCGATTGGCAGGAAAATATTTTGCCAGTGAGGAATAACAGCATCCTCAAACAAGAACAGACTGAGTGCCCCCAGGAAACTAATTTAATGCTTCCTGAAGACAGTATGGGTATTTTTCAGGATAACAAAAATAATGAACTGTACAACATCATGAAAACTCTAGGTGTTGACTTTGAAGATATAAAAAGTTTTCAGCAAGATGAAGACTTTTTTAAGAACGACCTTTCCGGTGTGGATGACATTAGAGACATTGATATAACTGATGAAATCTTGACCTATGTTCAAGAGTCCTTAAATAAGACTGACCTGTTATACTCAGGTTGC---------CAGCAGCAGCAGCCCATGATTCACAACTCCCCATGCTTAATGCAGCAGCAAGTAGAGCAGCAGCAACTGGACCATCAGCAGAAACAATCTGTGGTGGAACAACATCAGCATCAACAACAGCTATGTCAGAAAATGAAATGCATGCAGGTCAATGGGATGTTCACAAACTGGAATTCTATCAGCAGCATGTCCCTGAATCCTTCACAGCAACAGACA?????????????????????????????????????????????????????????????????????????????????????????????????????????????????????????????????????????????????????????????????????????????????????????????????????????????????????????????????????????????????????????????????????????????????????????????????????????????????????????????????????AGTTGCATGAGATAGATGTGTTACAAAGCACAGTTGGAGATCTGAGAGCCCAACTTGCATCTGCCTCTGAAATTAAACAAGAACTAGAATTGAAACATGACACAGAAGTTACAAATTACAAAATAAAACTTGAAATGCTAGAAAGAGAAAAAAATGCAGTCTTGGACAGGATGGCTGAATCTCAAGAAGCTGAACTAGAGAGACTGAGGACTAAACTTTTATTCAGTCATGAAGAAGAGCTATCAAAACTTAGAGATGACCTGCAACAAGAGCACAGAATAAACATAGAAAATCTTAAAGAGAATATGATTATGCAAGCTAAGCAGCAGTTAGATGACTTACAAAATGAAATGAGCAAAAAGATAGAAACTGTGCAATTTGAAAATGATAATTTAATAAGAAAACAGGATGAGCTTACATTAGAAATATCAAGTTTAAAAGATTTGCATCAGTCTGTTCTAAATTCTAAATCAGAAGAAGTGTTACTTCAAATCAATGACCTCCAAAAAGAGATAGAAATTCTTAGACAGGAAAAAAAAGAAAAGGGTATGCTGGAACAGGAAGTTCAGGAGTTGCAACT?????????????????????????????????????????????????????????????????????????????????????????????????????????????????????????????????????????????????????????????????????????????????????????????????????????????????????????????????????????????????????????????????????????????????????????????????????????????????????????????????????????????????????????????????????????????????????????????????????????????????????????????????????????????????????????????????????????????????????????????????????????????????????????????????????????????????????????????????????????????????????????????????????????????????????????????????????????????????????????????????????????????????????????????????????????????????????????????????????????????????????????????????????????????????AGAAATAGATGATAGAAATATTTTGCAAAATGACTGCATTCAGAACTCTCAGCTGAAGGTCTCTGAGGGTGAACAAAATGCAGAGGTTCCTCTTCTGCAAGATTATACTAATAAAACATGTGAGCCTACAGCAGAAAGAGGACTTGTCTTTGGTTTAGAAACCCAGTGTCCCAAATATAGGAAGTTCCAAAAAGCTTTAGGAAATGATAAAGTCCCAGTTGTGGAGTCCAGTTCAAACATTAAAGAAGTTCAGGTAACATCTGCTGCAACCATTCATCAGACTGACCCAAATATCAGTGGTGCTATACAAAAAAACCTTGAATGTGTAGCTGTGCATCCAGATTCAAAATGTGCTGATGCTCAGATAAAAATGGAAGATGATGGGAAACAAGAGTTCTTGAAAGAAACAGTTTCTGTATTCCAAAACATTGACTCTTCATCAGAGAAGATGGATTGTTCTTTTGAGCCCCATAATTCTTCTGCTGCCACTCATGGACTTTATCCTCCTCCTCTCTTAAATCCGTATGATCAATACTGT------ATGCAGGGAGGTATGCAGAGCAATTCAGAGGTAGCTGAAAAAATAGGCATTGTTACCAGCAATTTTGGAGATTGCAAGCCTGTTGGTGAGTGTA---CTGATGAGACCTCA??????????????????????????????????????????????????????????????????????????????????????????????????????????????????????????????????????????????????????????????????????????????????????????????????????????????????????????????????????????????????????????????????????????????????????????????????????????????????????????????????????????????????????????????????????????????????????????????????????????????????????????????CAGTTCCACCAAGTGAAAAGAGTGATGACCATCCTTTTCCTTACTATGGTTATTTCATACTTCAGTTGCATGAAAGCTGCCCCAATGAAAGAAGTTAGCCTCAGAGGACAAGGCAGCTTGGCTTATCCTGGTCTTCGGACACAGGGAAATTTGGAGAACCTAGGTGGGCCCAATGATGCCACAAAGGGATTGACATCTTTGGCAGACACTTTTGAACATGTCATAGAGGAGCTCCTGGATGAGCAGCAGGCCATCCAGCCCAGCAAGGAAAACAAGGATGCAGACTTGTACTCGTCTCGGGTTATGCTAAGCAGTCAAGTGCCTTTGGAGCCTCCACTGCTCTTTCTGCTTGAGGAGTATAAAAATTACTTGGATGCTGCAAACATGTCCATGAGGGTCCGGCGCCACTCTGATCCTGCTCGCCGTGGAGAGCTGAGTGTGTGTGACAGTACAAGCGAGTGGGTAACAGCGGCTGAGAAAAAGACTGCGGTGGACATGTCAGGGGCAACAGTTACCGTCCTGGAAAAAGTACCAGTACCCAAAGGCCAACTGAAGCAATATTTTTATGAGACCAAATGCAACTCAAAGGGATATACGAAAGAGGGCTGCAGAGGCATAGACAAGAGGTACTGGAATTCCCAGTGCCGAACTACCCAGTCCTATGTGCGAGCTCTCACCATGGATAACAAAAAGAGAGTTGGATGGCGGTTTATAAGAATAGACACTTCCTGTGTGTGTACACTGACCATAAAAAGGGGAAGATAGTGGATTCATGCTGTATAGATTATATTGAGACAAAAATTTATCTATTTG????????????????????????????????????????????????????????????????ACCTACACAGAGTGGCCTCTGAGGTTCTGCAGGCTGGCATCAGCAGAAAGCTAGCAGATGCTGTGCCTAAGCTCACGGACCTGAAAGAAAAGTCTTGTTCTCTGACCAAAGCTGCTGAAGTTCACGGGAAAAACTGTGTGCCTGTGATTCAGAGGACTTTTGCCCACTCCAGTGGTGAGCAAAGTGGTAGTGACACAGACACAGACAGTGGATATGGAGGAGAACTGGAAAAAAACGACTCCAAATCTGATGTGCAGTATTTTAAAAAGGACGCTGAACTCAAGTATGTTGTCCAAGAGAGAATCAGTTCCATCAAGCAAGAGAGTGAGGACCCACCTGCGAAAAAGACCAGGATGGAAATGTCAGAGGAT------GACCACTTTAGCAGTGATATGCTTGGCTCTTCTTCCAGCAGTTTCTTGGGTCCTCATCCCCACCAGCCACCTTTGTGCCTGCCTTTCTATTTGATTCCACCCTCAGCAACAGCCTACCTGCCTATGCTGGAAAAGTGTTGGTACCCAGCCTCAGTACCAGTCTTGTATCCCAGCCTCCCAGCTTCCACTGCAGCACTTTCAGGGTTAATGAACCCAGAGAAAATGTCTTCTCCTTTATTAATGCCTCAACAGCTCCCTTCTCCAGTACCATCTCAT??????????????????????????????????????????????????????????????????????????????????????????????????????????????????????????????????????????AATGCCAGCAAATGGGAAACCTTTGATGTAACACCAGCGATAAGGAGGTGGGTTGCACATGGACAACCCAACCATGGTTTTGTGGTGGAAGTGGTGCACTTGGACAACAAGAGTAGTGTCTCCAAGAGACATGTCAGGATCAGCAGATCATTGCATCAGGACGATGGGAGCTGGTCTCAGATCAGGCCGCTACTAGTAACTTTTGGGCATGATGGGAAGGGACACCCTCTCCATAGGCGAGAGAAACGTCAGGCAAAATATAAAGAACGCAAACGCCATAAATCCCATTGCAAAAGACATCCTTTGTATGTGGACTTCAACGATGTAGGGTGGAATGACTGGATTGTGGCCCCACCAGGTTATAGTGCCTTCCATTGCCGTGGAGATTGCCCCTTTCCATTGGCAGATCATCTCAACTCCACAAACCACGCCATTGTTCAGACTCTGGTTAATTCAGTGAATTCCAAAATCCCCAAAGCTTGCTGTGTGCCGACAGAACTGAGTCCTATCTCCATGCTCTATCTTGATGAGAATGAGAAAGTTGTACTCAAGAACTATCAAGACATGGTTGTGGAGGGCTGTGGTTGTCGCTGACAGAGCAATAAAGCAAAATGGACATTT????????????????????????????????????????????????????????????????????????????????????????????????????????????????????????????????CACTCGGTTAACCACTGTGAAGGCTTTGACTCTTATAGCCGGTTCACCTCTGAAGATAGATCTAAGGCCAATTCTAGGAGAGGGTGTTCCTATTCTTGCTTCATTTCTCAGAAAGAACCAGCGAGCTTTGAAACTTGGAACACTTGCTGCTTTAGACATTTTAATCAAAAACTACAGTGACAGTTTGACAGCTGCTATGATTGATGCTGTCCTAGATGAGCTTCCACCTCTTATTAGTGAGAGTGATATGCATGTCTCACAAATGGCGATAAGTTTTTTGACTACACTAGCTAAAGTTTATCCTTCGTCTCTCTCAAAAATCAGTGGGTCCATACTGAATGAACTTATTGGGCTAGTGAGGTCACCACTTTTGCAGGGTGGAGCACTTAGTGCCATGCTAGAATTTTTCCAAGCTCTGGTTGTAACTGGAACAAGTAATTTGGGATATATGGATTTATTGCGCATGCTAACAGGGCCAGTGTATTCTCAGAATACAGCACTTACTCATAAGCAGTCTTATTATTCCATTGCCAAATGTGTAGCTGCCCTTACACGAGCATGTCCCAAAGAGGGACCAGCAGTAGTAGGTCAATTTATTCAGGATGTCAAGAACTCAAGATCAACAGATTCCATTCGTCTCTTAGCTTTGCTTTCT???????????????ACTGAGATTGACAAAAACATTATCAGGAAAAAAGTGTATCTCCGAGGGTTTTCCACCAGCAACTTGAAAGAGTATACCAGAATGTTCTTCAAAGATGAAAGATGCCAGACCTTGGTTCTCAACCAGCTGGAAGCAAACCCAAATCTCTGCAGTTTATGCTCAGTGCCTTTATTTTGCTGGATTATTTTCAAATGTTTTGACCATTTTCACTCCACATTTGACAGCCATGAGCTCCAAGACATCACAGTCACCTTAACTGACATTTTCTTGCTCATGACTGAGGTCCACTTGAACCGGACTCAGAAAACAAATTTGCTGAAGAAGAACACAAGGAGCCAAGTGGAGACATACAGGACCAACAAGAACATTTTGTTTTCTCTGAGTAAAATAGCACACAGGGGAATGCAGAAGTCTTTCTTTGTCTTTGAACAAGATGAAGTTCTCATCGACCTCTCTGAGCAGGACTTACACTTGGGTTTCCTCAGGGCAATTCCTGACTATGGAAGCTGCAGTGATCAATCTTCTTATGAATTCCTGCACTTGACCTTGCAGTCCTTTTTTACAGCTTTGTTCCTGGTCATGGAAGAGAAAGTGAGTGCAAAGAAATTGCTGCATTTCTTTGCAGAA?????????????????????????????????????????????????????????????????????????????????????????????????????????????????????????????????????????????????????????????????????????????????????????????????????????????????????????????????????????????????????????????????????????????????????????????????????????????????????????????????????????????????????????????????????????????????????????????????????????????????????????????????????????????????????????????????????????????????????????????????????????????????????????????TGTGAACGATGAGGGAGACATGCTCCCGCTGCGGACTTACGGTATGTTTTCTATGGACTTCACCGACGAAACGGCCACAGAGTCCCTCAACGCAGGAAAAGTAAAAGTCCACCTGGACTCGGCCCAAGTCCAGATGCCGGGACACCTGAAAGGCATGAAGCTTTGGTCTCTAAATCCGCAAACAGGCTTATGGGAGGAAGAAGGGGACTTCCAATACGACCGGAGCAGACGCAGCAAACGGGAGGAACGGACATTTCTGGTGGGCAACATGGAGATCAGGGAACGGAGGCTTTTCAACCTGGATGTCCCAGAGAGCAGGCGTTGTTACATCAAGGTGCGCACTTACAGGAGCGAGAGGTATCTGCCCAGTGAACAAGTTGCAGGGGTGGTCGTTTCAGTCATCAATTTGGAACCGACTGCTGGATATTCTTCAAATCCTAGAGCTTGGGGTCGCTTTGACAGTGGTGTTACCAGCTCCAACGGGGCTTGTGTACCAGCCTTCTGTGATGCCCAAAACCCAGATGCCTACAGTGCTTACGTCATGGCAAGTCTTGGGGGAGAAGAACTT???????????????????????????????????????????????????????????????????????????????????????????????????????????????????????????????????????????????????????????????????????????????????GCTGAGGAGTATGACCGACAAGTATAGGCTACACCTCTCTGTGGCTGACCTTCTCTTTGTCATCACTTTGCCCTTCTGGTCTGTGGATGCTGTCATCAGCTGGCACTTCGGAAATTACTTGTGCAAAGCAGTCCATTTCATTTACACCGTCAATTTGTATAGTAGTGTCCTCATCTTGGCCTTCATAAGCTTAGACCGGTACCTGGCAATTGTACATGCTACCAACAGCCAGAGACCCAGGAAATTATTGGCTGAAAGGATTGTCTATGTCGGCGTTTGGCTGCCAGCCCTCCTATTAACTGTACCTGATATAATATTTGCTAGTACTAGTGAGGTCGGTGGAAAATATGTCTGCCAGCGATTTTACCCTCATGACACATGGTTGATTTCCTTCAGATTTCAGTATATTTTAGTGGGTCTTGTTTTACCTGGCCTTATAATACTGACTTGCTACTGCATTATCATTTCTAAGCTGTCACACTCAAAAGGCCATCAGAAGCGTAAAGCCCTTAAGACCACTGTCATCTTGATTGTT???????????????????????????????????????????????????????????????????????????????????????????????????????????????????????????????????????????????????????????????CAGGAGGTGAAATACGTGAGCAAGTACGGCAGCAGTGGTACTTTGCCCAATGGGTTTAACCTGCAGCTGGGCACCACTGGGACCAAGAAAAAACACTCTGGGTTGCCCCGCTGGAGCCGCCGGGAGATCTGCCTCCTCTCTGGACTAGTTTTTGCAGCCGGCCTCTGTGTCATCCTGGGATGCATCCTGGTACTGAAATACCTGGCCCTAGAGCAGGACGCTTACTGCTTAGAGGGCTGCCAAGAACGGAAGGCCTTCACCAAAGCCTCCCGCTTCATCGCCACCAACATTGACCCCACCATTGACCCCTGCAAGGACTTCTACTCTTTCGCTTGTGGCGGCTGGCTCCGGCGGCATGCCATCCCTGAGGACAAGCTGATTTATGGGATCATTGCTGCCATTGGGGAGCAGAATGAGGAGAAGCTCCAGCGCTTGCTCTTGCAACCTGTCCGGAGGCCCTACTTGGCCTCGGCCGAGCGCAAGGTCAAGGAGTTCTTCCGTTCCTGTCTTGACATAGCTGAAATTGACCGCCAGGGAGCCCAACCCATGCTGGAGGTCATAGAGGACTGTGGTGGATGG??????????????GGTTGTACAGCTCCTGTCTAGTGAAGAATTGGAGACTGAAGATGAGCGGTTAGTTTATGAGTCAGCTATGAACTGGATTAATTATGATTTGAATAAGCGCCACTGTTATTTACCAGAAATGTTGCAGACAGTGAGACTTGCACTTCTGCCTGCCATCTATCTTATGGAGAATGTAGCTACTGAGGAGCTCATTACCAAGCACAGGAAGAGCAAAGACATTGTAGAAGAAGCAATCAGGTGCAAGTTGAAGATTTTGCAGAATGATGGCGTAGTCACCAGTTTGTGTGCAAGGCCTCGAAAAACTGGCCATGCTCTATTTCTTTTGGGAGGGCAAACTTTTATGTGTGACAAGTTGTATTTGGTTGACCAAAAAGCAAAGGAGATAATTCCAAAAGCTGACATTCCAAGCCCAAGGAAAGAGTTCAGTGCATGTGCTATTGGCTGTAAAGTCTATATTACTGGTGGCCGAGGTTCTGAAAATGGGGTCTCTAAAGATGTTTGGGTGTACGATACGCTTCATGAAGAGTGGTCCAAGGCTGCTCCCATGCTAGTTGCACGATTTGGCCATGGTTCTGCTGAGCTCAAACATTGCCTTTATGTTGTAGGAGGCCACACAGCAGCTACTGGTTGTCTTCCAGCATCTCCTTCAGTATCCTTAAAGCAAGTAGAACAGTATGACCCCGTGACCAACAAATGGACAATGGTTGCCCCACTTCGAGAAGGAGTAAGCAATGCAGCTGTAGTGAGTGCAAAGCTGAAGCTTTTTGCTTTTGGTGGTACCAGTGTCAGCCATGATAAGCTTCCCAAAGTTCAGTGTTATGACCT?????????????????????????????????????????????????????????????????????????????????????????????????????????????????????????ATCATGGGAAATCTGGTTGTTTTGATCATCTTAGTCAGCAGCCAATATAAGCTTACAGTCCCCCGATTCCTAATGTGCAATCTTGCCTTTGCAGACTTCTGCACAGGCATCTATTTATTGCTCATCGCAATCAAAGATGTGCAGACCCAAAGGCAGTATTACAACTATGCCATTGACTGGCAAACAGGTGCTGGTTGCAATGCAGCTGGCTTCTTCACTGTCTTTGCCAGTGAACTTTCCATATACACATTGACTGTCATCACACTGGAACGATGGCACACTATCACTTATGCCATGGAACTGGACCGCAAAGTCCGCTTTCGGCATGCAGTAGTCATTATGCTTGTGGGATGGATCTTTGCCTTCACCATAGCCCTCCTTCCCATATTTGAAGTCAGCAGCTACATGAAAGTCAGCATCTGCTTACCCATGGATATTGAAACGCCCCTTGCCCAGGCATACATCATGTTTCTGTTGGTATTAAACATCCTGGCTTTCATCATCATCTGCACCTGCTACATCAGCATCTACTTCACTGTGAGGAATCCCAATGTCTTCTCATCCAACAGTGACACCAAGATTGCCAAACGTATGGCTATCCTGATCTTCACAGACTTCCTCTGCATGGCACCCATCTCCTTTTTTGCCATAT??????????????????????????????????????????????????????????????????????????????????????????????????GATTACAATTGTGTTCCAAAATCTCTGGCATACACACATCGTGGAGGATATTACTTTATCAACTGTAAGCCTGACACTACTGGAGCTGTTCCACCACAGCTAATAGTGGACAGTGTCACCGACTCTGTTATTGGATATAATGGGGATGTCACAGGAACTCCATATATCTCTCCAGATGGTCACTATCTAGTCAGCATTGATGATGTGAAAGGTCTCATGAAGATCCAGACCATTACAGTTAGAGGAGAAATACAGGATGCCTTTGACATTCACACCAACTTGCACATATCTGATGTAGCTTTTCAAGCATCATTTACTGAAGCCCATCAATATAATGTCTTTGGTAGCTCTACCACACAAACTGATGTGCTCTTTGTAGAATTGTCTTCTGGCAAAGTGAAGATGGTGAAGAGTCTTAAGGAACCTCTAAAACCAGATGAATGGCCTTGGAACAGTAAGAACCGGTTAATTGAAGGCAGTGGTCTCTTTGGTCAATACCTGATGACACCTTCCAAGGAATCCTTGTTTATACTCGATGGACGACTGAACAAGCTAAATTGTGAAATCACTGAAGTTGAGAGAGGAAACACAGTAATTTGGGTCGGAGAAGCATAAGAACCATATTAGATAACAGCTGAGTGAATAGTTTTACAGTACATTGCACTTAATGTCATTCTCTAAAATGTCACTGTTTTCTTAAGAAAAAAAGCT??????????????CTTTGGGATCATCTTTGCCCTGGGGGTGCTGGGCAACTCCTTGGTCATCACCGTCCTGGCCAGGAGCAAGCCGGGCAAACCCCGGAGCACCACCAACATTTTCGTGCTCAACCTGAGCATCGCCGACTTGGCCTACTTGCTCTTCTGCATCCCGTTCCAGTCGACGGTGTACATGCTGCCCAGCTGGGTGCTGGGCACCTTCATCTGTAAGTTCATCCACTACTTCTTCACCGTCTCCATGCTGGTCAGCATCTTCACCCTCTCGGCGATGTCCGTGGACCGCTACGTGGCCATTGTCCACTCGCGGCGCTCCTCGTCCCTGCGGGTGTCCCGTAACGCAATGTTTGGCGTAGGGGTCATCTGGCTGCTCTCCATCGCCATGGCCTCCCCTGTGGCCCACCACCAGAGCATCGTCCACCAGGACATCATTAACCAGACTTTCTGCTGGGAAGTGTGGCCCAATCTTCAGCACAAGAAAGTCTATGTCATCTGCACCTTTATCTTTGGGTACCTGTTGCCGCTGCTGCTCATCTCATTTTGTTATGCTAAGGTAAGTA??????????????CTCACTGGTATCACCGTCACCTGCGTCCTCCTCTTTCTTATTGGGATCTTAGGCAACATGATGACCATGCTGGTGGTTTCCAAGTTCCGGGATATGAGGACGACTACCAACCTGTACCTTTCCAGCATGGCTTTCTCGGACCTGCTGATTTTTCTCTGTATGCCTCTGGATCTCTTCCGCCTCTGGCAGTACCGGCCTTGGAACTTTGGGGATCTTCTCTGCAAGCTCTTCCAGTTTGTCAGTGAAAGTTGTACGTATGCCACTATCCTCAACATCACTGCCCTGAGTGTGGAGAGGTATTTTGCTGTCTGCTTTCCACTCTGGGCCAAGGTGGTGATCACGAAGGGCAAAGTCAAGCTGGTAATTCTATTGCTCTGGGCTGTATCATTTGCCAGTGCTGGCCCTATCTTTGTCTTGGTTGGGGTTGAACATGAGAATGGGACCAACCCCCTGGACACAAATGAATGTCGGACCACAGAGTATGCGATCCAGTCAGGGCTCCTGACTATTATGGTGTGGACGTCCAGCATCTTCTTTTTCCTACCTGTCTTTTGCTTGACTGTGCTTTACAGCCTCATTGTA?????????????????????????????????????????????????????????????ATCTTCATCTTTCCAGCTGCCATGAGTGCTTGGAACTGGAGAATAGCACAATTGAGTCTGTTAAATTTGCCTCTGCAGAAAACATTCCAGAACTTCCTGATGATTACAGTGGCAATTTAGAAGGTGTTGATTGTGATTGCCCTACAGAATATCTGAAAAGAATAAACCTTACTGGGAAGCCTCCTAATATTTTAGTTTATGTCGGTTCTGACCCTAAAAAAGTAAAATTTGAAGAAATAAAATCAATCATAATGGAATGTATTGATTTTAACTCTTATACTGTTTACCAGTTGTTAGAGAAACAAGTTTTGAGTGTTCCCTGGCTTGACAATGCATTACTTTTAATCATTGCTACGTCAGAGCCTATCTCAGATACGACATCTAAGCAATTTTTAACTTTCATGTCAAAAGGTGGAAAGATTTTGGGACTTTCTGCCTCTTTCACTTTTGGTGGTATACGTGTCAAGAGGAAAAATGAATTACTTAACACAGTTCAAGCTTTTGTGTTTTCAAATACCAAGAACAGTGAACTAAAACTAAATGGGCTAGTTAGTGGGAAGGTTTTTGAGAAAGA???????????????????????????????????????????????????????????????????????????????TTTTACATTCTAGGTCCCGCCAAGAAAATGCTGCATTTTGAAATTTCCAAGGAAGGCAGTGAATTATCAGTGGTGGCCCAAGCCGATGTGTGGCTCTTCCTCAAAGTCTCTAAAGCTAATCGGACCAGGACAAAAGTGACCATAAGGCTATATCAACAGCAGAAATTGCCGAAACGAAACTCCCAAGGTATGGAAGAGGATATCAATCTGAAAGGAGAGAAAGGTGAAATTCTTATTTCTGAAAAGGCAGTAGACACTCGTAAAAGTACCTGGCACATTTTCCCAGTCTCCAGCAGCGTTCAGCGTCTCCTTGATCAAGGAAAGAATTCTATGGATGTTCGGATTGCTTGTGATCAGTGTCAAGAAACTGGAGCCAGCCTGGTGTTGCTGGGTAAGAGGAAAAAGAAAGAGGAAGATGTAGAAGGGAAAGAAAAGGATGGTAGTGAAAGCCCAGGAGAAGAGGAGAAAGAACAATCACACAGGCCGTTTCTAATGATGCTCGCCAGACATTCAGAAGATCGTCAGCACAGGCGGAGGAGGAGAGGTCTTGAGTGTGATGGCAAAGTCAACATCTGCTGCAAGAAGCACTTCTTTGTGAGCTTCAAAGACATTGGCTGGAATGACTGGATCATTGCCCCACCAGGCTATCATGCTAACTACTGTGAAGGAGACTGCCCTAGCCATATTGCAGGTACCT????????????????????????????????????????????????????????????????????????????????????????????????????????????????????????????????????????????????????????????????????ACTGCTGAAACCCTTTCAGATAAATACAAGCTCAGTAGTGAAGGAACTCTGGAAATATCAAATATTCAGACTGAGGATTCAGGAAGGTACACATGTGTAGCCCAAAACATAGAAGGTGCTGATACAAGAGTAGCTACAATAAGAGTGAATGGAACACTCCTGGATGGCACTCAAGTGCTGAAAATATATGTCAAGCAAGCAGAATCTCATTCAATCCTAGTTTCTTGGAAGGTTAACTCTAACGTTATGACATCCAATTTAAAGTGGTCATCTGCTACAATGAAGATTGATAATCCTCACATTACATATACTGCTAGGGTCCCAGTTGATGTGCATGAATACAACCTCACACATTTGCAGCCCTCCACAGATTATGAAGTTTGTCTTACTGTGTCTAATATCCATCAGCAAACTCAGAAGTCCTGTGTTAATGTTACAACAAAAAATGCAGCATTTGCCCTTGACATTACTGACCAAGAAACAAGTACAGCCCTGGCTGCAGTCATGGGTTCAATGTTTGCTGTTATTAGTCTTGCTTCTGTTTCTGTCTATGTTGCTAAAAGATTCAAGAGGAAAAACTATCACCATTCATTGAAAAAGTATATGCAAAAGACCTCCTCTATTCCCCTGAATGAACTCTACCCTCCACTTATTAACCTCTGGGAAGGTGACAGTGAAAAAGATAAGGAGGGTTCTGCAGAAACCAAGCCAACT?????????????????????????????????????????????????????????????????????????????????????????????????????????????????????????????????????????????????????????????????????????????????????????????????????????????????????????????????????????????????????????????????????????????????????????TCCTGTGTCACCCACCCCCTCTGAGCGCTCTTTGGTGAGTGCTGGGGATGAGAATTCAACAAATGGGGACGCCTTTGGGGAAATGGTGACTTCTCCTTTGACTCAGCTTACCTTGCAAGCATCGCCTGTGCAATTTTTGGTGAAGGAAGAAGGCTCCAAAGGCAGCACT------TGTAGTGCAAATCTGGTG---TCGAGGGCAGAGTCCTGTATTAGCAGCAGCAGCAGCA---------GCAAACAAGACATGGAGGTTCAAGATAAAGACCAAATGCTTCAGGAGAAGGATAAACAGATTGAAGAGCTGACACGCATGCTGAAACAGAAGCAGCAGCTCGTGGAGATGCTGAAGCTGCAGCTAGAAAGAGAAAAACGGTCCCAGCAGCCAGTGCCAGCTATGGCTGTTGGAGAAGAGGGCACAGCTGCAGTTCCTGAGCCACCTGTGTTTGGTACCCATGTTAAGAGTGAAAAAGGCTTTGTGAGTTGCCAATCCACAGGGCAGCCTAACTGCCAAACTGACCAATTAAAACCCACACAGACCACAAGCCAAATGGACACCTCAGATACAAGCTCAGTGCCAAAGAAAGCTGTAATGGTGAAGCAGGAGGTGCCAGCTGCTGAGACCGAGCCGTCATGCCAGACCTCAAGTTT???????????????????????????????????????????????????????????????????????????????????????????????????????????????????????????????????????????????????????????????????????????????????????????????????????????????????????????????????????????????????????????????????????????????????????????????????????????????????????????????????????????????????????????????????????????????????????????????????????????????????????????????????????????????????????????????????????????????????????????????????????????????????????????????????????????????????TGATGATTCTGCTGGCCTCCATCGTACCTATGGGGTGTGTTTTGTCGATACAACGGTTGGAAAGTTCTACTTGGGGCAGTTCCTGGATGATCGCCATAGCTCAAGGTTTAGAACTCTTTTGGCTCATAATACTCCTGTTCAGATTCTCTTTGAACGGGGGAACCCCTCCACAGAAACACAGAAGATAATGAAAAGCTTACTTCCTTCTACTGTGCTAGAAGGGTTGGCTGCTGGCTCTCAGTTCTGGAATGCATCCAAAACATTAAAAACTCTAATTGAGGAAGGCTACTTCCAGGATAAAGAAAATTCAAATAGTGGAGTAGTTCTTCCTCCAGTAATCCAATCCATGACTGCAGAAAGTGACTCATTAGGACTTACTCCTGGGGAAAACAGTGAGCTTGCTCTGTCAGCTCTTGGTTGTTGTGTTTTCTACCTTAAAAAATGTATTATTGACAAGGAAATCTTATCAATGGCAAAATTTGAAGAATATGTTCCTGTGGACATTGATATTGGAAAAGGAACAAAGTCAAGTAGTATCTTTGCTAAAACAAATCAGAGGATGGTGCTGGATGGTGTGACTCTAGCAAATCTGGAAATACTGGAGAATGCCACTGGTTCAGCAGAAGGCACGTTACTAGAAAGGATTGACACATGTTGTACACCTTTTGGGAGGAGACTTCTGAAACAGTGGATTTGTGCACCATTGTGTAATCCTT?????????????????????????????????????????????????????????????????????????????????????????????????????????????????????????????????????????????????????????????????????????????????????????????????????????????????????????????AGGCGGTTCCAATCACCTCGGGTTTTATTCAGCACTCAGCCCCCTCCTTTGTCAAGAGATGGTCAGGGTGTGGAATTCCTAGACAGTACAGACTCCCACAATAGGAATATCCGAACCAAGCGGGCAACTCATCCTGTACATAATCGAGGAGAATATTCTGTGTGTGACAGTGTTAGTGTGTGGGTTGCTAACAAAACCACAGCAACAGACATCAAAGGCAAAGAGGTGACTGTGATGGTGGATGTAAACCTTAATAACAATGCTTACAAGCAGTACTTCTTTGAGACCAAGTGCAGAGACCCTAAGCCAGTGTCCAGTGGGTGCAGAGGCATTGATGCCAGGCACTGGAATTCCTATTGCACCACTACACATACCTTTGTCAAGGCTCTAACCATGGAAGGCCAGCAGGCAGCCTGGCGCTTCATTCGGATTGACACTGCCTGTGTGTGTGTAATCAGTAGGAAAACTGAAAACCTCAATTCAGAAGGAGGTGGAGTCAGAAACAGTAAAGAAGATTCAAGATTGTCTTCTAGCAAGGAGGAAGGTGAAGCTTCATCAGATTCAGACACAGATCTCAGCCTTGCCAAATGTAAGACAAAATTAGATTCTTCTTCTGTTGTACCGAAGACAAACAAGCAGTCTTCCCTTTCAGAGACGGAGAGTTCCCATTCTACCTCAGGTGCCAGGGGAAAATCCAGAAAACAAAAGCATGGTTCCAAAAAGAGCCTGAAAAAGACACATTCCAAAAAAGCTAAAGATAAGTCCAAGGGTAAAAAAGACAAGAAGCATAAGCCTCAAAAGCAAAAGGAAACATTTCATTGGCAGCCGCCCCTGGAGTTTGGTGAGGAGGAAGAGGAGGAGGAAGACGTTGTTGTAAAGCCAGGCGCAAAGGATGAAAGAGAGAAGCAGGTCACAACTGATCTTAAA---GATAAAAACCAAGATCAGGATTCTGAAAATGATAAGATGGTCAAAGATCAACCAAGAGAGGATGAAAAGTTCCATGAACAGAATACATTGTTGGATAAAGCTGTAGGGCATACATCGCCTGCTAGCCAGCCTAGTATAAGTAATGGAGAGCAATCTACTTCAACTCAGGTTCCAAACCCAGATAAAAACATGGATGCATCAGGAACTCCTGATACAGCAATGGT---GAGTGAAAATGAGGTAGA---TGTCACCCAGATGGATGACATGGAGATCTGTACTCCAGAACATAATTCA?????????????????????????????????????????????????????????????????????????????????????????????????????????????????????????????????????????????????????????????????????????????????????????????????????????????????????????????????????????????????????????????????????????????????????????????????????????????????????????????????????????????????????????????????????????????????????????????????????????????????????????????????????????????????????????????????????????????????????????????????????????????????????????????????????????????????????????????????????????????????????????????ATGTCCATCTTTTTTTATGCAATATTTCTTGCTTATCTCCGTGGCATCCAATCTACCAACATGGATCAAAGGAGTTTACCAGAAGAATCCATAAATTCTCTTATTATAAAACTTATTCAAGCAGACATTTTGAAAAACAAGGTATCGAAGCAGATGATAGATATCAAAAATAGTATTCAAAACACAATGAAGAAAATAGACGCTATAGAGCCAGCTATAGATGGCAATGAAAATA------TGGATTTCCAGCCAATCATTTCTGTGGAAACAGAATTATTGAGGCAACAGAGGCACTACAGCTCCCCCAGGGTCCTCTTGAGTGACAATACCCCATTGGAACCACCACCATTGTATGTTATGGAGGATTACATTGGTAGCTCAGGGGTGATGAACGAAACATCTCGACGGAGAAGGTTTGCTGAAAATAAGAGCCACCGAGGGGAATATTCTGTGTGTGACAGTGAAAGCCGATGGGTAACAGACAAATCTTCAGCTATTGACATTAGGGGACACCAGGTAACTGTGCTGGGGGAGATCAAAATAGGCCCTTCCCCTGTGAAGCAATATTTTTATGAAACAAAGTGTAAACAAGCAAAGCCTGCCAAAAGTGGTTGCCGTGGTATAGATGATAAGCACTGGAACTCCCAATGCAAAACATCCCAAACG?????????????????????????????????????????????????????????????????????????????????????????????????????????????????????????????????????????????????????????????????????????????????????????????????????????????????TGTTATGGAAACTAATGAGGCAGATCATGCAGAGCCATTAGAAAATGAGAATAGCAAAGAAGTGGTGCAAGAAATGGAATGTAATACTCAGCCAGAACAGGAGGGGCCTGTTGCTACTCTGGAGAAAGAGGAAGCTAGCAAGCCAGAAGTT------GAAG------------CAGAGGAGGCAGAAGAGAAGGAGCCTGAATCCA---CCCCGGTATTGGAGGCTGAGGCTCAGCCTCTCTCAGAGTCTGTGCTTCAGCCACTGCCTCCACCACTAT---TGGAATCTACTCAAGATCAAGAGCCTCAGGTAGACAAAGAAGAATCTGTAGTGCCTGAAAAGCTGCCAGAAATTCAGCCAGACCAAGTCCAGGCAGTAACAGTAGAAAACAAAAACAAGGTTAGGAGCAGAAGCAGAGGTAGAGCAAGGAACAAAACCAGCAAGAGTCGAAGTCGGAGTACTAGCAGCAGTACTAGCAGTACTAGCTCTACAAGCAGTAGTAGTGGCAGCAGTTCTAGCAGTGGCAGCAGTAGTAGCCGGAGTACTTCCAGCAGCAGCAGCAGTACTAGTGGAACTAGCAGTCGAGAAAGTAGCAGTAGTTCTAGTAGCAGTGAG???????????????????????????????????????????????????????????????????????????????????????????????????????????????????????????????????????????????????????????????????????????????????????????????????????????????????????????????????????????????????????????????????????????????????????????????????????????????????????????????????????AAGAACACTGGTATAAAAAGCACACCAGAAACCTCAATTATAGACTGTGAAGGACAGCTCCCCTGGTTCAACAGTGGTGGACCACGGGTGTCCACATGGCCTGGGGCTCAGATGCCAAATTGTCAGACTCCTAATTGTTTCAATCAGGAGACCCCAGGGGTGTGCAAAAGAACACTCAGTGCCATGAATGTAAACAGTTCACCTGTTCTGATGAGGAATGAAGAAATGGATCATCATTCCCAACATCCTAGAACCGCTGAATCTATTAGCAGAGTAACACCAGCCAAATTGGAGGATGGGACAAATCTACCCTTAAATGTTCACAGTGATCAAAGGGTAGTGTGGTTATTTCCTCCTGAGAGATTGCCTTCTTCATCTACAAAGCCAATGGATTATGTAGAAGTTCACAAAGTCAATCATGATGGAGTACTGGCTGTATTACCAAAGCAAAAAGAAAATGTTCACAAAGCTGAAAAGAGTCTGGTTGCCCGAGATGCAAGTGAATACACCAAGGTTTCAACTGTTGCCAATAATCATATTTTGGTGTTATTTCCAGATCCCAAAATGGGAGGTTTGCCTTCCTTT??????GGGGCCGAGACCAGCAAGGCCCTGACCATCCCGACGGTGATGTTCATCTTCGGCGTGGTGGGCAACCTGATCGCCATCGTGGTCCTCTGCAAGTCCCGCAAGGAGCAGAAGGAGACCACCTTCTACACCTTGGTCTGCGGCCTGGCGGTCACCGACTTGCTGGGCACCTGCCTGGTGAGCCCCGTCACCATCGCCACCTACCTGAAGAACGAGTGGCCCGGCGGGCAACCCCTCTGCGAGTACAGCACCTTCATCCTCCTCTTCTTCGGCCTCTCCGGCCTGAGCATCATCTGCGCCATGTCCATCGAGCGCTACCTGGCCATCAACCATGCCTACTTCTACAGCCACTACGTGGACAAGAAGCTGGCCGCCCTCACCCTCTTCGCCATCTACGTCTCCAACGTCCTCTTCTGCGCCTTGCCCAGCATGGGCCTGGGCAGCACCAAGCTCCAGTACCCGCAGACCTGGTGCTTCATCGATTGGCGGACCAACATCTCCACCCACGCGGCCTATTCCTACATGTACGCCGGCTTCAGCTCCTTCCTCATCTTGGTCACGGTGGTCTCCAACGTCTTGGTCTGCATG?????????????????????????????????????????????????????????????????????????????????????????????????????????????????GTGCACCACTTCGGCGCTGCTCTACTTGTTTCAGGGCTTTTCCAGCAATCTGATGGGCTCCTTGGTAGTTTCGTACAACTTCTACAGCCTCAACAAGATGGAAACCAGCCACAGGGCTACCAAAAGGCCCGTGAGCATGATCTGGGCCGTTCTCACCATTTGGATGGTCAGTTTGCTGATCTGCATTTTGCCTCTCTGTGGCTGGGGCACTTATGGCTCGACCTCTTGGGGATGTTTTGCAGACTGCACCAGTTCTTACATCTTGTTTCTCTTCATCATCTACTCCTTGTGTTTCTTCCTCCTCCTGGTGCTCTCCATCCCGCTCATTTACCAGCTCTTGTGTTCGGATGAGCAACTGCATCTTTACGATGATTATCATCAAATCACCCGAGGATATTTCACACCTGGTTCACCCCCAGTGGGTATTCACACCCTGTCCCTCTCTCCAGAGGACATTGAGAATAAAAGCCTGAAGCATTGTCAAAATGCTGGCCAGAACTCTGACCCCAGGATCCAGCAAGGTCCTGCTGATGACCGCTGTAAAGTGGACTGC?????????????????????????????????????????????????????????????????????????????????????????????????????????????????????????????????????????????????????????????????????????????????????????????????????????????????????????????????????????????????????????????????????????????????????????????????????????????????????????????????????????????????????????????????????????????????????????????????????????????????????????????????????????????????????????????????????????????????????????????????????????????????????????????????????????????????????????????????????????????????????????????????????????????????????????????????????????????????????????????????????????????????????????????????????????????????????????????????????????????????????????????????????????????????????????????????????????????????????????????????????????????????????????????????????????????????????????????????????????????????????????????????????????????????????????????????????????????????????????????????????????????????????????????????????????????????????????????????????????????????????????????????????????????????????????????????????????????????????????????????????????????????????????????????????????????????????????????????????????????????????????????????????????????????????????????????????????????????????????????????????????????????????????????????????????????????????????????????????????????????????????????????????????????????????????????????????????????????????????????????????????????????????????????????????????????????????????????????????????????????????????????????????????????????????????????????????????????????????????????ACACAGAAGTAGGCATTATTGATGGGCTTTCAGGCATACAACAGTTGGTTGATGACTACCCAGTAGATACAATTGCAAAGAGATTTCGATATGATGCAGCTTTGGTTTCTGCCTTGATGGATATGGAAGAAGACATCCTAGAAGGCCTGAAAAGTCAGAACTTGGATGACTACTTCAAAGGCCCTTTTACTGTGGTGATTAAAGAGTCCTGTGATGGAATGGGAGATGTTAGTGAGAAACATGGTTGTGGTCCAGCTGTCCCTGAGAAAGCAGTTCGATTCTCCTTCACACTCATGAGCATCTCTGTCACTCATGAAAATTCAAGCATAAGGATTTTTGAAGAAAACAAGCCCAATTCAGAGTTATGTTGCAAACCATTGTGCCTTATGCTGGCCGATGAGTCAGACCACGAGACGCTCACAACCATCCTGAGTCCTCTTGTGGCAGAGAGAGAGGCCATGAAAGACAGTGAACTGACACTTGATATGGCTGGAATCCCCAGGACATTCAAATTTATCTTTAGAGGCACTGGCTATGATGAAAAGCTAGTTCGTGAAGTA????????????????????????????????????????????????????????????????????????????????????????????????????????????????????????????????????????????????????????????????????????????????????????????????????????????????????????????????????????????????????????????????????????????????????????????????????????????????????????????????????????????????????????????????????????????????????????????????????????????????????????????????????????????????????????????????????????????????????????????????????????????????????????????????????????????????????????????????????????????????????????????????????????????????????????????????????????????????????????????????????????????????????????????????????????????????????????????????????????????????????????????????????????????????????????????????ATTAGCAACCATTCCTCTCTCGATATGGAGGTTGATGAAGATACTAGTGCTCAACTCAACATGCGTGGAGTATTTCTTCATGTCCTTGGAGATGCTTTGGGTTCAGTAATTGTAGTAGTGAATGCCTTAGTATTTTACTCTTATTGGACCCCATGTCCTAAGGATGGGCCTTGCATTAATCTTTGTATTAATGACCATTGTGCAGAAAACATTACTCAGATGTCTGCCCGAATGAATGCAACCGAATTAGAGAAAATTCCTATAGCTGGTCCCTGCTGGGTTCTATATTTAGATCCTGCACTGTGTCTGATAATGGTTTGCATCCTGCTGTACACAACTTACCCACTGCTTAAAGAATCTGCCCTCATCCTTTTGCAAACTGTTCCAAAGCAAATTGATATTCGTTCTTTAAACGAGAAACTCCGCAAACTGGAAGAAGTTGAAGCAGTCCATGAATTGCATGTTTGGCAGCTAGCAGGAAGCAGGATCATTGGCACTGCTCACATAAAATGTAAGGATCCAGAAACTTATATGAAAGTGGCAAAGGATATTAAGGAAATTTTTCACGACGAAGGGATACATGCGACCACCATTCAGCCAGAATTTGCCATTGTGGACTCAGATGTGGGTTTTGAGGCTGTGGGCAAATGTGAACTTCCTTGCAGAACCCAATGTGCTCTGAAGCAGTGTTGTGGGACAGCTGAAAAGACTACTGCAAAGAAG????????????????????????????????????????????????????????????????????CATGTCATCCATCGAAGTTATTACATCCCAAGAGAGAGAGATCACGATAAAGAAACCGAATGGCGAAACCAGCAAGACCACAGTTAGAGTTTGGAATGAGACTGTTTCCAATCTAACTCTGATGGCTTTGGGCTCTTCAGCTCCAGAGATTCTCCTTTCTGTCATTGAAGTGTGTGGCCATGGCTTCACTGCAGGGGACCTTGGGCCAAGCACCATTGTAGGAAGTGCAGCCTTTAACATGTTTGTCATCATAGCCCTTTGTGTTTATGTTGTCCCTGATGGAGAAATCAGGAAGATTAAACATCTCCGTGTATTTTTTGTCACTGCAGCTTGGAGCATCTTTGCCTACACTTGGCTTTACCTAATTTTGTCCGTCATATCACCTGGGGTAGTAGAGGTCTGGGAAGGCTTGCTCACTTTCTTCTTCTTCCCAATCTGTGTGGTGTTTGCATGGATTGCTGACAGGAGGCTCTTGTTTTACAAGTATGTCTACAAGAAGTACAGGGCCGGCAAGCAGAGGGGCATGATCATTGAGCACGAAGGTGAAGGGCCACCATCCAAAGCTGATATTGAAATGGATGGGAAGGTAGTTAATTCCCATGTTGAAAGCTTCTTGGATGGCACTCTGGTCCTAGAGGTAGATGAAAAGGATCAAGATGATGAGGAAGCCAGGAGGGAAATGGCTAGGATTCTTAAAGAGCTGAAACAAAAGCATCCGGACAAAGATGTTGAACAGCTGATA?????????????????????????????????????????????????????????????????????????????????????????????????????????????????????????????????????????????????????????????????????????????????????????????????????????????????????????????????????????????????????????????????????????????????????????????????????????????????????????????????????????????????????????????????????????????????????????????????????????????????????????????????????????????????????????????????????????????????????????????????????????????????????????????????????????GCCTATGGAGGGGAAAGAGGTGGATGAGTCTCGCAAAGAGATGATCAGGATCCTTAAGGACCTGAAGCAAAAGCACCCAGAAAAGGATTTGGACCAGTTGGTGGAGATGGCCAATTACTATGCCTTATCTCACCAGCAAAAGAGCAGAGCTTTCTACCGGATTCAGGCAACCAGGATGATGACGGGAGCAGGAAATATTCTCAAAAAGCATGCAGCTGAGCAAGCCAAGAGGAGTACTAGCTTGCACGAAGTGCAGCTGGAGGAGCCTGAGGACTTTATCTCAAAAGTCTATTTTGATCCTTGCTCCTACCAGTGTCTGGAGAACTGTGGTGCTGTTCTCCTCACCGTTGTCCGGAAAGGAGGGGATGTGTCCAAAACTGTTTATGTGGACTATAAGACAGAGGATGGTTCTGCCAATGCTGGAGCTGACTATGAGTTTACAGAAGGGACTATTGTTCTGAAGTCAGGGGAGACCCAGAAAGAGTTCTCCATAGGAATAATCGACGATGACATCTTTGAAGAAGATGAGCATTTCTTTGTACGCCTCAGCAACCTACGAGTGCTTGAAGCAGATGAACCTCCTGAACTGAACAACTTGCCATACCCCAAGGCCATATTGGCCTCTCCCTGTGTTGCTACTGTGACTATACTAGATGATGACCATGCAGGTATCTTCACCTTTGAGTGTGATGTGATACATGTCAGTGAGAGCATTGGAATAATGGAGGTGAAAGTTCTTAGGACATCTGGTGCCCGAGGTACAGTCATAGTCCCCTTTAGAACAGTTGAAGGAACAGCAAAAGGAGGCGGAGAGGATTTTGAAGATGCTTAT????AGAATGCCTGCATGCAAGAAAAGCTGTCCTTAGAATTTCGTGATGCTCATGCCTCCAAGAGCATAAAGAAAGCTCCCATGGAGAAAAAGGAGTTGAAGTTAACAAGACTGAAGCATCTAATGCAGCGATCCCTCAGTGAATCTGATACAGATTCAAATAATTCTGAAGATCTGAAGAATACTCCTGTAAAAAGAACAAATAAGCCAAGGCCACAGCCCATAGTGGAAAACACTGAAAGCACTGAGAATTTGCACCTAATGATTAAGAGGCATACTTTGGCATCAGGTCGCCGGTTCCCTTTTGGAATTAAAGCCTCAAAATCTTTGGATGGTCACAGCCCTTCTCCCACTTCTGAAAGCAGTGATCCTGATAACGAATCCCAGTATCAGACTGGTACTGTATCTCAGAGCCAGTTATCAGGAGATGCATGTCAGTCTAGCCCTGAGACCTCTACTACTCACAAAGTTGCCACAAGTCCCAAGAGTGCACTCAAATCTCCATCTTCAAAGCGCAGAACTGCCCAGAATTTAAAACTCAGAGTGACATTTGAGGAGCCTGTGGTGCAGGTGGAGCAAACAGAGGTTGGTTTAAATGGAGAAAGGGACAAAGAGCGGGGT?????????????????????????????????????????????????CTTCTGTAAATTTCCACGGAGGTTTATCCTTTGACCCATCCCTCTTCTCTCAAGCCATGCCACCATCATGTGAATGTAGCCCTGAAGTCCAGAACTTCAAGGAGACCATTCAGCAGCTGGAAGGTCGCTTGGTGAGGCAGGATCACCAAATCCGAGAACTCATTGCAAAGATGGAGACACAAAACTCTCAAATGGGGGATCTCAAACGTACTATCAGAAATCTAGAGGAGAAAATCACGGAAATGGAAGCACAGCAGTGTAATGGTATTTTTATATGGAAGATTGAGCATTTCAGTGTTTATCTGAAAACCCAAGAAGAAGAAAGACCTGTTGTGATACACAGCCCAGGTTTCTATACAGGGAAACCAGGGTACAAACTTTGTATGCGTTTGCACATCCAGCTGCCAAATACTCCAAGGTGTGCCAACTATATTTCCCTTTTTGTTCATATTATGCAAGGGGAGTATGACAGTCATCTATCCTGGCCGTTCCAAGGCACTATACGCCTTTCTATTCTGGATCAGTCAGAAGGATCGTCAAGGCACAACCATGAAGAAGTAATGGATACCAAGCCCGAGCTGCTAGCTTTC???????????????????????????????????????????????????????????????????????????????????????????????????????????????????????????????????????????????????????????????????????????????????????????????????????????????????????????????????????????????TGTGAAGCTGCAGAGTACTAAAGCTGTCTCCCCACTCCCTCAGCGCCCCCTCCTCCAACAGCAGCAGGTGAAAACTCCCATCAAAGCACCAGGGTTCCTCTCTTCCTCCTCTTCTTCCTCCTCCTCTTCCACCATATCTCCAGGATC---TGGCAGCTCCCACAAGACCCCTAGTTCTGCCTCTGTGTCACTAAGCTACACA---GGGAAGCACCCAAATAGCTCTGGCTCCTCAGGACAATCTTTCAAGTCACCCTTTGTGGCACTGTCCAGGCATGTAGCTTCAACCAGTGGCTCTACATCAAGCATTTCTACAAACCAGAGCTCAACCTCAAGCAATTTGCTGCCAGGTGCATGTCTTCCTT---CTGGGCAGGCTCCCAGTCGCTCATCACCCAGTTCTATGGTGAAGAAGACTTTGGTCTCCCAAAAGTTGACGTTGGTAGCTCCACCAGGGGGTCCAAATGTCAGTTCAAGTGGAGGGACACAAGGGGTGGCCAAGTTGCTGACCTCCTCCCTGAAGCCTGCTGTGGTTAGCAGCACTGCATCCTCTACCTCTATGCCAGTAAGTGACCTCTCAGGAAATCCA????????????????????????????????????????????????????????????????????????????????????????????????????????????????????????????????????????????????????????GTCAGGCTTACTGAAAATCAAAACAGAACCACTAGACTTCAATGAATATAAAGTTTTGATGGCATCCCACGGGTTCACTGGTGCTAGTCCTTTTATGAACGGTAGACTTGGTTCAACAAGCCCAATAGGAGTCCATGCTTCTACGCAAAGTCCAATGCAGCACTTAGGAATGGGAATGGAATCATCTTTACTTGGATTCCCAGCAATGGGGAGCAATTTAAGTGAAGTGCAGAAAGTCCTACAAATTGTTGATAATACAGTTTCTAGGCAAAAAATGGACTGTAGCACTGACGAGATCTCCAAGCTGAAGGGTTATCACATGAAGGACCCTTGCTCTCAGCCAGAGGAACAAGGTGTTACTTCTCCTGGTATTCCACCTGTTGGTCTTCCAGTAGTCAGTCATAATGGTGCCACTAAAAGTATTATTGATTACACATTAGAAAAGGTCAATGAAGCCAAAGCTTGTCTCCAGAGTTTGACTACAGACTCAAGGAGGCAGCTCAACAATATTAAGAAAGATAAGCTACGCCCCCTCATAGACCTGGTAATGGAAGATAAAATGATAGAGAACCATAATATACCCACCCCATTTTCATGCCAGTTCTGTAAAGAAAGTTTTCCTGGTCC??????????????????????????????????????????????????????????????????????????????????????????????????????????????????????????????????????????????????????????????????????????????????????????????????????????????????????????????????????????????????????????????????????????????????????????????????????????????????????????????????????????????????????????????????????????????????????????????????????????????????????????????????????????????????????????????????????????????????????????????????????????????????????????????????????????????????????????????????????????????????????????????????????????????????????????????????????????????????????????????????????????????????????????????????????????????????????????????????????????????????????????????????????????????????????????????????????????????????????????????????????????????????????????????????????????????????????????????????????????????????????????????????????????????????????????????????????????????????????????????????????????????????????????????????????????????????????????????????????????????????????????????????????????????????????????????????????????????????????????????????????????????????????????????????????????????????????????????????????????????????????????????????????????????????????????????????????????????????????????????????????????????????????????????????????????????????????????????????????????????????????????????????????????????????????????????????????????????????????????????????????????????????????????????????????????????????????????????????????????????????????????????????????????????????????????????????????????????????????????????????????????????????????????????????????????????????????????????????????????????????????????????????????????????????????????????????????????????????????????????????????????????????????????????????????????????????????????????????????????????????????????????????????????????????????????????????????????????????????????????????????????????????????????????????????????????????????????????????????????????????????????????????????????????????????????????????????????????????????????????????????????????????????????????????????????????????????????????????????????????????????????????????????????????????????????????????????????????????????????????????????????????????????????????????????????????????????????????????????????????????????????????????????????????????????????????????????????????????????????????????????????????????????????????????????????????????????????????????????????????????????????????????????????????????????????????????????????????????????????????????????????????????????????????????????????????????????????????????????????????????????????????????????????????????????????????????????????????????????????????????????????????????????????????????????????????????????????????????????????????????????????????????????????????????????????????????????????????????????????????????????????????????????????????????????????????????????????????????????????????????????????????????????????????????GACACTATACTACACCAG-TGTCCGCCAGAAAATTACGAGCGAAAAGCTTAAAACTCAAAGGACTTGGCGGTGCCCCAAA-CCAACTTAGAGGAGCCTGTCCTATAATCGATACTCCACGATAAACCTAACCAATTTTAGCC-CTTTCAGCCTATATACCGCCGTCGCCAACCTACTCCCTGAGGAAAAAACAGTAAGTAAAAAAGTTTA-ATAACTAAAACGTCAGGTCAAGGTGTAGCTAATAAATTGGAAGAGATGGGCTACATTTTTTAAAA-TAAAAAA-TACGGCACGGAGCTGTGAAATCAGCTCCTAAAGGAGGATTTAACAGTAAAATTAGCAAGAAAACTAATTTTTTCTTCGACCAATTTGCAATCCCTCAAGTACTAGGTATTCCACTAATCTTAATTGCTACTATTACCCCAACTTTACTAATTTTAAGCTCATCAAAACGATTAATTCAAAACCGCCTATTAACCCTACAGACATGACTATCAAAAACCTTTACAAAACAACTAATACTACCAATTAACCTACCCGGACATAAATGAGCATCAATACTGTTAGCCCTGACACTTCTACTCTTATCATTAAATTTACTAGGCCTATTACCTTACACATTTACCCCAACAACCCAACTATCAATAAACATAGCACTTGCAGTACCAATATGACTAGCAACAGTATTAATTGGAATACGAAACCAACCAACAATTTCATTAGGACACCTACTACCAGAAGGTACTCCAACACCTTTAATCCCAATCTTAATTATTATTGAGACTATTAGTCTGTTTATCCGACCACTAGCTCTTGGAGTACGGCTCACTGCAAACTTAACAGCAGGACACCTACTAATCCAACTAATCTCAACAGCAGCTTTTGTGCTTATACCATCAATAACCTTAACAGCATCAATAGCCTTTGTTGTCCTCATTTTATTAACCGGGTTAGAAGTAGCAGTTGCAATAATCCAAGCCTATGTATTCGTACTTCTATTAAGCCTATACCTACAAGAAAA-----CTTCGGCTCACTATTAGGCATCTGCCTAGTAATACAAATCCTAACTGGACTTTTCCTAGCCATACACTACACAGCAGACATCTCATCTGCCTTTTCATCAGTAGCCCACATCTGTCGAGATGTACAATACGGCTGATTAATCCGAAACCTCCATGCAAATGGAGCTTCAATATTCTTTATCTGCATTTATATGCATGTTGGACGAGGCCTGTACTACGGATCCTATATATTTAAAGAAACATGAAACCTAGGTGTTATCTTACTCCTACTAGTAATAGCTACCGCCTTCGTTGGGTACGTCCTACCATGAGGACAAATATCATTCTGAGGGGCTACAGTAATTACCAATCTTCTATCAGCAGTTCCATATATCGGAACAACCCTAGTAGAGTGAATCTGAGGGGGTTTCTCAGTTGATAATGCAACACTAACTCGATTTTTTACCTTCCACTTCCTCCTACCATTTGCCATTATTGGTGTTTCAATAATTCACCTTCTTTTTCTTCATGAAACCGGATCAAATAACCCAACCGGACTAGAATCAAACACAGACAAAATCCCATTCCACCCTTACTTCTCATACAAAGACATCCTAGGCGCCCTACTACTAATCATTATTTTATTACTTCTAGCCTTATTTTCACCAAACCTATTAGGAGACCCAGAAAACTTCACACCCGCCAACCCACTCGTCACACCCCCACACATTAAACCAGAATGATACTTTCTATTTGCCTACGCCATTTTACGATCAATTCCAAACAAACTAGGAGGAGTTTTAGCTCTACTATTTTCAATCTTAATCCTAATACTAGTCCCACTTTTACACACATCAAAACAACGAAGCACTATATTCCGCCCAATATCACAAATTATATTCTGACTACTAATCTCAGACGTACTTATTCTCACATGAATTGGAGGCCAACCAGTTGAACACCCATTTATTATTATTGGTCAACTAGCCTCAATTATTTACTTCGCATTATTCCTTATTCTTATGCCAATAACATCCATTTTAGAAAACAAACTACTCAAATGATAAC-------------CTAAGCCTCTGTAGCTAAAATC---CTAAGCACTGCAATTCCTACCTCTAACCCTTGCCATATGCCTCTGACATACAGCCCTTCCAATCTCAACATTTAGCCTACCACCACAACAATAAACCGGACGTGTGCCCGAATTCCTAAGGGTTA---------CTTTGATAGAGTAAACAACAGAGGTTAAAATCCTCTCACTTCC-TAGAAGAAC---AGGACTCGAACCCGCACATAAAGACTCAAAATCTTTAGCACTCCATTATACTACCTTCT-----AGTAAAATCAGCTAAC-TAAGCTATCGGGCCCATACCCCGAAAATGTTGGTTTAAACCCTTCTTTTACTAATGAGCCCAACAACAGCCACAATCCTAATTTCAAGTCTAGCCACAGGCACAATCATTACAGCATCCAGCTTCCATTGACTTATAGCCTGAATCGGCCTAGAAATAAACACCCTAGCTATTATTCCACTAGTATCAAAACAACACCACCCTCGAGCAACAGAAGCTGCAACAAAATACTTCATAACACAAGCAGCGGCATCTGCCACAATCCTATTCGCAAGCACAATAAATGCATGACAAACGGGAACCTGAGACATCATCAACTCTACACAACCAACAGCAAATACACTACTAACAATAGCCCTGGCAATAAAACTAGGACTTGCCCCAATACACTTCTGACTACCAGAAGTACTGCAAGGATCAAACATAAAAACTGCAATAATCATTGCAACATGACAAAAACTAGCCCCAATAGCCCTAATTGTTCAAATCCACAATAACCTATCAACCACAATTCTACTAACAATAGGAATAATCTCATCACTAATAGGGGGCTGGGCCGGACTAAACCAAACTCAAACACGAAAAATCATAGCCTATTCATCAATCGCCCACCTCGGCTGAATAGCTGCAATCACCACAATTATACCAAATATTATACTACTAAACCTAACATTATACCTATTAATAACAACCTCAATATTTTATACACTAATCCTATTAAACTCCAAAAACATCAAAGATTTAGCAACCTCATGAACAACCTCCCCTACAACGACCTCCATAACAATACTGATCCTTTTATCCCTAGGAGGACTACCACCACTAACAGGGTTTATACCAAAATGATTAATCCTCGAAGAACTTACAACCCAAAACCTAACAACAATAGCAACAATCATAGCCATCTCAGCCTTACTTAGCCTTTTCTTCTACCTACGGCTAAGCTATACATCAACTATTACCCTTTCCCCAAACACAACAACAACAAAACACAAATGACGATTCAAACAAACAACAAACACACTACTACTAACGACCACTA---TTCCAATATCAACATTAATATTACCCATAACCCCAATACTATTAATATAGAAGCTTAGGATAA--TTTAAACCAAGGGCCTTCAAAGCCCTAAATAGGGA--CCACACCCCTAGCTTCTGATCAATAAAACCTGTGTAACACTAATACACATCTCCTGAATGCAAACCAGGCACTTTAATTAAGCTAAGGCTTCTCT---ACTAGATAGGCGGGCCTTGATCCCACGA-AAAATTAGTTAACAGCTAAACACCCAATCCAGCGGGCTTCTATCCGCTTTCTCCCGTCACTTCTAAAACGGGA--GAAAGCCCCGGGGCAC-TTTATGGCCCTACTTCAAACTTGCATTTTGACGTG-TAAACACCTCGAGACT-TGATAGAAAGAGGAATTAAACCCCTGTAAATAGGAC-TACAGCCTACCGCCTAAACTCTCGGCC---------ACCCTACCCGTGTCCATTAACCGTTGATTCTTCTCAACA???????????????????????????????????????????????????????????????????????????????????????????????????????????????????????????????????????????????????????????????????????????????????????????????????????????????????????????????????????????????????????????????????????????????????????????????????????????????????????????????????????????????????????????????????????????????????????????????????????????
Phrynosoma_platyrhinos  ??????????????????????????????????CAAGATCCAAACCTTTGATGCTAATTGCTCTAAAACCACAGGATAAAAAGCCTATGGGACTTCCTCAGAGGATGGGTCCCCTGTCCCCTGGAAATGTTCGCTCTCTTCCATCACAGCAAATGATGAATCGACTAAATATACCAAAGTCTACATTAAATTCTGGAGGAGTGAATATGATGTCCAACGTTCACTTACAGCAGAACAACTATGGAATGAAATCGGTTCCACCCAGTTATGTTAGCCACACAGGAGGAAGGCTAAGCCTGAGTGGCAGCTCTCCAGTTTCCCTATCCCAGCAGTCTCAATCAATGAAACAGTATTCTCCAAGTGGAAATGGAAGACCCTA---CTCTCTTGGAGGGGAACCAAGATCGCAAGGTACAGCAAGGTACTCTCTTCAGTCTGCCAACTCATCTTCACTTTCATCAGGCTCATTGAAAT---CATCATTGGCTCAGTCTCAAGCTGCATCCAGAGTATTAGCCCAGTCTACACCCAAGCCTCTTGGTGCTGG------------------TGTCAATACTTCCTCAACTCAAAAATGGAAAATCTGTACAATCTGTAATGAGCTGTTTCCAGAAAATGTGTACAGTGTTCATTTTGAGAAAGAGCACAAGGCTGAAAAGGTGCCTGCAGTAGCTAACTACATAATGAAAATACATAATTTTACTAGCAAATGTTTATACTGTAATCGCTACTTGCCGACTGACACATTGCTTAACCACATGCTAATCCAT?????????????????????????????????????????????????????????????????????????????????????????????????????????????????????TCAAATAAAATCTCCTTTGAAAGGAACCTTTTTGTGGACACCAGGGATGAATTGGGTAATGTAATGGCGAGCGATTGGCAGGAAAATATTTTGCCAGTGAGGAATAACAGCATTCTCAAACAAGAGCAGACTGAGTGCCCCCAGGAAAATAATTTAATGCTTCCTGAAGACAGTATGGGCATTTTTCAGGATAACAAAAATAATGAACTGTACAACATTATGAAAACTCTAGGTGTTGACTTTGAAGATATAAAAAGTTTTCAGCAAGATGAAGACTTTTTTAAGAATGAACTTTCTGGTGTGGATGACATTAGAGACATTGATATAACTGATGAAATCTTGACCTATGTTCAGGAGTCCTTAAATAAGACTGACCTGTTGTACTCAGGTTGC---------------------CCCATGGTTCAGAACGCCACATGCTTAATGCAGCAA????????????????????????????????????????????????????????????????????????????????????????????????????????????????????????????????????????????????????????????????????????CTAGTTAGAGAACATACAGTTGAGACTGAAAGGCTTCTTGCCCAACAAAAAGTAGATCTGGAGAGAACTTGGAATTTACATTCTGGTAATACTAATGAAGAGCAGGTACACTTAATGAATATTGAAATGAATGAGTTGAATCAGAAGTTGCAGGATGCTAACTATCAGAAAGAAAATTTAAGACAAGATTTGTCTCAACAGCTTAAACTGGTATCCTTGGAAAAGGCTTCTTTACAAAATCAAGTTGATGATCTTTGTCAAGAGCTGAGCTTTGCAAGAGAGCAAATTCAGAGAGCTAAGCAAACTATAAATGAAAAAGATTCCAAGTTGCATGAGATAGATGTGTTACAAAACACTGTTGGARATCTGAGAGCCCAGCTTACATCTGCCTCTGAGATTAAACAAGAACTAGAATTAAAACATGAAACAGAAGTTACAAATTACAAAATAAAACTTGAAATGCTAGAAAGAGAAAAGAATGCAGTCTTGGACAGGATGGCTGAATCTCAAGAAGCTGAACTCGAGAGACTGAGGACTAAACTTTTATTCAGTCATGAAGAAGAGCTATCAAAACTCAGAGATGACTTGCAACAAGAGCACAGAATAAACATAGAAAATCTTAAGGAGAATATGGCTATGCAAGCTAAGCAGCAGTTAGATGACTTACAAAATGAAATGAGCAAAAGGATAGAAACTATGCAATTTGAAAATGATAACTTAATAAGAAAACAGGCTGAGCTTACGTTAGAAATATCAAGTTTAAAAGATTTGCACCAGTCTGTTCTAAATTCTAAATCAAAAGAAATGCTGCTTCAAATCAGTGATCTCCAGAAAGAGATAGAAGTTCTTAGACAGGAAGAAAAAGAAAAGGGTATGCTGGAACAAGAAGTTCAGGTGTTGCAACTTAAAACAGAATTACTGGAGAAGCAAATGAAAGTACGAGAAGATACACTTCAAGAAAAATGTTCGCTGCTTGAAACACAAAATAATATTCTTGAAGATGAAAATAATGCTCTGCAAAAGAAATTAAAGAATTATACTGTTGGGAATATGGAAGAAAGCTTGATTTTCACTGATGGAATTGGTTCCAAGTCAGAGGACTTTGATTTGCAAAAAAGAATAGAAGAGTTGATAACTGAAAATGAAAAGTTACTAAAACAAGATGCTGAACATAAAGCAGAGATTGAGAAGCTAAAGAACACTTTTTCATTTGCTGAGAGGAACTTTGAGCATAATTATAAGGAGCTCCAAGAAAAGTATGCTTCTCTATTAAAGTTAAAATTAGATTTAGAAGATAACAYAGGCAAGCAAGAGGCTGAAAACAAAGCCAGGATCCAGGCATTAGTGACCCAGTATTTACAAAGAGATATGCCAGTTGTATTGAAGGCTGAAAACACAGTTGTTCATGGTAAGAGGGAGAAACTCTTAAGATCTGAAACATATGATATTGAAGAGATAGTAGAAAAAGATGTGGCTGAAGTGTGCAAGTGTGCTGAGTTCTTGGGAGTACACGACATTGAAGAATCTTGCTTTCAGTTTCTCAAATTCAGATTTCTGGACAATAAACCAGACCAGCAGGAATACCAAAAAAAGAAATGTTGTAAACCACGTTGTCAGAAGGAGTACCATAAAATAGATGTGGCAGATGATGGGGATTTAGAAATAGATGATGGGAATATTTTGCAAAATGACTGCATTCAGAACTCTCAGCTGAAGGCCTCCAAAGGTGAACAAAATGCAGAAGTTCCTCTTCTGCAAGATTATACTAATAAAACATGTGAGTCTGTAGCAGAAAGGGGACTTGTATTTGGTTTAGAGACCCAATGTCCCAAATACAGGAAGTTCCAAAAAGCTTTAGGAAGTGATAAAGTCCCAGTTGTTGAGTCCAGTTCAAATATTAAAGAAGTTCAGGTAACATCTGCTGCAACTATTCATCAGACTGACCCAAATACCAGTGGTGCTATACAAAAAAACCTTGAATGTATAGCTGTGCATCCAGATTCAAAATGTGCTGATGCTCAGGTAAAAATGGAAGATGATGGGAAACAAGATTTCTTGAAAGAGACAGTTTCTGTATTCCAAAGCRTTGACTCTTCATCAGAGAAGATGGATTGTGCTTTTGAGCCCCATAATTCTTCTGTTGCCACTCATGGACTTTATCCTCCTCCTTTCATAAATCCTTATGATCAATATTGT------ATGCAGGGAGGTATGCAGAGCAATTCAGAGGCAGATGAAAAAATTGGCATTGTTACCAGCAATTTTGGAGATTGCAAGCCTGTTGGTGAATGTAGTCCTGATGAGTCCTCACCTTTGAAATCTCACTTGTGTGACAGAGGAAACATGAACAGTACTTCACCTAACAATCGCAGCAGTGTGGAGAGGGAGATAGCAGAACAACTAGCAAAAGGATTTTGGAGCGATGTTTACAGCACAGATACAGCCTGTCCAGTAAACCTGTCTCCTGCCTCCGTTAAAGAATTTTCAGAGCAGGGCTGTTCTGAAAAGAAAAGCGAATGTCCCTGGTTAGGTATCCGGATCAGTGACAGCCCAGAGCATGGTCCTCCAAGAACTTTTGCGACTTTGAGCTCTGTCACTTGCCCTTTCATCAGTAACTTCAGTAATGAAAATGGTACTGAGACTAATAGTGGAGATTGTGTTTCAGAACCACAAYCCGAACAATGTCCTTATGACTGTGTGGTAACCTTGGAAGAAGATTCT?????????????????????????????????????????????????????????????????CAGTTGCATGAAAGCTGCCCCAATGAAAGAAGTTAGCCTCAGAGGACAAGGCAGCTTGGCTTATCCCGGTCTTCGGACACAGGGAAATTTGGAGAATCTAGGTGGGCCCAATGATGCCACAAGAGGATTGACATCTTTAGCAGACACTTTTGAACATGTCATAGAGGAGCTCCTGGATGAGCAGCAGGCCATCCAGCCCAGCAAGGAAAACAAGGATGCAGACTTGTACTCATCTCGGGTTATGCTAAGCAGTCAAGTGCCTTTGGAGCCTCCACTTCTCTTTCTGCTTGAGGAGTATAAAAACTACTTAGATGCTGCAAACATGTCCATGAGGGTCCGACGCCACTCTGATCCTGCTCGTCGTGGAGAGCTGAGTGTGTGTGACAGTACTAGTGAGTGGGTAACAGCGGCCGAGAAAAAGACTGCGGTGGACATGTCAGGGGCAACGGTTACCGTCCTCGAAAAAGTACCAATGCCTAAAGGCCAATTGAAGCAATATTTTTATGAGACCAAATGCAACGCAAAGGGATATACGAAAGAGGGCTGCAGGGGCATAGACAAGAGGTACTGGAATTCCCAGTGCCGAACTACCCAGTCTTACGTGCGAGCTTTCACCATGGATAACAAAAAAAGAGCTGGATGGCGGTTTATAAGAATAGACA?????????????????????????????????????????????????????????????????????????????????????????GTGCTGCAATATGTGGCCAAACATGAGAATGCCAAGGAACTAAAATCTTCCCAGCTCATCAGCCACCTACACAGAGTGGCCTCTGAAGTTCTGCAGACAGGCGTCAGCAGAAAGCTAGCAGATGCTGCACCTAAGCTCATGGACCTGAAGGAAAAGTCTGGTTCTCTGACCAAAGCTGCTGAGGTTCATGGGAAAAACTGTGTGCCTGTGATTCAGAGGACTTTTGCCCACTCAAGTGGTGAGCAGAGTGGTAGCGACACAGACACAGACAGTGGATATGGTGGAGAACTAGAAAAAAATGAYTCCAAATCTGACATGCAGTATTTTAAAAAGGACACTGAACTCAAGTATGCTGTCCAGGAGAGAATCAGTTCTATCAAGCAAGAGAGTGAGGACCCACCTGCCAAAAAGACCAGGATGGAAATGTCAGAGGAT---GAAGACCACTTTAGCAGTGATATGCTTGGGTCTTCTTCCAGCAGTTTCTTGGGTCCTCATCCCCACCAGCCACCTCTGTGCCTGCCTTTCTATTTGATTCCACCCTCAGCAACAGCCTACCTGCCTATGTTGGAAAAGTGTTGGTACCCAGCTTCTGTACCGGTCTTGTATCCCAGCCTCCCAGCTTCCACTGCAGCACTTTCAGGTTTAATGAGCCCAGAGAAGATGTCTTCTCCTTTATTAATGCCTCAGCAGCTCCCTTCTCCAGTACCATCTCATTCCCCCATGGACTCTACTGTTCTGCTTCAAGCTTTGAAGCAGATGTCTCCT????????????????TTATAAAGCCAGAGGGAGAGGCTTCCAAGGACCCTGTCACAAGACTTTTGGACACACGCTTAATACATCACAATGTCAGCAAATGGGAAACCTTTGATGTAACACCAGCGATAAGGAGGTGGGTTGCACATGGACAACCCAACCAYGGTTTTGTGGTGGAAGTGGTGCACTTGGACAACAAGAGTAGTGTTTCCAAGAGACATGTCAGGATCAGCAGGTCATTGCATCAGGACAATGGGAGCTGGTCTCAGATCAGGCCGCTGCTAGTAACTTTTGGGCATGATGGGAAGGGACACCCTCTACATAGGCGAGAAAAACGTCAGGCAAAATATAAAGAACGCAAACGCCATAAATCCCATTGCAAAAGACATCCTTTGTATGTGGACTTCAATGATGTAGGGTGGAATGACTGGATTGTGGCCCCACCGGGTTATAGTGCCTTCCATTGCCGTGGAGATTGCCCCTTTCCATTGGCAGATCATCTCAACTCCACAAACCACGCCATTGTTCAGACTTTGGTTAATTCCGTGAATTCCAAAATTCCCAAAGCTTGCTGCGTGCCGACAGAACTGAGTCCTATCTCCATGCTC??????????????????????????????????????????????????????????????????????????????????????????????????????ATTGATCAGGAAGTAAAAGAGAGGGCAATCTCCTGTATGGGTCAAATCATTTGCAGTCTTGGTGACAATCTTGGATCTGACTTACCTAGTACTCTTCAGATCTTCCTAGAGAGACTGAAAAACGAGATCACTCGGCTAACCACTGTGAAGGCTTTGACTCTTATAGCCGGTTCTCCTCTGAAGATAGATCTAAGGCCAATTCTAGGAGAAGGTGTTCCTATTCTTGCTTCATTTCTCAGAAAGAACCAACGAGCTTTGAAACTTGGAACACTTGCTGCTTTAGACATTTTAATCAAAAACTATAGTGACAGTTTGACAGCTGCCATGATTGATGCTGTCCTAGATGAGCTTCCACCTCTTATTAGTGAGAGTGATATGCATGTCTCACAAATGGCGATCAGTTTTTTGACCACACTAGCTAAAGTTTATCCTTCCTCTCTCTCAAAAATCAGTGGGTCCATACTGAATGAACTTATTGGGCTAGTGAGGTCACCACTTTTGCAGGGTGGAGCACTTAGTGCCATGCTAGAATTTTTTCAAGCTCTGGTTGTAACTGGAACAAGTAATTTGGGTTATATGGATTTATTACGCATGCTAACAGGGCCAGTGTATTCTCAGAGTACAGCACTTACTCATAAGCAGTCTTACTATTCCATTGCCAAATGTGTAGCTGCCCTTACACGAGCATGCCCCAAAGAGGGACCAGCAGTAGTAGGTCAATTTATTCAGGATGTCAAGAACTCAAGATCTACAGATTCT????????????????????????ACAGCAAGAACAGGAACTGAGATTGACAAAAACATTATCAGGAAGAAGGTGTATCTCCGAGGGTTTTCCACCAGCAACTTGAAAGAGTATACTAGAATGTTCTTCAAAGATGAAGGATACCGGACTTTGGTTCTCAACCAGCTTGAAGCAAACCCAAATCTCTGCAGTTTATGCTCAGTACCTTTATTTTGCTGGATTGTTTTCAAATGCTTTAACCATTTTCATTCCACATTTGACAGCCATGAGCTCCAAGACATCACAGTCACTTTAACGGACATTTTCTTGCTTATGACTGAGGTCCACTTGAACCGGACTCAGAAAACAAATTTGCTGAACAAGAACACAAGGAGCCAAGTGGAGACATACAAGATCAACAAGAACATTTTGTTTTCTCTGAGTAAAATAGCACACACGGGAATGCAGAAGTCTCTCTTTGTCTTTGAACAAGATGAAGTTCTCATGGACCTTTCTGAGCAGAACCTACACTTGGGTTTCCTCAGGGCAATTCCTGACTATGGAAGCTGCAGTGATCAATCTTCGTATGAATTCCTACACTTGACTTTGCAGTCCTTTTTTACAGCTTTGTTCCTGGTCATGGAGGAGAAAGTGGGTGCAAAAGAGTTGCTGCATTTCTTTGCAGAATGTTCTACTCTTGACACCTCTCTATCCAATTGCTTTCCAGTGACCTGGTTGAAAAATCGTCATTCGACAGGAGAGGATCCTTTCAGGAATAATGAGCACTTTCATTTTACCAACCTCTTTCTTTGTGGCTTGCTTTCTAAGGCAAAGCACAAACTGATGAGACATCTGGTTCCGTCAGCCTGCATTAAAAAGAAAAGGAAGGTGCTTCTTGCTTATTTCTCAGAAAGCATGAAGTTCCATGTCAAGGGCCTTACCCGAGCAAGGCTGAAGGACTACAAGCAG??????????????????????????????????????????????????????????????????????????????????????????????????????????????????????????????????????????????????????????????????????????????????????????????????????????????????????????????????????????????AGGGTGACATGCTCCCTCTGCGGACTTACGGTATGTTTTCTATGGACTTCACTGACGAAATGGCCACAGAGTCCCTTAATGCAGGAAAAGTAAAAGTCCACCTGGACTCTGCCCAAGTCCAGATGGCGGGACACCTGAAAGGCATGAAGCTTTGGTCTCTAAATCCCCAGACAGGCTTATGGGAGGAAGAAGGGGACTTCCAACATGACCAGAGTAGGCGCACCAAACGAGAGGAACGGACATTTCTGGTTGGCAACATGGAGATAAGGGAACGGAGGCTTTTCAACCTGGATGTCCCAGAGAGCAGGCGGTGTTACATCAAGGTGCGTACTTACAGGAGCGAGAGGTACCTGCCCAGTGAGCAAGTTGCAGGGGTGGTGGTTTCGGTCATCAACTTGGAACCAGCTGCTGGATATTCTTCCAATCCTAGAGCTTGGGGTCGCTTTGACAGTGGAGTCACCAGCTCCAATGGGGCTTGTGTACCAGCCTTCTGTGATGCCCAAAACCCAGATGCCTACAGTGCTTACGTCATGGCAAGTCTTGGGGGAGAGGAACTTGAGGCTGTCGCTTCATCTCCAAGGCTTAATCCTTTTGCCGTTGGAGTCCCACAGCCCTACCTCAATAAACTCAGATAT??????????????????????????????????????????????????????????????????????????????????????????????????????CTGAGGAGTATGACCGACAAGTATAGGCTACACCTGTCTGTGGCTGACCTTCTCTTTGTCATCACTTTGCCCTTTTGGTCTGTGGATGCCGTCATCAACTGGTACTTCGGAAATGTCTTGTGCAAAGCGGTCCATTTCATTTACACAGTCAACCTGTATAGTAGTGTCCTCATCTTGGCCTTCATAAGCTTAGACCGGTACCTGGCAATTGTACATGCTACCAACAGCCAGAGACCAAGGAAATTATTGGCTGAAAGGATTGTCTATGTCGGCGTTTGGCTGCCTGCCCTGCTGTTAACTGTACCTGATATAATATTTGCTAGCACTAGCGAGGTCGGTGGAAAATATGTCTGCCAGCGATTTTACCCTCATGACACCTGGTTGATTTCCTTCAGATTTCAGCATATTTTAGTAGGTCTTGTTTTGCCTGGCATTATAATACTGACTTGTTACTGCATTATCATTTCTAAGCTGTCACACTCAAAAGGCCATCAGAAGCGCAAAGCCCTTAAGACCACTGTCATCCTGATTGTTGCGTTCTTTGCCTGCTGGTTGCCATACCACATTGGCATCAGCGTAGACACCTTTGTCCTCCTTGGATTCATCGAGTATAGTTGTAACTTTGAAGCGATACTACACAAATGGATCTCCATTACTGAAGCCCTAGCATTT????????????????????????????????????????????????GGCAGCAGTGGTACTTTGCCCAATGGGTTCAACCTCCAGCTGGGCACCACCGGGACCAAGAAGAAGCACTCTGGGTTGCCCCGCTGGAGCCGCCGAGAGATCTGCCTCCTCTCCGGACTGGTTTTTGCAGCCGGCCTCTGTGTCATCCTGGGCTGCATCCTGGTACTGAAATACCTGGCCCTGGAGCAGGACGCTTACTGCTTGGAGGGCTGCCAAGAACGGAAGGCCTTCACCAAAGCCTCCCGCTTCATCGCCACCAACATCGACCCCACCATTGACCCCTGCAAGGACTTCTACTCCTTCGCTTGCGGGGGCTGGCTCCGGCGGCATGCCATCCCCGAGGACAAGCTGATCTATGGGATCATTGCTGCCATTGGGGAGCAGAATGAAGACAAGCTCCAGCGCTTGCTCTTGCAACCCGTCCGGAGGTCCTACCTGGCCTCAGCCGAGCGCAAGGTCAAAGAGTTCTTCCGTTCCTGTCTTGACATGGCCGAAATTGATCGTCGGGGGCCCCAGCCCATGCTGGAGGTCATAGAGGACTGCGGTGGATGGGACATG?AAGACATGGTTGTACAGCTCCTGTCTAGTGAAGAACTGGAGACTGAAGATGAGCGGTTAGTTTATGAGTCAGCTATGAACTGGATTAATTATGATCTGAATAAGCGCCACTGTTATCTACCAGAACTGTTGCAGACAGTGAGACTTGCACTTCTGCCTGCCATCTATCTTATGGAGAATGTAGCTACTGAGGAGCTCATTACCAAGCACAGGAAGAGCAAAGACATTGTAGAAGAAGCAATCAGGTGCAAGTTGAAGATTTTGCAGAATGATGGCGTAGTCACCAGTTTGTGTGCAAGACCTCGAAAAACTGGCCACGCTCTATTTCTTTTGGGAGGGCAGACTTTTATGTGTGACAAGTTGTATTTGGTTGACCAAAAAGCAAAGGAGATCATTCCTAAAGCTGACATTCCAAGCCCAAGGAAAGAGTTCAGTGCATGTGCTATTGGCTGCAAAGTCTATATTACTGGTGGCCGAGGTTCTGAAAATGGCGTCTCTAAAGATGTTTGGGTGTACGATACGCTTCATGAAGAGTGGTCCAAGGCTGCTCCCATGCTAGTTGCACGATTTGGCCATGGTTCTGCTGAACTCAAACACTGCCTTTATGTTGTAGGAGGCCACACAGCAGCCACTGGTTGTCTTCCAGCATCTCCTTCAGTATCTTTAAAACAAGTAGAACAGTATGACCCCGTGACCAACAAATGGACAATGGTTGCCCCACTTCGAGAAGGAGTAAGCAATGCAGCTGTAGTGAGTGCAAAGCTGAAGCTTTTTGCTTTTGGTGGTACTAGTGTCAGCCATGATAAGCTACCCAAAGTTCAGTGTTATGACCTGTGTGAGAACAGGTGGACAGTACCAGCCACATGCCCCCAGCCATGGCGATACACACCGTGTGAAGACATCATGGGCTACAATTTTCTCAGAGTCCTCATATGGTTCATCAATATTCTCGCAATCATGGGGAACCTGGTTGTTTTGATCATCTTAGTCAGCAGCCAGTATAAGCTCACAGTCCCTCGATTCCTAATGTGTAATCTTGCCTTTGCAGACTTCTGCACAGGCATCTATTTATTGCTCATTGCAATCAAAGATGTGCAAACCCAAAGTCAGTATTACAACTATGCCATTGACTGGCAAACTGGTGCTGGTTGCAATGCCGCTGGCTTCTTCACTGTCTTTGCCAGTGAACTTTCCATATACACACTGACTGTCATCACACTGGAACGATGGCACACCATCACCTATGCCATGGAACTGGACCGCAAAGTCCGCTTTCGGCATGCAGTAGTCATTATGCTTGTGGGATGGGTCTTTGCCTTCACCATAGCTCTCCTTCCCATATTTGAAGTCAGCAGCTACATGAAAGTCAGCATCTGCTTGCCTATGGATATTGAAACTCCCCTTGCCCAGGCATACATCATGTTTCTGTTGGTATTAAACATCTTAGCTTTCATCATCATCTGCACCTGCTACATCAGCATCTACTTCACTGTGAGGAATCCCAATGTCTTCTCATCCAACAGCGACACCAAGATTGCCAAACGTATGGCTATCCTGATCTTCACAGACTTCCTCTGCATGGCACCCATCTCCTTTTTTGCCATATCAGCATCTCTCAAGGTCCCTCTCATCACCGTGTCC?????????????????????????????????????????????????CAATTAGTTTAAAGGATTACAATTGTGTCCCAAAATCTGTGGCATACACACACCGTGGAGGATATTACTTTATCAACTGTAAGCCCGACACTACTGGAGCTATTCTACCACAGCTAATAGTTGACAGTGTCACAGATTCTGTTATTGGATACAATGGGGATGTCACAGGAACTCCATATATCTCTCCAGATGGTCACTATCTAGTCAGTATTGATGATGTGAAAGGGCTCATGAAGATCCAAACCATTACAGTTAGAGGTGAAATACAGGATGCCTTTGACATTCACACCAACTTGCATATATCTGATGTAGCTTTTCAAGCATCATTTACTGAAGCCCATCGATATAATATCTTTGGTAGCTCTACCACACAAACTGATGTGCTCTTTGTAGAATTATCCTCTGGCAAGGTGAAGATGGTGAAGAGTCTTAAGGAACCTCTTAAGCCAGATGAATGGCCTTGGAACAGTAAGAACCGGTTAATTGAAGGCAGTGGTCTCTTTGGTCAATACCTGATGACACCTTCCAAGGAATCCTTGTTTATACTAGATGGACGACTGAATAAGCTAAAT??????????????????????????????????????????????????????????????????????????????????????????????????????????????????????????????????????????????????????????????????????????????????????????????????????????????????????????????????????????AAGCCGGGCAAGCCCCGGAGTACCACCAACATTTTTGTGCTCAACTTGAGCATTGCTGACTTGGCCTACCTGCTCTTCTGCATCCCTTTCCAGTCTACGGTGTATATGCTGCCCAGCTGGGTGCTGGGCACCTTCATCTGTAAGTTCATCCACTACTTCTTCACCGTCTCCATGTTGGTCAGCATCTTCACCCTTTCGGCGATGTCTGTGGACCGCTACGTGGCCATCGTCCACTCGCGGCGGTCCTCGTCCCTGCGGGTGTCCCGTAACGCACTGCTTGGTGTAGGGCTCATCTGGCTGCTCTCCATTGCCATGGCCTCCCCTGTGGCCCACCACCAGAGCATTGTCCACCAGAGCATCATCAACCAGACTTTCTGCTGGGAAGTGTGGCCCAATCTTCAACACAAGAAAGTCTATGTGATC????????????????????????????????????????????????????????????????????????????????????????????????????????????????????????????????????????????????????????????????????????????????????????????????CTGTATCTTTCCAGCATGGCTTTCTCTGACCTGCTAATTTTTCTCTGTATGCCCCTGGATCTCTTCCGCCTCTGGCAGTACCGGCCCTGGAATTTCGGGGATCTTCTCTGCAAGCTCTTTCAGTTTGTCAGTGAAAGTTGTACCTATGCCACTATCCTCAACATCACTGCCTTGAGTGTGGAGAGGTATTTTGCCGTCTGCTTTCCACTCTGGGCCAAGGTGGTGATCACCAAGGGAAAAGTCAAGCTGGTAATTCTAGTGCTCTGGGCTGTATCTTTTGTCAGTGCTGGCCCTATTTTTGTCTTGGTTGGGGTTGAACATGAGAATGGGACCAATCCCCTGGACACAAATGAATGTCGGACCACAGAGTATGCGATCCAGTCAGGGCTCCTGACCATTATGGTGTGGACATCCAGCATCTTCTTTTTCCTGCCGGTCTTTWGCTTG?????????????????????????????????????????????????????????????????????????????????????????????????????????????????????????????????????????????????????????GCCTCTGCAGAAAACATTCCAGAACTTCCTGATGATTACAGTGGCAATTTAGAAGATGTTAACAGTGATTGTCCTACAGAATATCTGAAAAGAATAAACCTTACTGGGAAGCCTCCTAATATTTTAGTCTATGTTGGTTCTGACCCTAAAAAAGTAAAATTTGAAGAAATAAAATCAATCATAACAGAATGTGTTGATTTTAACTCTTATACTGTCTACCAGTTGTTAGAAAAACAAGTTTTGAGTGTTCCCTGGCTTGATAATGCATTACTATTAATTATTGCTACGTCAGAGCCTATCTCAGATACGTTATCTAAACAATTTTTAACTTTCATGTCAAAAGGTGGGAAGATTTTGGGGCTTTCTGCCACTTTCACTTTTGGTGGTATACGTGTAAAGAAGAAAAATGAATTAATTGATACAATTCAACCATTTGTGTTTTCAAATACTGAGAATAATGAAATAAAACTAAATGTGCTAACTAGTGGTAAAGTTTTTGAAAAAGAAATTATGGAAGAACTTAACTTTGTAAAGCCATTAGGTTACTTGGACAGTCCAGATAAAGATATGATGATCGTTTACCTG???????????????????????????????????????????????????????????????????????????????????????GTGTGGCTCTTCCTCAAAATTTCTAAAGCTAATCGGACCAGGACAAAAGTGACCATAAGGCTATATCAACAGCAGAAATTGCCGAAGCGAAACTCCCAAGGTATGGACGAGGATATCAGTCTGAAGGGAGAGAAAAGTGAAATTCTTATCTCTGAAAAAGCAGTAGACACTCGTAAAAGTACCTGGCACATTTTCCCAGTCTCCAGCAGCATTCAACGTCTCCTTGATCAAGGAAAGAATTCTATGGATGTTCGGATTGCTTGYGATCAGTGTCAAGAAACCGGAGCCAGCCTGGTGCTGCTGGGTAAGAGGAAAAAAAAGGAGGAAGATATAGAAGGGAAAGAAAAGGATGGTAGTGAAATCCC---AGAAGAGGAGAAAGAACAATCACATAGGCCATTCCTAATGATGCTAGCCAGACATTCAGAAGATCGTCAGCATAGACGGCGAAGGAGAGGTCTTGAGTGTGATGGCAAAATCAACATCTGCTGCAAGAAGCACTTCTCTGTGAAATTCAAAGACATTGGCTGGAATGACTGGATCATTGCCCCAGAAGGCTACCATGCTAACTACTGTGAAGGAGACTGCCCTAGCCATATTGCGGGTACCTCTGGCTCAACTCTCTCTTTCCACTCTACTGTTATCAACCACTACCGTATGAGAGGCCACAGCCCTTTTTCCAACCTGAAGTCATGTTGTGTACCAACCAAGCTGAGGCCCATGTCCATGCTCTATTATGATGATGGGCAGAATATAATCAAAAAGGACATCCAG?????????ACCCTTTCAGACAAATACAAGCTAAGTAGTGAAGGGACTCTGGAAATATCAAATATTCAGACTGAGGATTCGGGAAGGTACACATGTGTAGCCCAAAACATAGAAGGTGCCGATACAAGAGTAGCTACAATAAGGGTGAATGGAACACTTCTTGATGGCACTCAAGTGCTGAAAATATATGTCAAGCAAGCAGAATCTCATTCAATCCTAGTTTCTTGGAAGGTTAACTCGAATGTGATGACATCCAATTTAAAGTGGTCATCTGCTACAATGAAGATTGATAATCCTCACATTACATATACTGCTAGGGTCCCAGTTGATGTGCATGAATACAACCTCACACATTTGCAGCCCTCCACAGATTATGAAGTTTGTCTCACTGTGTCTAATATCCATCAGCAAACTCAAAAGTCTTGTGTTAATGTTACAACAAAAAATGCAGCATTTGTGCTTGACATTACCGACCAGGAAACAAGTACAGCCCTGGCTGCAGTCATGGGGTCAATGTTTGCTGTTATTAGTCTTGCTTCTGTTTCTGTCTATGTCGCTAAAAGGTTTAAGAGGAAAAACTATCACCATTCATTGAAAAAATATATGCAAAAGACCTCCTCTATTCCCCTGAATGAACTCTATCCTCCACTTATTAACCTCTGGGAAGGTGACAGTGAAAAAGATAAGGAG????????????????????????CTGAAGTTGAGGGCACTGCCTGTGTCAGGTACCAAGACTGATCTAATTGAGCGGCTCAAGGCTTATCAAGATCAGAATGGTACAGCTGGCCGAGTAGTCACTGCTCCAAAGCCCAATACGGCAATTCTGCCAAAGGCTGCTGAAGTGGTGGTAGCTTTCCCTGCTGCTAGGCTGAGTACAGGGCCTGCACTGGTTAGTACGGGCATTACTTCAGCAGAGGTTGTCATGGCCACAGTCAGTGGCAATGGTGTGATGAAATTTGGTAGCACAGGCTCAACTCCTCCTGTGTCACCTACCCCCTCTGAGCGCTCCTTGGTGAGTGCTGGGGATGAGAATTCGACCAGTGGGGATGCCTTTGGGGAAATGGTGACTTCTCCTCTGACTCAGCTTACCCTGCAAGCATCGCCTGTGCAATTTCTGGTGAAGGAAGAAAGCTCCAGAGGCAACACT------TGTAGTGCAAATCTGGTG---TCAAGAGCAGAGTCCTGTATT---AGCAGCAGTAGCA---------GCAAACAAGACATGGAAGTTCAAGATAAAGACCAGATGCTTCAGGAGAAAGATAAACAGATAGAGGAGCTGACACGCATGCTGAAACAGAAGCAGCAGCTGGTGGAGATGCTGAAGCTGCAGCTAGAAAGAGAAAAGCGGTCTCAGCAGCCACTGCCAGCTATGGCTGTTGGAGAAGAGGGCACAGCTGCAGTCCCTGAGCCACCTGTGTTTGGTACCCATGTTAAGAGTGAAAAAGGCTTTGTGAGTTGCCAATCCACAGGGCAGCCTAACTGCCAAACTGACCAATTAAAACCCACACAGACCACAAGCCAAATGGACACCTCAGATACAAGCTCAGTGCCAAAGAAAGCTGTAATGGTGAAGCAGGAGGTGCCAGCTGCTGAGACCGAGCCATCATGCAGGACCTCAAGTTTTTTCCTTGGCCAGCAAGGAGGGGGCTTCAGTGACCTCATCAAGGGAGCCCCTCCCCCTCCAGAATATGACCCAACTACTCTTTTTGTGCCAGAGGACTATCTTAGAAACTGTACCCCAGGAATGCGGAAGTGGTGGGAGCTGAAGAGTCAGTACTTTGACTGTGTTATCTTCTATAAAGTTGGAAAGTTCTACGAGTTGTACCACATGGATGCTGTTGTTGGGGTTAACAAGCTTGGATTGGTGTTCATGAAAGGCACTTGGGCTCACTCAGGCTTCCCAGAAATAGCCTTTGACAGGTTCTCAAATATCCTAGTCCAGAAAGGATACAAAGTTGTCCGTGTTGAGCAGATGGAGACTCCAGAGATGATGGAGGCACGCTGTAAATCCATGTCTCACCCAACAAAATTTGATAGAGTTGTGCACCGAGAAGTATGTAGGATAATTTCCAAAGGGACACAAACATACAGTATTTTGGATGGTGATTTTTCTGAGACCCATAACAAATACCTTCTTTGCATAAAAGAAAAATGTGATGATTCTGCTGGCCTCCATCGTACCTATGGGGTGTGCTTTGTCGATACAACGGTTGGAAAGTTCTACTTGGGGCAGTTCCAGGATGACCGCCATAGCTCAAGGTTTAGAACTCTTTTAGCTCATTACACCCCTGTGCAGATTCTCTTTGAGCGGGGGAACCCCTCCACAGAAACACAGAAGATAATGAAAACCTTACTTCCTTCTACTGTGCAAGAAGGGTTGACTGCTGGCTCTCAGTTCTGGAATGCATCCAAAACACTAAAAGCTCTCATTGAGGAAGGCTATTTCCAGAACAAGGAAAATTCAAATAGTGGAGTGGTTCTTCCTCCACTAATCCAATCCATGACTGCAGAAAGTGACTCATTAGGACTTACTCCTGGGGAAAACAGTGAGCTTGCTTTGTCAGCTCTTGGTTGTTGTGTTTTCTACCTTAAAAAATGTATTATTGACAAGGAAATCTTGTCAATGGCAAAATTTGAAGAGTATGTTCCTGTGGACACTGATATTGGAAAAGGAACAAAGTCA---ACTATCTTTACTAAAACAAATCAGAGGATGGTGCTGGATGGTGTGACTCTAGCAAACCTGGAAATACTGGAGAATGCC????????????????????????????????????????????????????????????????????????????????????????????????????????????TCTCTGATCAGCATATGGGCAGCACCAAAATCTGAAGATAATGCGCCTTTGGGGTCTCCTGCAACATCTGACATTTCTGAAAGCAGTCGGACTAAAACACGCCATGTTATGAAACCAACTCGGCACAGAGACCACAACCGGCCTGGTGCTGGAAAGTCAGAGAACAAGGAAACAGGACAAGCTACAAATGTCTTTGTGGATCCAAAGCTTTTTCAGAAGAGGCGGTTCCAATCACCTCGAGTTTTATTCAGCACTCAGCCTCCACCTTTGTCAAGGGATGGCCAGGGTGTGGAATTCCTAGATAGTACAGACTCCCTCAATAGGAATATCCGAACCAAGCGGGCAACTCATCCTGTACATAATCGAGGAGAATATTCTGTATGTGACAGTGTTAGTGTGTGGGTTGCCAACAAAACCACAGCAACAGACATCAAAGGCAAAGAGGTGACTGTGATGGTGGATGTAAACCTTAATAATAACGCTTACAAGCAATACTTCTTTGAGACCAAGTGCAGAGACCCTAAGCCAGTGTCCAGTGGGTGCAGAGGCATTGATGCCAGGCACTGGAATTCCTACTGC?????????????????????????????????????????????????????????????????????????????????????????????????????????????????????????????????????????????????????????????????????????????????????????????????????????????????AGATCTCAGCCTTGCCAAATGTAAGACAAAATTAGA---------TGGTGTACCGAAGGCAAGCAAGCAGTCCTCCCTTTCAGAGACGGAGAGTTCCCATTCCACTTCAGGTGTCAGGGGGAAATCCAGAAAACAAAAACATGGCTCCAAAAAGAGCCTGAAAAAAACACATTCCAAAAAAGCTAAAGAGAAGTCCAAGGGTAAAAAAGACAAGAAGCATAAGCCTCAAAAGCAAAAAGAAATATTTCATTGGCAGCCTCCCCTGGAGTTTGGTGAGGAGGAAGAGGAAGAGGAA---GTTGTTGTAAGGCCAGGCGCTAAGGATGAAAGAGAGAAGCAAGTTGCAACTGATCTTAAA---GATAAGAACCAAGATCAGGATTCTGAAAATGATAAAATGGCCAAAGACCAACCAAGAGAGGATGAAAAGCTCCATGAACAAAATACACTGTTGGATAAAGCTGTAGGGCATACATCACCTGCTAGCCAGCCTAGTACAAGTAATGGGGAGCAGTCTACTTCAACTCAGATTCCAAATCTNGATAAAAACTTAGATGCATCGGAAACTCCTGATATAGCAATGGT---GAGTGAAAACGAGATAGA---TGTCACCCAAATGGATGACATGGAGATCTGTACTCCAGAACATAATTCACCTTTAAAAGTTGATGTGGAATCATCCCCAGTTAGTCTGAAGATACACCTTCAGGAGGTTAAAGTTAGTAAGAATACAGATGTACCCAAC---TCTGAAACAGAAGGTAGAACACAAAGAGTAAATGGTAAAGAATCTACTGATGCCAAAGAAGACAAC---------------CAAAAACCTAAACCCAGCACAGCAATTGCTGCAGTAGAAACTAGACAGAAAACCGAAATGGTTGACAGTGCCCAAAGCAGCACAGTGGATAATAAATGGAAGCCATTGCAGGGTGTAGGGAATCTCCAGATGGCCG------C------------------TTCTTCAGAGCCC---AAAAATCAGCCT------TCTGAATCAAAACCACAAGGTTTAAGGAT????????????????????????????????????????????????????????????????????????????????????????????????????????????????????????????????????????????????????????????????????????????????????????????????????????????????????????????ATCCAATCTACCAACATGGATCAAAGGAGTTTACCAGAAGAATCAATAAATTCTCTTATTATAAAACTTATTCAAGCAGACATTTTGAAAAACAAGGTATCAAAGCAGATGGTAGAGATCAAAAATAGTATTCAAACCACAATGAAGAAAATAGAC------GAGCCAGATATAAATGTCAATGAAAATA------TGGATTTCCAGCCAGTCATTTCTGTGGAAACTGAATTATTGAGGCAACAGAGGCACTACAGCTCCCCCAGGGTCCTCTTGAGTGACAATACCCCATTGGAACCCCCACCATTGTATGTTATGGAGGATTACATTGGTAGCTCAGGGGTGATGAACCGAACATCTCGCCGGAGGAGGTTTGCTGAAAACAAGAGCCACCGGGGGGAATATTCTGTGTGTGACAGTGAAAGCCGATGGGTAACAGACAAATCTTCAGCTATTGACATTAGAGGACACCAGGTAACTGTGCTGGGAGAGATCAAAATGGGTCCTTCC??????????????????????????????????????????????????????????????????????????????????????????????????????????????????????????????GCTAGTCATAGTGACGGGGAGATAGAACAGGAAGAGGAG---------CAAAAAGAGGAAGTGGAGGTTAAAGTAGAAGAGGGAGTAGAGGTTAAAGAGAATGATAGGCAGCAAGATAATCAG---------GAGGAGGATGTTGTGTTAGTAAAAGAAGATAGTGAAAACATTCTGCCAATAGATGGAGAGCAGGATGTTATGGAAACTAATGAGGCAGATCATGCAGAGCCACTAAAAAATGAGAATAGCAAAGAAGTGATACCAGAAATGGAATGTGATACTCAACCAGAACAGGAAGGGCCTGTTGCTGCCCTGGAGAAAGAGGAAGCCAACAAGCCAGAAGTTGAAGCAGAAG------------TAGAAGAGTCAGAAGAGAAGGAGCCTGAATCTA---CCCCAGTATTGGAGGCTGAGGCTCAGCCTCTCTCAGAGTCTGTGCTTCAGCCACCGCCTCCACCACTAT---TGGAATCTACTCAAGATCAAGAGTCTCAGGTAGACAAAGAAGAATCTGTAGTGCCTGTAAAGCTGCCGGAAATTCAGACAGACCAAGTCCAGGCAGCAACAGTAGAAAACAAGAGCAAGGTTAGGAGTCGAAGCAGAGGTAGAGCAAGGAATAAAACCAGCAAGAGTCGAAGTCGGAGTACTAGCAGCAGTACTAGTAGTACTAGCTCTACAAGCAGTAGTAGTGGCAGCAGTTCTAGCAGTGGCAGCAGTAGTAGCCGGAGTACTTCGAGCAGCAGCAGC---------GGAACTAGCAGTCGAGAAAGTAGCAGTAGTTCTAGTAGTAGTGAGAGTAGAAGTCGAAGCAGAGGGCGGGGGCACAATAGGGATAGAAAACGCAGGAGGAGTTTGGATCGGAAGCGAAGAGATAATTCAGGAGTAGACAGAAGTCACAAGTCTTCAAAAGGT------AGAGATGCAAAAGGATCCAAGGATAAAAGTTCAAGG???????????????AATCATGAAAAGAATCATCCCAATTTGACACACCGGGAAACAGACAGTGACTCAGGGAGAGGAAGTTGTGAGAGTCCTTCTCTATTGGCAGAGAAGCGCAAAGATGCCAGAAATCCACCTGAACTGAAAACACTAGATATCCA------------GAATACTGGTATAAAAACCAAACCAGAAGTCTTAAGCAAAGGCTGTGAAGGCCAGCTCCCCTGGTTCAACAGTGGTGGACCACGGGCATCCACATGGCCTGGGGCTCAGCTGCCAAATTTTCAGACTCCGAATTGTTTAAATCAGGAGATGCCAGGTGTGTGCAAGAGAACACTCAGTGCCATGAATGTAAACAGGTCACCTGTTTTGATAAGCAGTGAAGAAATGGATCATCATTCCCAACATCCTACAACCACTGAAACGATTAGCAAGGGAACACCAGCCAAATTGGAGGATGGGACAAATTTACCCTTAAATGTTCACAGTGATCAAAGGATATTGASGTTATTTCCTCCTGAGAGATTGCCTTCTTCATCTACAAAGCCAATGGAT?????????????????????????????????????????????????????????????????????????????????????????????????????????????????????????????????????????????????????????????????????????????????????????????????????????????????????????????????????????????????????????????????????????????????????????????????????????????????????????????????????????????????????????????????????????????????????????????????????????????????????????????????????????????????????????????????????????????????????????????????????????????????????????????????????????????????????????????????????????????????????????????????????????????????????????????????????????????????????????????????????????????????????????????????????????????????????????????????????????????????????????????????????????????????????????????????????????????????????????????????????????????????????????????????????GGGCCGCCGACAATCTTTATGTTCAAGCTTTGGCTGAACGAGATGCTGCCCCCGACTTTGTGCACCACTTCAGCGCTGCTCTACTTGTTTCAGGGCTTTTCCAGCAATCTGATGGGCTCCTTGGTAGTTTCGTACAACTTCTACAGCCTCAACAAAATGGAAACCAGTCACAGGGCTACCAATAGGCCAGTGAGCATGATCTGGGCTGTTCTCACCATTTGGATGGTCAGTTTGCTGATCTGCATTTTGCCTCTCTGCGGCTGGGGCACTTATGGCTCGACCTCTTGGGGATGTTTTGCGGACTGCACCAGTTCTTACATCTTGTTTCTTTTCATCATCTACTCCTTGTGTTTCTTCCTGCTCCTCGTGCTCTCCATCCCTCTCATTTATCAGCTCCTGTGCTCAGATGAGCAACTGCATCTCTATGATGATTATCATCAAATCAGCCGAGGATATTTCTCGCCTGGGTCACCCCCACTGGGTACTCACACCCTGCCCCTCTCTCCAGAGAACATTGAGAATAAAAGCCTGAAGCATTTTCAAAATGCTGGCCAGAACTCTGACCCAAGGATCCAGCAAGGTCCAGCTGATGACCGCTGTAGACTGGACCATTACGGCAAACCAAACATTCCATTTCACAGCCGAAACTTCACTGTGGAATTTGCTCAGAAGCGC???????????????????????????????????????????????????????????????????????????????????????????????????????????????????????????????????????????????????????????????????????????????????????????????????????????????????????????????????????????????????????????????????????????????????????????????????????????????????????????????????????????????????????????????????????????????????????????????????????????????????????????????????????????????????????????????????????????????????????????????????????????????????????????????????????????????????????????????????????????????????????????????????????????????????????????????????????????????????????????????????????????????????????????????????????????????????????????????????????????????????????????????????????????????????????????????????????????????????????????????????????????????????????????????????????????????????????????????????????????????????????????????????????????????????????????????????????????????????????????????????????????????????????????????????????????????????????????????????????????????????????????????????????????????????????????????????????????????????????????????????????????????????????????????????????????????????????????????????????????????????????????????????????????????????????????????????????????????????????????????????????????????????????????????????????????????????????????????????????????????????????????????????????????????????????????????????????????????????????????????????????TCCATGCACTCCGAACTGCTGAAAAGTCCCTCTTGCCTGGTTACCACCCATTTGAGTGGAAACCACCCTTGAAAAATGTCTCCAGTAACACAGAAGTAGGCATTATTGATGGGCTTTCAGGCATACAACAGTTGGTTGATGACTACCCAGTAGATACAATTGCAAAGAGATTTCGATATGATGCAGCTTTGGTTTCTGCCTTGATGGATATGGAAGAAGACATCCTAGAAGGCCTGAAAAGTCAGAACTTGGATGATTATTTCAAAGGGCCTTTCACTGTGGTGATTAAAGAATCCTGTGATGGAATGGGAGATGTTAGTGAGAAACATGGTTGTGGCCCAGCTGTCCCTGAGAAAGCAGTTCGATTCTCTTTCACACTCATGAGCATCTCTGTCACTCATGAAAATTCAAGCATAAGGATTTTTGAAGAAAACAAGCCCAATTCAGAGCTATGTTGCAAACCTTTGTGCCTTATGCTGGCTGATGAGTCAGACCACGAGACACTCACAGCCATCCTAAGTCCTCTTGTGGCAGAAAGAGAGGCCATGAAAGACAGTGTACTGACACTTGATATGGCTGGAATCCCCAGAACATTCAAATTTATCTTTAGAGGCACTGGCTATGATGAGAAGCTAGTTCGTGAAGTAGAGGGTCTTGAAGCCTCAGGCTCTACTTACATTTGCACCCTGTGTGATGCAACACGCCTGAAAGCCTCCCAGAATTTGATTCTTCACTCCATCACTAGAAGTCATGCAGAAAACCTAGAACGGTACGAGGTATGGAGATCCAACCCCTACCATGAGACTGTTGATGAACTGCGTGACAGAGTGAAGGGGGTTTCTGCAAAGCCTTTTATTGAGACTGTTCCTTCGATAGATGCCTTGCACTGTGATATTGGCAATGCAGCTGAATTTTACAAGATATTCCAGTTTGAGATTGGTGAAGTGTACAAAAATCCTGATCCATCAAAAGAAGAGAGAAAGAGATGGCAGTTAGCTCTTGA????????????????????????????????????????????????????????????????????????????????????????????????????????????????????????????????????????????????????????????????????????????????????????????????????????????????????????????????????????????????????????????????????????????????????????????????????????????????????????????????????????????????????????????????????????????????????????????????????????????????????????????????????????????????????????????????????????????????????????????????????????????????????????????????????????????????????AATGCCTTAGTATTTTACTCTTATTGGACTCCATGCCCTAAGGATGGGCCTTGCATTAATCTCTGTATCGATGACCATTGT------AACATTACTCAGATGTCTGCCCGAATGAATGCAACTGAATTAGAGAAAATTCCTATAGCTGGTCCCTGCTGGGTTCTATATTTAGATCCTGCACTGTGTCTGATAATGGTTTGCATTTTGCTATACACGACTTATCCACTGCTTAAAGAATCTGCCCTCATCCTTTTGCAGACTGTTCCGAAGCAAATTGATATTCGTTCTTTGAACGAGAAACTCCGCAAACTGGAAGAAGTTGAAGCAGTCCATGAATTGCATGTTTGGCAGCTAGCTGGAAGCAGGATCATTGGCACTGCTCACATAAAATGTAAGGATCCAGAAACGTATATGAAAGTGGCAAAGGATATTAAGGAGATTTTTCACGATGAAGGGATACATGCGACCACCATTCAGCCAGAATTTGCCATTGTGGACTCAGAT???????????????????????????????????????????????????????????????????????????????????????????????????AGAGCTACTGTATATTTTGTGGCCATGGTCTACATGTTTCTAGGAGTGTCAATTATAGCTGACCGATTCATGTCATCCATTGAAGTTATTACATCCCAAGAGAGAGAGATCACGATCAAGAAACCCAATGGCGAAACCAGCAAGACCACAGTTAGAGTTTGGAATGAGACTGTTTCCAATCTAACTCTGATGGCTTTGGGCTCTTCTGCTCCAGAAATCCTCCTTTCTGTCATTGAAGTGTGTGGCCATGGCTTCACTGCAGGGGACCTTGGGCCAAGCACCATCGTAGGAAGTGCAGCCTTTAACATGTTTGTCATCATAGCCCTTTGTGTTTATGTTGTCCCTGATGGAGAAATCAGGAAGATTAAGCATCTCCGTGTGTTTTTTGTCACTGCAGCTTGGAGCATCTTTGCCTACACTTGGCTTTACCTAATTTTGTCAGTCATATCACCTGGTGTAGTAGAGGTCTGGGAAGGCTTGCTCACTTTCTTCTTCTTCCCAATCTGTGTGGTGTTTGCATGGGTCGCTGACAGGAGGCTCTTGTTTTACAAGTATGTCTACAAGAAGTACAGGGCTGGCAAGCAGAGGGGCATGATCATCGAGCATGAAGGTGAAGGGCCACCATCGAAAGCTGACATTGAAATGGATGGGAAGGTAGTTAATTCTCATGTTGAAAGTTTCTTGGATGGCACTCTGGTCCTCGAGGTAGATGAGAAGGATCAAGATGATGAAGAAGCCAGGAGGGAAATGGCTAGGATTCTTAAAGAGCTGAAACAGAAGCATCCGGACAAAGACGTTGAGCAGCTGATAGAATTGGCTAACTATCAGGTTCTGAGTCAGCAGCAAAAGAGTCGAGCCTTTTACCGAATCCAAGCCACTCGACTAATGACTGGGGCAGGCAATATATTGAAGAGACATGCGGCAGACCAAGCAAGGAAGGCAGTCAGCATGCACGAGGTCAACTGTGAGGTAGCGGACAATGACCCTGTTAGTAAGGATGGTGAGACAAGGAAGATAAAGCATTTGAGGGTTTTCTTTGTCACTGCTGCTTGGAGCATCTTTGCATATATCTGGTTGTACATGATCCTTGCAGTTTTCTCTCCAGGTGTGGTCCAGGTGTGGGAAGGCCTTCTCACACTCATCTTCTTCCCAATTTGTGTCTTCTTGGCTTGGATAGCAGACAGAAGGTTGTTTATCAATAAGTATGTACACAAAAAATACCGCACTAACAAGCACAGAGGTATCATAATTGAGACAGAGGGGGATCACCCCAAAGGGATTGAAATGGATGGTAAGATGATGAACTCTCACTTTCTAGATGGTAACCTAGTGCCTATAGAGGGGAAAGAAGTGGATGAGTCTCGCAAAGAGATGATCCGGATCCTTAAGGATCTGAAGCAAAAGCACCCAGAAAAGGATTTGGACCAGTTGGTGGAGATGGCCAATTACTATGCTTTATCTCACCAGCAAAAGAGCAGAGCTTTCTACCGGATTCAGGCAACCAGGATGATGACAGGAGCAGGAAATATTCTCAAAAAGCACGCAGCTGAGCAAGCCAAGAGAAGTACTAGCTTGCACGAAGTGCAGCTGGAGGAGACGGAGGACTTTATTTCAAAAGTCTATTTTGATCCTTGCTCCTACCAGTGTCTGGAGAACTGTGGTGCTGTTCTCCTCACCGTTGTCCGGAAAGGAGGAGATGTGTCCAAAACTGTTTATGTGGACTATAAGACAGAGGATGGTTCTGCCAATGCTGGAGCTGACTATGAGTTTACAGAAGGGACTATTGTTTTGAAGTCAGGGGAGACCCAGAAAGAGTTCTCCATAGGAATAATTGATGATGACATCTTTGAAGAAGACGAGCATTTCTTTGTACGCCTCAGCAACCTACGAGTGGTTGAGGCAGATGAA------GAGCTGAACAACTTGCCATATCCCAAGGCCATATTGGCCTCTCCCTGTGTGGCTACTGTGACTATCCTTGATGATGACCATGCAGGTATCTTCACCTTTGAGTGTGATGTGATACATGTCAGTGAGAGCATTGGAATAATGGAAGTGAAAGTTCTTAGGACATCT????????????????????????????????????????????????????????????????????????????????????TYTGAGAATGCCTGTATGCAAGAAAAGCTGTCCTTAGAATTTCGGGATGCTCATACCTCCAAGAGTTTAAAGAAAGCTCCCATGGAGAAAAAGGAGTTGAAGTTAGCAAGACTGAGGCACCTAATGCAGCGATCCCTCAGTGAATCTGATACAGATTCAAATAACTCTGAAGATCTGAAGAACACGCCTGTGAAAAGAACAGATAAGCCAAGGCCACAGCCCATAGTGGAAAACACTGAAAGCACTGAGAATTTGCACCTAATGATTAAGAGGCACACTTTGGCATCAGGTCGCCGGTTCCCTTTTGGAATTAAAGCCTCAAAATCTTTGGATGGTCACAGCCCTTCTCCCACTTCAGAAAGCAGTGATCCTGATAACGAATCCCAGTATCAGACTGGTACTGTATCTCAGAGCCAGGTATCAGGAGATGCATGTCAGTCTAACCCTGAGACCTCCACTACTCACAAA????????????????????????????????????????????????????????????????????????????????????????????????????????????????????????????????????????????????????????????????????????????????????????????????ACTAATCCAGCTTCTGTAAATTTCCATGGAGGTTTATCTTTTGATCCATCCCTCTTCTCTCAAGCCATGCCACCATCATGTGAATGCAGCCCTGAAGTACAGAACTTCAAAGAGACCATTCAGCAGCTGGAAGGTCGCTTGGTAAGACAAGATCACCAAATCCGAGAACTTATTGCAAAGATGGAGACACAAAACTCTCAGATGGGGGATCTCAAACGTACTATCAGAAATCTAGAGGAGAAAATCACTGAAATGGAAGCACAGCAGTCTAATGGTATTTTCATATGGAAGATTGAGCATTTCAGTGTTTATCTGAAAGCCCAAGAAGAAGAAAGACCTGTTGTGATCCACAGTCCAGCTTTCTATACAGGGAAACCTGGCTACAAACTTTGTATGCGTCTGCATATCCAGCTGCCTAATGTTGCAAAATGTGCCAACTATATTTCCCTTTTTATTCATACTATGCAAGGGGAATATGACAGTCATCTGTCCTGGCCATTCCAAGGCACCATACGCTTTTCTATTCTGGATCAATCTGAAGGCTCTTCAAGGCACAACCATGAAGAAGTAATGGATACTAAACCTGAGCTGCTAGCTTTC???TTGGCATTAGGCCAGTCCCCTCAGGACAAAAAGGCCGAGGGCTCCACTTACAAAGACTCATCATCCCAGGCTCTCCCAGCCAAGGTCCCAGATACCCACCAGCCTAAGCCGAAGCATCACAGCCTGCCACGCACAGTTCATGGACCCCTGACATCAGCCCCTGTTCAAACACCCCAGGTGAAAGTCTTTTCCTTGAGTACTCAGCAACCAAAGACTTTCCCGCCATCGCCTCCCTTTGTGAAGCTGCAGAGTCCTAAAGCTGTCTCCCCACTCCCCCAGCRCCCCCTCCTC---------CAGATGAAAACTCCTATCAAAACACCAGG------------CTTCCA------------------CGCTGTCTCTCCAGGATC---CGGCACCTCCCACAAGACCCCCAGTTCTGCCTCTGTGTCACTAAGCTACACA---GGAAAGCACTCAAATAGCTCTGGCTCCACAGGACAATCTTTCAAGTCACCCTTTGTGGCACTGTCCAGACACGTGGCTTCAACCAGTGGCTCTACATCAAGCATTTCTACAAACCAGAGCTCAAC------CAATTTGCTGCCAGGCACATGTCTTCCTT---CTGGGCAGGCTCCCAGTCGCTCATCACCCAGTTCTATGGTGAAGAAGACTCTGGTCTCCCAAAAGTTGACATTGGTAGCTCCACCAGGGGGTCCAAATGTCAGTTCAAGTGGAGGGACA?????????????????????????????????????????????????????????????????????????????????????????????????????????ATTGGTTTAATCTCTGTAAATGGTCGAATGAGAAACAATATCAAGACGGGTTCTTCCCCTAATTCTGTATCTTCCTCGCCTACTAATTCAGCCATTACACAATTGAGAAACAAGCTGGAGAATGGAAAACCACTTAGTATGTCTGAGCAGTCAGGCTTACTGAAAATCAAAACAGAACCACTAGACTTCAATGAATATAAAGTTTTGATGGCAACCCATGGGTTCACTGGTGCTAGTCCTTTTATGAACGGTAGACTTGGTGCAACCAGCCCAATAGGAGTCCATGCTTCTACGCAAAGTCCAATGCAGCACTTAGGAGTGGGAATGGAATCATCTTTACTTGGATTCCCAGCAATGGGTAGCAATTTAAGTGAAGTGCAAAAAGTCCTACAGATTGTTGATAATACAGTTTCTAGGCAGAAAATGGACTGCAGCACTGATGAGATCTCCAAGCTGAAGGGTTATCACATGAAGGACCCTTGTTCTCAACCAGAGGAACAAGGTGTTACTTCTCCTGGTATTCCACCTGTGGGTCTTCCAGTAGTCAGTCATAATGGTGCCACTAAAAGTATTATTGATTACACGTTAGAAAAGGTCAACGAAGCCAAAGCTTGTCTCCAGAGTTTGACTACAGACTCAAGGAGGCAGCTGAACAATATTAAGAAAGATAAGCTACGCCCCCTAATAGATCTGGTAATGGAAGATAAAATGATGGAGAACCATAATATACCCACTCCATTTTCATGCCAGTTCTGTAAAGAAAGTTTTCCTGGTCCCATTCCCCTGCATCAGCATGAACGTTACCTGTGTAAGATGAATGAAGAAATCAAAGCAGTCCTCCAACCACATGAAAACATGGCTCCTAGCAAACCAGGAGTG?????????????????????????????????????????????????????????????????????????????????????????????????????????????????????????????????????????????????????????????????????????????????????????????????????????????????????????????????????????????????????????????????????????????????????????????????????????????????????????????????????????????????????????????????????????????????????????????????????????????????????????????????????????????????????????????????????????????????????????????????????????????????????????????????????????????????????????????????????????????????????????????????????????????????????????????????????????????????????????????????????????????????????????????????????????????????????????????????????????????????????????????????????????????????????????????????????????????????????????????????????????????????????????????????????????????????????????????????????????????????????????????????????????????????????????????????????????????????????????????????????????????????????????????????????????????????????????????????????????????????????????????????????????????????????????????????????????????????????????????????????????????????????????????????????????????????????????????????????????????????????????????????????????????????????????????????????????????????????????????????????????????????????????????????????????????????????????????????????????????????????????????????????????????????????????????????????????????????????????????????????????????????????????????????????????????????????????????????????????????????????????????????????????????????????????????????????????????????????????????????????????????????????????????????????????????????????????????????????????????????????????????????????????????????????????????????????????????????????????????????????????????????????????????????????????????????????????????????????????????????????????????????????????????????????????????????????????????????????????????????????????????????????????????????????????????????????????????????????????????????????????????????????????????????????????????????????????????????????????????????????????????????????????????????????????????????????????????????????????????????????????????????????????????????????????????????????????????????????????????????????????????????????????????????????????????????????????????????????????????????????????????????????????????????????????????????????????????????????????????????????????????????????????????????????????????????????????????????????????????????????????????????????????????????????????????????????????????????????????????????????????????????????????????????????????????????????????????????????????????????????????????????????????????????????????????????????????????????????????????????????????????????????????????????????????????????????????????????????????????????????????????????????????????????????????????????????????????????????????????????????????????????????????????????CCGCCAGAAAATTACGAGCGAAGAGCTTAAAACTCAAAGGACTTGGCGGTGCTCCACACCCGACTTAGAGGAGCCTGTCCTATAATCGATACTCCACGCTAAACCCCACCATTCATTGCCTTAAACAGCCTATATACCGCCGTCGCCAACTTACCCCATGAGGGCCAAACAGTAAGTATAACAGTATT-TTTACTAAAACGTCAGGTCAAGGTGTAGCTAATAGAATGGCAGAGATGGGCTACATTTTTT----------------------------------------------------------------------------------------------------------------------------------------------------------------------------------------------------------------------------------------------------------------------------------------------------------------------------------------------------------------------------------------------------------------------------------------------------------------------------------------------------------------------------------------------------------------------------------------------------------------------------------------------------------------------------------------------------------------------------------------------------------------------------------CTTCGGCTCATTATTAGGAATCTGTTTAATTATTCAAATCATTACAGGTCTTTTTCTCGCTATACACTACACAGCCGACATTTCGTCCGCCTTCTCATCCGTGGCCCACATTTGCCGAGATGTTCAGTATGGCTGATTAATCCGAAATATTCATGCCAACGGCGCATCCATATTTTTCATCTGCATTTATCTTCACATTGGCCGAGGCCTCTACTATGGATCCTATATATTTAAAGAAACATGAAACATTGGAGTAATTTTACTATTATTAGTTATAGCCACAGCATTCGTTGGCTATGTCCTACCATGAGGACAAATATCATTCTGAGGTGCAACAGTAATTACCAACCTTCTATCGGCAATTCCCTACATTGGAACAACCATAGTAGAATGAATCTGAGGGGGATTTTCTGTTGACAACGCAACACTCACTCGATTTTTTACATTTCACTTTCTTCTACCATTTGCCATCATTGGAGTCTCTATAATGCACCTACTATTTTTACACGAAACAGGATCAAACAACCCAACAGGACTTTCCTCAAGCACAGACAAAATTCCATTCCACCCCTACTTTTCATATAAAGATCTTTTAGGCGCCCTATTATTAATTATTCTTTTACTACTACTAGCATTATTTTTTCCAAACCTTCTAGGAGACCCAGAAAATTTTTCTCCAGCTAATCCACTAGTAACACCCCCACACATTAAACCAGAATGATATTTTCTATTTGCCTACGCTATTTTACGATCAATTCCAAACAAGTTAGGAGGAGTCCTCGCCTTATTATTCTCAATTTTAATCTTAATATTAATCCCACTCCTACACATATCAAAACAACGGACCACTTCATTCCGACCCATCTCACAAACGATGTTCTGACTATTAATTTCAGACGTAATTATTCTGACATGAATTGGAGGACAACCAGTTGAACACCCGTTTATTATCATTGGTCAACTCGCCTCAATTATTTACTTCTCATTATTTTTAATCCTCATACCAACTACCGCCATACTAGAAAACAAACTATTAAAATGATAGT--------TAACCCTATGCCTCCGTAGCTTAATATA-CTAAAGCACCGCAATTTCTTCCAATTACACTAGCACTTTGCCTATGACACACATCACTACCAATCTCAACATTTGGGCTTCCACCACAACAATAAAATGGAAGTATGCCCGAA-TATTAAGGATTA---------CTTTGATAGAGTAAATAATAGAGGTTAAAATCCTCTTACTTCCTTAGAAGAAC---AGGATTTGAACCTGCACATAAAGACTCAAAATCTTCAGCACTCCATTATACTACCTTCT-----AGTAAAGTCAGCTAAT-TAAGCTATCGGGCCCATACCCCGAAAATGTTGGTTTAAACCCCTCCTCTACTAATGAGCCCCACAACAACAACCATTTTCATCTCAAGCCTTGCTACTGGTACAATCATTACAGCCTCAAGTCACCACTGATTAATAGCTTGAATTGGCCTAGAAATAAACACACTAGCCATTATTCCAATAATTTCAAAACAACATCACCCACGAGCTACAGAAGCCGCAACAAAATATTTCCTAACACAAGCAGCCGCCTCCGCCACAATCCTATTCGCAAGCACAACAAACGCCTGACAAACAGGAACCTGAGACATTACTAACATAACAAGTCCCACCGCAAACACACTCCTTACCATAGCCCTTGCAATAAAACTAGGCCTTGCCCCAATACATTTTTGACTCCCAGAAGTCCTACAAGGCTCCACCATCAAAACTGCCTTAATTATTGTAACATGACAAAAACTTGCCCCAATAGCCCTAATCTTCATAATATTTAACAATCTATCCCCAACAGCCCTTCTAATAATAGCCATAATTTCAACCCTCTTAGGGGGTTGAGCCGGACTAAACCAGACTCAAACCCGAAAAATCATAGCATACTCATCAATTGCTCATCTAGGCTGAATAGCTGCAATCACCACAATTATGCCTAACCTCCTTATACTTAACCTAACACTATATTTATTAATAACAACCTCAATATTTTATACCCTTATTTTACTTAATTCAAAAAACATTAAAGATATAGCAACATCACCAACAACCTCCCCAACAACTACCGCCCTTGCCATACTAACCCTTCTATCCCTAGGCGGACTTCCCCCCCTCACCGGGTTTTTACCAAAATGATTAATTCTTGAAGAATTAATTATACAAAACTTAACCCCCACAGCAACAATTCTAGTGCTATCAGCCATACTAAGTTTATTTTTTTATCTACGTTTAAGCTATTCGTCCACAATTACCCTTGCTCCAAACACAACAACAACCAAACACAAATGACGATTTAAACCAACCACCAACTCAACACTACTTACAATAACCC---TACCAATATCACTACTAATACTCCCAATTACCCCAACAATAT---GCTAGAAACTTAGGATAC--ACTAAACCAAGAGCCTTCAAAGCTCTAAACAGGGG--CTAAACCCCTAGTTTCTG----TTAAGACCTGTGAAATACTAAAACACATCTCCTGAATGCAAATCAGACACTTTAATTAAGCTAAGGCCTCTT-----CTAGATAGGCGGGCTTCGATCCCACGA-AACTTTAGTTAACAGCTAAACACCCAACCCAGCGGGCTTCTATCTGC-TTCTCCCGTGG---TTAAAAACGGG--AGAAGCCCCGGGACCC-TCTTGGGTCCTTCTTCAAACTTGCAATTTGACGTG--AATCACCCCAGGGCTGTGATAAAAAGAGGAGTTAAACCCCTATAAATAGGAC-TACAGCCTACCACCTAAACGCTCGGCC---------ATTTTACCTGTGTTTATTAACCGTTGATTCTTCTCAACC???????????????????????????????????????????????????????????????????????????????????????????????????????????????????????????????????????????????????????????????????????????????????????????????????????????????????????????????????????????????????????????????????????????????????????????????????????????????????????????????????????????????????????????????????????????????????????????????????????????
Cophosaurus_texanus     ??????????????????????????????????????????????????????????????????????????????????????????????????????????????????????????????????TTCGCTCTCTTCCATCACAGCAAATGATGAATCGACTAAATATACCAAAGCCTACATTAAATTCT---GGAGTGAATATGATGTCCAGCGTTCACTTACAGCAGAACAACTATGGAGTGAAATCGGTTCCACCCAGTTATGTTAGCCACACAGGAGGAAGGCTAAGCTTGAGTGGTAGCTCTCCAGTTTCCCTATCC---CAGTCTCAATCAATGAAACAGTATTCTCCAAGTGGAAATGGAAGACCCTA---CTCTCTTGGAGGGGAACCAAGATCGCAAGCTACAGCAAGATACTCTCTTCAGTCTGCCAACTCATCTTCACTTTCATCAGGCTCATTGAAAT---CATCATTAGCTCAGTCTCAAGCTGCATCCAGAGTATTAGCCCAGTCTGCACCCAAGCCTCTTGGTGCTGGTGCTGCAGGTGCTGCTGCTGTCAATACTTCCTCAACTCAGAAATGGAAAATCTGTACAATCTGCAATGAGCTGTTTCCAGAAAATGTGTACAGTGTTCATTTTGAGAAAGAGCACAAGGCTGAAAAGGTGCCTGCAGTAGCTAACTACATAATGAAAATACATAATTTTACTAGCAAATGTTTATACTGTAATCGCTACTTGCCTACTGACACATTGCTTAACCACATGCTGATCCATGGTCTCTCTTGTCCTTACTGCCGCTCAACTTTCAATGATGTTGAAAAGATGGCTGCTCATATGCGAATGGTTCATGTTGATGAAGAAATGGGACCTAAAACTGATTCCACATTAACC?????TAAAATCTCCTTTGAAAGGAACCTTTTCGTGGACACCAGGGATGAATTGGGTAATGTAATGGCGAGCGATTGGCAGGAAAATATTTTGCCAGTGAGGAATAACAGCATTCTCAAACAAGAGCAGACAGAGTGCCCCCAGGAAAATAATTTAATGCTTCCTGAAGACAGCATGGACATTTTTCAGGATAACAAAAATAACGAACTGTACAACATCATGAAAACTCTAGGTGTTGACTTTGAAGATATAAAAAGTTTTCAGCAAGATGATGACTTTTTTAAGAATGAACTTTCTGGTGTGGATGACATTAGAGACATTGATATAACTGATGAAATCTTGACCTATGTTCAGGAGTCCTTAAATAAGACCGACCTGTTATACTCAGGTTGTCAGCAGCAGCAGCAGCAGCAACCCATGCTTCAGAACTCCACATGTTTAATGCAGCAGCAAGTAGAGCAGCAGCAACTGGACCATCAGCAAAAACAATCTGTGGTGGATCAGCATCAGCATCAGCAACAGCTGTGTCAGAAAATGAAGTGCATGCAGGTTAATGGGATGTTCACAAACTGGAATTCTATCAGCAGCATGTCTTTGAATCCTTCACAGCAACAG????????????????????????????????????????????????????????????????????????????????????????????????????????????????????????????????????????????????????????????????????????????????????????????????????????????????????????????????????????????????????????????????????????????????????????????????????????????????????????????????????????AGTTGCTTGAGATAGATGTGCTACAAAACACTGTTGGAGATCTGAGAGCCCAGCTTGCATCTGCCTCTGAGATTAAACAAGAACTAGAATTAAAACATGACACAGAAGTTACAAATTACAAAATAAAACTTGAAATGCTAGAAAGAGAAAAGAATGCAGTCTTGGACAGGATGGCTGAATCTCAAGAAGCTGAACTAGAGAGACTGAGGACTAAACTTTTATTCAGTCATGAAGAAGAGCTATCAAAACTTAGAGATGACCTGCAACAAGAGCACAGAATAAACATAGAAAATCTTAAGGAGAATATGGCTATGCAAGCTAAGCAGCAATTAGATGACTTACAAAACGAATTGAGCAAAAAGATAGAAACTATGCAATTTGAAAATGATAACTTAATAAGAAAACAGGATGAGCTTACATTAGAAATATCAAGTTTAAAAGATTTGCACCAGTCTGTTCTAAATTCTAAATCAGAAGAAATGCTGCTTCAAATCAGTGACCTCCAAAAAGAGATAGAAGTTCTTAGACAGGAAGAAAAAGAAAAGGGTATGTTGGAACAGGAAGTTCAGGAGTTGCAACT?????????????????????????????????????????????????????????????????????????????????????????????????????????????????????????????????????????????????????????????????????????????????????????????????????????????????????????????????????????????????????????????????????????????????????????????????????????????????????????????????????????????????????????????????????????????????????????????????????????????????????????????????????????????????????????????????????????????????????????????????????????????????????????????????????????????????????????????????????????????????????????????????????????????????????????????????????????????????????????????????????????????????????????????????????????????????????????????????????????????????????????????????????????????????????????ATGATGGGAATATTTTGCAAAATGACTGCATTCAGAACTCTCAGCTGAAGGCCTCCGAAGGTGAACAAAATGCAGAAGTTCCTCTTCTGCAAGATTATACTAATAAAACATGTGAGTCTATAGCAGAAAGGGGACTTGTATTTGGTTTAGAGACCCAATGTCCCAAATACAGGAAGTTCCAAAAAGCTTTAGAGAGTGATAAAGTCCCAGTTGTTGAGTCCAGTTCAAATGTTAAACAAGTTCAGGTAACATCTGCTGCAGCCATTCATCAGACTGACCCAAATACCAGTGGTGCTATACAAAAAAACCTTGAATGTGTAGCTGTGCATCCAGATTCAAAACGTGTTGATGCTCAGGTAAAAATGGAAGATGATGGGACACAAGACTTCTTGAAGGAGACAGTTTCTGTATTCCAAAGCATTGACTCTTCACCAGAGAAGATGGATTGTGCTTTTGAGCCCCATAATTCTTCCGCTGCCACTCATGGACTTTATCCTCCTCCTTTCATAAATCCATATGATCAATATTGT------ATGCAGGGAGGTATGCAGAGCAATTCAGAGGTAGCTGAAAAAATTGGCATTGTTAACAGCGATTTTGGAGATTGCAAACCTGTTGGTGAATG??????????????????????????????????????????????????????????????????????????????????????????????????????????????????????????????????????????????????????????????????????????????????????????????????????????????????????????????????????????????????????????????????????????????????????????????????????????????????????????????????????????????????????????????????????????????????????????????????????????????????????????????????????????????GAACAGTTCCACCAAGTGAAAAGAGTGATGACCATCCTTTTCCTTACTATGGTTATTTCATACTTCAGTTGCATGAAAGCTGCCCCAATGAAAGAAGTTAGCCTCAGGGGACAAGGCAGCTTGGCTTATCCCGGTCTTCGGACGCAGGGAAATTTGGAGAACCTAGGTGGGCCCAATGATGCCACAAGAGGATTGACATCTTTAGCAGACACTTTTGAACATGTCATAGAGGAGCTTCTGGATGAGCAGCAGGCCATCCAGCCCAGCAAGGAAAATAAGGATGCAGACTTGTACTCATCTCGGGTTATGCTAAGCAGTCAAGTGCCTTTGGAGCCTCCACTGCTCTTTCTGCTTGAGGAGTATAAAAACTACTTGGATGCTGCAAACATGTCCATGAGGGTCCGACGCCACTCTGATCCTGCTCGTCGTGGAGAGCTGAGTGTATGTGACAGTACGAGTGAGTGGGTAACAGCGGCCGAGAAAAAGACTGCGGTGGACATGTCAGGGGCAACGGTTACCGTCCTGGAAAAAGTACCAGTACCTAAAGGCCAACTGAAGCAATATTTTTATGAGACCAAATGCAACTCAAAGGGATATACGAAAGAGGGATGCAGGGGCATAGACAAGAGGTACTGGAATTCCCAGTGCCGAACTACCCAGTCTTATGTGCGAGCTCTCACCATGGATAACAAAAAGAGAGTTGGATGGCGGTTTATAAGAATAGACACTTCCTGTGTGTGTACACTGACCATAAAAAGGGGAAGATAGTGGATTCATGCTGTATAGATTATATTGAGAC?????????????????????????????????????????????????????????????????????????????????ACCTACACAGAGTGGCCTCTGAGGTTCTGCAGACAGGCATCAGCAGAAAGCTAGCAGATGCTGCGCCTAAGCTCATGGACCTGAAGGAAAAGTCTGGTTCTTTGACCAAAGCTGCTGAGGTTCATGGGAAAAACTGTGTGCCTGTGATTCAGAGGACTTTTGCCCACTCTAGTGGCGAGCAGAGTGGTAGCGACACAGACACAGACAGTGGGTATGGAGGAGAACTAGAAAAAAATGACTCCAAATCTGATGTGCAGTATTTTAAAAAGGACGCTGAACTCAAGTATGCTGTCCAAGAGAGAATCAGTTCTATCAAACAAGAGAGTGAGGACCCACCTGCCAAAAAGACCAGGATGGAAATGTCAGAGGAT---GAAGACCACTTTAGCACTGATATGCTTGGCTCTTCTTCCAGCAGTTTCTTGGGTCCTCATCCCCACCAGCCACCTCTGTGCCTGCCTTTCTATTTGATTCCACCCTCAGCAACAGCCTACCTGCCTATGTTGGAAAAGTGTTGGTACCCAGCTTCTGTACCGGTCTTGTATCCCAGCCTCCCAGCTTCCACTGCAGCACTTTCAGGGTTAATGAGCCCAGAGAAAATGTCTTCTCCTTTATTAATTCCTCAGCAGCTCCCT???????????????????????????????????????????????????????????????????????????????????????????????????????????????????????????????????????????????????????????????????????????????????????????????????????????????????????????????????????????????????????????????????????????????????????????????????????????????????????????????????????????????????????????????????????????????????????????????????????????????????????????????????????????????????????????????????????????????????????????????????????????????????????????????????????????????????????????????????????????????????????????????????????????????????????????????????????????????????????????????????????????????????????????????????????????????????????????????????????????????????????????????????????????????????????????????????????????????????????????????????????????????????????????????????????????????????????????????????????????????????????????????????????ATCACTCGATTAACCACTGTGAAGGCTTTGACTCTTATAGCTGGTTCTCCTCTGAAGATAGATCTAAGACCAGTTCTAGGAGAGGGTGTTCCTATTCTTGCTTCGTTTCTCAGAAAGAACCAGCGAGCTTTGAAACTTGGAACACTTGCTGCTTTAGACATTTTAATCAAAAACTATAGTGACAGCTTGACAGCTGCTATGATTGATGCTGTCCTAGATGAGCTTCCACCTCTTATTAGTGAGAGTGACATGCATGTCTCACAAATGGCGATCAGTTTTTTGACCACACTAGCTAAAGTTTATCCTTCCTCTCTCTCAAAAATCAGTGGATCCATACTGAATGAACTTATTGGGCTAGTGAGGTCACCACTTTTGCAAGGTGGAGCACTTAGTGCCATGCTAGAATTTTTCCAAGCTCTGGTTGTAACTGGAACAAGTAATTTGGGATATATGGATTTATTGCGCATGCTAACAGGGCCAGTGTATTCTCAGAGTACAGCACTTACTCATAAGCAGTCTTATTATTCCATTGCCAAATGTGTAGCTGCCCTTACAAGAGCATGCCCCAAAGAGGGACCAGCAGTAGTAGGTCAATTTATTCAAGACGTCAAGAACTCAAGATCTACAGATTCCATTCGTCTCTTAGCTTTGC????????????????????ACTGAGATTGACAAAAACATTATCAGGAAGAAGGTGTATCTCCGAGGGTTTTCCACCAGCAACCTGAAAGAGTATACTAGAATGTTCTTCAAAGATGAAGGATGCTGGACCTTGGTTCTCAACCAGCTTGAAGCAAACCCAAATCTCTGCAGTTTATGCTCAGTGCCTTTATTTTGCTGGATTGTTTTCAAATGTTTTGACCATTTTCACTCCACATTTGACACCCATGAGCTCCAAGACATCACAGTCACCTTAACGGACATTTTCTTGCTTATGACTGAGGTCCACTTGAACCGGACTCAGAAAACAAATTTGCTGAAAAAGAACACAAGGAGCCAAGTGGAGACATACAAGGCCAACAAGAACATTTTGTTTTCTCTGAGTAAAATAGCACACAGAGGAATGCAGAAGTCTCTCTTTGTCTTTGAACAAGATGAAGTTCTCATTGACCTCTTTGAGCAGGATTTACACTTGGGTTTCCTCAGGGCAATTCCTGACTATGGAAGCTGCAGTGATCAATCTTCTTATGAATTCCTGCACTTGACCTTGCAGTCCTTTTTTACAGCTTTGTTTCTGGTCATGGAGGAGAAAGTGGGTGCAAAGGAGTTGCTGCATTTCTTTGCAGAATGTTCTACT????????????????????????????????????????????????????????????????????????????????????????????????????????????????????????????????????????????????????????????????????????????????????????????????????????????????????????????????????????????????????????????????????????????????????????????????????????????????????????????????????????????????????????????????????????????????????????????????????????????????????????????????????????????????????????????????????????????????????????????????????????????????????TGTGAATGATGAGGGTGACATGCTCCCTCTGCGGACTTACGGCATGTTTTCTATGGACTTTACTGACGAAATGGCCACAGAGTCCCTCAATGCGGGAAAAGTAAAAGTCCATCTTGACTCTGCCCAAGTCCAGATGGCAGGACACCTGAAAGGCATGAAGCTTTGGTCTCTAAATCCCCAGACAGGGTTATGGGAGGAAGAAGGGGACTTCCAGCATGACCAGAGTAGGCGCACCAAACGAGAGGAACGGACATTTCTGGTTGGCAACATGGAGATAAGGGAACGGAGGCTTTTCAACCTGGATGTCCCAGAGAGCAGGCGGTGTTACATCAAGGTGCGCACTTACAGGAGCGAGAGGTACCTGCCCAGTGAGCAAGTCGCAGGGGTGGTGGTTTCGGTCATCAACTTGGAACCGGCTGCTGGCTATTCTTCCAATCCTAGAGCTTGGGGTCGCTTTGACAGCGGAGTCACCAGCTCCAACGGGGTTTGCGTACCAGCCTTCTGTGATGCCCAAAACCCAGATGCCTACAGTGCTTACGTCATGGCAAGTCTTGGGGGAGAAGAACTTGAGGCTGTCGCTTCATCTCCAAGGCTTAATCCTTTTGCCATTGGAGTCCCACAGCCCTACCTCAGCAAACTCAGATA?????????????????????????????????????????????????ACAGGAATTACTGGCAATATCTTGGTTATTGTTGTTATGGGCTATCAAAAGAAGCTGAGGAGTATGACTGACAAGTATAGGCTACACCTGTCTGTGGCTGACCTTCTCTTTGTCATCACTTTGCCCTTCTGGTCCGTGGATGCCGTCATCAGCTGGTACTTCGGAAATGTCTTGTGCAAAGCGGTCCATTTCATTTACACAGTCAACCTGTATAGTAGTGTCCTCATCTTGGCCTTCATAAGTTTAGACCGGTACCTGGCAATTGTACATGCTACCAACAGCCAGAGACCAAGGAAATTATTGGCTGAAAGGATTGTCTATGTCGGCGTTTGGCTGCCTGCCCTGCTATTAACTGTACCTGATATAATATTTGCTAGCACTAGCGAGGTCGGTGGAAAATATGTCTGCCAGCGATTTTACCCTCATGACACCTGGTTGATTTCCTTCAGATTTCAGCATATTTTAGTAGGTCTTGTTTTGCCTGGCATTGTAATACTGACTTGCTACTGCATTATCATTTCTAAGCTGTCACACTCAAAAGGCCATCAGAAGCGCAAAGCCCTTAAGACCACTGTCATCCTGATTGTTGCCTTCTTTGCCTGCTGGTTGCCATACCACATTGGCATCAGCATAGACACCTTTGTCCTCCTTG???????????????????????????????????????????????????????????????????????????????????????????????CAGGAGGTGAAATATGTGAGCAAGTATGGCAGCAGTGGTACTTTGCCCAATGGGTTCAATCTCCAGCTGGGCACCACCGGGAATAAGAAGAAGCACTCTGGGTTGCCCCGCTGGAGCCGCCGAGAGATCTGCCTCCTCTCCGGACTAGTTTTTGCAGCCGGCCTCTGTGTCATCCTGGGCTGCATCCTTGTACTGAAATACCTGGCCCTGGAGCAGGACGCTTACTGCTTGGAGGGCTGCCAAGAACGGAAGGCCTTCACCAAAGCCTCCCGTTTCATTGCCACCAACATTGACCCCACCATTGACCCCTGCAAGGACTTCTACTCCTTCGCTTGTGGTGGCTGGCTCCGGCGTCATGCCATCCCTGAGGACAAGCTGATCTATGGGATCATTGCTGCCATTGGGGAGCAGAATGAAGAAAAGCTCCACCGCTTGCTCTTGCAACCCGTCCGGAGGTCCTATCTGGGCTCGGCTGAGCGCAAGGTCAAAGAGTTCTTCCGTTCCTGTCTTGACATGGCTGAAATTGATCGTCGGGGGGCCCAGCCCATGCTGGAGGTCATAGAGGACTGTGGTGGATGGG?????????????????????????????????????????????????????????????????????????????????????????????????????????????????????????????????????????????????????????????????????????????????????????????????????????????????????????????????????????????????????????????????????????????????????????????????????????????????????????????????????????????????????????????????????????????????????????????????????????????????????????????????????????????????????????????????????????????????????????????????????????????????????????????????????????????????????????????????????????????????????????????????????????????????????????????????????????????????????????????????????????????????????????????????????????????????????????????????????????????????????????????????????????????????????????????????????????????????????????????????????????????????????????????????????????????????????????????????????????????????????????????????????????????????????????????????????????????????????????????????????????????????????????????????????????????????????????????????????????????????????????????????????????????????????????????????????????????????????????????????????????????????????????????????????????????????????????????????????????????????????????????????????????????????????????????????????????????????????????????????????????????????????????????????????????????????????????????????????????????????????????????????????????????????????????????????????????????????????????????????????????????????????????????????????????????????????????????????????????????????????????????????????????????????????????????????????????????????????????????????????????????????????????????????????????????????????????????????????????????????????????????????????????????GATTACAATTGTGTCCCAAAATCTCTGGCATACACACACCGTGGTGGATATTACTTTATCAACTGTAAGCCTGACACTACTGGAGCTGTTCTACCACAACTAATAGTGGACAGTGTCACCGATTCTGTTATTGGATATAATGGGGATGTCACAGGAACTCCATATATCTCTCCAGATGGTCACTATCTAGTCAGCATTGATGATGTGAAAGGTCTCATGAAGATCCAGATCATTACAGTTAGAGGTGAAATAGAGGATGCCTTTGACATTCACACCAACTTGCACATATCTGATGTAGCTTTTCAAGCATCATTTACTGAAGCCCATCAATATAATGTCTTTGGTAGCTCTACCACACAAACTGATGTGCTCTTTGTAGAATTATCCTCTGGCAAGGTGAAGATGGTGAAGAGTCTTAAGGAACCTCTTAAGCCAGATGAATGGCCTTGGAACAGTAAGAACCGGCTAATTGAAGGCAGTGGTCTCTTTGGTCAATACCTGATGACACCTTCCAAGGAATCCTTATTTATACTAGATGGACGACTGAACAAGCTAAATTGTGAAATCACTGAAGTTGAGAGAGGAAACACAGTAATTTGGGTTGGAGAAGCATAAGAACCATATTAGATAACAGCTGAGTGAATAGTTTTACAGTACATTGCACTTAATGTCATTCTCTAAAATGTCACT?????????????????????GTCACTCTGGTGGCCTTTGGGCTCATCTTCGCCCTGGGGGTGCTGGGCAACTCCTTGGTCATCACGGTGCTGGCCAGGAGCAAGCCGGGCAAACCCCGGAGCACCACCAACATTTTTGTGCTCAACCTGAGCATTGCTGACTTGGCCTACTTGCTCTTCTGCATCCCTTTCCAGTCTACGGTGTATATGCTGCCCAGCTGGGTGCTGGGCACCTTCATCTGCAAGTTTATCCACTACTTCTTCACCGTCTCCATGTTGGTCAGCATCTTCACCCTGTCGGCCATGTCCGTGGACCGCTACGTGGCCATTGTCCACTCGAGACGGTCCTCGTCCTTGCGGGTGTCCCGCAACGCCCTCTTTGGTGTAGGGCTCATCTGGCTGCTCTCCATTGCCATGGCTTCCCCTGTGGCCCACCACCAGAGCATTGTCCACCAGGACATCATCAACCAGACTTTCTGCTGGGAAGTGTGGCCCAACCTTCAGCACAAGAAAGTCTATGTGATCTGCACCTTTGTCTTTGGGTACCTGTTACCTCTGCTGCTCATCTCATTTTGTTACGCTAAGGTAAGTACAACTGAATTCACTCTCACTGGCATCACCATCACCTGCGTCCTCCTCTTTCTCATTGGGATCTTAGGCAACATGATGACCATGCTGGTGGTTTCCAAGTTCCGGGATATGAGGACGACGACCAACCTGTATCTTTCCAGCATGGCTTTCTCGGACCTGCTGATTTTTCTCTGTATGCCCCTGGATCTCTTCCGCCTCTGGCAGTACCGGCCCTGGAATTTTGGGGATCTTCTCTGCAAGCTCTTCCAGTTTGTCAGTGAAAGTTGCACCTATGCCACTATCCTCAACATCACTGCCCTGAGCGTGGAGAGGTATTTTGCCGTCTGCTTTCCACTCTGGGCCAAGGTGGTGATCACCAAGGGCAAAGTCAAGCTGGTTATTCTTGTCCTCTGGGCTGTATCTTTTGTCAGTGCGGGCCCTATCTTTGTCTTGGTCGGGGTTGAGCATGAGAATGGGACCAACCCCTTGGAAACAAATGAATGTCGGACCACAGAGTATGCAATCCAGTCAGGGCTCCTGACCATTATGGTGTGGACATCCAGCATCTTCTTTTTCTTGCCCGTCTTTTGCTTGACTGTGCTTTACAGCCTCATTGTAGAATATCCTGAACAACTTGAGCAAGTATCTGAAAAAGAAATGAGTACTGGTGAACATCATCATCTTCATCTTTCCAGCTGCCATGAGTGTTTGGAACTGGAGAATAGCACAATTGAGTCTGTTAAATTTGCCTCTGCAGAAAACATTCCAGAACTTCCTGATGATTACAGTGGCAATTTAGAAGGTGTTAACAGTGATTGTCCTACAGAATATCTGAAAAGAATAAACCTTACTGGGAAGCCTCCTAATATTTTAGTCTATGTTGGTTCTGACCCCCAAAAAGTAAAATTTGAAGAAATAAAATCAGTCATAATGGAATGTGTTGATTTTAACTCTTATACTATCTACCAGTTGTTAGAAAACCAAGTTTTGAGTGTTCCCTGGCTTGATAATGCATTACTGTTAATTATTGCTACGTCAGAGCCTATCTCAGATACATTATCTAAACAATTTTTAACTTTCATGTCAAAAGGTGGGAAGATTTTGGGACTTTCTGCCTCTTTCACTTTTGGTGGTATATGTGTAAAGAGGAAAAATGAATTAATTGACACAATTCAATCATTTGTGTTTTCAAATACTGAGAATAGTGAAATAAAACTAAATGTGCTAATTAGTGGTAAAGTTTTTGAAAAAGA??????????????????????????????????????????????????????????????????????????????????????????AGGTCCTGCCAAGAAAATGCTGCATTTTGAAATTTCTAAGGAAGGAAGTGAATTATCAGTGGTGGCCCAAGCTGATGTGTGGCTCTTCCTCAAAGTCTCTAAAGCTAATCGTACCAGGACAAAAGTGACCATAAGGCTATATCAACAGCAGAAATTGCCGAAGCGAAACTCCCAAGGTATGGAAGAGGATATCAGTCTGAAGGGAGAGAAAGGTGAAATTCTTATCTCTGAAAAGGCAGTAGACACTCGTAAAAGTACCTGGCACATTTTCCCCGTCTCCAGCAGCGTTCAAAATCTTCTTGATCAAGGAAAGAATTCTATGGATGTTCGGATTGCTTGTGATCAGTGTCAAGAAACCGGAGCCAGCCTGGTGCTGCTGGGTAAAAGGAAAAAAAAGGAGGAAGATATAGAAGGGAAAGAAAAGGATGGTAGTGAAAGCCCAGGAGAAGAGGAGAAAGAACAATCACATAGGCCATTCCTAATGATGCTTGCCAGACATTCAGAAGATCGTCAGCACAGACGGCGAAGGAGAGGTCTTGAGTGTGATGGTAAAGTCAACATCTGCTGCAAGAAACACTTCTTTGTGAGCTTCAAAGACATTGGCTGGAATGACTGGATCATTGCCCCACAAGGCTACCATGCTAACTACTGTGAAGGAGACTGCCCTAGCCATATTGCGGGTACCTCTGGCTCAACTCTCTCTTTCCACTCTACTGTT????????????????????????????????????????????????????????????????????????????????????????????????????????????????????????????????????ACTGCTGAAACCCTTTCAGACAAATACAAGCTAAGTAGCGAAGGGACTCTGGAAATATCAAATATTCAGACTGAGGATTCGGGAAGGTACACATGTGTAGCTCAAAACATAGAAGGTGCTGATACAAGAGTAGCTACAATAAGGGTGAATGGAACACTTCTTGATGGCACTCAAGTGCTGAAAATATATGTCAAGCAAGCAGAATCTCATTCAATCCTAGTTTCTTGGAAGGTTAATTCGAACGTTATGACATCCAATTTAAAGTGGTCATCTGCTACAATGAAGATTGATAATCCACATATTACATATACTGCTAGGGTCCCAGTTGATGTGCATGAATACAACCTCACACATTTGCAGCCCTCCACGGATTATGAAGTTTGTCTCACTGTGTCTAATATCCATCAGCAAACTCAGAAGTCCTGTGTTAATGTTACAACAAAAAATGCAGCATTTGCGCTTGATATTACCGACCAGGAAACAAGTACAGCCCTGGCTGCAGTCATGGGATCAATGTTTGCTGTTATTAGTCTTGCTTCTGTTTCTGTCTATGTTGCTAAAAGGTTTAAGAGGAAAAACTATCACCATTCATTGAAAAAATATATGCAAAAGACCTCCTCTATTCCCCTGAATGAACTCTACCCTCCACTTATTAACCTCTGGGAAGGTGACAGT????????????????????????????????????????????????????????????????????????????????????????????????????????????????????????????????????????????????????????????????????????????????????????????????????????????????????????????????????????????????????????????????????????????????????????????????????????????????????????????????????????????????????????????????????????????????????????????CAGTGGGGATGCCTTTGGGGAAATGGTGACTTCTCCTCTGACTCAGCTCACCTTGCAAGCATCGCCTGTGCAATTTTTGGTGAAGGAAGAAAGCTCCAGAGGCAGCACT------TGTAGTGCAAATGTGGTG---TCAAGAGCAGAGTCCTGTATT------AGCAGCAGCA---------GCAAACAAGACATGGAAGTCCAAGATAAAGACCAGATGCTTCAGGAGAAAGATAAACAGATTGAGGAGCTGACACGCATGCTGAAACAAAAGCAACAGCTGGTGGAGATGCTGAAGCTGCAGCTAGAAAGAGAAAAGCGGTCTCAGCAGCCACTGCCAGCTATGGCTGTTGGAGAAGAAGGCACAGCTGCAGACCCTGAGCCACTTGTGTTTGGTACCCATGTTAAGAGTGAAAAAGGCTTTGTGAGTTGCCAATCCACAGGGCAGCCTAACTGCCAAACTGACCAATTAAAACCCACACAGACCACAAGCCAAATGGACACCTCAGATACAAGCTCAGTGCCAAAGAAAGCTGTGATGGTGAAGCAGGAGGTGCCAGCTGCTGAGACCGAGCCATCATGCCAGACCTCAAGTTT???????????????????????????????????????????????????????????????????????????????????????????????????????????????????????????????????????????????????????????????????????????????????????????????????????????????????????????????????????????????????????????????????????????????????????????????????????????????????????????????????????????????????????????????????????????????????????????????????????????????????????????????????????????????????????????????????????????????????????????????????????????????????????????????????????????????????TGATGATTCTGCTGGCCTCCATCGTACCTATGGGGTCTGCTTTGTTGATACAACGGTTGGAAAGTTCTACTTGGGGCAGTTCCAGGATGACCGCCATAGCTCAAGGTTTAGAACTCTTTTGGCTCATTATACTCCTGTGCAGATTCTCTTTGAGCGGGGGAACCCATCTGCAGAAACGCAGAAAATAATGAAAAATTTACTTCCTTCTACTGTGCAAGAAGGGTTGACTGCTGGGTCTCAGTTCTGGAATGCATCCAAAACACTAAAAACTCTCATTGAGGAGGGCTACTTCCAGAACAAGGAAAATTCAAATAGTGGAGTGATTCTTCCTCCACTAATCCAATCCATGACTGCAGAAAGTGATTCATTAGGACTTACTCCTGGGGAAAACAGTGAGCTTGCTCTGTCAGCTCTTGGTTGTTGTGTTTTCTACCTTAAAAAATGTATTATTGACAAGGAAATCTTATCAATGGCAAAATTTGAAAAATATGTTCCTGTGGACACTGATATTGAAAAAGGAACAAAGTCA---AGTATCTTCACTAAAACAAATCAGAGGATGGTGCTGGATGGTGTGACTCTAGCAAACCTGGAAATACTGGAGAATGCTACTGGTTCAACGGAAGGCACATTGCTAGAAAGGATTGACACATGTTGTACACCTTTTGGGAGGAGACTTCTTAAACAGTGGATCTGTGCACCATTGTGTAATCCTTGT???????????????????????????????????????????????????????????????????????????????????????????????????????????????????????????????????????????????????????????????????????????????????????????????????????????????????????????AGGCGGTTCCAATCACCTCGGGTTTTATTCAGCACTCAGCCTCCACCTTTGTCAAGGGATGGTCAGGGTGTGGAATTCCTAGACAGTACAGACTCCCTCAATAGGAATATCCGAACCAAGCGGGCAACTCATCCTGTACATAATCGAGGAGAATATTCTGTATGTGACAGTGTTAGTGTGTGGGTTGCCAACAAAACCACAGCAACAGACATCAAAGGCAAAGAGGTGACTGTGATGGTGGATGTAAACCTTAATAATAACGCTTACAAGCAGTACTTCTTTGAGACCAAGTGCAGAGACCCTAAGCCAGTGTCCAGTGGGTGCAGAGGCATTGATGCCAGGCACTGGAATTCCTACTGCACCACTACACACACCTTTGTCAAGGCTCTGACCATGGAAGGCCAGCAGGCAGCCTGGCGCTTCATTCGGATTGACACTGCCTGTGTGTGTGTAATCAGTAGGAAAACTGAAAACCTCAATTCAGAAGGAGATGGAGTCAGAAACAGTAAAGAAGTTTCAAGATTGTCTTCTAGCAAGGAGGAAGGGGAAGCCTCATCAGATTCAGACACGGATCTCAGCCTTGCCAAATCTAAGACAAAATTAGATTCTTCTTCTTGTGTACTGAAGGCAAGCAAGCAGTCTTCCCTTTCAGAGACGGAGAGTTCCCATTCCACTTCAGGTGTCAGGGGGAAATCCAGAAAACAAAAACATGGCTCCAAAAAGAGCCTGAAAAAAACACATTCCAAAAAAGCTAAAGAGAAGTCCAAGGGTAAAAAAGACAAGAAGCATAAGCCTCAAAAGCAAAAAGAAACATTTCATTGGCAGCCTCCCCTGGAGTTTGGTGAGGAGGAAGAGGAGGAGGAAGA---TGTTGTAAGGCCAGCTGCTAAGGATGAAAGAGAGAAGCAAGTTGCAACTGATCTTAAA---GATAAAAACCAAGATCAGTCTTCTGAAAATGATAAAATGGTCAAAGACCAACCAAGAGAGGATGAAAAGCTCCATGAACAAAATACACTGTTGAATAAAGCTGTAGAGCCTACATCGCCTGCTAGCCAGCCTAGTACAAGTAATGGGGAGCAGTCTACTTCAACTCAGGTTCCAAATCTAGATAAAAACATGGATGCAGCGGAAACTCCTGACACAGCAATGGT---GAG??????????????????????????????????????????????????????????????????????????????????????????????????????????????????????????????????????????????????????????????????????????????????????????????????????????????????????????????????????????????????????????????????????????????????????????????????????????????????????????????????????????????????????????????????????????????????????????????????????????????????????????????????????????????????????????????????????????????????????????????????????????????????????????????????????????????????????????????????????????????????????????????????????????????????????????????????????????????????????????????????????????????????????????????????????????????????????????????????????????????????????????????????????????????????????????????????????????????????????????????????????????????????????CACAATGAAGAAAATAGACACTATTGAGCCAGATATAGATGGCAATGAAAATA------TGGATTTCCAACCAGTCATTTCTGTGGAAACTGAATTATTGAGGCAACAGAGGCACTACAGCTCCCCCAGGGTCCTCTTGAGTGACAATACCCCATTGGAACCCCCACCTTTGTATGTTATGGAGGATTACATTGGTAGCTCAGGGGTGATGAACCGAACTTCTCGCCGAAGGAGGTTTGCTGAAAACAAGAGCCACCGGGGAGAATATTCTGTGTGTGACAGTGAAAGCCGATGGGTAACAGACAAATCTTCAGCTATTGACATTAGAGGACACCAGGTAACTGTGCTGGGAGAGATCAAAATGGGTCCTTCCCCTGTGAAGCAATATTTTTATGAAACAAAGTGTAAACAAGCAAAACCTGCCAAAAGTGGTTGCCGTGGAATAGATGATAAGCACTGGAACTCCCAGTGCAAAACATCCCAAACG?????????????????????????????????????????????????????????????????????????????????????????????????????????????????????????????????????????????????????????????????????????????????????????????????????????????????TGTTATGGAAACTAATGAGGCAGATCATGTAGAGCCACTAGAAAATGAGAATAGCAAAGAAGTGATACCAGAAATGGAATGTAATACTCAACCAGAACAGGAGGGGCCTGTTGCTGCCCTGGAGAAAGAGGAAGCCAGCAAGCCAGAAGTTGAAGCAGAAG------------CAGAGGAGTCAGAAGAGAAAGAGCCTGAATCCA---CACCGGTATTGGAGGCTGAGGCTCAGCCTCTCTCAGAGTCTGTGCTTCAGCCACCGCCTCCACCACTATTACTGGAATCTACTCAAGATCAAGAGCCTCAGGTAGACAGAGAAGAATCTGTAGTGCCTGAAAAGCTGCCAGAAATTCAGACAGACCAAGTCCAGGCAGCAACAGTAGAAAACAAGAGCAAGGTTAGGAGCCGAAGCAGAGGTAGAGCAAGGAACAAAACCAGCAAGAGTCGAAGTCGGAGTACTAGCAGCAGTACTAGTAGTACTAGCTCTACAAGCAGTAGTAGTGGCAGCAGTTCTAGCAGTGGCAGCAGTAGTAGCCGGAGTACTTCCAGCAGCAGCAGCAGTACTAGTGGAACTAGCAGTCGAGAAAGTAGCAGTAG?????????????????????????????????????????????????????????????????????????????????????????????????????????????????????????????????????????????????????????????????????????????????????????????????????????????????????????????????????????????????????????????????????????????????????????????????????????????????????TGAACTGAAAACACTAGATACACAGGATGTGCAAAGGAACACTGGTATAAAAAGCACACCAGAAGCTTCAAGCATAGACTGTGAAGGACGGCTCCCCTGGTTCAACAGTAGTGGACCACGAGCATCCACATGGCCTGGGGCTCAGCTGCCAAATTGTCAGACTCCAAATTGTTTCAGTCAGGAGATGCCAGGTGTGTGCAACAGAACACTCAGTGCCATGAATGTAAACAGCTCACCTGTTCTGATGAACTGTGAAGAAACGGATCATCATTCCCAATATCCTAGAACCACTGAAACTATTAGCAAGGGAACACCAGCCAAATTGGAGGATGGGACAAATTTACCCTTAAATGTTCACAGTGATCAAAGGATATTGAGGTTATTTCCTTCTGAGAGATTGCCTTCTTCATCTGCAAAGCCAATGGATTATGTAGAAGTTCACAAAGTCAGCCACGATGGAATACTGGCTGTATTACCAAAGCAGAAAGAAGATGTTCACAAATCTGAAAAGAGTCTGGTTTCCGGAGATACAACTGAATACACCAAGGTCTCAACTGTGGCAAACAACCATATTTTGGTGTTATTTCCAGATCCCAAAATGGGAGGTTTGCCTTCCTTTGCTGTAGGGGCCGAGTCCAGCAAGGCCCTGACCATCCCGACAGTGATGTTCATCTTTGGCGTGGTGGGCAACCTGATCGCCATCGTGGTCCTCTGCAAGTCCCGCAAGGAGCAGAAGGAGACCACTTTCTACACCTTGGTCTGCGGCTTGGCGGTCACCGACTTGCTGGGCACCTGCCTGGTGAGCCCCGTCACCATCGCCACCTACCTGAAGAACGAGTGGCCCGGCGGGCAACCCCTCTGCGAGTACAGCACCTTCATCCTCCTCTTCTTCGGCCTCTCCGGCTTGAGCATCATCTGCGCCATGTCCATCGAGCGGTACCTGGCCATCAACCATGCCTACTTCTACAGCCACTATGTGGACAAGAAGCTGGCCGCCCTCACCCTCTTCGCCATCTACGTCTCCAACGTCCTCTTCTGCGCCTTGCCCAGCATGGGCCTGGGCAGCACCAAGCTCCAGTACCCGCAGACTTGGTGCTTCATCGACTGGAGGACCAACATCTCCACCCACGCGGCCTATTCCTACATGTACGCCGGCTTCAGCTCCTTCCTCATCCTGGTGACGGTGGTCTCCAACGTCTTGGTCTGCATGGCTCTGATCCGGATGCACCGCCAGTTCATGCGCCGCACCTCCCTGGGC?????????????????????????????????CTTTGGCTGAACGAGATGCTGCCCCCGATGCTGTGCACCACTTCGGCACTGCTCTACTTGTTTCAGGGCTTTTCCAGCAATCTGATGGGCTCCTTGGTAGTTTCGTACAACTTCTACAGCCTCAACAAAATGGAAACCAGCCACAGGGTGACCAAAAGGCCAGTGAGCATGATCTGGGCCGTTCTCACCATTTGGATGGTCAGTTTGCTGATCTGCATTTTGCCCCTCTGTGGCTGGGGCACTTATGGCTCGACCTCTTGGGGATGTTTTGCGGACTGCACCAGTTCTTACATCTTGTTTCTCTTCATCATCTACTCCTTGTGTTTCTTTCTGCTCCTCGTGCTCTCCGTCCCTCTCATTTATCAGCTCTTGTGCTCAGATGAGCAACTGCATCTCTATGATGATTATCATCAAATCACTCGAGGATATTTGTCTCCTGGGTCACCCCCAATGGGTATTCACAGTCTGCCCCTCTCTCCAGAGGACACTGACAATAAAAGCCTGAAGCATTTTCAAGATGCTGGCCACAACTCTGACCCCAGGATCCAGCAAGGTCCAGCTGATGACCGCTGTAGACTGGACCAC?????????????????????????????????????????????????????????????????????????????????????????????????????????????????????????????????????????????????????????????????????????????????????????????????????????????????????????????????????????????????????????????????????????????????????????????????????????????????????????????????????????????????????????????????????????????????????????????????????????????????????????????????????????????????????????????????????????????????????????????????????????????????????????????????????????????????????????????????????????????????????????????????????????????????????????????????????????????????????????????????????????????????????????????????????????????????????????????????????????????????????????????????????????????????????????????????????????????????????????????????????????????????????????????????????????????????????????????????????????????????????????????????????????????????????????????????????????????????????????????????????????????????????????????????????????????????????????????????????????????????????????????????????????????????????????????????????????????????????????????????????????????????????????????????????????????????????????????????????????????????????????????????????????????????????????????????????????????????????????????????????????????????????????????????????????????????????????????????????????????????????????????????????????????????????????????????????????????????????????????????????????????????????????????????????????????????????????????????GCCTCTCCATGCACTCAGAACTGCTGAAAAGTCCCTTTTGCCTGGCTACCATCCATTTGAGTGGAAACCACCCTTGAAAAATGTCTCCAGTAACACAGAAGTAGGCATTATTGATGGCCTTTCAGGTATACAACATTTGGTTGATGACTACCCAGTAGATACAATTGCAAAGAGATTTCGATATGATGCAGCTTTGGTTTCTGCCTTGATGGATATGGAAGAAGACATCTTAGAAGGCCTGAAAAGTCAGAACTTGGATGATTATTTCAAAGGACCTTTCACTGTGGTGATTAAAGAATCCTGTGATGGAATGGGAGATGTTAGTGAGAAACATGGTTGTGGCCCAGCTGTCCCTGAGAAAGCAGTTCGATTCTCTTTCACACTCATGAGCATCTCTGTCACTCATGAAAATGCAAGCATAAGGATTTTTGAAGAAAACAAGCCCAATTCAGAACTATGTTGCAAACCTTTGTGCCTTATGCTGGCTGATGAATCAGACCACGAGACACTCACAGCCATCCTGAGTCCTCTTGTGGCAGAAAGAGAGGCCATGAAAGATAGTGTACTGACACTTGATATGGCTGGAATCCCCAGAACATTCAAATTTATCTTTAGAGGCACTGGCTATGATGAAAAGCTAGTGCGTGAAGTAGAAGGACTTGAAGCCTCAGGCTCTACTTACATTTGTACTCTGTGTGACGCAA????????????????????????????????????????????????????????????????????????????????????????????????????????????????????????????????????????????????????????????????????????????????????????????????????????????????????????????????????????????????????????????????????????????????????????????????????????????????????????????????????????????????????????????????????????????????????????????????????????????????????????????????????????????????????????????????????????????????????????????????????????????????????????????????????????????????????????????????????????????????????????????????????????????????????????????????????????????????????????????????????????????????????????????????????????????????????????????????????????????ATTAGCAACCATTCCTCTCTCGATATGGAGGTTGATGAAGATACTAGTGCTCAACTCAACATGCGTGGAGTATTTCTTCATGTCCTTGGAGATGCTTTGGGTTCAGTAATTGTAGTAGTGAATGCCTTAGTATTTTACTCTTATTGGACTCCATGCCCTAAGGACGGGCCTTGCATTAATCTCTGTATCAACGACCATTGTGCAGAAAACATTACTCAGATGTCTGCCCGAATGAATGCAACAGAATTAGAGAAAATTCCTATAGCTGGTCCCTGCTGGGTTCTATATTTAGATCCTGCACTGTGTCTCATAATGGTTTGCATTCTGCTGTACACAACTTATCCACTGCTTAAAGAATCTGCCCTCATCCTTTTGCAAACTGTTCCGAAGCAAATTGATATTCGTTCTTTAAATGAGAAACTCCGCAAACTAGAAGAAGTTGAAGCGGTCCATGAATTGCATGTTTGGCAGCTTGCTGGAAGCAGGATCATTGGCACTGCTCACATAAAATGTAAGGATCCAGAAACGTATATGAAAGTGGCAAAGGATATTAAGGAGATTTTTCACGATGAAGGGATACATGCAACCACCATTCAGCCAGAATTTGCCATTGTGGACTCAGATGTGGGTTTTGAGGCTGTGGGCAAATGTGAATTTCCCTGCAGAACCCAGTGTGCTCTGAAGCAGTGTTGTGGGGCTGCTGAAAAGACTACTGCAAAGAAG??????????????????????CCATGGTCTACATGTTTCTAGGAGTTTCAATTATAGCTGACCGATTCATGTCATCCATTGAAGTTATTACATCCCAAGAGAGAGAGATCACGATCAAGAAACCCAATGGCGAAACCAGCAAGACCACAGTTAGAATTTGGAATGAGACTGTTTCCAATCTAACTCTGATGGCTTTGGGCTCTTCTGCGCCAGAGATCCTCCTTTCTGTCATTGAAGTGTGTGGCCATGGCTTTACTGCAGGGGACCTTGGGCCAAGCACCATCGTAGGAAGTGCAGCTTTTAACATGTTTGTCATCATAGCCCTTTGTGTTTATGTTGTCCCTGATGGAGAAATCAGGAAGATTAAACATCTCCGTGTGTTTTTTGTCACTGCAGCTTGGAGCATCTTTGCCTACACTTGGCTTTACCTAATTTTGTCAGTCATATCACCTGGAGTAGTAGAGGTCTGGGAAGGCTTGCTGACTTTCTTCTTCTTCCCAATCTGTGTGGTGTTTGCATGGATCGCTGACAGGAGGCTCTTGTTTTACAAGTATGTCTACAAGAAGTACAGGGCTGGCAAGCAGAGGGGCATGATCATCGAGCATGAAGGTGAAGGGCCACCATCAAAAGCTGACATTGAAATGGATGGGAAGGTAGTTAATTCTCATGTTGAAAGTTTCTTGGATGGCACTCTGGTCCTAGAAGTAGATGAGAAGGATCAGGATGATGAGGAAGCCAGGAGGGAAATGGCTAGGATTCTTAAAGAACTGAAACAGAAGCATCCGGACAAAGAAGTTGAGCAGCTCATA??????????????????????????????????????????????????????????????????????????????????????????????????????????????????????????????????????????????????????????????????????????????????????????????????????????????????????????????????????????????????????????????????????????????????????????????????????????????????????????????????????????????????????????????????????????????????????????????????????????????????????????????????????????????????????????????????????????????????????????????????????????????????????????????????????????????????????????????????????????????????????????ATCCTTAAGGATCTGAAGCAAAAGCACCCAGAAAAGGATTTGGACCAGTTGGTGGAAATGGCCAATTACTATGCTTTATCTCACCAGCAAAAGAGCAGAGCTTTCTACCGGATTCAGGCAACCAGGATGATGACAGGAGCAGGAAATATTCTCAAAAAGCACGCAGCTGAGCAAGCCAAGAGGAGTACTAGTTTGCACGAAGTGCAGCTGGAGGAGCCCGAGGACTTTATCTCAAAAGTTTATTTTGATCCTTGCTCCTATCAGTGTCTGGAGAACTGTGGTGCTGTCCTCCTCACCGTCGTCCGGAAAGGAGGAGATGTGTCCAAAACTGTTTATGTGGACTATAAGACAGAGGATGGTTCTGCCAATGCTGGAGCTGACTATGAGTTTACAGAAGGGACTATTGTTTTGAAGTCAGGGGAGACCCAGAAAGAATTCTCCATAGGAATAATTGATGATGACATCTTTGAGGAAGACGAGCATTTCTTTGTACGCCTCAGCAACCTACGAGTGGTTGAGGCAGATGAACCTCCTGAGCTAAACAACTTGCCATATCCCAAGGCCATATTGGCCTCTCCCTGTGTGGCTACTGTCACTATCCTTGATGATGACCATGCAGGTATCTTCACCTTTGAGTGTGATGTGATACATGTCAGTGAGAGCATTGGAATAATGGAAGTGAAAGTTCTTAGGACATCTGGTGCCCGAGGTACAGTCATAGTCCCCTTTAGAACGGTTGAAGGAACAGCAAAAGGAGGTGGAGA????????????????????????????????????????????????????????????????GATGCTCATGCCTCCAAGAGTATAAAGAAAGCTCCCATAGAGAAAAAGGAGTTGAAGTTAGCAAGACTAAAGCACCTAATGCAACGATCCCTCAGTGAATCTGATACAGATTCAAATAACTCTGAAGATCTAAAGAACACGCCTGTGAAAAGAACAGATAAGCCAAGGCCACAGCCCATAGTGGAAAACACTGAAAGCACTGAGAATTTGCACCTAATGATTAAGAGGCACACTTTGGCATCAGGTCGACGGTTCCCTTTTGGAATTAAAGCCTCAAAATCTTTGGATGGTCACAGTCCTTCTCCCACTTCTGAAAGCAGTGATCCTGATAACGAATCCCAGTATCAGACTGGTACTGTATCTCAGAGCCAGGTATCAGGAGA??????????????????????????????????????????????????????????????????????????????????????????????????????????????????????????????????????????????????????????????????????????????????????????????????????????????????????????????????????????????????CTTCTGTAAATTTCCATGGAGGTTTATCCTTTGACCCATCTCTCTTTTCTCAAGCCATGCCACCATCATGTGAATGCGGCCCTGAAGTCCAGAACTTCAAGGAGACCATTCAGCAGCTGGAAGGTCGCTTGGTGAGACAGGATCACCAAATTCGAGAACTCATTGCAAAGATGGAGACACAAAACTCTCAGATGGGGGATCTCAAACGTACTATCAGGAATCTAGAGGAGAAAATCACTGAAATGGAAGCACAGCAGTGTAGCGGTATTTTCATATGGAAGATTGAGCATTTTAGTGTTTATCTGAAAGCCCAAGAAGAAGAAAGACCTGTTGTGATCCACAGTCCAGGTTTCTATACGGGGAAACCTGGCTACAAACTTTGTATGCGTCTGCATATCCAGCTGCCTAATGCTGCAAAATGTGCCAACTATATTTCCCTTTTTATTCATACTATGCAAGGGGAGTATGACAGTCATCTGTCGTGGCCATTCCAAGGCACCATACGCTTTTCTATTCTGGATCAGACAGAAGGCTCTTCAAGGCACAACCATGAAGAGGTAATGGATACTAAGCCTGAGCTG????????????????????????????????????????????????????????????????????????????????????????????????????????????????????????????????????????????????????????????????????????????????????????????????????????????????????????????????????????????????????????TGTGAAGCTGCAGAGTTCTAAAGCTGTCTCCCCACTCCCCCAGCGCCCCCTCCTCCAGCAGCAGCAGGTGAAAGCTCCGATCAAAACACCAGG------------CTTCCATTCTTCCTCCTCCTCTTCCACCGTCTCTCCAGGATC---CGGCACCTCCCACAAGACCCCCAGTTCTGCCTCTGTGTCACTAAGCTACACA---GGGAAGCACTCAAATAGCTCTGGCTCCACAGGACAATCTTTCAAGTCACCCTTTGTGGCATTGTCCAGACATGTGGCTTCGACCAGTGGC------TCAAGCATTTCTACAAACCAGAGCTCAACCCCAGGCAATTTGCTGCCAGGGACATGTCTTCCTT---CTGGGCAGGCTCCCAGTCGCTCATCACCCAGTTCTATGGTGAAGAAGACTCTGGTCTCCCAAAAGTTGACGTTGGTAGCTCCACCAGGGGGTCCAAACGTCAGTTCAAGTGGAGGGACACAAGGGGTGGCCAAGTTGCTGACCTCCTCCCTGAAGCCTGCTGTGGTTAGCAGCACTGCATCCTCTACCTCTATGCCAGTAAGTGACTCCTTAGAAGAACCA????????????????????????????????????????????????????????????????????????????????????????????????????????????????????????????????????????????????????????GTCAGGCTTACTGAAAATCAAAACAGAACCACTAGACTTCAATGAATATAAAGTTCTGATGGCAACACACGGGTTCACTGGTGCTAGTCCTTTTATGAACGGTAGACTTGGTGCAACCAGCCCAATAGGAGTCCATGCTTCTACGCAAAGTCCAATGCAGCACTTAGGAGTGGGAATGGAATCATCTTTACTTGGATTCCCAGCAATGGGGAGCAATTTGAGTGAAGTGCAAAAAGTCCTACAGATTGTTGATAATACAGTTTCTAGGCAGAAAATGGACTGCAGCACTGATGAGATCTCCAAGCTTAAGGGTTATCACATGAAGGACCCTTGTTCTCAACCAGAGGAACAAGGTGTTACTTCTCCTGGTATTCCACCTGTGGGTCTTCCAGTAGTCAGTCATAATGGTGCCACTAAAAGTATTATTGATTACACGTTAGAAAAGGTCAATGAAGCCAAAGCTTGTCTCCAGAGCTTGACTACAGACTCAAGGAGGCAGCTCAACAATATTAAGAAAGATAAGCTACGCCCTCTAATAGATCTGGTAATGGAAGATAAAATGATAGAGAACCATAATATACCCACTCCATTTTCATGCCAGTTCTGTAAAGAAAGTTTTCCTGGTCC????????????????????????????????????????????????????????????????????????????????????????????????????????????????????????????????????????????????????????????????????????????????????????????????????????????????????????????????????????????????????????????????????????????????????????????????????????????????????????????????????????????????????????????????????????????????????????????????????????????????????????????????????????????????????????????????????????????????????????????????????????????????????????????????????????????????????????????????????????????????????????????????????????????????????????????????????????????????????????????????????????????????????????????????????????????????????????????????????????????????????????????????????????????????????????????????????????????????????????????????????????????????????????????????????????????????????????????????????????????????????????????????????????????????????????????????????????????????????????????????????????????????????????????????????????????????????????????????????????????????????????????????????????????????????????????????????????????????????????????????????????????????????????????????????????????????????????????????????????????????????????????????????????????????????????????????????????????????????????????????????????????????????????????????????????????????????????????????????????????????????????????????????????????????????????????????????????????????????????????????????????????????????????????????????????????????????????????????????????????????????????????????????????????????????????????????????????????????????????????????????????????????????????????????????????????????????????????????????????????????????????????????????????????????????????????????????????????????????????????????????????????????????????????????????????????????????????????????????????????????????????????????????????????????????????????????????????????????????????????????????????????????????????????????????????????????????????????????????????????????????????????????????????????????????????????????????????????????????????????????????????????????????????????????????????????????????????????????????????????????????????????????????????????????????????????????????????????????????????????????????????????????????????????????????????????????????????????????????????????????????????????????????????????????????????????????????????????????????????????????????????????????????????????????????????????????????????????????????????????????????????????????????????????????????????????????????????????????????????????????????????????????????????????????????????????????????????????????????????????????????????????????????????????????????????????????????????????????????????????????????????????????????????????????????????????????????????????????????????????????????????????????????????????????????????????????????????????????????????????????????????????????????????????????????????????????????????????????????????????????????????????????????????????????????????????????CAAAGTATCCGCCAGAAAATTACGGGCGAAAAGCCTAAAACTCAAAGGACTTGGCGGTGCTCCACACCCGACTTAGAGGAGCCTGTCCTATAATCGATACCCCACGATAAACCTCACCATTCATTGGC-AAGACAGCCTATATACCGCCGTCGACAACTTACCCCATGAGGGCATAACAGTAGGTAAAACAGTTTCGCCAACTAAAACGTCAGGTCAAGGTGTAGCTTATAGAATGGAAGAGATGGGCTACATTTTTTAAAA-TAAAACA-CACGGCATGGAACCGTGAAACCAGTTCCTAAAGGAGGATTTAATAGTAAAATTAACAAGAAAATTAAT---------------TTTTTAATTCCTCAAGCTCTTGGCATCCCATTAATTTTAATTGCAATCATCATACCCCTACTAATTATTTTGCCCGCTTCAAATCGACTTATCTTGAACCGCCTATCAACACTACAGGTATGAATATTCAAAACCTTTACAAAACAACTAATATTACCCATTGGCATTTCTGGACACAAATGAGCATCAATATTGCTGGCCATTACACTTCTTCTTATATCGCTCAATTTAATAGGACTATTACCATATACATTTACCCCAACAACACAACTCTCAATAAATATGGCACTTGCAGTACCAATATGATTAACAACCGTATTAATTGGAATGCGAAATCAACCAACAGTTGCACTAGGACACCTCCTACCAGAAGGCACTCCAACCCCATTAATTCCAATCTTAATTATTATCGAAACCATTAGCCTATTTATTCGGCCGCTTGCCCTAGGAGTACGACTAACCGCCAATCTAACAGCAGGCCACCTACTTATTCAACTAATCTCTACAGCAGCCTTCGTCCTAATACCATCAATGACACTAACAGCATCCGCGGCTTTTATTGTGTTACTTATACTAACCGGACTTGAAATTGCCGTAGCAA---------------------------------------------------------CTTCGGCTCACTTCTAGGAATTTGCCTAATTATCCAAACCCTAACTGGACTATTTTTAGCTATGCACTATACAGCCGACATTACATCAGCCTTTTCATCAATTGCCCACATTTGCCGAGATGTCCAATATGGCTGACTTATCCGAAACATCCATGCTAACGGCGCCTCTATATTCTTCATTTGCATCTACCTTCACATTGGCCGAGGCCTATACTACGGATCATACATATTTAAAGAAACCTGAAATATCGGAGTAGTACTATTACTCCTAGTGATAGCAACGGCATTCGTGGGCTACGTACTACCATGAGGACAAATATCATTTTGAGGAGCAACAGTCATTACCAACCTACTTTCAGCTATTCCATATATTGGCACAACCCTAGTAGAATGAATCTGAGGTGGCTTTTCCGTAGACAATGCAACACTAACCCGATTCTTTACATTTCACTTCCTACTTCCATTTGTTATTATCGGCGTTACCATAATGCACCTTTTATTCCTACACGAAACAGGATCCAACAACCCAACCGGATTAACCTCAAACACAGACAAAATTCCATTCCACCCATACTTTTCATATAAAGACTTACTCGGCGCCTTACTATTAATTATTACTCTACTAACACTTGCATTATTTTCACCTAACCTATTAGGAGACCCAGAAAATTTTTCACCAGCAAACCCGCTAGTCACTCCACCACACATCAAACCAGAATGATACTTCCTATTTGCCTACGCCATCCTACGATCCATTCCAAACAAACTGGGAGGAGTACTAGCCTTACTCTTTTCAATCCTAATCCTAATATTAGTTCCACTACTACATACATCAAAACAACGAAGTGCCTCCTTCCGCCCAATATCTCAAATTATATTCTGATTTCTAATTGCAGACGTACTTATCCTAACATGAATTGGGGGTCAACCAGTAGAACACCCATTCATTATTATTGGGCAACTCGCCTCAATTATTTACTTTTTTCTATTTCTACTTATTATACCAACAACAGCAATACTAGAAAACAAACTACTAAAATGATAGT-------ATTCACCAACGCCCTTGTAGCTTAACACT--TAAAGCATTGCAATTCCTCCCTATGACATTAGCCCTCTGCCTATGACACACATCTTTGCCAATTTCAACATTTAGCCTTCCACCTCAACAATAAA-CGGAAATGTGCCCGAATTATTAAGGGTTA---------CTTTGATAGAGTAAACAATAGAGGTTAAAATCCACTCATTTCCTTAGAAGAAC---GGGACTTGAACCCGCACACAAAGACTCAAAATCTTTAGTACTTCACTATACTACCTTCTACCAAAGTAAAGTCAGCTAAC-TAAGCTATCGGGCCCATACCCCGAAAATGTTGGTTTAAACCCTTCCTTTACTAATGAGCCCAACAACAACAACCATCCTAATTTCAAGCCTGGCCACTGGCACAGTAATTACATCCTCAAGCTACCACTGATTAATAGCCTGGGTTGGACTAGAAATAAACACACTAGCTATTATTCCAATAATCTCAAAAAAACACCATCCACGAGCCACAGAAGCCGCAGCAAAATATTTTCTAACACAAGCAGCCGCCTCAGCCACACTCCTATTCGCAAGCACCATTAATGCATGACAGACAGGAACCTGAGACATTACCAACATAACAAATCCAACTGCAAGTATACTCTTCACTATAGCCATTGCAATAAAACTAGGACTTGCACCAATACACTTTTGACTTCCAGAAGTACTACAAGGGTCAACCACAAAAACAGCCCTAATTATTACAACCTGACAAAAACTCGCCCCAATGGCCCTAATCTTATCCTCATCAAACAACATATCAACAGCAACCCTTTTAACAATAGGCATCATTTCAACCGCCATCGGGGGATGAGCAGGACTTAACCAAACCCAAACTCGAAAAATCATGGCCTACTCATCAATCGCCCACCTAGGATGAATAGCCACAGTAGCCTCAATTATACCAAAAATTATGTTATTAAACTTAGTACTATACTTACTTATAACAACATCAATATTTTTTACCTTAGTTCTTCTAAACTCCAAAAACATCAAAGATATAGCAACCTCACCAACCACCTCTTCAGCAACCACTGCCACCGCAATGCTAGTATTACTATCACTAGGAGGACTCCCACCTCTAACAGGGTTTATGCCAAAATGACTTATTCTAGAAGAACTAATCATACAAAACTTAGCCACAATAGCAACAATAATAGCCATATCAGCATTATTAAGCCTTTTCTTCTACCTACGATTAGGCTACTCAACTACAATTACTCTGGCCCCAAACACAACAATAGTAAAACACAAATGGCGGTTCAAACCCACTGACAACACACTCCTACTTTCACTAACAC---TACCAGCATCACTATTAATATTACCCCTGACTCCAATAATAC---TATAGGAGCTTAGGATAAC-TTTAAACCAAGAGCCTTCAAAGTTCTAAATAGGGGTTTAAACCCCCTAGCTTCTG----CCAAGACCTGCGAAACACTAAAACGCATCTTCTGAACGCAAATCAGACACTTTAATTAAGCTAAGGCCTCAA-----CTAGATAGGAGGGCTTCGATCCCACGA-AAATTTAGTTAACAGCTAAATACCCAATCCAGCGGGCTTCTATCCGC-TTCTCCCGTTCG--TTTAAAACGGG--AGAAGCCCCGGGACCC-TGTAGGGTCCTTCTTCAAACTTGCATTTTGATGTG--AAACACCTCAGGACTATGATAAAAAGAGGAATTTAACCCCCATGAGTAGGTC-TACAGCCTACCGCCTGAACACTCGGCC---------ACTTTACCTGTGTCTATCAACCGTTGATTCTTCTCAACT???????????????????????????????????????????????????????????????????????????????????????????????????????????????????????????????????????????????????????????????????????????????????????????????????????????????????????????????????????????????????????????????????????????????????????????????????????????????????????????????????????????????????????????????????????????????????????????????????????????
Callisaurus_draconoides ?????????????????????????????????????????????????????????????????????????????????????????????????CTCCAAGGATGGGTCCCCTGTCCCCTGGAAATGTTCGCTCTCTTCCATCACAGCAAATGATGAATCGACTAAATATACCAAAGCCTACATTAAATTCT---GGAGTGAATATGATGTCCAACGTTCACTTACAGCAGAACAACTATGGAGTGAAATCAGTTCCACCCAGTTATGTTAGCCACACAGGAGGAAGGCTAAGCTTGAGTGGTAGCTCTCCAGTTTCCCTATCC---CAGTCTCAATCAATGAAACAGTATTCTCCAAGTGGAAATGGAAGACCCTA---CTCTCTTGGAGGGGAACCAAGATCACAAGCTACAGCAAGATACTCTCTTCAGTCTGCCAACTCATCTTCACTTTCATCAGGCTCATTGAAAT---CATCATTAGCTCAGTCTCAAGCTGCATCCAGAGTATTAGCCCAGTCTACACCCAAGCCTCTTGGTGCTGGTGCTGCAGGTGCTGCCGCTGTCAATACTTCCTCAACTCAGAAATGGAAAATCTGTACAATCTGTAATGAGCTGTTTCCAGAAAATGTGTACAGTGTTCATTTTGAGAAAGAGCACAAGGCTGAAAAGGTGCCTGCAGTAGCTAACTACATAATGAAAATACATAATTTTACTAGCAAATGTTTATACTGTAATCGCTACTTGCCTACTGACACATTGCTTAACCACATGCTAATCCATGGTCTCTCTTGTCCTTACTGCCGCTCAACTTTCAATGATGTTGAAAAGATGGCTGCTCATATGCGAATGGTTCATGTTGATGAAGAAATGGGACCTAAAACTGATTCCACATTAACC?????TAAAATTTCCTTTGAAAGGAACCTTTTTGTGGACACCAGGGATGAATTGGGTAATGTAATGGCGAGCGATTGGCAGGAAAATATTTTGCCAGTGAGGAATAACAGCATTCTCAAACAAGAGCAGACAGAGTGCCCCCAGGAAAATAATTTAATGCTTCCTGAAGACAGCATGGGCATTTTTCAGGATAACAAAAATAATGAACTGTACAACATCATGAAAACTCTAGGTGTTGACTTTGAAGATATAAAAAGTTTTCAGCAAGATGAAGACTTTTTTAAGAATGAACTTTCTGGTGTGGATGACATTAGAGACATTGATATAACTGATGAAATCTTGACCTATGTTCAGGAGTCCTTAAATAAGACTGACCTGTTATACTCAGGTTGT---CAGCAGCAGCAGCAGCAACCCATGGTTCAGAACTCCACATGTTTAATGCAGCAGCAAGTAGAGCAGCAGCAACTGGACCATCAGCAAAAACAGTCTGTGGTGGATCAGCATCAGCATCAACAACAGCTGTGTCAGAAAATGAAGTGCATGCAGGTTAATGGGATGTTCACAAACTGGAATTCTATCAGCAGCATGTCCCTGAATCCTTCACAGCAACAGACA?????????????????????????????????????????????????????????????????????????????????????????????????????????????????????????????????????????????????????????????????????????????????????????????????????????????????????????????????????????????????????????????????????????????????????????????????????????????????????????????????????AGTTGCATGAGATAGATGTGTTACAAAACACTGTTGGAGATCTGAGAGCCCAGCTTGCATCTGCCTCTGAGATTAAACAAGAACTAGAATTAAAACATGACACAGAAGTTACAAATTACAAAATAAAACTTGAAATGCTAGAAAGAGAAAAGAATGCAGTCTTGGACAGGATGGCTGAATCTCAAGAAGCTGAACTAGAGAGACTGAGGACTAAACTTTTATTCAGTCATGAAGAAGAGCTATCAAAACTTAGAGATGACCTGCAACAAGAGCACAGAATAAACATAGAAAATCTTAAGGAGAATATGGCTATGCAAGCTAAGCAGCAATTAGATGACTTACAAAATGAATTGAGCAAAAAGATAGAAACTATGCAATCTGAAAATGATAACTTAATAAGAAAACAGGATGAGCTTACATTAGAAATATCAAGTTTAAAAGATTTACACCAGTCTGTTTTAAATTCTAAATCAGAAGAAATGCTGCTTCAAATCAGTGACCTCCAGAAAGAAATCGAAGTTCTTAAACAGGAAGAAAAAGAAAAGGGTATGCTGGAACAGGAAGTTCAGGAGTTGCAACT?????????????????????????????????????????????????????????????????????????????????????????????????????????????????????????????????????????????????????????????????????????????????????????????????????????????????????????????????????????????????????????????????????????????????????????????????????????????????????????????????????????????????????????????????????????????????????????????????????????????????????????????????????????????????????????????????????????????????????????????????????????????????????????????????????????????????????????????????????????????????????????????????????????????????????????????????????????????????????????????????????????????????????????????????????????????????????????????????????????????????????????????????????????????????AGAAATAGACGATGGGAATATTTTGCAAAATGACTGCATTCAGAACGCTCAGCTGAAGGCCTCCGAAGGTGAACAAAATGCAGAAGTTCCTCTTCTGCAAGATTATACTAATAAAACATGTGAGTCTATAGCCGAAAGGGGACTTGTATTTGGTTTAGAGACCCAATGTCCCAAATACAGGAAGTTCCAAAAAGCTTTAGGGAGTGATAAAGTTCCAGTTGTTGAGTCCAGTTCAAATATTAAACAAGTTCAGGTAACATCTGCTGCAGCCATTCATCAGACTGACCCAAATACCAGTGGTGCTATACAAAAAAACCTTGAATGTGTAGCTGTGCATCCAGATTCAAAATGTGTTGATGCTCAGGTAAAAATGGAAGATGATGGGACACAAGACTTCTTGAAAGAGACAGTTTCTGTATTCCAAAGCATTGACTCTTCACCAGAGAAGATGGATTGTGCTTTTGAGCCCCATAATTCTTCTGCTGCCACTCATGGACTTTATCCTCCTCCTTTCATAAATCCATATGATCAATATTGT------ATGCAGGGAGGTATGCAGAGCAATTCAGAGGTAGCTGAAAAAATTGGCATTGTTACCAGCGATTTTGGAGATTGCAAACCTGTTGGTGAATGTA---CTGATGTGTCCTCA???????????????????????????????????????????????????????????????????????????????????????????????????????????????????????????????????????????????????????????????????????????????????????????????????????????????????????????????????????????????????????????????????????????????????????????????????????????????????????????????????????????????????????????????????????????????????????????????????????????????????????????GAACAGTTCCACCAAGTGAAAAGAGTGATGACCATCCTTTTCCTTACTATGGTTATTTCATACTTCAGTTGCATGAAAGCTGCCCCAATGAAAGAAGTTAGCCTCAGGGGACAAGGCAGCTTGGCTTATCCCGGTCTTCGGACACAGGGAAATTTGGAGAACCTAGGTGGGCCCAATGATGCCACAAGAGGATTGACATCTTTAGCAGACACTTTTGAACATGTCATAGAGGAGCTCCTGGATGAGCAGCAGGCCATCCAGCCCAGCAAGGAGAATAAGGATGCAGACTTGTACTCATCTCGGGTTATGCTAAGCAGTCAAGTGCCTTTGGAGCCTCCACTGCTCTTTCTGCTTGAGGAGTATAAAAACTACTTGGATGCTGCAAACATGTCCATGAGGGTCCGACGCCACTCTGATCCTGCTCGTCGTGGAGAGCTGAGTGTATGTGACAGTACTAGTGAGTGGGTAACAGCGGCCGAGAAAAAGACTGCGGTGGACATGTCAGGGGCAACGGTTACCGTCCTGGAAAAAGTACCAGTACCTAAAGGCCAACTGAAGCAATATTTTTATGAGACCAAATGCAACTCAAAGGGATATACGAAAGAGGGATGCAGGGGCATAGACAAGAGGTACTGGAATTCCCAGTGCCGAACTACCCAGTCTTATGTGCGAGCTCTCACCATGGATAACAAAAAGAGAGTTGGATGGCGGTTTATAAGAATAGACACTTCCTGTGTGTGTACACTGACCATAAAAAGGGGAAGATAGTGGATTCATGCTGTATAGATTATATTGAGACAAAAGTTTATCTATTTG????????????????????????????????????????????????????????????????ACCTACACAGAGTGGCCTCTGAGGTTTTGCAGACAGGCATCAGCAGAAAGCTAGCAGATGCTGGGCCTAAGCTCATGGACCTGAAGGAAAAGTCTGGTTCTCTGACCAAAGCTGCTGAGGTTCATGGGAAAAACTGTGTGCCTGTGATTCAGAGGACTTTTGCCCACTCTAGTGGTGAGCAGAGTGGTAGTGACACAGACACAGACAGTGGATATGGAGGAGAACTAGAAAAAAATGACTCCAAATCTGACGTGCAGTATTTTAAAAAGGACACTGAACTCAAGTATGTTGTCCAAGAGAGAATCAGTTCTATCAAGCAAGAGAGTGAAGACCCACCTGCCAAAAAGACCAGGATGGAAATGTCAGAGGAT---GAAGACCACTTTAGCACTGATATGCTTGGCTCTTCTTCCAGCAGTTTCTTGGGTCCTCATCCCCACCAGCCACCTCTGTGCCTGCCTTTCTATTTGATTCCACCCTCAGCAACAGCCTACCTGCCTATGTTGGAAAAGTGTTGGTACCCAGCTTCTGTACCGGTCTTGTATCCCAGCCTCCCAGCTTCCACTGCAGCACTTTCAGGGTTAATGAGCCCAGAGAAAATGTCTTCTCCTTTATTAATTCCTCAGCAGCTCCCTTCTCCAGTACCATCTCAT???????????????????????????????????????????????????ATTAATATTTATGAAATTATAAAGCCAGAGGGAGAGGCTTCCAAGGACCCTGTCACAAGACTTTTGGACACACGCTTAATACATCACAATGCCAGCAAATGGGAAACTTTTGATGTAACACCAGCGATAAGGAGGTGGGTTGCACATGGACAACCCAATCATGGTTTTGTGGTGGAAGTGGTGCACTTGGACAACAAGAGTAGTGTTTCCAAGAGACATGTCAGGATCAGCAGGTCATTGCATCAGGACGATGGGAGCTGGTCTCAGATCAGGCCGCTACTAGTAACTTTTGGGCATGATGGAAAGGGACACCCTCTCCATAGGCGAGAGAAACGTCAGGCAAAATATAAAGAACGCAAACGCCATAAATCCCATTGTAAAAGACATCCTTTGTATGTGGACTTCAACGATGTAGGGTGGAATGACTGGATCGTGGCCCCACCGGGTTATAGTGCCTTTCATTGCCGTGGAGATTGCCCCTTTCCATTGGCAGATCATCTCAACTCCACAAACCACGCCATTGTTCAGACTTTGGTTAATTCAGTGAATTCCAAAATCCCCAAAGCTTGCTGCGTGCCGACAGAACTGAGTCCTATCTCCATGCTCTACCTTGATGAGAATGAAAAAGTTGTACTCAAGAACTATCAAGACATGGTTGTGGAGGGCTGTGGTTGTCGCTGATAGGGCAGTAAAGCAAAATGGACATTT??????????????????????????????????????????????????????????????????AATCTTGGATCTGACTTACCTAGTACACTTCAGATCTTCCTAGAGAGACTGAAAAATGAGATCACTCGGTTAACCACTGTGAAGGCTTTGACTCTTATAGCCGGTTCTCCTCTGAAGATAGATCTAAGACCAGTTCTAGGTGAGGGTGTTCCTATTCTTGCTTCGTTTCTCAGAAAGAACCAGCGAGCTTTGAAACTTGGAACACTTGCTGCTTTAGACATTTTAATCAAAAACTACAGTGACAGCTTGACAGCTGCTATGATTGATGCTGTCCTCGATGAGCTTCCACCTCTTATTAGTGAGAGTGATATGCATGTCTCACAAATGGCGATTAGTTTCTTGACCACACTAGCTAAAGTTTATCCTTCCTCTCTCTCAAAAATCAGTGGATCCATACTGAATGAACTTATTGGGCTAGTGAGGTCACCACTTTTGCAGGGTGGAGCACTTAGTGCCATGCTAGAATTTTTCCAAGCTCTGGTTGTAACTGGAACAAGTAATTTGGGATATATGGATTTATTGCGCATGCTAACAGGGCCAGTGTATTCTCAGAGTACAGCACTTACTCATAAGCAGTCTTATTATTCCATTGCCAAATGTGTAGCTGCCCTTACAAGAGCATGCCCCAAAGAGGGACCAGCAGTAGTAGGCCAATTTATTCAAGATGTCAAGAACTCAAGATCTACAGATTCCATTCGTCTCTTAGCTTTGCTTTCT???????????????ACTGAGATTGACAAAAATATTATCAGGAAGAAGGTATATCTCCGAGGGTTTTCCACCAGCAACTTGAAAGAGTATACTAGAATGTTCTTCAAAGATGAAGGATGCTGGACCTTGGTTCTCAACCAGCTTGAAGCAAACCCAAATCTCTGCAGTTTATGCTCAGTGCCTTTATTTTGCTGGATTGTTTTCAAATGCTTTGACCATTTTCACTCCACATTTGACAGCCATGAGCTCCAAGACATCACAGTCACCTTAACAGACATTTTCTTGCTTATGACTGAGGTCCACTTGAACCGGACTCAGAAAACAAATTTGCTGAAAAAGAACACAAGGAGCCAAGTGGAGACATACAAGACCAACAAGAACATTTTGTTTTCTCTGAGTAAAATAGCACACAGAGGAATGCAGAAGTCTCTCTTTGTCTTTGAACAAGATGAAGTTCTCATTGAACTCTCTGAGCAGGATTTACACTTGGGTTTCCTCAGGGCAATTCCTGACTATGAAAGCTGCAGTGATCAATCTTCTTATGAATTCCTGCACTTGACCTTGCAGTCCTTTTTTACAGCTTTGTTTCTGGTCATGGAGGAGAAAGTGGGTGCAAAGGAGTTGCTGCATTTCTTTGCAGAATGTTCTACT????????????????????????????????????????????????????????????????????????????????????????????????????????????????????????????????????????????????????????????????????????????????????????????????????????????????????????????????????????????????????????????????????????????????????????????????????????????????????????????????????????????????????????????????????????????????????????????????????????????????????????????????????????????????????????????????????????????????????????????????????????????????????TGTGAATGATGAGGGTGATATGCTTCCTCTGCGGACTTACGGCATGTTTTCTATGGACTTTACTGACGAAATGGCTACAGAGTCCCTCAATGCAGGAAAAGTAAAAGTCCACCTGGACTCTGCCCAAGTCCAGATGGCAGGACACCTGAAAGGCATGAAGCTTTGGTCTCTAAATCCCCAGACAGGCTTATGGGAGGAAGAAGGGGACTTCCAGCATGACCAGAGTAGGCGCACCAAACGTGAGGAACGGACATTTCTGGTTGGCAACATGGAGATAAGGGAACGGAGGCTTTTCAACCTGGATGTCCCAGAGAGCAGGCGGTGTTACATCAAGGTGCGTACTTACAGGAGCGAGAGGTACCTGCCCAGTGAGCAAGTTGCAGGGGTGGTGGTTTCGGTCATCAACTTGGAACCGGCTGCTGGCTATTCTTCCAATCCTAGAGCTTGGGGTCGCTTTGATAGCGGAGTCACCAGCTCCAACGGGGTTTGTGTACCAGCCTTCTGTGATGCCCAAAACCCAGATGCCTACAGTGCTTATGTCATGGCAAGTCTTGGAGGAGAAGAACTTGAGGCTGTTGCTTCATCTCCAAGGCTTAACCCTTTTGCCATTGGAGTCCCACAGCCCTACCTCAGTAAACTCAGATA?????????????????????????????????????????????????ACAGGAATTACTGGCAATATCTTGGTTATTGTTGTTATGGGCTATCAAAAGAAGCTGAGGAGTATGACTGACAAGTATAGGCTACACCTGTCTGTGGCTGACCTTCTCTTTGTCATCACTTTGCCCTTCTGGTCCGTGGATGCCGTCATCAGCTGGTATTTCGGAAATGTCTTGTGCAAAGCAGTCCATTTCATTTACACAGTCAACCTGTATAGTAGTGTTCTCATCTTGGCCTTCATAAGTTTAGACCGGTACCTGGCAATTGTACATGCTACCAACAGCCAGAGACCAAGGAAATTATTGGCTGAAAGGATTGTCTATGTCGGCGTTTGGCTGCCTGCCCTGCTATTAACTGTACCTGATATAATATTTGCTAGCACTAGCGAGGTCGGTGGAAAATATGTCTGCCAGCGATTTTACCCTCATGACACCTGGTTGATTTCCTTCAGATTTCAGCATATTTTAGTAGGTCTTGTTTTGCCTGGCATTGTAATACTGACTTGCTACTGCATTATCATTTCTAAGCTGTCACACTCAAAAGGCCATCAGAAGCGCAAAGCCCTTAAGACCACTGTCATCCTGATTGTTGCCTTCTTTGCCTGCTGGTTGCCATACCACATTGGCATCAGCGTAGACACCTTTGTCCTCCTTG?????????????????????????????????????????????????????????????????????????????????????????????????????????????????????????????????????????????CCAATGGGTTCAATCTCCAGTTGGGCACCACTGGGACCAAGAAGAAGCACTCCGGGTTGCCCCGCTGGAGCCGCCGAGAGATCTGCCTCCTCTCTGGACTAGTTTTTGCAGCCGGCCTCTGTGTCATCCTGGGCTGCATCCTGGTACTGAAATACCTGGCCCTGGAGCAGGATGCTTACTGCTTGGAGGGCTGCCAAGAACGGAAGGCCTTCACCAAAGCCTCCCGTTTCATTGCCACCAACATTGACCCCACCATTGACCCATGTAAGGACTTCTACTCCTTCGCTTGTGGTGGCTGGCTCCGGCGGCATGCCATCCCTGAGGACAAGCTGATCTATGGGATCATTGCTGCCATTGGGGAGCAGAATGAAGAAAAGCTCCACCGCTTGCTCTTGCAACCTGTCCGGAGGTCCTACCTGGCCTCGGCTGAGCGCAAGGTCAAAGAGTTCTTCCGTTCCTGTCTCGACATGGCCGAAATTGATCGTCGGGGGGCCCAGCCCATG????????????????????????????????????????????????????????????????????????????????????????????????????????????????????????????????????????????????????????????????????????????????????????????????????????????????????????????????????????????????????????????????????????????????????????????????????????????????????????????????????????????????????????????????????????????????????????????????????????????????????????????????????????????????????????????????????????????????????????????????????????????????????????????????????????????????????????????????????????????????????????????????????????????????????????????????????????????????????????????????????????????????????????????????????????????????????????????????????????????????????????????????????????????????????????????????????????????????????????????????????????????????????????????????????????????????????????????????????????????????????????????????????????????????????????????????????????????????????????????????????????ATGGTTCATCAATATTCTGGCAATCATGGGGAATCTGGTTGTTTTGATCATCTTAGTCAGCAGCCAATATAAGCTCACAGTCCCCCGATTCCTAATGTGCAATCTTGCCTTTGCAGACTTCTGCACCGGCATCTATTTATTGCTCATTGCAATCAAAGATGTGCAGACCCAAAGTCAGTATTACAACTATGCCATTGACTGGCAAACCGGTGCTGGTTGCAATGCAGCTGGCTTCTTCACTGTCTTTGCCAGTGAACTTTCCATATACACACTAACTGTCATCACACTTGAACGATGGCACACCATCACCTATGCCATGGAACTGGATCGCAAAGTCCGCTTTCGGCATGCAGTAGTCATTATGCTTGTGGGATGGGTCTTTGCCTTCACCATAGCCCTCCTTCCCATATTTGAAGTCAGCAGCTACATGAAAGTCAGCATCTGCTTGCCCATGGATATTGAAACTCCTCTTGCCCAGGCATACATCATGTTTCTGTTGGTATTAAACATCCTGGCTTTCATCATAATCTGTACCTGCTACATCAGCATCTACTTCACTGTGAGGAATCCCAATGTCTTCTCATCCAACAGTGACACCAAGATTGCCAAACGTATGGCTATCCTGATCTTCACAGACTTCCTCTGCATGGCACCCATCTCCTTTTTTGCCATAT??????????????????????????????????????????????????????????????????????????????????????????????????GATTACAATTGTGTCCCAAAATCTCTGGCATACACACACCGTGGCGGATATTACTTTATCAACTGTAAGCCTGACACTACTGGAGCTGTTCTACCACAACTAATAGTGGACAGTGTCACTGATTCTGTTATTGGATATAATGGGGATGTCACAGGAACTCCATATATCTCTCCAGATGGTCACTATCTAGTCAGCATTGATGATGTGAAAGGTCTCATGAAGATCCAGATCATTACAGTTAGAGGTGAAATAGAGGATGCCTTTGACATTCACACCAACTTGCACATATCTGATGTAGCTTTTCAAGCATCATTTACTGAAGCCCATCAATATAATGTCTTTGGTAGCTCTACCACACAAACTGATGTGCTCTTTGTAGAATTATCCTCTGGCAAGGTGAAGATGGTGAAGAGTCTTAAGGAACCTCTTAAGCCAGATGAATGGCCTTGGAACAGTAAGAACAGGTTAATTGAAGGCAGTGGTCTCTTTGGTCAATATCTGATGACACCTTCCAAGGAATCCTTATTTATACTAGATGGACGACTGAACAAGCTGAATTGTGAAATCACTGAAGTTGAGAGAGGAAACACAGTAATTTGGGTTGGAGAAGCATAAGAACCATATTAGATAACAGCTGAGTGAATAGTTTTACAGTACATTGCACTTAATGTCATTCTCTAAAATGTCACTGTTTTCTTAAGAAAAAAAATCGTCACTCTGGTTGCCTTTGGGCTCATCTTCGCCCTGGGGGTGCTGGGCAACTCCTTGGTCATCACGGTGCTGGCCAGGAGCAAGCCGGGCAAACCCCGGAGCACCACCAACATTTTTGTGCTCAACTTGAGCATTGCTGACTTGGCCTACTTGCTCTTCTGCATCCCTTTCCAGTCTACGGTGTATATGCTGCCCAGCTGGGTGCTGGGCACCTTCATCTGTAAGTTTATCCACTACTTCTTCACCGTCTCCATGTTGGTCAGCATCTTCACCCTGTCGGCCATGTCTGTGGACCGCTACGTGGCCATTGTCCACTCGAGACGGTCCTCATCCTTGCGGGTGTCCCGCAACGCACTCTTTGGCGTAGGGCTCATCTGGCTGCTCTCCATTGCCATGGCTTCCCCTGTGGCCCACCACCAGAGCATTGTCCACCAGGACATCATCAACCAGACTTTCTGCTGGGAAGTGTGGCCCAACCTTCAGCACAAGAAAGTCTACGTGATCTGCACCTTTGTCTTTGGGTACCTGTTACCTCTGCTGCTCATCTCGTTTTGTTACGCTAAGGTAAGTACAACTGAGTTCACT????????????????????CTGCATCCTCCTCTTTCTTATTGGGATCTTAGGCAACATGATGACCATGTTGGTGGTTTCCAAGTTCCGGGATATGAGGACGACGACCAACCTGTATCTTTCCAGCATGGCTTTCTCGGACCTGCTGATTTTTCTCTGTATGCCCTTGGATCTCTTCCGCCTCTGGCAGTACCGGCCCTGGAATTTTGGGGATCTTCTCTGCAAGCTCTTCCAGTTTGTCAGTGAAAGTTGTACCTACGCCACTATCCTCAACATCACTGCCCTGAGTGTGGAGAGGTATTTTGCCGTCTGCTTTCCACTCTGGGCCAAGGTGGTGATCACCAAGGGCAAAGTCAAGCTGGTCATTCTAGTGCTGTGGGCTGTGTCTTTTGTCAGTGCTGGCCCTATCTTTGTCTTGGTCGGGGTTGAGCATGAGAATGGGACCAACCCCTTGGACACAAATGAATGTCGGACCACAGAGTATGCGATCCAGTCAGGGCTCCTGACCATTATGGTGTGGACATCCAGCATCTTCTTTTTCCTGCCGGTCTTTTGCTTGACTGTGCTTTACAGCCTCAT????GAATATCCTGAACAACTTGAGCAAGTATCTGAAAAAGAAATGGGTACTGGTGAACATCATCATCTTCATCTTTCCAGCTGCCATGAGTGTTTGGAACTGGAGAATAGTACAATTGAGTCTGTTAAATTTGCCTCTGCAGAAAACATTCCAGAACTTCCTGATGATTACAGTGGCAATTTAGAAGGTGTTAACAATGATTGTCCTACAGAATATCTGAAAAGAATAAACATTACTGGGAAGCCTCCTAATATTTTAATCTATGTTGGTTCTGACCCTAAAAAAGTAAAATTTGAAGAAATAAAATCAGTCATAATGGAATGTGTTGATTTTAACTCTTATACTGTCTACCAGTTGTTAGAAAAACAAGTTTTGAGTGTTCCCTGGCTTGATAATGCATTACTGTTAATTATTGCTACATCGGAGCCTATCTCAGATACATTATCTAAACAATTTTTAACTTTCATGTCAAAAGGTGGGAAGATTTTGGGACTTTCTACCTCTTTCACTTTTGGTGGTATACGTGTAAAGAGGAAAAATGAATTAATTGACACAATTCAATCATTTGTGTTTTCAAATACTGAGAATAGTGAAATAAAACTAAATGTGTTAATTAGTGGTAAAGTTTTTGAAAAAGA???????????????????????????????????????????????????????????????????????????????TTTTACATTCTAGGTCCTGCCAAGAAAATGCTGCATTTTGAAATTTCTAAGGAAGGAAGTGAATTATCAGTGGTGGCCCAAGCTGATGTGTGGCTCTTCCTCAAAGTCTCTAAAGCTAATCGTACTAGGACAAAAGTGACCATAAGGCTATATCAACAGCAGAAATTGCCGAAGCGAAACTCCCAAGGTATGGAAGAGGATATCAGTCTGAAGAGAGAGAAAGGTGAAATTCTTATCTCTGAAAAGGCAGTAGACACTCGTAAAAGTACCTGGCATATTTTCCCAGTCTCCAGCAGTGTTCAACATCTCCTTGATCAAGGAAAGAATTCTATGGATGTTCGGATTGCTTGTGATCAGTGTCAAGAAACCGGAGCCAGCCTGGTGCTGCTGGGTAAAAGGAAAAAAAAGGAGGAAGATATAGAAGGGAAAGAAAAGGATGGTAGTGAAAGCCCAGGAGAAGAGGAGAAAGAACAATCACATAGGCCATTCCTAATGATGCTTGCCAGACATTCAGAAGATCGTCAGCACAGACGGCGAAGGAGAGGTCTTGAGTGTGATGGCAAAGTCAACATCTGCTGCAAGAAGCACTTCTTTGTGAGCTTCAAAGACATTGGCTGGAATGACTGGATCATTGCCCCACAAGGCTACCATGCTAACTACTGTGAAGGAGACTGCCCTAGCCATATTGCGGGTACCTCTGGCTCAACTCTCTCTTTCCACTCTACTGTT???????????????????????????????????????????????????????????????????????????????????????????????????????????????????????????????????????GCTGAAACCCTTTCAGACAAATACAAGCTAAGTAGTGAAGGGACTCTGGAAATATCAAATATTCAGACTGAGGATTCAGGAAGGTACACATGTGTAGCCCAAAACATAGAAGGTGCTGATACAAGAGTAGCTACAATAAGGGTGAATGGAACACTTCTTGATGGCACTCAAGTGCTGAAAATATATGTCAAGCAAGCAGAATCTCATTCAATCCTGGTTTCTTGGAAGGTTAACTCGAATGTTATGACATCCAATTTAAAGTGGTCATCTGCTACAATGAAGATTGATAATCCACATATTACATATACTGCTAGGGTCCCAGTTGATGTGCATGAATACAACCTCACACATTTGCAGCCCTCCACAGATTATGAAGTTTGTCTCACTGTGTCTAATATCCATCAGCAAACTCAGAAGTCCTGTGTTAATGTTACAACAAAAAACGCAGCATTTGCACTTGATATTACTGACCAGGAAACAAGTACAGCCCTGGCTGCAGTCATGGGGTCAATGTTTGCTGTTATTAGTCTTGCTTCTGTTTCTGTCTATGTCGCTAAAAGGTTTAAGAGGAAAAACTATCACCATTCATTGAAAAAATATATGCAAAAGACCTCCTCTATTCCCCTGAATGAACTCTATCCTCCACTTATTAACCTCTGGGAAGGTGACAGTGAAAAAGATAAGGAGGGTTCTGCAGAAACCAAGCCAACT?????????????????????????????????????????????????????????????????????????????????????????????????????????????????????????????????????????????????????????????????????????????????????????????????????????????????????????????????????????????????????????????????????????????????????????TCCTGTGTCACCCACCCCCTCTGAGCGCTCTTTGGTGAGTGCTGGGGATGAGAATTCGACCAGTGGGGATGCCTTTGGGGAAATGGTGACTTCTCCTCTGACTCAGCTCACCTTGCAAGCATCGCCTGTGCAATTTTTGGTGAAGGAAGAAAGCTCCAGAGGCAGCACT------TGTAGTGCAAATCTGGTG---TCAAGAGCAGAGTCCTGTATT------AGCAGCAGCA---------GCAAACAAGACATGGAAGTCCAAGATAAAGACCAGATGCTTCAGGAGAAAGATAAACAGATTGAGGAGCTGACACGCATGCTGAAACAGAAGCAGCAGCTGGTGGAGATGTTGAAGCTGCAGCTAGAAAGAGAAAAGCGGTCTCAGCAGCCACTGCCAGCTATGGCTGTTGGAGAAGAGGGCACAGCTGCAGACCCTGAGCCACTTGTGTTTGGTACCCATGTTAAGAGTGAAAAAGGCTTTGTGAGTTGCCAATCCACAGGGCAGCCTAACTGCCAAACTGACCAATTAAAACCCACACAGACCACAAGCCAAATGGACACCTCAGATACAAGCTCAGTGCCAAAGAAAGCTGTAATGGTGAAGCAGGAGGTGCCAGCTGCTGAGACCGAGCCATCATGCCAGACCTCAAGTTT???????????????????????????????????????????????????????????????????????????????????????????????????????????????????????????????????????????????????????????????????????????????????????????????????????????????????????????????????????????????????????????????????????????????????????????????????????????????????????????????????????????????????????????????????????????????????????????????????????????????????????????????????????????????????????????????????????????????????????????????????????????????????????????????????????????????????TGATGATTCTGCTGGCCTCCATCGTACCTATGGGGTCTGCTTTGTTGATACAACAGTTGGAAAGTTCTACTTGGGACAGTTCCAGGATGACCGCCATAGCTCAAGGTTTAGAACTCTATTGGCTCATTATACTCCTGTGCAGATTCTCTTTGAGCGGGGGAACCCCTCTGCAGAAACACAGAAAATAATGAAAAGCTTACTTCCTTCTACTGTGCAAGAAGGGTTGACTGCTGGGTCTCAGTTCTGGAATGCATCCAAAACACTAAAAACTCTCATTGAGGAAGGCTACTTCCAGAACAAGGAAAATTCAAATAATGGAGTGGTTCTTCCTCCACTAATCCAATCCATGACTGCAGAAAGTGATTCATTAGGACTTACTCCTGGGGAAAACAGTGAGCTTGCTCTGTCAGCTCTTGGTTGTTGTGTTTTCTACCTTAAAAAATGTATTATTGACAAGGAAATCCTATCAATGGCAAAATTTGAAAAATATGTTCCTGTGGACACTGATATTGAAAAAGGAACAAAGTCA---AGTATCTTCACTAAAACAAATCAGAGGATGGTGCTGGATGGTGTGACTCTAGCAAACCTGGAAATACTGGAGAATGCCACTGGTTCAACAGAAGGCACATTGCTAGAAAGGATTGACACATGTTGTACACCTTTTGGGAGGAGACTTCTGAAACAGTGGATCTGTGCACCATTGTGTAATCCTTGT???????????????????????????????????????????????????????????????????????????????????????????????????????????????????????????????????????????????????????????????????????????????????????????????????????????????????????????AGGCGGTTCCAATCACCTCGGGTTTTATTCAGCACTCAGCCTCCGCCTTTGTCAAGGGATGGTCAGGGTGTGGAATTCCTAGACAGTACAGACTCCCTCAATAGGAATATCCGAACCAAGCGGGCAACTCATCCTGTACATAATCGAGGAGAATATTCTGTATGTGACAGTGTTAGTGTGTGGGTTGCCAACAAAACCACAGCAACAGACATCAAAGGCAAAGAGGTGACTGTGATGGTGGATGTAAACCTTAATAATAACGCTTACAAGCAGTACTTCTTTGAGACCAAGTGCAGAGACCCTAAGCCAGTGTCCAGTGGGTGCAGAGGCATTGATGCCAGGCACTGGAATTCCTACTGCACCACTACACACACCTTTGTCAAGGCTCTGACCATGGAAGGCCAGCAGGCAGCCTGGCGCTTCATTCGGATCGACACTGCCTGTGTGTGTGTAATCAGTAGGAAAACTGAAAACCTCAATTCTGAAGGAGGTGGAGTCAGAAACAGTAAAGAAGATTCAAGATTGTCTTCTAGCAAGGAGGAAGGGGAGGCCTCATCAGATTCAGACACAGATCTCAGCCTTGCCAAATGTAAGACAAAATTAGATTCTTCTTCTGGTGTACCGAAGGCAAGCAAGCAGTCTTCCCTTTCAGAGACGGAGAGTTCCCATTCCACTTCAGGTGTCAGGAGGAAATCCAGAAAACAAAAACATGGCTCCAAAAAGAGCCTGAAAAAAACACATTCCAAAAAAGCTAAAGAGAAGTCCAAAGGTAAAAGAGACAAGAAGCATAAGCCTCAAAAGCAAAAAGAAACATTTCATTGGCAGCCTCCCCTGGAGTTTGGTGAAGAGGAAGAGGAGGAGGAAGATGTTGTTGTAAGGCCAGGTGCTAAGGATGAAAGAGAGAAGCAAGTTGCAACTGATCTTAAA---GATAAAAACCAAGATCAGTCTTCTGAAAATGATAAAATGGTCAAAGACCAACCAAGAGAAGATGAAAAGCTCCATGAACAAAATACACTGTTGGATAAAGCTGTAGGGCATGCATCACCTGCTAGCCAGCCTAGTACAAGTAATGGGGAGCAGTCTACTTCAGCTCAGGTTCCAAATCTAGATAAAAACATGGATGCAGCGGAAACTCCTGACACAGCAATGGT---GAGTGAAAATGAAATGGA---TGTCACCCAGATGGATGACATGGAGATCTGTACTCCAGAACACAATTCA?????????????????????????????????????????????????????????????????????????????????????????????????????????????????????????????????????????????????????????????????????????????????????????????????????????????????????????????????????????????????????????????????????????????????????????????????????????????????????????????????????????????????????????????????????????????????????????????????????????????????????????????????????????????????????????????????????????????????????????????????????????????????????????????????????????????????????????????????????????????????????????????????????????????????????????????????????????????????????????????????????????????????????????????????????????AAACTTATTCAAGCAGACATTTTGAAAAACAAAGTATCGAAGCATATGGTAGATATCAAAAATAGTATTCAAAACACAATGAAGAAAATAGATGCTATTGAGCCAAATATAGATGGCAATGAAAATA------TGGATTTCCAACCAGTCATTTCTGTGGAAACTGAATTATTGAGGCAACAGAGGCACTACAGCTCCCCCAGGGTCCTCTTGAGTGACAATACCCCATTGGAACCCCCACCTTTGTATGTTATGGAGGATTACATTGGTAGCTCAGGGGTGATGAACCGAACATCTCGCCGAAGGAGGTTTGCTGAAAACAAGAGCCACCGGGGGGAATATTCTGTGTGTGACAGTGAAAGCCGATGGGTAACAGACAAATCTTCAGCTATTGACATTAGAGGACACCAGGTAACTGTGCTGGGAGAGATCAAAATGGGTCCTTCCCCTGTGAAGCAATATTTTTATGAAACAAAGTGTAAACAAGCAAAACCTGCCAAAAGTGGTTGCCGTG????????????????????????????????????????????????????????????????????????????????????????????????????????????????????????????????????????????????????????????????????????????????????????????????????????????????????????????????????????????????????????????????TGCTATGGAAACTAATGAGGCAGATCATGTAGAGCCACTAGAAAATGAGAATAGCAAAGAAGTGATACCAGAAATGGAATGTAATACTCAACCAGAACAGGAGGGGCCTGTTGCTGCCTTGGAGAAAGAGGAAGCCAGCAAGCCAGAAGTTGAAGCAGAAG------------CAGAGGAGTCAGAAGAGAAAGAGCCTGAATCCA---CCCCGGTATTGGAGGCTGAGGCTCAGCCTCTCTCAGAGTCTGTGCTTCAGCCACCACCTCCACCACTAT---TGGAATCTACTCAAGATCAAGAGCCTCAGGTAGAGAGAGAAGAATCTGTAGTGCCTGAAAAGCTGCCGGAAATTCAGACAGACCAAGTCCAGGCAGCAACAGTAGAAAACAAGAGCAAGGTTAGGAGCCGAAGCAGAGGTAGAGCAAGGAACAAAACCAGCAAGAGTCGAAGTCGGAGTACTAGCAGCAGTACTAGTAGTACTAGCTCTACAAGCAGTAGTAGTGGCAGCAGTTCTAGCAGTGGCAGCAGTAGTAGCCGGAGTACTTCCAGCAGCAGCAGCAGTACTAGTGGAACTAGCAGTCGAGAAAGTAGCAGTAGTTCTAGTAGCAGTGAGAGCAGAAGTCGAAGCAGAG??????????????????????????????????????????????????????????????????????????????????????????????????????????????????????????????????????????????????????????????????????????????????????????????????????????????????????????????????????????????????????????????????????????????????TGAACTGAAAACACTAGATACCCAGGATGTGCAAAGGAACACTGGTATAAAAAGCACACCAGAAGCCTCAAGCATAGACTGTGAAGGACAGCTCCCTTGGTTCAATAGTGGTGGACCACGAGCATCCACATGGCCTGGGGCTCAGCTGCCAAATTGTCAAACTCCAAATTGTTTCAGTCAGGAGATGCCAGGTGGGTGCAACAGAACACTCAGTGCCATGAATGTAAACCGCTCACCTGTTTTGATGAGCAGTGAAGAAATGGATCATCATTCCCAACATCCTAGAACCACTGAAACTATTAGCAAGGAAACACCAGCCAAATTGGAGGATGAGACAAATTTACCCTTAAATGTTCACAGTGATCAAAGGATATTGAGGTTATTTCCTTCTGAGAGATTGCTGCCTTCATCTACAAAGCCAATGGATTATGTAGAAGTTCACAAAGTCAACCAAGATGGAATACTGGCTGTATTACCAAAGCAGAAAGAAAATGTACACACATCTGAAAAAAGTCTGGTTGCCGAAGATACAATTGAATACACCAAGGTCTCAACTGTGGCAAACAACCATATTTTGGTGTTATTTCCAGATCCCAAAATGGGAGGTTTGCCTTCCTTTGCCGTGGGGGCCGAGTCCAGCAAGGCCCTGACCATCCCGACGGTGATGTTCATCTTTGGCGTGGTGGGCAACCTGATCGCCATCGTGGTCCTCTGCAAGTCCCGCAAGGAGCAGAAGGAGACCACTTTCTACACCTTGGTCTGCGGCTTGGCGGTCACCGACTTGCTGGGCACCTGCCTGGTGAGCCCCGTCACCATCGCCACCTACCTGAAGAATGAGTGGCCTGGCGGGCAACCCCTTTGCGAGTACAGCACCTTCATCCTCCTCTTCTTCGGCCTTTCCGGCTTGAGCATCATCTGCGCCATGTCCATCGAGCGGTACCTGGCCATCAACCATGCCTACTTCTACAGCCACTACGTGGACAAGAAGCTGGCCGCCCTCACCCTCTTCGCCATCTACGTCTCCAACGTCCTCTTCTGCGCCTTGCCCAGCATGGGCCTGGGCAGCACCAAGCTCCAGTACCCGCAGACTTGGTGCTTCATCGACTGGAGGACCAACATCTCCACCCACGCGGCCTATTCCTACATGTATGCCGGCTTCAGCTCCTTCCTCATCCTGGTGACGGTGGTCTCCAACGTCTTGGTCTGCATGGCTCTGATCCGGATGCACCGCCAGTTCATGCGCCGCACCTCCCTGGGC??????????????????????????????????TTTGGCTGAACGAGATGCTGCCCCCGACGCTGTGCACCACTTCGGCGCTGCTCTACTTGTTTCAGGGCTTTTCCAGCAATCTGATGGGCTCCTTGGTAGTTTCGTACAACTTCTACAGCCTCAACAAAATGGAAACCAGTCACAGGGTGACTAAAAGGCCAGTGAGCATGATCTGGGCCGTTCTCACCATTTGGATGGTCAGTTTGCTGATCTGCATTTTGCCCCTCTGTGGCTGGGGCACTTATGGCTCGACCTCTTGGGGATGTTTTGCAGACTGCACCAGTTCTTACATCTTGTTTCTCTTCATCATCTACTCCTTGTGTTTCTTCCTGCTCCTCGTGCTCTCCGTCCCTCTCATTTATCAGCTCTTGTGCTCAGATGAGCAACTGCATCTCTATGATGATTATCACCAAATCACCCGAGGATATTTCTCACCTGGGTCACCCCCAGTGGGTATTCACACCCTCCCCCTCTCTCCAGAGGACATTGACAATAAAA????????????????????????????????????????????????????????????????????????????????????????????????????????????????????????????????????????????????????????????????????????????????????????????????????????????????????????????????????????????????????????????????????????????????????????????????????????????????????????????????????????????????????????????????????????????????????????????????????????????????????????????????????????????????????????????????????????????????????????????????????????????????????????????????????????????????????????????????????????????????????????????????????????????????????????????????????????????????????????????????????????????????????????????????????????????????????????????????????????????????????????????????????????????????????????????????????????????????????????????????????????????????????????????????????????????????????????????????????????????????????????????????????????????????????????????????????????????????????????????????????????????????????????????????????????????????????????????????????????????????????????????????????????????????????????????????????????????????????????????????????????????????????????????????????????????????????????????????????????????????????????????????????????????????????????????????????????????????????????????????????????????????????????????????????????????????????????????????????????????????????????????????????????????????????????????????????????????????????????????????????????????????????????????????????????????????????????????????????????????????????????????????????????????????????????????????????????????????????????????????????????????????????????????????????????????????????????????????????????????????????????????TAGGCATTATTGATGGCCTTTCGGGTATACAACATTTGGTTGATGACTACCCAGTAGATACAATTGCAAAGAGATTTCGATATGATGCAGCTTTGGTTTCTGCCTTGATGGATATGGAAGAAGACATCTTAGAAGGCCTGAAAAGTCAGAACTTGGATGATTATTTCAAAGGCCCTTTCATTGTGGTGATTAAAGAATCCTGTGATGGAATGGGAGATGTTAGTGAGAAACATGGTTGTGGCCCAGCAGTCCCTGAGAAAGCAGTTCGATTCTCTTTCACACTCATGAGCATCTCTGTCACTCATGAAAATGCAAGCATAAGGATTTTTGAAGAAAACAAGCCCAATTCAGAACTATGTTGCAAACCTTTGTGCCTTATGCTGGCTGATGAATCAGACCACGAGACACTCACAGCCATCCTGAGTCCTCTTGTGGCAGAAAGAGAGGCCATGAAAGACAGTGTACTGACACTTGATATGGCTGGAATCCCCAGAACATTCAAATTTATCTTTAGAGGCACTGGCTATGATGAAAAGCTAGTGCGTGAAGTAGAAGGCCTTGAA????????????????????????????????????????????????????????????????????????????????????????????????????????????????????????????????????????????????????????????????????????????????????????????????????????????????????????????????????????????????????????????????????????????????????????????????????????????????????????????????????????????????????????????????????????????????????????????????????????????????????????????????????????????????????????????????????????????????????????????????????????????????????????????????????????????????????????????????????????????????????????????????????????????????????????????????????????????????????????????????????????????????????????????????????????????????????????????????????????????????????????????????????????????????????ATTAGCAACCATTCCTCTCTCGATATGGAGGTTGATGAAGATACTAGTGCTCAACTCAACATGCGTGGAGTATTTCTTCATGTCCTTGGAGATGCTTTGGGTTCAGTAATTGTAGTAGTGAATGCCTTAGTATTTTACTCTTATTGGACTCCATGCCCTAAGGACGGGCCTTGCATTAATCTCTGTATCGATGACCATTGTGCAGAAAACATTACTCAGATGTCTGCCCGAATGAATGCAACCGAATTAGAGAAAATTCCTATAGCTGGTCCCTGCTGGGTTCTATATTTAGATCCTGCACTGTGTCTGATAATGGTTTGCATTCTGCTATACACAACTTATCCACTGCTTAAAGAATCTGCCCTCATCCTTTTGCAAACTGTTCCGAAGCAAATTGATATTCGTTCTTTAAATGAGAAACTCCGCAAACTAGAAGAAGTTGAAGCGGTCCATGAATTGCATGTTTGGCAGCTAGCTGGAAGCAGGATCATTGGCACTGCTCACATAAAATGTAAGGATCCAGAAACATATATGAAAGTGGCAAAGGATATTAAGGAGATTTTTCACGATGAAGGGATACATGCAACCACCATTCAGCCAGAATTTGCCATTGTGGACTCAGATGTGGGTTTTGAGGCTGTGGGCAAATGTGAATTTCCCTGCAGAACCCAGTGTGCCCTGAAGCAGTGTTGTGGGGCTGCTGAAAAGACTACTGCAAAG?????????????????????????CCATGGTCTACATGTTTCTAGGAGTGTCAATTATAGCTGACCGATTCATGTCATCCATTGAAGTTATTACATCCCAAGAGAGAGAGATCACGATCAAGAAACCCAATGGCGAAACCAGCAAGACCACAGTTAGAATTTGGAATGAGACTGTTTCCAATCTAACTCTGATGGCTTTGGGCTCTTCTGCACCAGAGATCCTCCTTTCTGTCATTGAAGTGTGTGGCCATGGATTTACTGCAGGGGACCTTGGGCCAAGCACCATCGTAGGAAGTGCAGCTTTTAACATGTTTGTCATCATAGCCCTTTGTGTTTATGTTGTCCCTGATGGAGAAATCAGGAAGATTAAGCATCTCCGTGTGTTTTTTGTCACTGCAGCTTGGAGCATCTTTGCCTACACTTGGCTTTACCTAATTTTGTCAGTCATATCACCTGGTGTAGTAGAGGTCTGGGAAGGCTTGCTGACTTTCTTCTTCTTCCCAATCTGTGTGGTGTTTGCATGGATCGCTGACAGGAGGCTCTTGTTTTACAAGTATGTCTACAAGAAGTACAGGGCTGGCAAACAGAGGGGCATGATCATCGAGCATGAAGGTGAAGGGCCACCATCAAAAGCTGACATTGAAATGGATGGCAAGGTAGTTAATTCTCATGTTGAAAGTTTCTTGGATGGCACTCTGGTCCTAGAGGTAGATGAGAAGGATCAGGATGATGAGGAAGCCAGGAGGGAAATGGCTAGGATTCTTAAAGAGCTGAAACAGAAGCATCCGGACAAAGAAGTTGAGCAGCTCATA?????????????????????????????????????????????????????????????????????????????????????????????????????????????????????????????????????????????????????????????????????????????????????????????????????????????????????????????????????????????????????????????????????????????????????????????????????????????????????????????????????????????????????????????????????????????????????????????????????????????????????????????????????????????????????????????????????????????????????????????????????????????????????????????????????????GCCTATGGAGGGGAAAGAGGTGGATGAGTCTCGCAAAGAGATGATCCGGATCCTTAAGGATCTGAAGCAAAAGCACCCAGAAAAGGATTTGGACCAGTTGGTGGAGATGGCCAATTACTATGCTTTATCTCACCAGCAAAAGAGCAGAGCTTTCTACCGGATTCAGGCAACCAGGATGATGACAGGAGCAGGAAATATTCTCAAAAAGCACGCAGCTGAGCAAGCCAAGAGGAGTACTAGCTTGCATGAAGTGCAGCTGGAGGAGCCTGAGGACTTTATCTCAAAAGTCTATTTTGATCCTTGCTCCTACCAGTGTCTGGAGAACTGTGGTGCTGTCCTCCTCACCGTTGTCCGGAAAGGAGGAGATGTGTCCAAAACTGTTTATGTGGACTATAAGACAGAGGATGGTTCTGCCAATGCTGGAGCTGACTATGAGTTTACAGAAGGGACTATTGTTTTGAAGTCAGGGGAGACCCAGAAAGAGTTCTCCATAGGAATAATTGATGATGACATCTTTGAAGAAGATGAGCATTTCTTTGTACGCCTCAGCAACCTACGAGTGGTTGAGGCAGATGAACCTCCTGAGCTAAACAACTTGCCATATCCCAAGGCCATATTGGCCTCTCCCTGTGTGGCTACTGTGACTATCCTTGATGATGACCATGCAGGTATCTTCACCTTTGAGTGTGATGTGATACATGTGAGTGAGAGCATTGGAATAATGGAAGTGAAAGTTCTTAGGACATCTGGTGCCCGAGGTACAGTCATAGTCCCCTTTAGAACCATTGAAGGAACAGCAAAAGGAGGTGGAGAGGATTTTGAAGATGCTTAT????AGAATGCCTGCATGCAAGAAAAGCTATCCTTAGAATTTCGGGATGCTCATGCCTCCAAGAGTATAAAGAAAGCTCCCATGGAGAAAAAGGAGTTGAAGTTAGCAAGACTGAAGCACCTAATGCAACGATCCCTCAGTGAATCTGATACAGATTCAAATAACTCTGAAGATCTAAAGAACACGCCTGTGAAAAGAACAGATAAGCCAAGGCCACAGCCCATAGTGGAAAACACTGAAAGCACTGAGAATTTGCACCTAATGATTAAGAGGCACACTTTGGCATCAGGTCGCCGGTTCCCTTTTGGAATTAAAGCCTCAAAATCTTTCGATGGTCACAGTCCTTCTCCCACTTCTGAAAGCAGTGATCCTGATAATGAATCCCAGTATCAGACTGGTACTGTATCTCAGAGCCAGGTATCAGGAGATGCATGTCAGTCTAGCCCTGAGACCTCCACTGCTCACAAAGTTGCCACAAGTCCCAAGAGTGCACTCAAATCTCCATCTTCAAAGCGCAGAACTGCCCAGAATTTAAAACTCAGAGTGACGTTTGAGGAGCCTGTGGTGCAGGTGGAGCAAACAGAGGTTGGTTTAAATGGGGAAAGGGACAAAGAGCGGAAT?????????????????????????????????????????????????CTTCTGTAAATTTCCATGGAGGTTTATCCTTTGACCCATCTCTCTTTTCTCAAGCCATGCCACCATCATGTGAATGTGGCCCTGAAGTCCAGAACTTCAAGGAGACCATTCAGCAGCTGGAAGGTCGCTTGGTGAAACAGGATCACCAAATTCGAGAACTCATTGCAAAGATGGAGACACAAAACTCTCAGATGGGGGATCTCAAACGTACCATCAGGAATCTAGAGGAGAAAATCACTGAAATGGAAGCACAGCAGTGTAGTGGTATTTTCATATGGAAGATTGAGCATTTTAGTGTTTATCTGAAAGCCCAAGAAGAAGAAAGACCTGTTGTGATCCACAGTCCAGGTTTCTATACAGGGAAACCTGGCTACAAACTTTGTATGCGTCTGCATATCCAGCTGCCTAATGCTGCAAAATGTGCCAACTATATTTCCCTTTTTATTCATACTATGCAAGGAGAGTATGACAGTCATCTGTCCTGGCCATTCCAAGGCACTATACGCTTTTCTATTCTGGATCAGTCAGAAGGCTCTTCAAGGCACAACCATGAAGAAGTAATGGATACTAAGCCTGAGCTGCTAGCTTTCCAA????????????????????????????????????????????????????????????????????????????????????????????????????????????????????????????????????????????????????????????????????????????????????????????????????????????????????????????????????????????TGTGAAGCTGCAGAGTTCTAAAGCTGTCTCCCCACTCCCCCAGCGCCCCCTCCTCCAGCAGCAGCAGGTGAAAACTCCGATGAAAACACCAGG------------CTTCCATTCTTCCTCCTCCTCTTCCACCATCTCTCCAGGATC---CGGCACCACCCACAAGACCCCCAATTCTGCCTCTGTGTCACTAAGCTACACA---GGGAAGCACTCAAATAGCTCTGGCTCCACAGGACAGTCTTTCAAGTCACCCTTTGTGGCACTGTCCAGACACGTGGCTTCGACCAGTGGCTCTACGTCAAGCATTTCTACAAACCAGAGCTCCACCCCAGGCAATTTGCTGCCAGGGACATGTCTTCCTT---CTGGGCAGGCTCCCAGTCGCTCATCACCCAGTTCTGTGGTGAAGAAGACTCTGGTCTCTCAAAAGCTGACATTGGTAGCTCCACCAGGGGGTCCCAACGTCAGTTCAAGTGGAGGGACACAAGGGGTGGCCAAGTTGCTGACCTCCTCCCTGAAGCCTGCTGTGGTTAGCAGCACTGCATCCTCTACCTCTATGCCAGTAAGTGACCCCTTAGAAAAGCCA????????????????????????????????????????????????????????????????????????????????????????????????????????????????????????????????????????????????????????GTCAGGCTTACTGAAAATCAAAACAGAACCACTAGACTTCAATGAATATAAAGTTCTGATGGCAACACACGGGTTCACTGGTGCTAGTCCTTTTATGAACGGTAGACTTGGTGCAACCAGCCCAATAGGAGTCCATGCTTCTACGCAAAGTCCAATGCAGCACTTAGGAGTGGGAATGGAATCATCTTTACTTGGATTCCCAGCAATGGGGAGCAATTTGAGTGAAGTGCAAAAAGTCCTACAGATTGTTGATAATACAGTTTCTAGGCAGAAAATGGACTGCAGCACTGACGAGATCTCCAAGCTGAAGGGTTATCACATGAAGGACCCTTGTTCTCAACCAGAGGAACAAGGTGTTACTTCTCCTGGTATTCCACCTGTGGGTCTTCCAGTAGTCAGTCATAATGGTGCCACTAAAAGTATTATTGATTACACGTTAGAAAAGGTCAACGAAGCCAAAGCTTGTCTCCAGAGCTTGACTACAGACTCAAGGAGGCAGCTCAACAATATTAAGAAAGATAAGCTACGCCCCCTAATAGATCTGGTAATGGAAGATAAAATGATAGAGAACCATAATATACCCACTCCATTTTCATGCCAGTTCTGTAAAGAAAGTTTTCCTGGTCC??????????????????????????????????????????????????????????????????????????????????????????????????????????????????????????????????????????????????????????????????????????????????????????????????????????????????????????????????????????????????????????????????????????????????????????????????????????????????????????????????????????????????????????????????????????????????????????????????????????????????????????????????????????????????????????????????????????????????????????????????????????????????????????????????????????????????????????????????????????????????????????????????????????????????????????????????????????????????????????????????????????????????????????????????????????????????????????????????????????????????????????????????????????????????????????????????????????????????????????????????????????????????????????????????????????????????????????????????????????????????????????????????????????????????????????????????????????????????????????????????????????????????????????????????????????????????????????????????????????????????????????????????????????????????????????????????????????????????????????????????????????????????????????????????????????????????????????????????????????????????????????????????????????????????????????????????????????????????????????????????????????????????????????????????????????????????????????????????????????????????????????????????????????????????????????????????????????????????????????????????????????????????????????????????????????????????????????????????????????????????????????????????????????????????????????????????????????????????????????????????????????????????????????????????????????????????????????????????????????????????????????????????????????????????????????????????????????????????????????????????????????????????????????????????????????????????????????????????????????????????????????????????????????????????????????????????????????????????????????????????????????????????????????????????????????????????????????????????????????????????????????????????????????????????????????????????????????????????????????????????????????????????????????????????????????????????????????????????????????????????????????????????????????????????????????????????????????????????????????????????????????????????????????????????????????????????????????????????????????????????????????????????????????????????????????????????????????????????????????????????????????????????????????????????????????????????????????????????????????????????????????????????????????????????????????????????????????????????????????????????????????????????????????????????????????????????????????????????????????????????????????????????????????????????????????????????????????????????????????????????????????????????????????????????????????????????????????????????????????????????????????????????????????????????????????????????????????????????????????????????????????????????????????????????????????????????????????????????????????????????????????????????????????????????GACACCACAACACACAAGATGTCCGCCAGAAAATTACGAGCGAAAAGCTTAAAACTCAAAGGACTTGGCGGTGCTCCATATCCGACTTAGAGGAGCCTGTCCTATAATCGATAATCCACGTTAAACCTCACCATTCATTGCCTAAAACAGCCTATATACCGCCGTCGTCAACTTACCCCATGAGGGATCAACAGTAAGTACAATAGTTTA-AACACTAAAACGTCAGGTCAAGGTGTAGCTTATAGAATGGAAGAGATGGGCTACATTTTTTAAAATTAAAACA-TACGGCACGGGGCCATGAAACCAACCCCTGAAGGAGGATTTAATAGTAAAATTAACAAGAAAATTAATTTCTTCTTTGATCAATTTTTAATCCCACAAACCCTAGGTATTCCACTAATTCTAATTGCAATTATTATACCAACACTTATTATCTTAAGCTCTTCAAACCGACTTATTTCAAATCGATTACTTACACTACAAGATTGGGCAACAAAAACCTTTACAAAACAACTTATTACACCTATCGGAATCTACGGGCATAAATGAGCATCAATACTTTTAGCCCTCACACTCCTTCTTATATCATTAAATTTAATAGGACTACTACCATATACATTTACACCAACAACACAACTATCAATAAACATGGCACTAGCAGTACCAATGTGAATAACAACTGTACTAATTGGAATGCGAAACCAACCGACAGTATCCCTAGGACACTTACTACCAGAAGGGACTCCAACCCCACTAATTCCAATCCTAATTATTATTGAAACTATTAGTCTATTTATTCGGCCACTTGCTCTTGGCGTCCGACTAACCGCTAACCTAACAGCAGGGCACCTATTAATTCAACTAATTTCAACAGCGGCCTTTGTTTTAATACCATCAATAACACTAACAGCAACTGCAGCATTCATCATTCTTCTACTACTAACCGGACTTGAAATTGCTGTAGCAATAATTCAAGCATATGTCTTTGTTTTACTACTAAGCCTATATTTACAAGAAAACGTATCTTTGGGTCACTACTGGGAATTTGCCTAATCATCCAAATCCTAACAGGACTATTTCTAGCCATACACTACACAGCTGACATTACATCAGCCTTTTCATCCGTCGCTCACATCTGCCGAGATGTACAATACGGCTGACTTATCCGAAATATTCACGCCAACGGAGCCTCCATATTTTTTATTTGTATTTACCTCCACATTGGCCGAGGAATATACTATGGATCTTATATGTTTAAAGAAACATGAAACATTGGAGTAATTTTACTACTATTAGTCATAGCAACAGCATTCGTAGGATATGTCTTACCATGAGGACAAATATCATTTTGAGGGGCAACAGTTATTACTAATTTACTATCAGCTATCCCATACGTAGGAACAACCCTAGTAGAATGAATCTGAGGGGGATTCTCTGTCGACAACGCAACACTAACCCGATTCTTTACCTTTCACTTTCTTCTTCCATTTATTATTATTGGCATCACCATAATACATCTCCTATTTTTGCACGAAACAGGTTCAAACAACCCAACTGGACTATCCTCAAACACAGACAAAGTTCCATTTCACCCATATTTTTCATACAAAGATCTCCTCGGGGCCCTACTACTAATTATTGTTTTACTAACCCTTGCACTATTTTCACCAAATCTACTAGGAGACCCAGAAAACTTTTCACCAGCAAACCCACTAGTAACCCCTCCACACATTAAACCAGAATGATATTTCCTATTTGCCTACGCCATCCTACGATCAATTCCAAACAAATTGGGAGGCGTGCTCGCCTTACTTTTTTCAATCCTTATCCTCATACTAGTCCCAATAATACACACATCAAAACAACGAAGCACCTCCTTCCGACCAATATCTCAAACCATATTTTGACTTTTAATCTCAGACGTACTCATTCTTACATGAATTGGAGGACAACCTGTAGAACACCCATTTATTATTATTGGACAACTTGCCTCAATCATTTACTTCCTTCTATTCTTATTTATCATACCAATAACAGCAATCCTAGAAAACAAACTCCTAAAATGATAAA---------AATTTTATATCTCTGTAGCTTAGATATTTTAAAGCATTGCAATTCTTACCAATAACTTTAGCCCTATGCCTATGACACACATCCCTGCCAATCTCCACATTTAGTCTTCCACCACAACAATAAC-TAGAAATGTGCCCGAA-TTCTAGGGGTTA---------CTTTGATAGAGTAAACTATAGAGGTTAAAATCCACTCATTTCTTTAGAAGAAC---AGGACTTGAACCCGCGCATAAAGACCCAAAATCTTTAGTACTTCATTATACTACCTTCTACTAAAGTAAAGTCAGCTAAT-CAAGCTATCGGGCCCATACCCCGAAAATGTTGGTTTAAACCCTTCCTTTACTAATGAGCCCAACAACAACAACCATCTTAATCTCAGGCCTAGCCACTGGAACAGTAATCACAGCCTCAAGCCATCACTGACTAATAGCTTGGATTGGGCTAGAAATAAACACACTAGCCATCATCCCAATAATTTCAAAAAAACATCACCCACGAGCAACAGAAGCCGCAACAAAATATTTCTTAACACAAGCAGCCGCCTCAGCTACACTATTATTTGCAAGCACCTTTAATGCATGACAAACAGGCACCTGAGATATTATTAACATAACAAGTCCAACCGCAAATATTCTTCTTACCATATCAATTGCAATAAAACTAGGACTCGCACCAACACATTTCTGACTTCCAGAAGTATTACAAGGATCTACCATAAAAATAGCCCTAATTATTGCAACCTGACAAAAACTTGCCCCAATAGCCCTAATCCTAATTACATCAAACAACCTATCAACAACAACCCTTCTAACAATAGGAATAATTTCCACCCTCCTAGGCGGATGAGCAGGACTTAACCAAACCCAAGCCCGAAAAATTATAGCCTACTCATCAATTGCTCACCTAGGCTGAATAGCCGCAATCATCACAATCATGCCAAAAATTATAGTATTAAACTTAATATTATACCTACTAATAACAACATCAATATTTTATACTCTAATTTTATTAAATATCAAAAACATCAAAGACATAGCAACCTCATCAACAACCTCCTTAGCAACTTCTACTACTGCAATACTAGTATTATTATCACTAGGAGGCCTCCCTCCACTTACTGGATTTATACCAAAATGACTTATTTTAGAAGAACTAACTACACAAAACCTAACAACAACAGCAACAGTAATAGCCTTATCAGCATTACTAAGCCTATTCTTTTACCTACGACTTAGTTACTCAACCACAATTACACTGGCCCCAAATACAACAACAACACAACACAAATGACGATTTAAACCCACCAACAAAACACTACCATTTACACTAACCG---TACCAATATCACTACTTATATTACCACTAACCCCAATAATGT---GATAGAAGCTTAGGATAA--TACAAACCAAGAACCTTCAAAGTTCTAAATAGGGA--CTAGCCCCCTAGCTTCTGC---CCAAGACCTGCGAAATACTAACACGCATCTTCTGAACGCAAATCAGACACTTTAATTAAGCTAAGGCCTTAC-----CTAGATAGGTGGGCCTTGATCCCACGA-AAAATTAGTTAACAGCTAAACACCCAATCCAGCGGGCTTCTATCCGC-TTCTCCCGTAAG--TAAAAAACGGG--AGAAGCCCCGGGACTC-TCCTGGGTCCTTCTTCAAACTTGCATTTTGATGTGTAAAACACCTCGGGACTGTGATAAAAAGAGGAATCTAACCCCCATAAGTAGGTC-TACAGCCTACCACCTAAACACTCGGCCATTTTACCTATTTTACCTGTGTCTATTAATCGTTGATTCTTCTCAACC???????????????????????????????????????????????????????????????????????????????????????????????????????????????????????????????????????????????????????????????????????????????????????????????????????????????????????????????????????????????????????????????????????????????????????????????????????????????????????????????????????????????????????????????????????????????????????????????????????????
Holbrookia_maculata     ?????????????????????????????????????????????????????????????????????????????????????????????????CTCCGAGGATGGGTCCCCTGTCCCCTGGAAGTGTTCGCTCTCTTCCATCACAGCAAATGATGAATCGACTAAATATACCAAAGCCTACATTAAATTCT---GGAGTGAATATGATGTCCAACGTTCACTTACAGCAGAACAACTATGGAGTGAAATCGGTTCCACCCAGTTATGTTAGCCACACAGGAGGAAGGCTAAGCTTGAGTGGTAGCTCTCCAGTTTCCCTATCC---CAGTCTCAATCAATGAAACAGTATTCTCCAAGTGGAAATGGAAGACCCTA---CTCTCTTGGAGGGGAACCAAGATCGCAAGCTACAGCAAGATACTCTCTTCAGTCTGCCAACTCATCTTCACTTTCATCAGGCTCATTGAAAT---CATCATTAGCTCAGTCTCAAGCTGCATCCAGAGTATTAGCCCAATCTACACCCAAGCCCCTTGGTGCTGGTGCTGCAAGTTCTGCTGCTGTCAATACTTCCTCAACTCAGAAATGGAAAATCTGTACAATCTGTAATGAGCTGTTTCCAGAAAATGTGTACAGTGTTCATTTTGAGAAAGAGCACAAGGCTGAAAAGGTACCTGCAGTAGCTAACTACATAATGAAAATACATAATTTTACTAGCAAATGTTTATACTGTAATCGCTACTTGCCTACTGACACATTGCTTAACCACATGCTAATCCATGGTCTCTCTTGTCCTTACTGCCGCTCAACTTTCAATGATGTTGAAAAGATGGCTGCTCATATGCGAATGGTTCATGTTGATGAAGAAATGGGACCTAAAACAGATTCCACATTAACC?????TAAAATCTCCTTTGAAAGGAACCTTTTTGTGGACACCAGGGATGAATTGGGTAATGTAATGGCGAGCGATTGGCAGGAAAATATCTTGCCAGTGAGGAATAACAGCATTCTCAAACAAGAGCAGACAGAGTGCCCCCAGGAAAATAATTTAATGCTTCCTGAAGACAGCATGGGCCTTTTTCAGGATAACAAAAATAATGAACTGTACAACATCATGAAAAGTCTAGGTGTTGACTTTGAAGATATAAAAAGTTTTCAGCAAGATGAAGACTTTTTTAAGAATGAACTTTCTGGTGTGGATGACATTAGAGACATTGATATAACTGATGAAATCTTGACCTATGTTCAGGAGTCCTTAAATAAGACTGACCTGTTATACTCAGGTTGTCAGCAGCAGCAGCAGCAGCAACCCATGATTCAGAACTCCACATGTTTAATGCAGCAGCAAGTAGAGCAGCAGCAACTGGACCATCAGCAAAAACAATCTGTGGTGGATCAGCATCAGCATCAACAACAGCTGTGTCAGAAAATGAAGTGCATGCAGGTTAATGGGATGTTCACAAACTGGAATTCTATCAGCAGCATGTCCCTGAATCCTTCA?????????????????????????????????????????????????????????????????????????????????????????????????????????????????????????????????????????????????????????????????????????????????????????????????????????????????????????????????????????????????????????????????????????????????????????????????????????????????????????????????????????????????AGTTGCATGAGATAGATGTGTTACAAAACATTATTGGAGATCTGAGAGCCCAGCTTGCATCTGCCTCTGAGATTAAACAAGAACTAGAATTAAAACATGACACAGAAGTTACAAATTACAAAATAAAACTTGAAATGCTAGAAAGAGAAAAGAATGCAGTCTTGGACAGGATGGCTGAATCTCAAGAAGCTGAACTAGAGAGACTGAGGACTAAACTTTTATTCAGTCATGAAGAAGAGCTATCAAAACTTAGAGATGACCTGCAACAAGAGCACAGAATAAACATAGAAAATCTTAAAGAGAATATGGCTATGCAAGCTAAGCAGCAATTAGATGACTTACAAAATGAATTGAGCAAAAAGATAGAAACTATGCAATTTGAAAATGATAACTTAATAAGAAAACAGGATGAGCTTACATTAGAAATATCAAGTTTAAAAGATTTGCACCGGTCTGTTCTAAATTCTAAATCAGAAGAAATGCTGCTTCAAATCAGTGACCTCCAGAAAGAGATAGAAGTTCTTAGACAGGAAGAAAAAGAAAAGGGTATGCTG?????????????????????????????????????????????????????????????????????????????????????????????????????????????????????????????????????????????????????????????????????????????????????????????????????????????????????????????????????????????????????????????????????????????????????????????????????????????????????????????????????????????????????????????????????????????????????????????????????????????????????????????????????????????????????????????????????????????????????????????????????????????????????????????????????????????????????????????????????????????????????????????????????????????????????????????????????????????????????????????????????????????????????????????????????????????????????????????????????????????????????????????????????????????????????????????????????????????????????????????????????????????????????????????????????????????????????????????????????????????????????????????????????????????????????????????????????????????????????????????????????????????????????????????????????????????????????????????????????????????????????????????????????????????????????????????????????????????????????????????????????????????????????????????????????????????????????????????????????????????????????????????????????????????????????????????????????????????????????????????????????????????????????????????????????????????????????????????????????????????????????????????????????????????????????????????????????????????????????????????????????????????????????????????????????????????????????????????????????????????????????????????????????????????????????????????????????????????????????????????????????????????????????????????????????????????????????????????????????????????????????????????????????????????????????????????????????????????????????????????????????????????????????????????????????????????????????????????????????????????????????GAACAGTTCCACCAAGTGAAAAGAGTGATGACCATCCTTTTCCTTACTATGGTTATTTCATACTTCAGTTCCATGAAAGCTGCCCCAATGAAAGAAGTTAGCCTCAGGGGACAAGGCAGCTTGGCTTATCCCGGTCTTCGGACACAGGGAAATTTGGAGAACCTAGGTGGGCCCAATGATGCCACAAGAGGATTGACATCTTTAGCAGACACTTTTGAACATGTCATAGAGGAGCTCCTGGATGAGCAGCAGGCCATCCAGCCCAGCAAGGAAAATAAGGATGCAGACTTGTACTCATCTCGGGTTATGCTAAGCAGTCAAGTGCCTTTGGAGCCTCCACTGCTCTTTCTGCTTGAGGAGTATAAAAACTACTTGGATGCTGCAAACATGTCCATGAGGGTCCGACGCCACTCTGATCCTGCTCGTCGTGGAGAGCTGAGTGTATGTGACAGTACTAGTGAGTGGGTAACAGCGGCCGAGAAAAAGACTGCGGTGGACATGTCAGGGGCAACGGTTACCGTCCTGGAAAAAGTACCAGTACCTAAAGGCCAACTGAAGCAATATTTTTATGAGACCAAATGCAACTCAAAGGGATATACGAAAGAGGGATGCAGGGGCATAGACAAGAGGTACTGGAATTCCCAGTGCCGAACTACCCAGTCTTATGTGCGAGCTCTCACCATGGATAACAAAAAGAGAGTTGGATGGCGGTTTATAAGAATAGACACTTCCTGTGTGTGTACACTGACCATAAAAAGGGGAAGATAGTGGATTCATGCTGTATAGATTATATTGAGACAAAAGTTTATCTATTTG???????????????????????????????????????????????????????????????????????CAGAGTGGCCTCTGAGGTTTTGCAGACAGGCATCAGCAGAAAGCTAGCAGATGCTGGGCCTAAGCTCATGGACCTGAAGGAAAAGTCTGGTTCTCTGACCAAAGCTGCTGAGGTTCATGGGAAAAACTGTGTGCCTGTGATTCAGAGGACTTTTGCCCACTCTAGTGGCGAGCAGAGTGGTAGTGACACAGACACAGACAGTGGATATGGAGGAGAACTAGAAAAAAATGACTCCAAATCTGACGTGCAGTATTTTAAAAAGGACACTGAACTCAAGTATGCTGTGCAAGAGAGAATCAGTTCTATCAAGCAAGAGAGTGAGGACCCACCTGCCAAAAAGACCAGGATGGAAATGTCAGAGGAT---GAAGACCACTTTAGCACTGATATGCTTGGCTCTTCTTCCAGCAGTTTCTTGGGTCCTCATCCCCACCAGCCACCTCTGTGCCTGCCTTTCTATTTGATTCCACCCTCAGCAACAGCCTACCTGCCTAT??????????????????????????????????????????????????????????????????????????????????????????????????????????????????????????????????????????????????????????????????????????????????????????????????????????ATTAATATTTATGAAATTATAAAGCCAGAGGGAGAGGCTTCCAAGGACCCTGTCACAAGACTTTTGGACACACGCTTAATACATCACAATGCCAGCAAATGGGAAACTTTTGATGTAACACCAGCGATAAGGAGGTGGGTTGCACATGGACAACCCAATCACGGTTTTGTGGTGGAAGTGGTGCACTTGGACAACAAGAGTAGCGTTTCCAAGAGACATGTGAGGATCAGCAGGTCATTGCATCAGGACGATGGGAGCTGGTCTCAGATCAGGCCGCTACTAGTAACTTTTGGGCATGATGGAAAGGGACACCCTCTCCATAGGCGAGAGAAACGTCAGGCAAAATATAAAGAACGCAAACGCCATAAATCCCATTGTAAAAGACATCCTTTGTATGTGGACTTCAACGATGTAGGGTGGAATGACTGGATCGTGGCCCCACCGGGTTATAGTGCCTTCCATTGCCGTGGAGATTGCCCCTTTCCATTGGCAGATCATCTCAACTCCACAAACCACGCCATTGTTCAGACTTTGGTTAATTCAGTGAATTCCAAAATCCCCAAAGCTTGCTGCGTGCCGACAGAACTGAGTCCTATCTCCATGCTCTACCTTGATGAGAATGAAAAAGTTGTACTCAAGAACTATCAAGACATGGTTGTGGAGGGCTGTGGTTGTCGTTGATAGGGCAGTAAAGCAAAATGGACATTT??????????????????????????????????????????????????????????????????AATCTTGGATCTGACTTACCTAGTACACTTCAGATCTTCCTAGAGAGACTGAAAAATGAGATCACTCGGTTAACCACTGTGAAGGCTTTGACTCTTATAGCCGGTTCTCCTCTGAAGATAGACCTGAGACCAGTTCTAGGAGAGGGTGTTCCTATTCTTGCTTCGTTTCTCAGAAAGAACCAGCGAGCTTTGAAACTTGGAACACTTGCTGCTTTAGACATTTTAATCAAAAACTACAGTGACAGCTTGACAGCTGCTATGATTGATGCTGTCCTAGATGAGCTTCCACCTCTTATTAGTGAGAGTGATATGCATGTCTCACAAATGGCGATCAGTTTTTTGACCACACTAGCTAAAGTTTATCCTTCCTCTCTCTCAAAAATCAGTGGGTCCATACTGAATGAACTTATCGGGCTAGTGAGGTCACCACTTTTGCAGGGTGGAGCGCTTAGTGCCATGCTAGAATTTTTCCAAGCTCTGGTTGTAACTGGAACAAGTAATTTGGGATATATGGATTTATTGCGCATGCTAACAGGGCCAGTGTATTCTCAGAGTACAGCACTTACTCATAAGCAGTCTTATTATTCCATTGCCAAATGTGTAGCTGCCCTTACACGAGCATGCCCCAAAGAGGGACCAGCAGTAGTAGGTCAATTTATTCAAGATGTCAAGAACTCAAGATCTACAGATTCCATTCGTCTCTTAG????????????????????????????????????????????????????????????????????????????????????????????????????????????????????????????????????????????????????????????????????????????????????????????????????????????????????????????????????????????????????????????????????????????????????????????????????????????????????????????????????????????????????????????????????????????????????????????????????????????????????????????????????????????????????????????????????????????????????????????????????????????????????????????????????????????????????????????????????????????????????????????????????????????????????????????????????????????????????????????????????????????????????????????????????????????????????????????????????????????????????????????????????????????????????????????????????????????????????????????????????????????????????????????????????????????????????????????????????????????????????????????????????????????????????????????????????????????????????????????????????????????????????????????????????????????????????????????????????????????????????????????????????????????????????????????????????????????????????????????????????????????????????????????????????????????????????????????????????????????????????????????????????????????????????????????????????????????????????????????????????????????????????????????????????????????????????????????????????????????????????????????????????????????????????????????????????????????????????????????????????????????????????????????????????????????????????????????????????????????????????????????????????????????????????????????????????????????????????????????????????????????????????????????????????????????????????????????????????????????????????????????????????????????????????????????????????????????????????????????????????????????????????????????????????????????????????????????????????????????????????????????????ACAGGAATTACTGGCAATATCTTGGTTATTGTTGTTATGGGCTATCAAAAGAAGCTGAGGAGTATGACTGACAAGTATAGGCTACACCTGTCTGTGGCTGACCTTCTCTTTGTCATCACTTTGCCCTTCTGGTCCGTGGATGCCGTCATCAGCTGGTACTTCGGAAATGTCTTGTGCAAAGCAGTCCATTTCATTTACACAGTCAACCTGTATAGTAGTGTCCTCATCTTGGCCTTCATAAGTTTAGACCGGTACCTGGCAATTGTACATGCTACCAATAGCCAGAGACCAAGGAAATTATTGGCTGAAAGGATTGTCTATGTCGGCGTTTGGCTGCCTGCCCTGCTATTAACTGTACCAGATATAATATTTGCTAGCACTAGCGAGGTCGGTGGAAAATATGTCTGCCAGCGATTTTACCCTCATGACACCTGGTTGATTTCCTTCAGATTTCAGCATATTTTAGTAGGTCTTGTTTTGCCTGGCATTGTAATACTGACTTGCTACTGCATTATCATTTCTAAGCTGTCACACTCAAAAGGCCATCAGAAGCGCAAAGCCCTTAAGACCACTGTCATCCTGATTGTTGCCTTCTTTGCCTGCTGGCTGCCATACCACATTGGCATCAGCGTAGACACCTTTGTCCTCCTTG???????????????????????????????????????????????????????????????????????????????????????????????CAGGAGGTGAAATATGTGAGCAAGTACGGCAGCAGTGGTACTTTGCCCAATGGGTTCAATCTCCAGCTGGGCACCACCAGGACTAAGAAGAAGCACTCTGGGTTGCCCCGCTGGAGCCGCCGAGAGATCTGCCTCCTCTCCGGACTAGTTTTTGCAGCTGGCCTCTGTGTCATCTTAGGCTGCATCCTGGTACTGAAATACCTGGCCCTGGAGCAGGACGCTTACTGCTTGGAGGGCTGCCAAGAACGGAAGGCCTTCACCAAAGCCTCCCGCTTCATTGCCACCAACATTGACCCCACCATTGACCCCTGCAAGGACTTCTACTCCTTCGCTTGTGGTGGCTGGCTCCGGCGGCATGCCATCCCTGAGGACAAGCTGATCTATGGGATCATTGCTGCCATTGGGGAGCAGAATGAAGAAAAGCTCCACCGCTTGCTCTTGCAACCTGTCCGGAGGTCCTACCTGGCCTCAGCTGAGCGCAAGGTCAAAGAGTTCTTCCGTTCCTGTCTCGACATGGCCGAAATTGATCGGCGGGGGGCCCAGCCCATGCTGGAGGTCATAGAGGACTGTGGTGGATGGG?????????????????????????????????????????????????????????????????????????????????????????????????????????????????????????????????????????????????????????????????????????????????????????????????????????????????????????????????????????????????????????????????????????????????????????????????????????????????????????????????????????????????????????????????????????????????????????????????????????????????????????????????????????????????????????????????????????????????????????????????????????????????????????????????????????????????????????????????????????????????????????????????????????????????????????????????????????????????????????????????????????????????????????????????????????????????????????????????????????????????????????????????????????????????????????????????????????????????????????????????????????????????????????????????????????????????????????????????????????????????????????????????????????????????????????????????????????ATGGTTCATCAATATTCTGGCAATCATGGGGAATCTGGTTGTTTTGATCATATTGGTCAGCAGCCAATATAAGCTCACAGTCCCCCGATTCCTAATGTGCAATCTTGCCTTTGCAGACTTCTGCACAGGCATCTATTTATTGCTCATTGCAATCAAAGACGTGCAGACCCAAAGTCAGTATTACAACTATGCCATTGACTGGCAAACTGGTGCTGGTTGCAATGCAGCTGGCTTCTTCACTGTCTTTGCCAGTGAACTTTCCATATACACACTGACTGTCATCACACTGGAACGATGGCACACCATCACCTATGCCATGGAACTGGACCGCAAAGTCCGCTTTCGGCATGCTGTAGTCATTATGCTTGTGGGATGGGTCTTTGCTTTCACCATAGCCCTCCTTCCCATATTTGAAGTCAGCAGCTACATGAAAGTCAGCATCTGCTTGCCCATGGATATTGAAACTCCCCTTGCCCAGGCATACATCATGTTTCTGTTGGTATTAAACATCCTGGCTTTCATCATAATCTGCACCTGCTACATCAGCATCTACTTCACTGTGAGGAATCCCAATGTCTTCTCATCCAACAGTGACACCAAGATTGCCAAACGTATGGCTATTCTGATCTTCACAGACTTCCTCTGCATG????????????????????????????????????????????????????????????????????????????????????????????????????????????????????????????????????????????????????TGGCATACACACATCGTGGCGGATATTACTTTATCAACTGTAAGCCTGACACTACTGGAGCTGTTCTACCACAACTAATAGTGGACGGTGTCACTGATTCTGTTATTGGATATAATGGGGATGTCACAGGAACTCCATATATCTCTCCAGATGGTCACTATCTAGTCAGCATTGATGATGTGAAAGGTCTCATGAAGATCCAGATCATTACAGTTAGAGGCGAAATAGAGGATGCCTTTGACATTCACACCAACTTGCACATATCTGATGTAGCTTTTCAAGCATCATTTACTGAAGCCCATCAATATAATGTCTTTGGTAGCTCTACTACACAAACTGATGTGCTCTTTGTAGAATTATCCTCTGGCAAGGTGAAGATGGTGAAGAGTCTGAAGGAACCTCTTAAGCCAGATGAATGGCCTTGGAACAGTAAGAACCGGTTAATTGAAGGCAGTGGTCTCTTTGGTCAATACCTGATGACACCTTCCAAGGAATCCTTATTTATACTAGATGGACGACTGAACAAGCTAAATTGTGAAATCACTGAAGTTGAGAGAGGAAACACAGTAATTTGGGTTGGAGAAGCATAAGAACCATATTAGATAACAGCTGAGTGAATAGTTTTACAGTACATTGCACTTAATGTCATTCTCTAAAATGTCACTGTTTTCTTAAGAAAAAAAATC?????????????????????????????????????????????????????????????????????????????????????????????????????????????????????????????????????????????????????????????????????????????????????????????????????????????????????????????????????????????????????????????????????????????????????????????????????????????????????????????????????????????????????????????????????????????????????????????????????????????????????????????????????????????????????????????????????????????????????????????????????????????????????????????????????????????????????????????????????????????????????????????????????????CTCACTGGCATCACCATCACCTGTGTCCTCCTCTTTCTCATTGGGATCTTAGGCAACATGATGACCATGCTGGTGGTTTCCAAGTTCCGGGATATGAGGACGACAACCAACCTGTATCTTTCCAGCATGGCTTTCTCGGACCTGCTGATTTTTCTCTGTATGCCCCTGGATCTCTTCCGCCTCTGGCAGTACCGGCCCTGGAATTTTGGGGATCTTCTCTGCAAGCTCTTCCAGTTTGTCAGTGAAAGTTGTACCTACGCCACTATCCTCAACATCACTGCTTTGAGTGTGGAGAGGTATTTTGCCGTCTGCTTTCCACTCTGGGCCAAAGTGGTGATCACCAAGGGCAAAGTCAAGCTGGTCATTCTAGTGCTCTGGGCTGTGTCTTTCGTCAGTGCTGGCCCTATCTTTGTCTTGGTCGGGGTTGAGCATGAGAATGGGACCAACCCCTTGGACACAAATGAATGTCGGACCACAGAGTATGCGATCCAGTCAGGGCTCCTGACCATTATGGTGTGGACATCCAGCATCTTCTTTTTCCTGCCGGTCTTTTGCTTGACTGTGCTTTACAGCCTCATTGTAGAATATCCTGAACAACTTGAGCAAGTATCTGAAAAAGAAATGGGTACTGGTGAACATCATCATCTTCATCTTTCCAGCTGCCATGAGTGTTTGGAACTGGAGAATAGTACAATTGAGTCTGTTAAATTTGCCTCTGCAGAAAACATTCCAGAACTTCCTGATGATTACAGTGGCAATTTAGAAGGTGTTAACAGTGATTGTCCTACAGAATATCTGAAAAGAATAAACATTACTGGGAAGCCTCCTAATATTTTAGTCTATGTTGGTTCTGACCCTAAAAAAGTAAAATTTGAAGAAATAAAATCAGTCATAATGGAATGTGTTGATTTTAACTCTTATACTGTCTACCAGTTGTTAGAAAAACATGTTTTGAGTGTTCCCTGGCTTGATAATGCATTACTGTTAATTATTGCTACGTCGGAGCCTATCTCAGATACATTATCTAAACAATTTTTAACTTTCATGTCAAAAGGTGGGAAGATTTTGGGACTTTCTGCCTCTTTCACTTTTGGTGGTATACGTGTAAAGAGGAAAAATGAATTAATTGACACAATTCAATCATTTGTGTTTTCAAATACTGAGAATAGTGAAATAAAACTAAATGTGCTAATTAGTGGTAAAGTTTTTGAAAAAGA???????????????????????????????????????????????????????????????????????????????TTTTACACTCTAGGTCCTGCCAGGAAAATGCTGCATTTTGAAATTTCTAAGGAAGGAAGTGAATTATCAGTGGTGGCCCAAGCTGATGTGTGGCTCTTCCTCAAAGTCTCTAAAGCTAATCGTACCAGGACAAAAGTGACCATAAGGCTATATCAACAGCAGAAATTGCCGAAGCGAAACTCCCAAGGTATGGAAGAAGATATCAGTCTGAAGGGAGAGAAAGGTGAAATTCTTATCTCTGAAAAGGCAGTAGACACTCGTAAAAGTACCTGGCACATTTTCCCAGTCTCCAGCAGCGTTCAACATCTCCTTGATCAAGGAAAGAATTCTATGGATGTTCGGATTGCTTGTGATCAGTGTCAAGAAACTGGAGCCAGCCTGGTGCTGCTGGGTAAAAGGAAAAAAAAGGAGGAAGATATAGAAGGGAAAGAAAAGGATGGTAGTGAAAGCCCAGGAGAAGAGGAGAAAGAACAATCGCATAGGCCATTCCTAATGATGCTTGCCAGACATTCAGAAGATCGTCAGCACAGACGACGAAGGAGAGGTCTTGAGTGTGATGGCAAAGTCAACATCTGCTGCAAGAAGCACTTCTTTGTGAGCTTCAAAGACATTGGCTGGAATGACTGGATCATTGCCCCACAAGGCTACCATGCTAACTACTGTGAAGGAGACTGCCCTAGCCATATTGCGGGTACCTCTGGCTCAACTCTCTCTTTCCACTCTACTGTT?????????????????????????????????????????????????????????????????????????????????????????????????????????????????????????????????????????????ACCCTTTCAGACAAATACAAGCTAAGTAGCGAAGGGACTCTGGAAATATCAAATATTCAGACTGAGGATTCAGGAAGGTACACATGTGTAGCCCAAAACATAGAAGGTGCTGATACAAGAGTAGCTACAATAAGGGTGAATGGAACACTTCTTGATGGCACTCAAGTGCTGAAAATATATGTTAAGCAAGCAGAATCTCATTCAATCCTAGTTTCTTGGAAGGTTAACTCGAATGTTATGACATCCAATTTAAAGTGGTCATCTGCTACAATGAAGATTGATAATCCACATATTACATATACTGCTAGGGTCCCAGTTGATGTGCATGAATACAACCTCACACATTTGCAGCCCTCCACAGATTATGAAGTTTGTCTCACTGTGTCTAATATCCATCAGCAAACTCAGAAGTCCTGTGTTAATGTTACAACAAAAAACGCAGCATTTGCACTTGATATTACCGACCAGGAAACAAGTACAGCCCTAGCTGCAGTCATGGGGTCGATGTTTGCTGTTATTAGTCTTGCTTCTGTTTCTGTCTATGTCGCTAAAAGGTTTAAGAGGAAAAACTATCACCATTCATTGAAAAAATATATGCAAAAGACCTCCTCTATTCCCCTGAATGAACTCTATCCTCCACTTATTAACCTCTGGGAAGGTGACAGTGAAAAAGATAAGGAGGGTTCTGCAGAAACCAAGCCAACT????????????????????????????????????????????????????????????????????????????????????????????????????????????????????????????????????????????????????????????????????????????????????????????????????????????????????????????????????????????????????????????????????????????????????????????????????????????????????????????????????????????????????????????????????????????????????????????????????????CTTGCAAGCATCGCCTGTGCAATTTTTGGTGAAGGAAGAAAGCTCCAGAGGCAGCACT------TGTAGTGCAAATCTGATG---TCAAGAGCTGAGTCCTGTATT------AGCAGCAGCA---------GCAAACAAGACATGGAAGTCCAAGATAAAGACCAGATGCTTCAGGAAAAAGATAAACAGATTGAGGAGCTGACACGCATGCTGAAACAGAAGCAGCAGCTGGTGGAGATGCTGAAGCTGCAGCTAGAAAGAGAAAAGCGGTCTCAGCAGCCACTGCCAGCTATGGCTGTTGGAGAAGAGGGCACAGCTGCAGACCCTGAGCCACTTGTGTTTGGTACCCATGTTAAAAGTGAAAAAGGCTTTGTGAGTTGCCAATCCACAGGGCAGCCTAACTGCCAAACTGACCAATTAAAACCCACACAGACCACAAGCCAAATGGACACCTCAGATACAAGCTCAGTGCCAAAGAAAGCTGTGATGGTGAAGCAGGAGGTGCCAGCTGCTGAGACCGAGCCATCATGCCAGACCTCAAGTTT?????????????????????????????????????????????????????????????????????????????????????????????????????????????????????????????????????????????????????????????????????????????????????????????????????????????????????????????????????????????????????????????????????????????????????????????????????????????????????????????????????????????????????????????????????????????????????????????????????????????????????????????????????????????????????????????????????????????????????????????????????????????????????????????????????????????????????????TTCTGCTGGCCTCCATCGTACCTATGGGGTCTGCTTTGTTGATACAACGGTTGGAAAGTTCTACTTGGGGCAGTTCCAGGATGACCGCCACAGCTCAAGGTTTAGAACTCTTTTGGCTCATTATACTCCTGTGGAGATTCTCTTTGAGCGGGGGAATCCCTCTGCAGAAACACAGAAAATAATGAAAAGCTTACTTCCTTCTACTGTGCAAGAAGGGTTGACTGCTGGGTCTCAGTTCTGGAATGCATCCAAAACACTAAAAACTCTCATTGAGGAAGGCTACTTCCAGAACAAGGAAAATTCAAATAGTGGAGTGGTTCTACCTCCACTAATCCAATCCATGACTGCAGAAAGTGATTCATTAGGACTTACTCCTGGGGAAAACAGTGAGCTTGCTCTGTCAGCTCTTGGTTGTTGTGTTTTCTACCTTAAAAAATGTATTATTGACAAGGAAATCTTATCAATGGCAAAATTTGAAAAATATGTTCCTGTGGACACTGATATTGAAAAAGGAACAAAGTCA---AGTATCTTCACTAAAACAAATCAGAGGATGGTGCTGGATGGTGTGACTCTAGCAAACCTGGAAATACTGGAGAATGCCACTGGTTCAACAGAAGGCACATTGCTAGAAAGGATTGACACATGTTGTACACCTTTTGGAAGGAGACTTCTGAAACAGTGGATCTGTGCACCATTGTGTAATCCTTGT???????????????????????????????????????????????????????????????????????????????????????????????????????????????????????????????????????????????????????????????????????????????????????????????????????????????????????????AGGCGGTTCCAATCACCTCGGGTTTTATTCAGCACTCAGCCTCCGCCTTTGTCAAGGGATGGTCAGGGTGTGGAATTCCTAGACAGTATAGACTCCCTCAATAGGAATATCCGAACCAAGCGGGCAACTCATCCTGTACATAATCGAGGAGAATATTCGGTATGTGACAGTGTTAGTGTGTGGGTTGCCAACAAAACCACAGCAACAGACATCAAAGGCAAAGAGGTGACTGTGATGGTGGATGTAAACCTTAATAATAACGCTTACAAGCAGTACTTCTTTGAGACCAAGTGCAGAGACCCTAAGCCAGTGTCCAGTGGGTGCAGAGGCATTGATGCCAGGCACTGGAATTCCTACTGCACCACTACACACACATTTGTCAAGGCTCTGACCATGGAAGGCCAGCAGGCAGCCTGGCGCTTCATTCGGATCGACACTGCCTGTGTGTGTGTAATCAGTAGGAAAACTGAAAACCTCAATTCAGAAGGAGGTGGAGTCAGAAACAGTAAAGAAGATTCAAGGTTGTCTTCTAGCAAGGAGGAAGGGGAAGCTTCATCAGATTCAGACACAGATCTCAGCCTTGCCAAATGTAAGACAAAATTAGATTCTTCTTCTGGTGGACTGAAGGCAAGCAAGCAGTCTTCCCTTTCAGAGACGGAGAGTTCCCATTCCACTTCAGGCGTCAGAGGGAAATCCAGAAAACAAAAACATGGCTCCAAAAAGAGCCTGAAAAAAACACATTCCAAAAAAGCTAAAGAGAAGTCCAAAGGTAAAAAAGACAAGAAGCATAAGCCTCAAAAGCAAAAAGAAACATTTCATTGGCAGCCTCCCCTGGAGTTTGGTGAGGAGGAAGAGGAGGAGGAAGATGTTGTTGTAAGGCCAGGTGCTAAGGATGAAAGAGAGAAGCAAGTTGCAACTGATCTTAAA---GATAAAAACCAAGATCAGTCTTCTGAAAATGATAAAATGGTCAAAGACCAACCAAGAAAGGATGAAAAGCTCCATGAACAAAACACACTGTTGGATAAAGCTGTAGGGCCTACATCGCCTGCTAGCCAGCCTAGTACAAGTAATGGGGAGCAATCTACTTCAACTCAGGTTCCAAATCTAGATAAAAATATGGATGCAGCGGAAACTCCTGACACAGCAATGGT---GAGTGAAAATGAAATGGA---TGTCACCCAGATGGATGACATGGAGATCTGTACTCC?????????????????????????????????????????????????????????????????????????????????????????????????????????????????????????????????????????????????????????????????????????????????????????????????????????????????????????????????????????????????????????????????????????????????????????????????????????????????????????????????????????????????????????????????????????????????????????????????????????????????????????????????????????????????????????????????????????????????????????????????????????????????????????????????????????????????????????????????????????????????????????????????????????????????????????TATGCAATATTTCTTGCTTATCTCCGTGGCATCCAATCTACCAACATGGATCAAAGGAGTTTACCAGAAGAATCAATAAATTCTCTTATTATAAAACTTATTCAAGCAGATATTTTGAAAAACAAGGTATCGAAGCAGATGATAGATATCAAAAATAGTATTCAGAACACAATGAAGAAAATAGACACTATTGAGCCAGATATAGATGGCAATGAAAATA------TGGATTTCCAACCAGTCATTTCTGTGGAAACTGAATTATTGAGGCAACAGAAGCACTACAGCTCCCCCAGGGTCCTCTTAAGTGACAATACCCCATTGGAACCCCCACCTTTGTATGTTATGGAGGATTACATTGGTAGCTCAGAGGTGATGAACCGAACATCTCGCCGAAGGAGGTTTGCTGAAAACAAGAGCCACCGGGGGGAATATTCTGTGTGTGACAGTGAAAGCCGATGGGTAACAGACAAATCTTCAGCTATTGATATTAGAGGACACCAGGTAACTGTGCTGGGAGAGATCAAAATGGGTCCTTCCCCTGTGAAGCAATATTTTTATGAAACAAAGTGTAAACAAGCAAAACCTGCCAAAAGTGGTTGCCGTGGTATAGATGATAAGCACTGGAACTCCCAGTGCAAAACATCCCAAACG?????????????????????????????????????????????????????????????????????????????????????????????????????????????????????????????????????????????????????????????????????????????????????????????????????????????????TGTTATGGAAACTAATGAGGCAGATCATGTAGAGCCACTAGAAAATGAGAATAGCAAAGAAGTGATACCAGAAATGGAATGTAATACTCAACCAGAACAGGAGGGGCCTGTTGCTGCCCTGGAGAAAGAGGAAGCCAGCAAGCCAGAAGTTGAAGCAGAAG------------CAGAGGAGTCAGAAGAGAAAGAGCCTGAATCCA---CCCCGGTATTGGAGGCTGAGACTCAGCCTCTCTCAGAGTCTGTGCTTCAGCCACCACCTCCACCACTAT---TGGAATCTACTCAAGATCAAGAGCCTCAGGTAGACAGAGAGGAATCTGTAGTGCCTGAAAAGCTGCCAGAAATTCAGACGGACCAAGTCCAGGCAGCAACAGTAGAAAACAAGAGCAAGGTTAGGAGCCGAAGCAGAGGTAGAGCAAGGAACAAAACCAGCAAGAGTCGAAGTCGGAGTACTAGCAGCAGTACTAGTAGTACTAGCTCTACAAGCAGTAGTAGTGGCAGCAGTTCTAGCAGTGGCAGCAGTAGTAGCCGGAGTACTTCCAGCAGCAGCAGCAGTACTAGTGGAACTAGCAGTCGAGAAAGTAGCAGTAGTTCTAGTAGCAGTGAGAGTAGAAGTCGAAGCAGAG?????????????????????????????????????????????????????????????????????????????????????????????????????????????????????????????????????????????????????????????????????????????????????????????????????????????????????????????????????????????????????????????????????????????????????????????????????????????????????????????????????????????????????????????AGACTGTGAAGGACGGCTCCCCTGGTTCAACAGTGGTGGACCACGAGCATCCACATGGCCTGGGGCTCAGCTGCCAAATTGTCAGACTCCAAATTGTTTCAGTCAGGAGATGCCAGGTGTGTGCAACAGAACACTCAGTGCCAAGAATGTAAACAGCTCACCTGTTTTGATGAGCAGTGAAGAAACGAATCACCATTCCCAACATCCTAGAACCACTGAAACTATTAGCAAGGGAACACCAGCCAAATTGGAGGATGGGACAAATTTACCCTTAAATGTTCACAGTGATCAAAGGATATTGAGGTTATTTCCTTCTGAGAGATTGCCTTCTTCATCTACAAAGCCAATGGATTATGTAGAAGTTCACAAAGTCAGCCACAATGGAATACTGGCTGTATTACCAAAGCAGAAAGAAAATGTTCACACATCTGAAAAGAGTCTGGTTGCCGAAGATACAACTGAATACACCAAGGTCTCAACTGTGGCAAACAACCATATTTTGGTGTTATTTCCAGATCCCAAAATG??????????????????GCCGTGGGGGCCGAGTCCAGCAAGGCCCTGACCATCCCGACGGTGATGTTCATCTTTGGCGTGGTGGGCAACCTGATCGCCATCGTGGTCCTCTGCAAGTCCCGCAAGGAGCAGAAGGAGACCACTTTCTACACCTTGGTCTGCGGCTTGGCGGTCACCGACTTGCTGGGCACCTGCCTGGTGAGCCCCGTCACCATCGCCACCTACCTGAAGAACGAGTGGCCCGGCGGGCAACCCCTCTGTGAGTACAGCACCTTCATCCTCCTCTTCTTCGGCCTCTCCGGCCTGAGCATCATCTGCGCCATGTCCATCGAGCGGTACCTGGCCATCAACCATGCCTACTTCTACAGCCACTATGTGGACAAGAAACTGGCCGCCCTCACCCTCTTCGCCATCTATGTCTCCAACGTCCTCTTCTGCGCCTTGCCCAGCATGGGCCTGGGCAGCACCAAGCTCCAGTATCCACAGACTTGGTGCTTCATCGACTGGAGGACCAACATCTCCACCCACGCAGCCTATTCCTACATGTACGCCGGTTTCAGCTCCTTCCTTATCCTGGTGACAGTGGTCTCCAACGTCTTGGTCTGCATGGCTCTGATCCGGATGCACCGCCAGTTCATGCGCCGCACCTCCCTGGGC?????????????????????????????????CTTTGGCTGAATGAGATGCTGCCTCCGACGCTGTGCACCACTTCGGCACTGCTCTACTTGTTTCAGGGCTTTTCCAGCAATCTGATGGGCTCCTTGGTAGTTTCGTACAACTTCTACAGCCTCAACAAAATGGAAACTAGCCACAGGGTGACCAAAAGGCCAGTGAGCATGATCTGGGCCGTTCTCACCATTTGGATGGTCAGTTTGCTGATCTGCATTTTGCCCCTCTGTGGCTGGGGCACTTATGGCTCGACCTCTTGGGGATGTTTTACGGACTGCACCAGTTCTTACATCTTGTTTCTCTTCATCATCTACTCCTTGTGTTTCTTCCTGCTTCTCGTGCTCTCCGTCCCTCTCATTTATCAGCTCTTGTGCTCAGATGAGCAACTGCATCTCTATGATGATTATCACCAAATCACCCGAGGATATTTCTCACCTGGGTCACCCCCAGTGGGTATTCACACCCTGCCCCTCTCTCCAGAGGACCTTGACAATAAAAGCCTAAAGCACTTTCAAGATGCTGGCCAGAACTCTGACCCCAGGATCCAGCAAGGTCCAGCTGATGACCGCTGTAGACTGGACCAC?????????????????????????????????????????????????????????????????????????????????????????????????????????????????????????????????????????????????????????????????????????????????????????????????????????????????????????????????????????????????????????????????????????????????????????????????????????????????????????????????????????????????????????????????????????????????????????????????????????????????????????????????????????????????????????????????????????????????????????????????????????????????????????????????????????????????????????????????????????????????????????????????????????????????????????????????????????????????????????????????????????????????????????????????????????????????????????????????????????????????????????????????????????????????????????????????????????????????????????????????????????????????????????????????????????????????????????????????????????????????????????????????????????????????????????????????????????????????????????????????????????????????????????????????????????????????????????????????????????????????????????????????????????????????????????????????????????????????????????????????????????????????????????????????????????????????????????????????????????????????????????????????????????????????????????????????????????????????????????????????????????????????????????????????????????????????????????????????????????????????????????????????????????????????????????????????????????????????????????????????????????????????????????????????????????????????????????????????GCCACTCCATGCACTCAGAACTGCTGAAAAGTCCCTTTTGCCTGGCTACCATCCATTTGAGTGGAAACCACCCTTGAAAAATGTCTCCAGTAACACGGAAGTAGGCATTATTGATGGCCTTTCAGGTATACAACATTTGGTTGATGACTACCCAGTAGATACAATTGCAAAGAGATTTCGATATGATGCAGCTTTGGTCTCTGCCTTGATGGATATGGAAGAAGACATCTTAGAAGGCCTGAAAAGTCAGAACTTGGATGATTATTTCAAAGGCCCTTTCACTGTGGTGATTAAAGAATCCTGTGATGGAATGGGAGATGTTAGTGAGAAACATGGTTGTGGCCCAGCTGTCCCTGAGAAAGCAGTTCGATTCTCTTTCACACTCATGAGCATCTCTGTCACTCATGAAAATGCAAACATAAGGATTTTTGAAGAAAACAAGCCCAATTCAGAACTATGTTGCAAACCTTTGTGCCTTATGCTGGCTGATGAATCAGACCACGAGACACTCACAGCCATCCTGAGTCCTCTTGTGGCAGAGAGAGAGGCCATGAAAGACAGTGCACTGACACTTGATATGGCTGGAATCCCCAGAACATTCAAATTTATCTTTAGAGGCACTGGCTATGATGAAAAGTTAGTGCGTGAAGTAGAAGGCCTTGAAGCCTCAGGCTCTACTTACATTTGCACCCTGTGTGATGCAA????????????????????????????????????????????????????????????????????????????????????????????????????????????????????????????????????????????????????????????????????????????????????????????????????????????????????????????????????????????????????????????????????????????????????????????????????????????????????????????????????????????????????????????????????????????????????????????????????????????????????????????????????????????????????????????????????????????????????????????????????????????????????????????????????????????????????????????????????????????????????????????????????????????????????????????????????????????????????????????????????????????????????????????????????????????????????????????????????????????ATTAGCAACCATTCCTCTCTCGATATGGAGGTTGATGAAGATACTAGTGCTCAACTCAACATGCGTGGAGTATTTCTTCATGTCCTTGGAGATGCTTTGGGTTCAGTAATTGTAGTAGTGAATGCCTTAGTCTTTTACTCTTACTGGACTCCATGCCCTAAGGACGGGCCTTGCATTAATCTCTGTATCAATGACCATTGTGCAGAAAACATTACTCAGATGTCTGCCCGAATGAATGCAACTGAATTAGAGAAAATTCCTATAGCTGGTCCCTGCTGGGTTCTATATTTAGATCCTGCATTGTGTCTGATAATGGTTTGCATTCTGCTGTACACAACTTATCCACTGCTTAAAGAATCTGCCCTCATCCTTTTGCAAACTGTTCCGAAGCAAATTGATATTCGTTCTTTAAATGAGAAACTCCGCAAACTAGAAGAAGTTGAAGCGGTCCATGAATTGCATGTTTGGCAGCTAGCTGGAAGCAGGATCATTGGCACTGCTCACATAAAATGTAAGGATCCAGGAACATATATGAAAGTGGCAAAGGAGATTAAGGAGATTTTTCACAATGAAGGGATACATGCAACCACCATTCAGCCAGAATTTGCCATTGTGGACTCAGATGTGGGTTTTGAGGCTGTGGCCAAATGTGAATTTCCCTGCAGAACCCAGTGTGCTCTGAAGCAGTGTTGTG????????????????????????????????????????????????????????????????????????????????????????????????????????????????????????????????????????????????????????????????????????????????????????????????????????????????????????????????????????????????????????????????????????????????????????????????????????????????????????????????????????????????????????????????????????????????????????????????????????????????????????????????????????????????????????????????????????????????????????????????????????????????????????????????????????????????????????????????????????????????????????????????????????????????????????????????????????????????????????????????????????????????????????????????????????????????????????????????????????????????????????????????????????????????????????????????????????????????????????????????????????????????????????????????????????????????????????????????????????????????????????????????????????????????????????????????????????????????????????????????????????????????????????????????????????????????????????????????????????????????????????????????????????????????????????????????????????????????????????????????????????????????????????????????????????????????????????????????????????????????????????????????????????????????????????????????????????????????????????????????????????????????????????????????????????????????????????????????????????????????GCCTATGGAGGGGAAAGAGGTGGACGAGTCTCGCAAAGAGATGATCCGGATCCTTAAGGATCTGAAGCAAAAGCACCCAGAAAAGGATTTGGACCAGTTGGTGGAGATGGCCAATTACTATGCTTTATCTCACCAACAAAAGAGCAGAGCTTTCTACCGGATTCAGGCAACCAGGATGATGACAGGAGCAGGAAATATTCTCAAAAAGCACGCAGCTGAGCAAGCCAAGAGGAGTACAAGCTTGCATGAAGTGCAGCTGGAGGAGCCCGAGGACTTTATCTCAAAAGTCTATTTTGATCCTTGCTCCTACCAGTGTCTGGAGAACTGTGGTGCTGTCCTCCTCACCGTTGTCCGGAAAGGAGGAGATGTGTCCAAAACTGTTTATGTGGATTATAAGACAGAGGATGGTTCTGCCAATGCTGGAGCTGACTATGAGTTTACAGAAGGGACTATTGTTTTGAAGTCAGGGGAGACCCAGAAAGAGTTCTCCATAGGAATAATTGATGATGACATCTTTGAAGAAGATGAGCATTTCTTTGTACGCCTCAGCAACCTACGAGTGGTTGAGGCAGATGAACCTCCTGAGCTAAACAACTTGCCATATCCCAAGGCCATATTGGCCTCTCCCTGTGTGGCTACTGTGACTATCCTTGATGATGACCATGCAGGTATCTTTACCTTTGAGTGTGATGTGATACATGTCAGTGAGAGCATTGGAATAATGGAAGTGAAAGTTCTTAGGACATCTGGTGCCCGAGGTACAGTCATAGTCCCCTTTAGAACCGTTGAAGGAACAGCAAAAGGAGGTGGAGAGGATTTTGAAGATGC????????AGAATGCTTGCATGCAAGAAAAGCTATCCTTAGAATTTCGGGATGCTCATGCCTCCAAGAGTATAAAGAAAGCTCCCATGGAGAAAAAGGAGTTGAAGTTAGCAAGACTGAAGCACCTAATGCAACGATCCCTCAGTGAATCTGATACAGATTCAAATAACTCTGAAGATCTAAAGAACACGCCTGTGAAAAGAACAGATAAGCCAAGGCCACAGCCCATAGTGGAAAACACTGAAAGCACTGAGAATTTGCACCTAATGATTAAGAGGCACACTTTGGCATCAGGTCGCCGGTTCCCTTTTGGAATTAAAGCCTCAAAATCTTTGGATGGTCACAGTCCTTCTCCCACTTCTGAAAGCAGTGATCCTGATAACGAATCCCAGTATCAGACTGGTACTGTATCTCAGAGCCAGGTATCAGGAGATGCATGTCAGTCTAGCCCTGAGACCTCCACTACTCACAAAGTTGCCACAAGTCCCAAGAGTGCACTCAAATCTCCATCTTCAAAGCGCAGAACTGCCCAGAATTTAAAACTCAGAGTGACGTTTGAGGAGCCTGTGGTGCAGGTGGAGCAAACAGAGGTTGGTTTAAATGGGGAAAGGGACAAAGAGCGGAAT?????????????????????????????????????????????????CTTCTGTAAATTTCCATGGAGGTTTATCCTTTGACCCATCTCTCTTTTCTCAAGCCATGCCACCATCATGTGAATGTGGCCCTGAAGTCCAGAACTTCAAGGAGACCATTCAGCAGCTGGAAGGTCGCTTGGTGAGACAGGATCACCAAATTCGAGAACTCATTGCAAAGATGGAGACACAAAACTCTCAGATGGGGGATCTCAAACGTACTATCAGGAATCTAGAGGAGAAAATCACTGAAATGGAAGCACAGCAGTGTAGTGGTATTTTCATATGGAAGATTGAGCATTTTAGTGTTTATCTGAAAGCCCAAGAAGAAGAAAGACCTGTTGTGATCCACAGTCCAGGTTTCTATACAGGGAAACCTGGCTACAAACTTTGTATGCGTCTGCATATCCAGCTGCCTAATGCTGCAAAATGTGCCAACTATATTTCCCTTTTTATTCATACTATGCAAGGGGAGTATGACAGTCATCTGTCCTGGCCATTCCAAGGCACCATACGCTTTTCTATTTTGGATCAGTCAGAAGGCACTTCAAGGCACAACCATGAAGAAGTAATGGATACTAAGCCTGAGCTGCTAGCTTTCCAA????????????????????????????????????????????????????????????????????????????????????????????????????????????????????????????????????????????????????????????????????????????????????????????????????????????????????????????????????????????TGTGAAGCTGCAGAGTTCTAAAGCTGTCTCCCCACTCCCCCAGCGCCCCCTCCTCCAGCAGCAGCAGGTGAAAACTCCGATGAAAACACCAGG------------CTTCCATTCTTCCTCCTCCTCTTCCACCATCTCTCCAGGATC---CGGCACCTCCCACAAGACCCCCAGTTCTGCCTCTGTGTCACTAAGCTACACA---GGGAAGCACTCAAATAGCTCTGGCTCCACAGGACAGTCTTTCAAGTCACCCTTTGTGGCACTGTCCAGACACGTGGCTTCGACCAGTGGCTCTACGTCAAGCATTTCTACAAACCAGAGCTCAACCCCAGGCAATTTGCTGCCAGGGACATGTCTTCCTT---CTGGGCAGGCTCCCAGTCGCTCATCACCCAGTTCTATGGTGAAGAAGACTCTGGTCTCCCAAAAGCTGACATTGGTAGCTCCACCAGGGGGTCCAAACGTCAGTTCAAGTGGAGGGACACAAGGGGTGGCCAAGTTGCTGACCTCCTCCCTGAAGCCTGCTGTGGTTAGCAGCACTGCATCTTCTACCTCTATGCCAGTAAGTGACCCCTTAGAAAAGCCA????????????????????????????????????????????????????????????????????????????????????????????????????????????????????????????????????????????????????????GTCAGGCTTACTGAAAATCAAAACAGAACCACTAGACTTCAATGAATATAAAGTTCTGATGGCAACACACGGGTTCACTGGTGCTAGTCCTTTTATGAACGGTAGACTTGGTGCAACCAGCCCAATAGGAGTCCATGCTTCTACGCAAAGTCCAATGCAGCACTTAGGAGTGGGAATGGAATCATCTTTACTTGGATTCCCAGCAATGGGGAGCAATTTGAGTGAAGTGCAAAAAGTCCTACAGATTGTTGATAATACAGTTTCTAGGCAGAAAATGGACTGCAGCACTGATGAGATCTCCAAGCTGAAGGGTTATCACATGAAGGACCCTTGTTCTCAACCAGAGGAACAAGGTGTTACTTCTCCTGGTATTCCACCTGTGGGTCTTCCAGTAGTCAGTCATAATGGTGCCACTAAAAGTATTATTGATTACACGTTAGAAAAGGTCAACGAAGCCAAAGCTTGTCTCCAG?????????????????????????????????????????????????????????????????????????????????????????????????????????????????????????????????????????????????????????????????????????????????????????????????????????????????????????????????????????????????????????????????????????????????????????????????????????????????????????????????????????????????????????????????????????????????????????????????????????????????????????????????????????????????????????????????????????????????????????????????????????????????????????????????????????????????????????????????????????????????????????????????????????????????????????????????????????????????????????????????????????????????????????????????????????????????????????????????????????????????????????????????????????????????????????????????????????????????????????????????????????????????????????????????????????????????????????????????????????????????????????????????????????????????????????????????????????????????????????????????????????????????????????????????????????????????????????????????????????????????????????????????????????????????????????????????????????????????????????????????????????????????????????????????????????????????????????????????????????????????????????????????????????????????????????????????????????????????????????????????????????????????????????????????????????????????????????????????????????????????????????????????????????????????????????????????????????????????????????????????????????????????????????????????????????????????????????????????????????????????????????????????????????????????????????????????????????????????????????????????????????????????????????????????????????????????????????????????????????????????????????????????????????????????????????????????????????????????????????????????????????????????????????????????????????????????????????????????????????????????????????????????????????????????????????????????????????????????????????????????????????????????????????????????????????????????????????????????????????????????????????????????????????????????????????????????????????????????????????????????????????????????????????????????????????????????????????????????????????????????????????????????????????????????????????????????????????????????????????????????????????????????????????????????????????????????????????????????????????????????????????????????????????????????????????????????????????????????????????????????????????????????????????????????????????????????????????????????????????????????????????????????????????????????????????????????????????????????????????????????????????????????????????????????????????????????????????????????????????????????????????????????????????????????????????????????????????????????????????????????????????????????????????????????????????????????????????????????????????????????????????????????????????????????????????????????????????????????????????????????????????????????????????????????????????????????????????????????????????????????????????????????????????????????????????????????????????????????????????????????????????????????????????????????????????????????????????????????????????????????????????????????????????????GACACCTCAATACACAAGATGTCCGCCAGAAAATTACGAGCGAAAAGCTTAAAACTCAAAGGACTTGGCGGTGCCCCACACCCGACTTAGAGGAGCCTGTCCTATAATCGATACTCCACGATAAACCTCACCATTCATTGCC-CAAACAGCCTATATACCGCCGTCGACAACTTACCCTCTGAAGGCAAAACAGTAAGTATAATAGTTTT--TAACTAAAACGTCAGGTCAAGGTGTAGCTTACAGAATGGAAGAGATGGGCTACATTTTTTATAA-TAAAACA-CACGGCATAGAACTGTGAAACCGGTTCTTAAAGGAGGATTTAATAGTAAAATTAACAAGAAAATTAAT---------------TTTATAATTCCTAAAGCTCTGGGCATCCCTTTAATTCTTAGCGCAATTATTATACCTCTAATAATTATCCTAAACCCATCAGGTCGGTTAATCTCAAACCGCCTATCAACACTACAATCATGAACAATCAAAACCTTCACAAAACAACTAATGCTCCCTATTGCCATTTCTGGTCACAAATGAGCATCAATACTCCTGGCCCTTACACTTCTTCTAATGTCATTAAACCTGCTAGGACTACTTCCATATACATTTACACCAACAACACAACTATCAATAAACATAGCACTTGCAGTACCAATATGACTAACAACTGTTTTAATCGGGATACGAAACCAACCTACAATTTCTCTTGGGCACCTACTACCAGAAGGCACACCAACCCCACTAATCCCAATCTTAATCATTATTGAAACTATTAGCCTTTTTATTCGACCTTTAGCCCTAGGGGTACGACTAACAGCCAACCTAACAGCCGGACATCTACTAATCCAACTAATTTCAACAGCAGCATTTGTACTATTACCATCAATAACACTAACAGCAACCACGGCCTTTATTGTTCTCTTACTCTTAACTGGACTTGAAATTGCTGTAGCAA---------------------------------------------------------CTTCGGCTCATTATTAGGAATTTGCTTAATTATCCAAATTTTAACAGGTTTATTCTTAGCCATACACTACACAGCTGACATTACATCAGCCTTTTCATCAGTAGCCCACATTTGTCGAGACGTACAATACGGCTGACTTATCCGAAATATCCATGCCAACGGCGCTTCCATATTCTTTATCTGCATTTATCTTCACATTGGTCGAGGCCTATACTATGGATCATACATATTTAAAGAAACATGAAATATTGGAGTAGTACTTCTACTGCTAGTTATAGCAACAGCATTCGTAGGTTATGTTTTACCATGGGGCCAAATATCATTTTGAGGAGCTACAGTTATTACCAACCTACTCTCAGCCATCCCATATGTAGGAACAACCCTAGTAGAGTGAATCTGAGGGGGGTTTTCTGTCGACAACGCAACGTTGACCCGATTCTTTACATTTCACTTCCTCCTCCCATTTGCTATTATTGGTGTTACCCTAATACATCTCCTATTCCTACACGAAACAGGGTCTAATAACCCAACTGGACTAACCTCAAACTCAGATAAAGTCCCATTTCACCCATACTTTTCATACAAAGATCTTCTAGGCGCAATACTTTTAGTTATTCTTCTACTTCTACTTGCATTATTTTCACCAAACCTATTAGGAGACCCAGAAAATTTCTCACCAGCAAACCCACTAGTAACCCCCCCTCATATCAAACCAGAATGATACTTCTTATTCGCCTATGCCATCTTACGATCTATTCCAAACAAACTAGGGGGCGTACTTGCCCTTCTTTTCTCAATTTTGATTCTCATATTAGTTCCTTTACTACACACATCAAAACAACGAAGCACCTCCTTCCGTCCAGCCTCCCAAACTATATTTTGACTTTTAATTTCAAACGTACTTATCCTCACATGAATTGGAGGACAACCTGTAGAACACCCATTTATTATCATTGGGCAACTTGCCTCAACAATCTACTTCTTATTATTTTTATTTTTTATACCAATAACAGCAATACTAGAAAACAAGCTTCTAAAATGGTAAC-----CAAACACTTTATGCCCCTGTAGCTTAAACAT--TAAAGCATTGCAATTCCTCCCAATTACACTAGCCCTTTGCCTATGACACACATCTTTACCAATTTCAACATTTAGTTTACCACCACAACAATAAG-CGGAAATGTGCCCGAATTTTTAAGGGTTA---------CTTTGATAGAGTAAACTATAGAGGTTAAAATCCACTCATTTCCTTAGAAGAAC---AGGACTTGAACCTGCACATAAAGACCCAAAATCTTTAGTACTCCACTATACTATCCTCTAATAAAGTAAAGTCAGCTAAC-TAAGCTATTGGGCCCATACCCCGAAAATGTTGGTTTAAACCCCTCCTTTACTAATGAACCCAATAACAACAACTATTCTAATTTCAAGCCTAGCTACCGGAACAATCATCACAGCCTCAAGTTACCACTGACTAATAGCCTGAGTAGGATTAGAAATAAATACATTAGCCATTATCCCAATAATCTCAAAAAAACACCACCCACGAGCCACAGAAGCTGCAACAAAATATTTTTTAACCCAAGCAGCTGCTTCAGCCATATTACTATTTGCCAGCACCACAAATGCATGACAAACAGGAACCTGAGACATTACCAATATAACAAATCAAACCGCAAATATACTTCTCACTATAGCCATTGCAATAAAACTAGGACTTGCACCAGTACACTTCTGACTGCCAGAAGTATTACAAGGATCAACCATAAAAACAGCCCTAATCATTACAACATGACAAAAGCTTGCTCCAATAGCCTTAATCCTAATTCTATCAAACAACCTATCAACACCCGCCCTTTTAACAATAGGAATATTTTCAACCCTTCTAGGAGGCTGAGCCGGACTTAACCAAACCCAAACTCGAAAAATCATAGCCTATTCATCAGTCGCCCACCTAGGATGAATGGCTGTAATTACTACAATCATGCCAGAAATCTTAATACTCAACCTAGTATTGTACTTACTTATAACAATATCAATATTCTTTATCCTAATTTTGTTAGATTCTAAAAACATTAAAGACATAGCAGCCTCATCAACAGCTTCCCAAACAATTACTGCCACCGCAATACTAACACTTCTATCGCTAGGAGGACTACCACCCCTAACCGGATTCTTGCCAAAATGACTTATTCTAGATGAATTAATCACACAAAACCTAGCCACAACAGCAACAGTAATGGCTCTATCAGCACTACTAAGCCTATTTTTTTACCTACGACTAGGCTACTCAACCACAATTACACTAGCCCCTAACACAACAATAACAAAACATAAATGACGATTCAAACCAACCGACTATACACTTCTACTTACAATAACAC---TACCAGCATCACTACTTATACTTCCACTTACCCCAATAATAT---GTTAGGAGCTTAGGATAA--ATTAAACCAAGAACCTTCAAAGTTCTAAATAGGGA-CTAAAACCCCTAGCTCCTG----ATAAGACCTGCGAAACACTAACACGCATCCTCTGAATGCAAATCAGACACTTTAATTAAGCTAAGGCCTCTA-----CTAGATAGGCGGGCCTCGATCCCGCAA-AAACTTAGTTAACAGCTAAACACCCAATCCAGCGGGCCTCTATCCGC-TTCTCCCGTCAGG-GGAAAAACGGG--AGAAGCCCCGGGACTC-GCCAGGGTCCTTCTTCAAATTTGCATTTTGACGTG--AAACACCTCAGGGCTGTGATAAAAAGAGGAATTAAACCCCTATAAATAGGAC-TACAGCCTACCACCTAAACATTCGGCC---------ATTTTACCTGTGTCTATCAACCGTTGATTTTTCTCAACT???????????????????????????????????????????????????????????????????????????????????????????????????????????????????????????????????????????????????????????????????????????????????????????????????????????????????????????????????????????????????????????????????????????????????????????????????????????????????????????????????????????????????????????????????????????????????????????????????????????
Uma_exsul               ?????????????????????????????????????????????????????????????????????????????????????????????????????????????????????????????????????????????????????????????????????????????????????????????????????????????????????????????????????????????????????????????????????????????????????????????????????????????????????????????????????????????????????????????????????????????????????????????????????????????????????????????????????????????????????????????????????????????????????????????????????????????????????????????????????????????????????????????????????????????????????????????????????????????????????????????????????????????????????????????????????????????????????????????????????????????????????????????????????????????????????????????????????????????????????????????????????????????????????????????????????????????????????????????????????????????????????????????????????????????????????????????????????????????????????????????????????????????????????????????????????????????????????????????????????????????????????????????????????????????????????????????????????????????????????????????????????????????????????????????????????????????????????????????????????????????????????????????????????????????????????????????????????????????????????????????????????????????????????????????????????????????????????????????????????????????????????????????????????????????????????????????????????????????????????????????????????????????????????????????????????????????????????????????????????????????????????????????????????????????????????????????????????????????????????????????????????????????????????????????????????????????????????????????????????????????????????????????????????????????????????????????????????????????????????????????????????????????????????????????????????????????????????????????????????????????????????????????????????????????????????????????????????????????????????????????????????????????????????????????????????????????????????????????????????????????????????????????????????????????????????????????????????????????????????????????????????????????????????????????????????????????????????????????????????????????????????????????????????????????????????????????????????????????????????????????????????????????????????????????????????????????????????????????????????????????????????????????????????????????????????????????????????????????????????????????????????????????????????????????????????????????????????????????????????????????????????????????????????????????????????????????????????????????????????????????????????????????????????????????????????????????????????????????????????????????????????????????????????????????????????????????????????????????????????????????????????????????????????????????????????????????????????????????????????????????????????????????????????????????????????????????????????????????????????????????????????????????????????????????????????????????????????????????????????????????????????????????????????????????????????????????????????????????????????????????????????????????????????????????????????????????????????????????????????????????????????????????????????????????????????????????????????????????????????????????????????????????????????????????????????????????????????????????????????????????????????????????????????????????????????????????????????????????????????????????????????????????????????????????????????????????????????????????????????????????????????????????????????????????????????????????????????????????????????????????????????????????????????????????????????????????????????????????????????????????????????????????????????????????????????????????????????????????????????????????????????????????????????????????????????????????????????????????????????????????????????????????????????????????????????????????????????????????????????????????????????????????????????????????????????????????????????????????????????????????????????????????????????????????????????????????????????????????????????????????????????????????????????????????????????????????????????????????????????????????????????????????????????????????????????????????????????????????????????????????????????????????????????????????????????????????????????????????????????????????????????????????????????????????????????????????????????????????????????????????????????????????????????????????????????????????????????????????????????????????????????????????????????????????????????????????????????????????????????????????????????????????????????????????????????????????????????????????????????????????????????????????????????????????????????????????????????????????????????????????????????????????????????????????????????????????????????????????????????????????????????????????????????????????????????????????????????????????????????????????????????????????????????????????????????????????????????????????????????????????????????????????????????????????????????????????????????????????????????????????????????????????????????????????????????????????????????????????????????????????????????????????????????????????????????????????????????????????????????????????????????????????????????????????????????????????????????????????????????????????????????????????????????????????????????????????????????????????????????????????????????????????????????????????????????????????????????????????????????????????????????????????????????????????????????????????????????????????????????????????????????????????????????????????????????????????????????????????????????????????????????????????????????????????????????????????????????????????????????????????????????????????????????????????????????????????????????????????????????????????????????????????????????????????????????????????????????????????????????????????????????????????????????????????????????????????????????????????????????????????????????????????????????????????????????????????????????????????????????????????????????????????????????????????????????????????????????????????????????????????????????????????????????????????????????????????????????????????????????????????????????????????????????????????????????????????????????????????????????????????????????????????????????????????????????????????????????????????????????????????????????????????????????????????????????????????????????????????????????????????????????????????????????????????????????????????????????????????????????????????????????????????????????????????????????????????????????????????????????????????????????????????????????????????????????????????????????????????????????????????????????????????????????????????????????????????????????????????????????????????????????????????????????????????????????????????????????????????????????????????????????????????????????????????????????????????????????????????????????????????????????????????????????????????????????????????????????????????????????????????????????????????????????????????????????????????????????????????????????????????????????????????????????????????????????????????????????????????????????????????????????????????????????????????????????????????????????????????????????????????????????????????????????????????????????????????????????????????????????????????????????????????????????????????????????????????????????????????????????????????????????????????????????????????????????????????????????????????????????????????????????????????????????????????????????????????????????????????????????????????????????????????????????????????????????????????????????????????????????????????????????????????????????????????????????????????????????????????????????????????????????????????????????????????????????????????????????????????????????????????????????????????????????????????????????????????????????????????????????????????????????????????????????????????????????????????????????????????????????????????????????????????????????????????????????????????????????????????????????????????????????????????????????????????????????????????????????????????????????????????????????????????????????????????????????????????????????????????????????????????????????????????????????????????????????????????????????????????????????????????????????????????????????????????????????????????????????????????????????????????????????????????????????????????????????????????????????????????????????????????????????????????????????????????????????????????????????????????????????????????????????????????????????????????????????????????????????????????????????????????????????????????????????????????????????????????????????????????????????????????????????????????????????????????????????????????????????????????????????????????????????????????????????????????????????????????????????????????????????????????????????????????????????????????????????????????????????????????????????????????????????????????????????????????????????????????????????????????????????????????????????????????????????????????????????????????????????????????????????????????????????????????????????????????????????????????????????????????????????????????????????????????????????????????????????????????????????????????????????????????????????????????????????????????????????????????????????????????????????????????????????????????????????????????????????????????????????????????????????????????????????????????????????????????????????????????????????????????????????????????????????????????????????????????????????????????????????????????????????????????????????????????????????????????????????????????????????????????????????????????????????????????????????????????????????????????????????????????????????????????????????????????????????????????????????????????????????????????????????????????????????????????????????????????????????????????????????????????????????????????????????????????????????????????????????????????????????????????????????????????????????????????????????????????????????????????????????????????????????????????????????????????????????????????????????????????????????????????????????????????????????????????????????????????????????????????????????????????????????????????????????????????????????????????????????????????????????????????????????????????????????????????????????????????????????????????????????????????????????????????????????????????????????????????????????????????????????????????????????????????????????????????????????????????????????????????????????????????????????????????????????????????????????????????????????????????????????????????????????????????????????????????????????????????????????????????????????????????????????????????????????????????????????????????????????????????????????????????????????????????????????????????????????????????????????????????????????????????????????????????????????????????????????????????????????????????????????????????????????????????????????????????????????????????????????????????????????????????????????????????????????????????????????????????????????????????????????????????????????????????????????????????????????????????????????????????????????????????????????????????????????????????????????????????????????????????????????????????????????????????????????????????????????????????????????????????????????????????????????????????????????????????????????????????????????????????????????????????????????????????????????????????????????????????????????????????????????????????????????????????????????????????????????????????????????????????????????????????????????????????????????????????????????????????????????????????????????????????????????????????????????????????????????????????????????????????????????????????????????????????????????????????????????????????????????????????????????????????????????????????????????????????????????????????????????????????????????????????????????????????????????????????????????????????????????????????????????????????????????????????????????????????????????????????????????????????????????????????????????????????????????????????????????????????????????????????????????????????????????????????????????????????????????????????????????????????????????????????????????????????????????????????????????????????????????????????????????????????????????????????????????????????????????????????????????????????????????????????????????????????????????????????????????????????????????????????????????????????????????????????????????????????????????????????????????????????????????????????????????????????????????????????????????????????????????????????????????????????????????????????????????????????????????????????????????????????????????????????????????????????????????????????????????????????????????????????????????????????????????????????????????????????????????????????????????????????????????????????????????????????????????????????????????????????????????????????????????????????????????????????????????????????????????????????????????????????????????????????????????????????????????????????????????????????????????????????????????????????????????????????????????????????????????????????????????????????????????????????????????????????????????????????????????????????????????????????????????????????????????????????????????????????????????????????????????????????????????????????????????????????????????????????????????????????????????????????????????????????????????????????????????????????????????????????????????????????????????????????????????????????????????????????????????????????????????????????????????????????????????????????????????????????????????????????????????????????????????????????????????????????????????????????????????????????????????????????????????????????????????????????????????????????????????????????????????????????????????????????????????????????????????????????????????????????????????????????????????????????????????????????????????????????????????????????????????????????????????????????????????????????????????????????????????????????????????????????????????????????????????????????????????????????????????????????????????????????????????????????????????????????????????????????????????????????????????????????????????????????????????????????????????????????????????????????????????????????????????????????????????????????????????????????????????????????????????????????????????????????????????????????????????????????????????????????????????????????????????????????????????????????????????????????????????????????????????????????????????????????????????????????????????????????????????????????????????????????????????????????????????????????????????????????????????????????????????????????????????????????????????????????????????????????????????????????????????????????????????????????????????????????????????????????????????????????????????????????????????????????????????????????????????????????????????????????????????????????????????????????????????????????????????????????????????????????????????????????????????????????????????????????????????????????????????????????????????????????????????????????????????????????????????????????????????????????????????????????????????????????????????????????????????????????????????????????????????????????????????????????????????????????????????????????????????????????????????????????????????????????????????????????????????????????????????????????????????????????????????????????????????????????????????????????????????????????????????????????????????????????????????????????????????????????????????????????????????????????????????????????????????????????????????????????????????????????????????????????????????????????????????????????????????????????????????????????????????????????????????????????????????????????????????????????????????????????????????????????????????????????????????????????????????????????????????????????????????????????????????????????????????????????????????????????????????????????????????????????????????????????????????????????????????????????????????????????????????????????????????????????????????????????????????????????????????????????????????????????????????????????????????????????????????????????????????????????????????????????????????????????????????????????????????????????????????????????????????????????????????????????????????????????????????????????????????????????????????????????????????????????????????????????????????????????????????????????????????????????????????????????????????????????????????????????????????????????????????????????????????????????????????????????????????????????????????????????????????????????????????????????????????????????????????????????????????????????????????????????????????????????????????????????????????????????????????????????????????????????????????????????????????????????????????????????????????????????????????????????????????????????????????????????????????????????????????????????????????????????????????????????????????????????????????????????????????????????????????????????????????????????????????????????????????????????????????????????????????????????????????????????????????????????????????????????????????????????????????????????????????????????????????????????????????????????????????????????????????????????????????????????????????????????????????????????????????????????????????????????????????????????????????????????????????????????????????????????????????????????????????????????????????????????????????????????????????????????????????????????????????????????????????????????????????????????????????????????????????????????????????????????????????????????????????????????????????????????????????????????????????????????????????????????????????????????????????????????????????????????????????????????????????????????????????????????????????????????????????????????????????????????????????????????????????????????????????????????????????????????????????????????????????????????????????????????????????????????????????????????????????????????????????????????????????????????????????????????????????????????????????????????????????????????????????????????????????????????????????????????????????????????????????????????????????????????????????????????????????????????????????????????????????????????????????????????????????????????????????????????????????????????????????????????????????????????????????????????????????????????????????????????????????????????????????????????????????????????????????????????????????????????????????????????????????????????????????????????????????????????????????????????????????????????????????????????????????????????????????????????????????????????????????????????????????????????????????????????????????????????????????????????????????????????????????????????????????????????????????????????????????????????????????????????????????????????????????????????????????????????????????????????????????????????????????????????????????????????????????????????????????????????????????????????????????????????????????????????????????????????????????????????????????????????????????????????????????????????????????????????????????????????????????????????????????????????????????????????????????????????????????????????????????????????????????????????????????????????????????????????????????????????????????????????????????????????????????????????????????????????????????????????????????????????????????????????????????????????????????????????????????????????????????????????????????????????????????????????????????????????????????????????????????????????????????????????????????????????????????????????????????????????????????????????????????????????????????????????????????????????????????????????????????????????????????????????????????????????????????????????????????????????????????????????????????????????????????????????????????????????????????????????????????????????????????????????????????????????????????????????????????????????????????????????????????????????????????????????????????????????????????????????????????????????????????????????????????????????????????????????????????????????????????????????????????????????????????????????????????????????????????????????????????????????????????????????????????????????????????????????????????????????????????????????????????????????????????????????????????????????????????????????????????????????????????????????????????????????????????????????????????????????????????????????????????????????????????????????????????????????????????????????????????????????????????????????????????????????????????????????????????????????????????????????????????????????????????????????????????????????????????????????????????????????????????????????????????????????????????????????????????????????????????????????????????????????????????????????????????????????????????????????????????????????????????????????????????????????????????????????????????????????????????????????????????????????????????????????????????????????????????????????????????????????????????????????????????????????????????????????????????????????????????????????????????????????????????????????????????????????????????????????????????????????????????????????????????????????????????????????????????????????????????????????????????????????????????????????????????????????????????????????????????????????????????????????????????????????????????????????????????????????????????????????????????????????????????????????????????????????????????????????????????????????????????????????????????????????????????????????????????????????????????????????????????????????????????????????????????????????????????????????????????????????????????????????????????????????????????????????????????????????????????????????????????????????????????????????????????????????????????????????????????????????????????????????????????????????????????????????????????????????????????????????????????????????????????????????????????????????????????????????????????????????????????????????????????????????????????????????????????????????????????????????????????????????????????????????????????????????????????????????????????????????????????????????????????????????????????????????????????????????????????????????????????????????????????????????????????????????????????????????????????????????????????????????????????????????????????????????????????????????????????????????????????????????????????????????????????????????????????????????????????????????????????????????????????????????????????????????????????????????????????????????????????????????????????????????????????????????????????????????????????????????????????????????????????????????????????????????????????????????????????????????????????????????????????????????????????????????????????????????????????????????????????????????????????????????????????????????????????????????????????????????????????????????????????????????????????????????????????????????????????????????????????????????????????????????????????????????????????????????????????????????????????????????????????????????????????????????????????????????????????????????????????????????????????????????????????????????????????????????????????????????????????????????????????????????????????????????????????????????????????????????????????????????????????????????????????????????????????????????????????????????????????????????????????????????????????????????????????????????????????????????????????????????????????????????????????????????????????????????????????????????????????????????????????????????????????????????????????????????????????????????????????????????????????????????????????????????????????????????????????????????????????????????????????????????????????????????????????????????????????????????????????????????????????????????????????????????????????????????????????????????????????????????????????????????????????????????????????????????????????????????????????????????????????????????????????????????????????????????????????????????????????????????????????????????????????????????????????????????????????????????????????????????????????????????????????????????????????????????????????????????????????????????????????????????????????????????????????????????????????????????????????????????????????????????????????????????????????????????????????????????????????????????????????????????????????????????????????????????????????????????????????????????????????????????????????????????????????????????????????????????????????????????????????????????????????????????????????????????????????????????????????????????????????????????????????????????????????????????????????????????????????????????????????????????????????????????????????????????????????????????????????????????????????????????????????????????????????????????????????????????????????????????????????????????????????????????????????????????????????????????????????????????????????????????????????????????????????????????????????????????????????????????????????????????????????????????????????????????????????????????????????????????????????????????????????????????????????????????????????????????????????????????????????????????????????????????????????????????????????????????????????????????????????????????????????????????????????????????????????????????????????????????????????????????????????????????????????????????????????????????????????????????????????????????????????????????????????????????????????????????????????????????????????????????????????????????????????????????????????????????????????????????????????????????????????????????????????????????????????????????????????????????????????????????????????????????????????????????????????????????????????????????????????????????????????????????????????????????????????????????????????????????????????????????????????????????????????????????????????????????????????????????????????????????????????????????????????????????????????????????????????????????????????????????????????????????????????????????????????????????????????????????????????????????????????????????????????????????????????????????????????????????????????????????????????????????????????????????????????????????????????????????????????????????????????????????????????????????????????????????????????????????????????????????????????????????????????????????????????????????????????????????????????????????????????????????????????????????????????????????????????????????????????????????????????????????????????????????????????????????????????????????????????????????????????????????????????????????????????????????????????????????????????????????????????????????????????????????????????????????????????????????????????????????????????????????????????????????????????????????????????????????????????????????????????????????????????????????????????????????????????????????????????????????????????????????????????????????????????????????????????????????????????????????????????????????????????????????????????????????????????????????????????????????????????????????????????????????????????????????????????????????????????????????????????????????????????????????????????????????????????????????????????????????????????????????????????????????????????????????????????????????????????????????????????????????????????????????????????????????????????????????????????????????????????????????????????????????????????????????????????????????????????????????????????????????????????????????????????????????????????????????????????????????????????????????????????????????????????????????????????????????????????????????????????????????????????????????????????????????????????????????????????????????????????????????????????????????????????????????????????????????????????????????????????????????????????????????????????????????????????????????????????????????????????????????????????????????????????????????????????????????????????????????????????????????????????????????????????????????????????????????????????????????????????????????????????????????????????????????????????????????????????????????????????????????????????????????????????????????????????????????????????????????????????????????????????????????????????????????????????????????????????????????????????????????????????????????????????????????????????????????????????????????????????????????????????????????????????????????????????????????????????????????????????????????????????????????????????????????????????????????????????????????????????????????????????????????????????????????????????????????????????????????????????????????????????????????????????????????????????????????????????????????????????????????????????????????????????????????????????????????????????????????????????????????????????????????????????????????????????????????????????????????????????????????????????????????????????????????????????????????????????????????????????????????????????????????????????????????????????????????????????????????????????????????????????????????????????????????????????????????????????????????????????????????????????????????????????????????????????????????????????????????????????????????????????????????????????????????????????????????????????????????????????????????????????????????????????????????????????????????????????????????????????????????????????????????????????????????????????????????????????????????????????????????????????????????????????????????????????????????????????????????????????????????????????????????????????????????????????????????????????????????????????????????????????????????????????????????????????????????????????????????????????????????????????????????????????????????????????????????????????????????????????????????????????????????????????????????????????????????????????????????????????????????????????????????????????????????????????????????????????????????????????????????????????????????????????????????????????????????????????????????????????????????????????????????????????????????????????????????????????????????????????????????????????????????????????????????????????????????????????????????????????????????????????????????????????????????????????????????????????????????????????????????????????????????????????????????????????????????????????????????????????????????????????????????????????????????????????????????????????????????????????????????????????????????????????????????????????????????????????????????????????????????????????????????????????????????????????????????????????????????????????????????????????????????????????????????????????????????????????????????????????????????????????????????????????????????????????????????????????????????????????????????????????????????????????????????????????????????????????????????????????????????????????????????????????????????????????????????????????????????????????????????????????????????????????????????????????????????????????????????????????????????????????????????????????????????????????????????????????????????????????????????????????????????????????????????????????????????????????????????????????????????????????????????????????????????????????????????????????????????????????????????????????????????????????????????????????????????????????????????????????????????????????????????????????????????????????????????????????????????????????????????????????????????????????????????????????????????????????????????????????????????????????????????????????????????????????????????????????????????????????????????????????????????????????????????????????????????????????????????????????????????????????????????????????????????????????????????????????????????????????????????????????????????????????????????????????????????????????????????????????????????????????????????????????????????????????????????????????????????????????????????????????????????????????????????????????????????????????????????????????????????????????????????????????????????????????????????????????????????????????????????????????????????????????????????????????????????????????????????????????????????????????????????????????????????????????????????????????????????????????????????????????????????????????????????????????????????????????????????????????????????????????????????????????????????????????????????????????????????????????????????????????????????????????????????????????????????????????????????????????????????????????????????????????????????????????????????????????????????????????????????????????????????????????????????????????????????????????????????????????????????????????????????????????????????????????????????????????????????????????????????????????????????????????????????????????????????????????????????????????????????????????????????????????????????????????????????????????????????????????????????????????????????????????????????????????????????????????????????????????????????????????????????????????????????????????????????????????????????????????????????????????????????????????????????????????????????????????????????????????????????????????????????????????????????????????????????????????????????????????????????????????????????????????????????????????????????????????????????????????????????????????????????????????????????????????????????????????????????????????????????????????????????????????????????????????????????????????????????????????????????????????????????????????????????????????????????????????????????????????????????????????????????????????????????????????????????????????????????????????????????????????????????????????????????????????????????????????????????????????????????????????????????????????????????????????????????????????????????????????????????????????????????????????????????????????????????????????????????????????????????????????????????????????????????????????????????????????????????????????????????????????????????????????????????????????????????????????????????????????????????????????????????????????????????????????????????????????????????????????????????????????????????????????????????????????????????????????????????????????????????????????????????????????????????????????????????????????????????????????????????????????????????????????????????????????????????????????????????????????????????????????????????????????????????????????????????????????????????????????????????????????????????????????????????????????????????????????????????????????????????????????????????????????????????????????????????????????????????????????????????????????????????????????????????????????????????????????????????????????????????????????????????????????????????????????????????????????????????????????????????????????????????????????????????????????????????????????????????????????????????????????????????????????????????????????????????????????????????????????????????????????????????????????????????????????????????????????????????????????????????????????????????????????????????????????????????????????????????????????????????????????????????????????????????????????????????????????????????????????????????????????????????????????????????????????????????????????????????????????????????????????????????????????????????????????????????????????????????????????????????????????????????????????????????????????????????????????????????????????????????????????????????????????????????????????????????????????????????????????????????????????????????????????????????????????????????????????????????????????????????????????????????????????????????????????????????????????????????????????????????????????????????????????????????????????????????????????????????????????????????????????????????????????????????????????????????????????????????????????????????????????????????????????????????????????????????????????????????????????????????????????????????????????????????????????????????????????????????????????????????????????????????????????????????????????????????????????????????????????????????????????????????????????????????????????????????????????????????????????????????????????????????????????????????????????????????????????????????????????????????????????????????????????????????????????????????????????????????????????????????????????????????????????????????????????????????????????????????????????????????????????????????????????????????????????????????????????GGTATCCAAACACACAAGATACCCGCCAGAAAATTACGAGCGAAAAGCTTAAAACTCAAAGGACTTGGCGGTGCTCCATA-CCGGATTAGAGGAGCCTGTCCTATAATCGATACTCCACGATAAACCTTACCATTCATTGCC-AAATCAGCCTATATACCGCCGTCGCCAACTTACCCCATGAGGACACAACAGTAAGTATAATAGTTCT-TAAACTAAAACGTCAGGTCAAGGTGTAGCTTATAGAATGGAAGAGATGGGCTACATTATTTATAA-TAAAATATAACGGCATGGAACTATGAAATTAGTACCTAAAGGAGGATTTAATAGTAAAATTAACGAGAAAATTAAT---------------TTTATAATTCCACAAGCCCTTGCGATTCCATTAATCTTAATTGCAATTATTATACCACCCCTACTCATTTTAAACTTCTCAAATCGCTTAATCTCAAACCGCCTATCAACCCTGCAAACATGACTATTTAAAACTTTCACAAAACAACTAATACTACCCATTAGCATTTCTGGACACAAATGAGCATCCATACTATTAGCCCTTACACTACTCCTTATATCACTTAACCTACTTGGACTTTTACCGTATACATTTACTCCTACAACACAACTTTCAATAAACATAGCACTAGCAGTACCAATATGACTGACAACCGTTTTAATTGGACTTCGAAACCAACCCACCATTTCCCTTGGACACCTATTACCAGAAGGCACCCCAACCCCATTAATTCCAATCCTAATCATTATTGAAACAATTAGCCTATTTATTCGACCTCTTGCCCTAGGGGTCCGATTAACTGCTAATTTAACAGCAGGACATCTATTAATTCAATTAATCTCAACAGCAGCTTTCGTCCTAATACCATCAATAACCTTAACAGCAACAATAGCTTTTATAGTACTACTACTATTAACCGGACTTGAAGTTGCTGTAGCAA---------------------------------------------------------TTTTGGCTCATTATTAGGAATCTGCCTAATTATTCAAGTCCTAACAGGATTATTTCTAGCCATACACTACACAGCCGACATTTCATCAGCATTTTCATCTATCGCCCATATCTGCCGAGATGTCCAATATGGGTGACTAATCCGAAACATCCACGCCAATGGCGCCTCCATATTTTTTATTTGCATTTATCTACATATTGGTCGAGGCCTATATTATGGATCATACATATTTAAAGAAACATGAAATATTGGAGTAATCTTATTATTACTAGTGATAGCAACAGCATTTGTTGGCTACGTCTTACCATGAGGCCAAATATCATTTTGAGGGGCAACAGTCATTACTAACCTCCTTTCCGCCATCCCTTATGTAGGAACAACCCTAGTAGAATGAATTTGAGGAGGATTTTCTGTCGACAACGCAACACTAACCCGATTTTTCACCTTCCACTTTTTACTCCCATTCGCTATTATTGGTATTACCATAATACACCTACTATTTCTACACGAGACCGGATCAAACAATCCAACAGGACTGTCCTCAAATACAGACAAAGTCCCATTTCACCCATACTTTTCATACAAGGACATCCTGGGCGCCCTACTATTAATTTTAACACTATTACTACTAGCATTATTTGCCCCAAACATACTAGGAGACCCAGAAAACTTTTCACCGGCCAACCCATTAGTAACACCCCCACACATCAAACCAGAATGATATTTTTTATTTGCTTACGCCATCTTACGATCAATTCCAAATAAACTAGGCGGAGTCCTAGCCCTACTCTTCTCAATTTTAATCCTTATACTCGTCCCCATACTCCACACATCAAAACAACGAAGCAACTCTTTTCGTCCAATATCTCAAATCATCTTCTGACTTTTAATTTCAGATGTCCTTATCCTCACATGAATTGGAGGTCAACCAGTAGAACATCCCTTCATTATTATTGGCCAACTTGCCTCCATCATTTATTTCTTATTATTCCTAATTGCCATACCAACAACAGCAATCTTAGAAAATAAACTATTAAAATGATAAATTAATTAAACTCCCCATGTCTTTGTAGCTTAATAAC--CAAAGCATTGCAATTTTTACCCATAACACTAGCCCTTTGCCTATGACACACATCACTACCAATCTCAACATTTAGCCTTCCACCACAACAGTAAA-CGGAAATGTGCCCGAA-TTTTAAGGGTTA---------CTTTGATAGAGTAAATTATAGAGGTTAAAATCCACTCATTTCCTTAGAAGAAC---AGGACTTGAACCCGTACATGAAAACTCAAAATCTTCAGCACTTCATTATACTACCTTCT-----AGTAGAGTCAGCTAAT-CAAGCTATCGGGCCCATACCCCGAAAATGTTGGTTTAAACCCTTCCTCTACTAATGAGCCCTATAACAACAACCATTTTAATTTCAAGCCTGGCCACTGGTACAGTTATCACAGCGTCAAGCCACCATTGATTGATAGCCTGAATCGGACTAGAAATAAATACACTAGCTATCATTCCAATAATCTCAAAAAAACATCACCCACGAGCCACAGAAGCCGCAACAAAATATTTCCTTACACAAGCAGCCGCCTCCGCCACAATTTTATTCGCCAGCACAATTAATGCATGATACACAGGAACCTGAGACATTATTAATATAATAAACCCAATTGCAAACACACTACTCACCATGGCACTAGCAATAAAACTAGGCCTAGCACCCATACACTTTTGACTTCCAGAAGTACTGCAAGGCTCCACCATAAAAACCGCCCTAATCATTACAACCTGACAAAAACTTGCCCCAATAGCCCTAATCCTAATTACGTCCAACAACTTATCTACAACAACTTTACTAACAATAGGAATAATATCTACACTGCTCGGGGGCTGAGCAGGGCTTAATCAAACTCAAACCCGAAAAATCATAGCCTACTCATCAATTGCCCACCTAGGATGAATAGCCTCAATTACCTCAATTATACCAAACATCCTTATATTAAACCTAACACTTTACTTATTAATAACAACCTCAATATTCTATGCACTAATTTTACTGAACTCAAAGAACATTAAAGACTTAGCAACCTCCACAACAACCTCCACCACAACTACCACCATCTCTATACTAGTATTACTCTCACTAGGTGGCCTTCCACCTCTCACCGGATTTATACCAAAATGACTAATTCTCGAAGAATTAACTACACAAAACTTAACCACAACAGCAACAGTACTAGCAATATCAGCATTACTTAGTCTCTTCTTCTACCTGCGACTTAGCTATTTAACCACAATTACACTAGCCCCCAACACAACAACAATAAAACATAAATGACGTTTTAAACCAACCCTCAACACACTTCTATTAACACTAACCC---TACCAGCATCACTACTAATACTTCCACTAACACCAATAATCT---GTTAGAAGCTTAGGCTAA--CTTAAACCAAGGGCCTTCAAAGCCCTAAATAGGGA-CTCAACCCCCTAGCTTCTG----TCAAGACCTGCGAAATACTAATACGCATCTTCTGAATGCAAATCAAACACTTTAATTAAGCTAAGGCCTCAT-----CTAGATAGGCGGGCTTCGATCCCACAA-AAACTTAGTTAACAGCTAAACACCCAATCCAGCGGGCTTCTATCTGC-TTCTCCCGTTGC--TTAAAAACGGG--AGAAGCCCCGGGACTC-TCCTGAGTCCTTCTTCAAACTTGCATTTTGACGTG-AAAACACCTCGGGGCTGTGGTAAAAAAAGGAATTAAACCTCTATAAATAGGAC-TACAGCCTACCACCTAAACATTCGGCC---------ATTTTACCTGTGTCTATTAACCGTTGATTTTTCTCAACT???????????????????????????????????????????????????????????????????????????????????????????????????????????????????????????????????????????????????????????????????????????????????????????????????????????????????????????????????????????????????????????????????????????????????????????????????????????????????????????????????????????????????????????????????????????????????????????????????????????
[truncated: 165,234 more chars]
