# Supplementary material for: The first known fossil Uma: ecological evolution and the origins of North American fringe-toed lizards
Source: BMC Evol Biol. 2019 Sep 6;19:178. doi: 10.1186/s12862-019-1501-5 (PMC6729053; doi:10.1186/s12862-019-1501-5)
Supplement: Supplementary file 5 — BEAST xml file for relaxed-clock analysis with one clock rate and all fossil calibrations except for the sand lizard calibration. (XML 663 kb) [file 12862_2019_1501_MOESM5_ESM.xml]

<?xml version="1.0" encoding="UTF-8"?>
<!-- Generated by BEAUTi v1.10.1                                             --><!--       by Alexei J. Drummond, Andrew Rambaut and Marc A. Suchard         --><!--       Department of Computer Science, University of Auckland and        --><!--       Institute of Evolutionary Biology, University of Edinburgh        --><!--       David Geffen School of Medicine, University of California, Los Angeles--><!--       http://beast.community/                                           --><beast version="1.10.1">
	

	<!-- The list of taxa to be analysed (can also include dates/ages).          -->
	<!-- ntax=13                                                                 -->
	<taxa id="taxa">
		<taxon id="Chamaeleo_calyptratus"/>
		<taxon id="Leiolepis_belliana"/>
		<taxon id="Basiliscus_basiliscus"/>
		<taxon id="Urosaurus_ornatus"/>
		<taxon id="Phrynosoma_platyrhinos"/>
		<taxon id="Cophosaurus_texanus"/>
		<taxon id="Callisaurus_draconoides"/>
		<taxon id="Holbrookia_maculata"/>
		<taxon id="Uma_exsul"/>
		<taxon id="Uma_paraphygas"/>
		<taxon id="Uma_scoparia"/>
		<taxon id="Uma_inornata"/>
		<taxon id="Uma_notata"/>
	</taxa>
	
	
	<taxa id="Acrodonta">
		<taxon idref="Chamaeleo_calyptratus"/>
		<taxon idref="Leiolepis_belliana"/>
	</taxa>
	<taxa id="Iguania">
		<taxon idref="Basiliscus_basiliscus"/>
		<taxon idref="Callisaurus_draconoides"/>
		<taxon idref="Chamaeleo_calyptratus"/>
		<taxon idref="Cophosaurus_texanus"/>
		<taxon idref="Holbrookia_maculata"/>
		<taxon idref="Leiolepis_belliana"/>
		<taxon idref="Phrynosoma_platyrhinos"/>
		<taxon idref="Uma_exsul"/>
		<taxon idref="Uma_inornata"/>
		<taxon idref="Uma_notata"/>
		<taxon idref="Uma_paraphygas"/>
		<taxon idref="Uma_scoparia"/>
		<taxon idref="Urosaurus_ornatus"/>
	</taxa>
	<taxa id="Phrynosomatidae">
		<taxon idref="Callisaurus_draconoides"/>
		<taxon idref="Cophosaurus_texanus"/>
		<taxon idref="Holbrookia_maculata"/>
		<taxon idref="Phrynosoma_platyrhinos"/>
		<taxon idref="Uma_exsul"/>
		<taxon idref="Uma_inornata"/>
		<taxon idref="Uma_notata"/>
		<taxon idref="Uma_paraphygas"/>
		<taxon idref="Uma_scoparia"/>
		<taxon idref="Urosaurus_ornatus"/>
	</taxa>
	<taxa id="Phrynosomatinae">
		<taxon idref="Callisaurus_draconoides"/>
		<taxon idref="Cophosaurus_texanus"/>
		<taxon idref="Holbrookia_maculata"/>
		<taxon idref="Phrynosoma_platyrhinos"/>
		<taxon idref="Uma_exsul"/>
		<taxon idref="Uma_inornata"/>
		<taxon idref="Uma_notata"/>
		<taxon idref="Uma_paraphygas"/>
		<taxon idref="Uma_scoparia"/>
	</taxa>
	<taxa id="Pleurodonta">
		<taxon idref="Basiliscus_basiliscus"/>
		<taxon idref="Callisaurus_draconoides"/>
		<taxon idref="Cophosaurus_texanus"/>
		<taxon idref="Holbrookia_maculata"/>
		<taxon idref="Phrynosoma_platyrhinos"/>
		<taxon idref="Uma_exsul"/>
		<taxon idref="Uma_inornata"/>
		<taxon idref="Uma_notata"/>
		<taxon idref="Uma_paraphygas"/>
		<taxon idref="Uma_scoparia"/>
		<taxon idref="Urosaurus_ornatus"/>
	</taxa>
	<taxa id="Sand_lizards">
		<taxon idref="Callisaurus_draconoides"/>
		<taxon idref="Cophosaurus_texanus"/>
		<taxon idref="Holbrookia_maculata"/>
		<taxon idref="Uma_exsul"/>
		<taxon idref="Uma_inornata"/>
		<taxon idref="Uma_notata"/>
		<taxon idref="Uma_paraphygas"/>
		<taxon idref="Uma_scoparia"/>
	</taxa>
	<taxa id="Uma">
		<taxon idref="Uma_exsul"/>
		<taxon idref="Uma_inornata"/>
		<taxon idref="Uma_notata"/>
		<taxon idref="Uma_paraphygas"/>
		<taxon idref="Uma_scoparia"/>
	</taxa>
	<taxa id="West_Uma">
		<taxon idref="Uma_inornata"/>
		<taxon idref="Uma_notata"/>
		<taxon idref="Uma_scoparia"/>
	</taxa>
	<taxa id="East_Uma">
		<taxon idref="Uma_exsul"/>
		<taxon idref="Uma_paraphygas"/>
	</taxa>
	

	<!-- The sequence alignment (each sequence refers to a taxon above).         -->
	<!-- ntax=13 nchar=1311                                                      -->
	<alignment id="alignment1" dataType="nucleotide">
		<sequence>
			<taxon idref="Chamaeleo_calyptratus"/>
			??????????????????????????????????????????????????????????????????????????????????????????????????????????????????????????????????????????????????????????????????????????????????????????????????????????????????????????????????????????????????????????????????????????????????????????????????????????????TATCATAAGGTCAACTACTTTATTACATTAAACCAATTATARGTAACTAATACTACATAGAGAGACACACTTCTACATTGAAGGAGCCGTTTGAACCTACCCTATTAAATGACTTTAACCGGAGTCAAAGAGGAACTGAGAGGGTCAACCCTATGGAATCTTGATTTGCC??????????????????????????????????????AGAAGCAAGGGCATACTACAGCACCGAACAGCACAAGCCTGGAGCTCTTCCAAACCAACACATATGGAAAATAGCTCCAATGGATGCCATGACAGGATACAGATCGTCTCCTCTAACTTCAGAGATTCCCGGGCATCGTGATTCCTAATTTCTTATCACATTGCTCGGTAGTGCCGCACCGAGAAGTTGGAATTACATAATAATAGCTCGAGTAGCTGAGCAGGAGCGGGATAAAACATAAATTTTACTTCAGATCAC??????????????????????????????????????????????????????????TTAAATGAAGACGGCAATGAACTACAGCCTCATACGTGGCTAGATTTCAGAAGGCAAACTTATGAGTCAGGGTAAGGTTAGTGAGCTATACAGAACGCTCAAATGAGCGCAGCTCCGGGAACGGTGTGTAGGCCCATGAAATAAGAATCCAGAGACCGCATAATCCGTAACGTAGATATTAAATTAGAACAGTTTAAGAAAGACAGACATAGTCTAGCATTTGATGTAAGCCAAGT??????????????????TAAAAGATACCCTGGGCCTGAATCTTTGGGGAATTTGATTTAGGCGATAGATTAAGCATGTAATGCTCGAGCGAAACACAACTGGAAGTGGGTCCGGCTAGCGAATGAAAAGAGATGTCCTTCCA-TAATTATCCATGGCGCCGTAACATTTAAATACTCTAGCCACAGCAAAAACAGGTTGTTCCTCAGAAAGATGCCGTAAAGTTTGGGCCATATAAGGTGTTCTTCAC
		</sequence>
		<sequence>
			<taxon idref="Leiolepis_belliana"/>
			??????????????????GGATCTTCACATGTTTATCACAGCGCATCTGTAAAAATTAGACAGCAAAGGTAGAAGATTTCAACTACGAGCGATTCTCGGTAGTTAAGAACTATGTCGAAGAACGCGTTTTGAGAAAAAATAGAAAAGAAGTTAAAAAACAGCTTTTTCGACAAGAAGGGGGGTAGAGATATGGAAATTTGTAATGGAAGTTCCCGAACAAGAGAGCGATCGCCGCCTCTACCTTAAAGTGGAGCTCATACGGTCCATGCTCTTAAAAGAATTAAATA???????????????TACCATAAGGTCAACTACTTTATTACATTAAAGCAATTATAAGTAGCTAACACTACATAGGGATATATACTTCTACATTGAAGGAGCCGTTTGAACCTACCCTATTAAATGGCTTTAGCCGGAGTCAAAGAGGAACTGAGAGGGTCAACCCTATGGAATCTTGATATGCC????????????????????????????????????????????CAGGGCATACTACAGCACCGAACAGCCCAAGCCTCGAGCTCCTCCAAACCAACACATATGGGAAATAGCTCCAATGGATGCCATGACAGGACACAGATCGTTTCCTCTAACTTCAGAGATT-CCGGGCATCGTGATTCCTGATTTCTTATTACATTGCTCGGTAGTGCCACACCGGG------GAATTACATAATAATAGCTCGAGTAGCTGAGCAGGAGCGGGATAAAACATAAATTTTACTTCAGATCACACAC????????????????????????????????????????????????ACCACATTAAACGAAGACGGTAATGAACTACAGCCTCATACGTGGCTAGATTTCAGAAGGCAAACTTATGAGTCAGGGTAGGGTTAGTGAGCTATACAGAACGCTCAAATGAGCGCAGCTCCGAGAACGGTGTGTAGGCCCGTCAAATAAGAATTCAGAGACCGCATAATCTGTAACGTAGATATTAAATTAGAACAGTTTAAGAAAGACAGATATAGTCTAGCATTTGATGTCAGCCAAGT??????????????????TAAAAGATACCCTGGGCCTGAATCTTTGGGGAATTTGATTTAGGCGATAGACTAAGCATGTAATGCTCGAGCGAAACACAACTGGAAGTGGGTTCGGCCAGCGAATGAAAGGGGATGTCCTTCCGATGATTATCCAAGGCGTCGCAATATTTAAATACTCTAGCCACAGCAAAGACAGGTTGTTCCTCAGAAAGATGCCGTAGAGTATGGACCATATAAGGTGT???????
		</sequence>
		<sequence>
			<taxon idref="Basiliscus_basiliscus"/>
			??????????????????????????CCATGTTTATCACAGCGCATCTGTAAAAATTAGGCAGTAAATGTAGAAGATTTCAACTACGAGCGATTCTCGGTAGTTAAGAACTATGTCGAAGAACGCGTTTTGAGAAAAAATAGAAAAGGAGCGAAAAAACAGCTTTTTCGACAAGAAGGGGGGTAGAGATATGGAAATTTGTAATGGAAGTTCCCGAACAAGAGAGCGATCGCCGCCTCTACCTTAAAGTGGAGCTCATACGGTCCATGCTCTTAAAA?????????????????????????TACCATAAGGTCAACTACTTTATTACATTAAATCAATTATAAGTAACTAATA--ACATAGAAATATATACTTCTACATTGAAAAAGCCGTTTGAACCTACCCTATTAAATGGCGTTAGCCGAGGTCAAAGAGGAACTGAGAGGGTCAACCCTATGGAATCTTGATATGCC??????????????????????????????????????AGAAGCAAGGGCATACTACAGCACCGAACAGCCCAAGCTTCGAGCTCCTCCAAACCAACACATATGGGAAATAGCTCCAATGGATGCCATGACCGGACACAGATCGTCTCCTCTAACTTCAGAGACT-CCGGGCATCGAGATTCCTGATTTCTTGTTATATTGCTCGGTAGTGCTACACCGGG------GAATTACATAATAATAGCTCGAGTAGCTGAGCAGGAGCGGGATAAAACATAAATTTTACTTCAGATCACACAC??????????????????????????????????????????????TAACCGCATTAAACGAAGACGGTAATGAACTACAGCCTCATACGTGGCTAGATTTCAGAAGGCACACTTATGAGTCAGGGTAAGGTTAGTGAGCTATACAGAACGCTCAAATGAGTGCAGCTCCGGGAACGGTGTGTAGGCCCATGGAATAAGAATCCAGAGACCGCGTAATCTGTAACGTGAATATTAAATTAGAACAGTTTAAGAAAGACAGACATAGTCTAGCATTTGATGTCAGCCAAAT??????????????????CAAAAGATACCCTGGGCCTGAACCTTTGGGGAATTTGATCTAGGCTATAGACTAAGCATGTAATGCTCGAGCGAAACACAATTGGAAGTGGGTCCGCCTAGCGAATGAAAGGGGATGTCCTTCCGATTATTATCCATGGCGTCGCAACATTTAAATACTCTAGCCACAGCAAAGACAGGTTGTTTCTCAGAAAGATGCCGTAGAGTGTGGACCATATAAGGCGT???????
		</sequence>
		<sequence>
			<taxon idref="Urosaurus_ornatus"/>
			TATTGCCAATTATATCAAGGATCTTCACATGTTTATCACAGCGCATCTGTAAAAATCAGACAGTAAATATAGAAGATTTCAACTACGAGCGATTCTCGGTAGTTAAGAACTATGTCGAAGAACGCGTTTTGAGAAAAAATAGAAAAGGAGCGAAAAAACAGCTTTTTCGACAAGAAGGGGGGTAGAGATATGGAAATTTGTAATGGAAGTTCCCGAACAAGAGAGCGATCGC???????????????????????????????????????????????????????TCTTTACTTTCATGGTACCATAAGGTCAACTACTTTATTACATTAAATCAATTATAAGTAACTAATACTACCTAGAAA--TATACTTCTACATTGAAGAAGCCGTTTGAACCTACCCTATTAAATGGCGTTAACCGGGGTCAAAGAGGAACTGAGAGGGTCAACCCTATGGAATCTTGATATGCCCTAAATAACAGAACACCAGGGGGTAAAAGACAGACCAC??????????????????????????????????????????????CCTCCAAACCAACACACATGGGAAATAGCTCCAATGGATGCCATGACAGGACACAGATGGTCTCCTCTAACTTTAGAGACT-TCGGGTATCGAGATTCCTGATTTCTTGTTAT-TTGCTCGGTAGTGCTACACCGGAGGGGGGGAATTACATAATAATAGCTCGAGTAGCTGAGCAGGAGCGGGATAAAACATAAATTTTACTTCAGATCACATACGCTTCTTCTATAGGGAAGGCACAGCGGGGAGCAAGT?????????????????????????AAGACGGTAATGAACTACAGCCTCATACGTGGTTAGATTTCAGAAGGCACACTTATGAGTCAGGGTAGGGTTAGTGAGCTATATAGAACGCTCAAATGAGCGCAGCTCCGGGAACGGTATGTAAGCCCATGGAATAAGAATTCAGAGACCGCGTAATCTGTAACGTAAATATTAAATTAGAACAGTTTAAGAAAGACAGACATAGTCTAGCATTTGAT?????????????????????????????CAAAAGATACCCTGGGCCTGAATCTTTGGGGAATCTGATTTAGGCTATAGATTAAGCATGTAATGCTCGAGCGAAACACAATTGGAAGTGGGTCCGCCTAGCGAATGAAAGGGGATGTCCTTCCGATTATTATCTATGGCGTCGCAACATTTAAATACTCTAGCCACAGCAAAGATAG?????????????????????????????????????????????????????
		</sequence>
		<sequence>
			<taxon idref="Phrynosoma_platyrhinos"/>
			?????????????????????????????TGTTTATCACAGCGCATCTGTAAAAATCAGACAGTAAATGTAGAAGATTTCAACTACGAGCGATTCTCGGTAGTTAAGAACTATGTCGAAGAACGCGTTTTGAGAAAAAATAGAAAAGGATC-AAAAAACAGCTTTTTCGACAAGAAGGGGGGTAGAGATATGGAAATCTATAATGGAAGTTCCAGAACAAGAGAGCGATCGCCGCCTCTACCTTAAAGTGGAGCTCATACGGTCCATGCTCTTAAAAGAATTAAATA???????????????TACCATAAGGTCAACTACTTTATTACATTAAATCAATTATAAGTACCTAATA--ACATATAAA--TATACTTCTACATTGAAGAAGCCGTTTGAACCTACCCTATTAAATGGCGTTAGCCGGGGTCAAAGAGGAACTGAGAGGGTCAACCCTATGGAATCTTGATATGCC??????????????????????????????????????????????????ATACTACAGCACCGAACAGCCCAAGCCTCGAGCTCCTCCAAACCAACATATATGGGAAATAGCTCCAATGAATGCCATGACAGGACACAGATCGTCTCCTCTAACTTCAGAGACT-TCGGGCATCGAGATTCCTGATTTCTTGTTAT-TTGCTCGGTAGTGCTACACCGGG------GAATTACATAATAATAGCTCGAGTAGCTGAGCAGGAGCGGGATAAAACATAAATTTTACTTCAGATCACACAC???????????????????????????????????????CTGGAAGTATCAGCATTAAACGAAGACGGTAATGAACTACAGCCTCATACGTGGTTAGATTTCAGAAGGCACACTTATGAGTCAGGGTAGGGTTAGTGAGCTATACAGAACGCTCAAATGAGCGCAGCTCCGGGAACGGTGTGTAAGCCCATGGAATAAGAATTCAGAGACCGCGTAATCTGTAATGTAAATATTAAATTAGAACAGTTTAAGAAAGACAGACATAGTCTAGCATTTGATGTCAGCCAAGT??????????????????CAAAAGATACCCTGGGCCTGAATCTTTGGGGAATTTGAGTTAGGCTATAGACTAAGCATGTAATGCTCGAGCGAAACACAATTGGAAGTGGGTCCGCCTAGCGAATGAAAGGGGATGTCCTTCCGATTATTATCCATGGCGTCGAAACATTTAAATACTCTAGCCACAGCAAAGACAGGTTGTTTCTCAGAAGGATGCCGTAGTATATGGACCATATAAGGCGT???????
		</sequence>
		<sequence>
			<taxon idref="Cophosaurus_texanus"/>
			????GCCAATTATATCAAGGATCTTCACATGTTTATCACAGCGCATCTGTAAAAATCAGACAGTAAATGTAGAAGATTTCAACTACGAGCGATTCTCGGTAATTAAGAACTATGTCGAAGAACGCGTTTTGAGAAAAAATAGAAAAGGAGCGAAAAAACAGCTTTTTCGACAAGAAGGGGGGTAGAGATATGGAAATTTGTAATGGAAGTTCCAGAACAAGAGAGCGATCGCCGCCTCTACCT?????????????????????????????????????????????????????????????????????????????????????????????????????????CTAATACTACATAGAAA--TATACTTCTACATTGAAGAAGCCGTTTGAACCTACCCTATTAAATGGCGTTAGCCGGGGTCAAAGAGGAACTGAGAGGGTCAACCCTATGGAATCTTGATATGCCCTAAATAACAGAACACCAGGGGGTAAAAGACAGACCAC????????????????????????????????????????????CTCCTCCAAACCAACACATAT-GGAAATAGCTCCAATGGATGCCATGACAGGACATAGATCGTCT-CTCTAACTTCAGAGACT-TCGGGCATCGAGATTCCTGATTTCTTGTTAT-TTGCTCGGTAGTGCTGCACCGGGGGGGGGGAATTACATAATAATAGCTCGAGTAGCTGAGCAGGAGCGGGATAAAACATAAATTTTACTTCAGATCACACACGCTTCTTCTATAGGGAAGGCACAGCGGGGAGCAAGTATA???????????????????????????????????????????????????????????????????????????????????????????????????????????????????????????????????????????????????????????????????????????????????????????????????????????????????????????????????????????????????????????AGAAGAATGAGGAGTCAACAAAAGATACCCTGGGCCTGAATCTTTGGGGAATTTGAGTTAGGCTATAGACTAAGCATGTAATGCTCGAGCGAAACACAATTGGAAGTGGGTCCGCCTAGCGAATGAAAGGGGATGTCCTTCCGATTATTATCCATGGCGTCGAGACATTTAAATACTCTAGCCACAGCAAAGACAGGTTGTTTCTCAGAAAGATGCCG???????????????????????????????
		</sequence>
		<sequence>
			<taxon idref="Callisaurus_draconoides"/>
			TATTGCCAATTATATCAAGGATCTTCACATGTTTATCACAGCGCATCTGTAAAAATCAGACAGTAAATGTAGAAGATTTCAACTACGAGCGATTCTCGGTAATTAAGAACTATGTCGAAGAACGCGTTTTGAGAAAAAATAGAAAAGGAGCGAAAAAACAGCTTTTTCGACAAGAAGGGGGGTAGAGATATGGAAATTTGTAATGGAAGTTCCAGAACAAGAGAGCGATCGCCGCCTCTACCT????????????????????????????????????????????????????????????????????????????????ATTACATTAAATCAATTATAAGTAACTAATACTACATAGAAA--TATACTTCTACATTGAAGAAGCCGTTTGAACCTACCCTATTAAATGGCGTTAGCCGGGGTCAAAGAGGAACTGAGAGGGTCAACCCTATGGAATCTTGATATGCCCTAAATAACAGAACACCAGGGG?????????????????????????????????????????????????CAAGCCTCGAGCTCCTCCAAACCAACACATAT-GGAAATAGCTCCAATGGATGCCATGACAGGACATAGATCGTCT-CTCTAACTTCAGAGACT-TCGGGCATCGAGATTCCTGATTTCTTGTTAT-TTGCTCGGTAGTGCTACACCGGGGGGGGGGAATTACATAATAATAGCTCGAGTAGCTGAGCAGGAGCGGGATAAAACATAAATTTTACTTCAGATCACACACGCTTCTTCTATAGGGAAGGCACAGCGGGGAGCAAGTATA???????????????TTAAACGAAGACGGTAATGAACTACAGCCTCATACGTGGTTAGATTTCAGAAGGCACACTTATGAGTCAGGGTAGGGTTAGTGAGCTATACAGAACGCTCAAATGAGCGCAGCTCCGGGAACGGTGTGTAAGCCCATGGAATAAGAATTCAGAGACCGCGTAATCTGTAACGTAAATATTAAATTAGAACAGTTTAAGAAAGACAGACATAGTCTAGCATTTGAT???????????AGAAGAATGAGGAGTCAACAAAAGATACCCTGGGCCTGAATCTTTGGGGAATTTGAGTTAGGCTATAGACTAAGCATGTAATGCTCGAGCGAAACACAATTGGAAGTGGGTCCGCCTAGCGAATGAAAGGGGATGTCCTTCCGATTATTATCCATGGCGTCGAGACATTTAAATACTCTAGCCACAGCAAAGACAGGTTGTTTCTCAGAAGGATGCCG???????????????????????????????
		</sequence>
		<sequence>
			<taxon idref="Holbrookia_maculata"/>
			TACTGCCGATTATATCAAGGATCTTCACATGTTTATCACAGCGCATCTGTAAAAATCAGACAGTAAATGTAGAAGATTTCAACTACGAGCGATTCTCGGTAATTAAGAACTATGTCGAAGAACGCGTTTTGAGAAAAAATAGAAAAGGAGCGAAAAAACAGCTTTTTCGACAAGAAGGGGGGTAGAGATATGGAAATTTGTAATGGAAGTTCCAGAACAAGAGAGCGATCGCCGCCTCTACCT?????????????????????????????????????????????????ACTTTCATGGTACCATAAGGTCAACTACTTTATTACATTAAATCAATTATAAGTAACTAATACTACATAGAAA--TATACTTCTACATTGAAAAAGCCGTTTGAACCTACCCTATTAAATGGCATTAGCCGGGGTCAAAGAGGAACTGAGAGGGTCAACCCTATGGAATCTTGATATGCCCTAAATAACAGAACACCAGGGGGTAAAAGACAGACCAC?????????????????????????????????CAAGCCTCGAGCTCCTCCAAACCAACACATAT-GGAAATAGCTCCAATGGATGCCATGACAGGACATAGATCGTCT-CTCTAACTTCAGAGACT-TCGGGCATCGAGATTCCTGATTTCTTGTTAT-TTGCTCGGTAGTGCTACACCGGGGGATGGGAATTACATAATAATAGCTCGAGTAGCTGAGCAGGAGCGGGATAAAACATAAATTTTACTTCAGATCACACACGCTTCTTCTATAGGGAAGGCACAGCGGGGAGCAAGTATA???????????????TTAAACGAAGACGGTAATGAACTACAGCCTCATACGTGGTTAGATTTCAGAAGGCACACTTATGAGTCAGGGTAGGGTTAGTGAGCTATACAGAACGCTCAAATGAGCGCAGCTCCGGGAACGGTGTGTAAGCCCATGGAATAAGAATTCAGAGACCGCGTAATCTGTAACGTAAATATTAAATTAGAACAGTTTAAGAAAGACAGACATAGTCTA????????????????????AGAAGAATGAGGAGTCAACAAAAGATACCCTGGGCCTGAATCTTTGGGGAATTTGAGTTAGGCTATAGACTAAGCATGTAATGCTCGAGCGAAACACAATTGGAAGTGGGTCCGCCTAGCGAATGAAAGGGGATGTCCTTCCGATTATTATCCATGGCGTCGAGACATTTAAATACTCTAGCCACAGCAAAGACAGGTTGTTCCTCAGAAGGATGCCG???????????????????????????????
		</sequence>
		<sequence>
			<taxon idref="Uma_exsul"/>
			???????????????????????????????????????????????????????????????????????????????????????????????????????????????????????????????????????????????????????????????????????????????????????????????????????????????????????????????????????????????????????????????????????????????????????????????????????????????????????????????????????????????????????????????????????????????????????????????????????????????????????????????????????????????????????????????????????????????????????????????????????????????????????????????????????????????????????????????????????????????????????????????????????????????????????????????????????????????????????????????????????????????????????????????????????????????????????????????????????????????????????????????????????????????????????????????????????????????????????????????????????????????????????????????????????????????????????????????????????????????????????????????????????????????????????????????????????????????????????????????????????????????????????????????????????????????????????????????????????????????????????????????????????????????????????????????????????????????????????????????????????????????????????????????????????????????????????????????????????????????????????????????????????????????????????????????????????????????????????????????????????????????????????????????
		</sequence>
		<sequence>
			<taxon idref="Uma_paraphygas"/>
			???????????????????????????????????????????????????????????????????????????????????????????????????????????????????????????????????????????????????????????????????????????????????????????????????????????????????????????????????????????????????????????????????????????????????????????????????????????????????????????????????????????????????????????????????????????????????????????????????????????????????????????????????????????????????????????????????????????????????????????????????????????????????????????????????????????????????????????????????????????????????????????????????????????????????????????????????????????????????????????????????????????????????????????????????????????????????????????????????????????????????????????????????????????????????????????????????????????????????????????????????????????????????????????????????????????????????????????????????????????????????????????????????????????????????????????????????????????????????????????????????????????????????????????????????????????????????????????????????????????????????????????????????????????????????????????????????????????????????????????????????????????????????????????????????????????????????????????????????????????????????????????????????????????????????????????????????????????????????????????????????????????????????????????????
		</sequence>
		<sequence>
			<taxon idref="Uma_scoparia"/>
			????????????????????????????????TTATCACAGCGCATCTGTAAAAATTAGACAGTAAATGTAGAAGATTTCAACTACGAGCGATTCTCGGTAGTTAAGAACTATGTCGAAGAACGCGTTTTGAGAAAAAATAGAAAAGGAGCGAAAAAACAGCTTTTTCGACAAGAAGGGGGGTAGAGATATGGAAATTTGTAATGGAAGTTCCCGAACAAGAGAGCGATCGCCGCCTCTACCTTAAA???????????????????????????????????????????????????????TACCATAAGGTCAACTACTTTATTACATTAAATCAATTATAAGTAACTAATA--ACATAGAAA--TATACTTCTACATTGAAGAAGCCGTTTGAACCTACCCTATTAAATGGCGTTAGCCGGGGTCAAAGAGGAACTGAGAGGGTCAACCCTATGGAATCTTGATATGCC????????????????????????????????????????????????????????????????????????????????????????????????????????????ATAGCTCCAATGGATGCCATGACAGGACATAGATCGTCTCCTCTAACTTCAGAGACT-TCGGGCATCGAGATTCCTGA-TTCTTGTTAT-TTGCTCGGTAGTGCTACACCGGG------GAATTACATAATAATAGCTCG?????????????????????????????????????????????????????????????????????????????????????????????????????????ATTAAACGAAGACGGTAATGAACTACAGCCTCATACGTGGTTAGATTTCAGAAGGCACACTTATGAGTCAGGGTAGGGTTAGTGAGCTATACAGAACGCTCAAATGAGCGCAGCTCCGGGAACGGTGTGTAAGCCCATGGAATAAGAATTCAGAGACCGCGTAATCTGTAACGTAGATATTAAATTAGAACAGTTTAAGAAAGACAGACATAGTCTAGCATTTGATGTCAGCCAAGT??????????????????CAAAAGATACCCTGGGCCTGAATCTTTGGGGAATTTGAGTTAGGCTATAGACTAAGCATGTAATGCTCGAGCGAAACACAATTGGAAGTGGGTCCGCCTAGCGAATGAAAGGGGATGTCCTTCCGATTATTATCCATGGCGTCGAGACATTTAAATACTCTAGCCACAGCAAAGACAGGTTGTTTCTCAGAAGGATGCCGTAGTGTATGGACCATATAAGGTGT???????
		</sequence>
		<sequence>
			<taxon idref="Uma_inornata"/>
			???????????????????????????????????????????????????????????????????????????????????????????????????????????????????????????????????????????????????????????????????????????????????????????????????????????????????????????????????????????????????????????????????????????????????????????????????????????????????????????????????????????????????????????????????????????????????????????????????????????????????????????????????????????????????????????????????????????????????????????????????????????????????????????????????????????????????????????????????????????????????????????????????????????????????????????????????????????????????????????????????????????????????????????????????????????????????????????????????????????????????????????????????????????????????????????????????????????????????????????????????????????????????????????????????????????????????????????????????????????????????????????????????????????????????????????????????????????????????????????????????????????????????????????????????????????????????????????????????????????????????????????????????????????????????????????????????????????????????????????????????????????????????????????????????????????????????????????????????????????????????????????????????????????????????????????????????????????????????????????????????????????????????????????????
		</sequence>
		<sequence>
			<taxon idref="Uma_notata"/>
			TATTGCCAATTATATCAAGGATCTTCACATGTTTATCACAGCGCATCTGTAAAAATTAGACAGTAAATGTAGAAGATTTCAACTACGAGCGATTCTCGGTAGTTAAGAACTATGTCGAAGAACGCGTTTTGAGAAAAAATAGAAAAGGAGCGAAAAAACAGCTTTTTCGACAAGAAGGGGGGTAGAGATGTGGAAATTTGTAATGGAAGTTCCCGAACAAGAGAGCGATCGCCGCCTCTACCT????????????????????????????????????????????TCTTTACTTTCATGGTACCATAAGGTCAACTACTTTATTACATTAAATCAATTATAAGTAACTAATACTACATAGAAA--TATACTTCTACATTGAAGAAGCCGTTTGAACCTACCCTATTAAATGGCGTTAGCCGGGGTCAAAGAGGAACTGAGAGGGTCAACCCTATGGAATCTTGATATGCCCTAAATAACAGAA??????????????????????????????????????????????????????????CAAGCCTCGAGCTCCTCCAAACCAACACATATGGGAAATAGCTCCAATGGATGCCATGACAGGACATAGATCGTCTCCTCTAACTTCAGAGACT-TCGGGCATCGAGATTCCTGA-TTCTTGTTAT-TTGCTCGGTAGTGCTACACCGGGGGGGGGGAATTACATAATAATAGCTCGAGTAGCTGAGCAGGAGCGGGATAAAACATAAATTTTACTTCAGATCACACACGCTTCTTCTATAGGGAAGGCACAGCGGGGAGCAAGTATA????????????????TAAACGAAGACGGTAATGAACTACAGCCTCATACGTGGTTAGATTTCAGAAGGCACACTTATGAGTCAGGGTAGGGTTAGTGAGCTATACAGAACGCTCAAATGAGCGCAGCTCCGGGAACGGTGTGTAAGCCCATGGAATAAGAATTCAGAGACCGCGTAATCTGTAACGTAGATATTAAATTAGAACAGTTTAAGAAAGACAGACATAGTCTA????????????????????AGAAGAATGAGGAGTCAACAAAAGATACCCTGGGCCTGAATCTTTGGGGAATTTGAGTTAGGCTATAGACTAAGCATGTAATGCTCGAGCGAAACACAATTGGAAGTGGGTCCGCCTAGCGAATGAAAGGGGATGTCCTTCCGATTATTATCCATGGCGTCGAGACATTTAAATACTCTAGCCACAGCAAAGACAGGTTGTTTCTCAGAAGGATGCCG???????????????????????????????
		</sequence>
	</alignment>
	
	

	<!-- The sequence alignment (each sequence refers to a taxon above).         -->
	<!-- ntax=13 nchar=539                                                       -->
	<alignment id="alignment2" dataType="nucleotide">
		<sequence>
			<taxon idref="Chamaeleo_calyptratus"/>
			CCTTGACATTTCGCACTTTTCCACAAAACTGTCAGTGCTCCGATGCTCCAATTAGTATCACCTACGGTATTCATATAAAAAGTACTCCGATGACGGGTGTCGGCCTCTCAACACTAAACCGGAGGCACCTGGACGCACCCGTCTACGACCCTCCGCTACCCTCACCCCCGTTCACCCACTGCGACCCCCTACCCCAAGATGCTGAATTCAATAGTATAAAAACAATCCTCAATTATAATCGAGTAGAGATCCACTTA????????????????????????????????????????????????TCAAAATGGAGCTATCATATAACGGACGTCAATAGCACGTCCTGTAGCTTAGCATTATATAACACACTTTCGATACATTCCATAGCCCCTATAACATCACCGTCTATAAAATCATACCCAAATGTCTCATAACCAACGTATCCAACCTCTATGAAACGCCTCCTTGCTTCTTGTCCTCTATCAGTAGAAAAACTAAATAACCCTCTAATACCTTATGAGAGAAAAA????????
		</sequence>
		<sequence>
			<taxon idref="Leiolepis_belliana"/>
			??????CATTTCGCACTTTTCCACAAAACTGTCAGTGCTCCGATGCTCCAATTAGTATCACCTACGGTATTCATATAAAAAGTACTCCGATGACGGGTGTGGGCCTCTCAACACTAATCCGGAGGCA-CTGGACGCACCCGACTACCACCCTCCGCTACCCTCACACCCGTTCACCCACTGCG------TACCCCAAGATGCTGAATTCAATAGTATAAAAACAATCCTCAATTATAATCGAGTAGAGATCCACTTAATTTA?????????????????????????????????????????????AAAATGGAGCTATCATACAACGGACGTCAATAGCACGTCCTGTAGCTTAGCATTATATAACACACTTTCGATACATTCCATAGCCCCTATAACATCACCGTCTATAAAATCATACCCAAATGTCTCATAAACAACGTATCCAACCTCTATCAAACGCCTCCTTGCTTCTTGTCCTCTATCAGTAGAAAAACTAAATAAC?????????????????????????????????
		</sequence>
		<sequence>
			<taxon idref="Basiliscus_basiliscus"/>
			CCTTGACATTTCGCACTTTTCCACAAAACTGTCAGTGCTCCGATGCTCCAATTAGTATCACCTACGGTATTCATATAAAAAGTACTCCGATGACGGGTGTCGGCCTCTCAACACTAAACCGGAGGAA-CTGGACGCACCCGACTACCACCCTCCGCTACCCTCACACCCGTTCACCCACTGCG------TACCCCAAGATGCTGAATTCAATAGTATAAAAACAATCCTCAATTATAATCGAGTAGAGATCCACTTAATTTA??????????????????????????????????????????CTCAAAATGGAGCTATCATACAACGGACGTCAATAGCACGTCCTGTAGCTTAGCATTATATAACACACTTTCGATACATTCCATAGCCCCTATAACATCACCGTCTATAAAATCATACCCAAATGTCTCATAAACAACGTATCCAACCTCTATCAAACGCCTCCTTGCTTCTTGTCCTCTATCAGTAGAAAAACTAAATAACCCTCTAATACCTTATGAGAGAAAAA????????
		</sequence>
		<sequence>
			<taxon idref="Urosaurus_ornatus"/>
			??????????????????????????????????????????????TCCAATTAGTATCACCTACGGTATTCATATAAAAAGTACTCCGATGACGGGTGTGGGCCTCTCAACACTAAACCGGAGGCA-CTGGACGCACCCGACTACCACCCTCCGCTA-CCTCACACCCGTTCACCCACTGCGCCGCCCTACCCCAAGATGCTGAATTCAATAGTATAAAAACAATCCTCAATTATAATCGAGTAGAGATCCACTTAATTTAGTCGCAGGCCTAATAATCCATGTTATAAATGCACAC???CCACTCAAAATGGAGCTATCATACAACGGACGTCAATAGCACGTCCTGTAGCTTAGCATTATATAACACACTTTCGATACATTCCATAGCCCCTATAACATCACCGTCTATAAAATCATACCCAAATGTCTCATAAACAACGTATCCAACCTCTATCAAACGCCTCCTTGCTTCTTGTCCTCTATCAGTAGAAAAACTAAATAACCCTCTAATACCTTATGAGAGAAAAAGCCACACC
		</sequence>
		<sequence>
			<taxon idref="Phrynosoma_platyrhinos"/>
			???????????CGCACTTTTCTACAAAACTGTCAGTGCTCCGATGCTCCAATTAGTATCACCTACGGTATTCATATAAAAAGTACTCCGATGACGGGTGTGGGCCTCTCAACACTAAACCGGAGGCA-CTGGACGCAGCCGACTACCACCCTCCGCTA-CCTCACACCCGTTCACCCACTGCG------TACCCCAAGATGCTGAATTCAATAGTATAAAAACAATCCTCAATTATAATCGAGTAGAGATCCACTTAATTTA??????????????????????????????????????????CTCAAAATGGAGCTATCATACAACGGACGTCAATAGCACGTCCTGTAGCTTAGCATTATATAACACACTTTCGATACATTCCATAGCCCCTATAACATCACCGTCTATAAAATCATACCCAAATGTCTCATAAACAACGTATCCAACCTTTATCAAACGCCTCCTTGCTTCTTGTCCTCTATCAGTAGAAAAACTAAATAACCCTCTAATACCTTATGAGAGAAAAA????????
		</sequence>
		<sequence>
			<taxon idref="Cophosaurus_texanus"/>
			???????????????????????????????????????????TGCTCCAATTAGTATCACCTAC-GTATTCGTATAAAAAGTACTCCGATGACGGGTGTGGGCCTCTC-ACACTAAACCGGAGGCA-CTGGACGCACCCGACTACCACCCTCCGCTA-CCTCACACCCGTTCACCCACTGCGCCGCCCTACCCCAAGATGCTGAATTCAATAGTATAAAAACAATCCTCAATTATAATCGAGTAGAGATCCACTTAATTTAGTCGCAGGCCTAATAATCCATGTTATAAATGCACACCTCCCACTCAAAATGGAGCTATCATACAACGGACGTCAATAGCACGTCCTGTAGCTTAGCATTATATAACACACTTTCGATACATTCCATAGCCCCTATAACATCACCGTCTATAAAATCATACCCAAATGTCTCATAAACAACGTATCCAACCTCTATCAAACGCCTCCTTGCTTCTTGTCCTCTATCAGTAGAAAAACTAAATAACCCTCTAATACCTTATGAGAG?????????????
		</sequence>
		<sequence>
			<taxon idref="Callisaurus_draconoides"/>
			????????????????????????????????CCGTGCTCCGATGCTCCAATTAGTATCACCTAC-GTATTCATATAAAAAGTACTCCGATGACGGGTGTGGGCCTCTC-ACACTAAACCGGAGGCA-CTGGACGCACCCGACTACCACCCTCCGCTA-CCTCACACCCGTTCACCCACTGCGCCGCCCTACCCCAAGATGCTGAATTCAATAGTATAAAAACAATCCTCAATTATAATCGAGTAGAGATCCACTTAATTTAGTCGCAGGCCTAATAATCCATGTTATAAATGCACACCTC?CACTCAAAATGGAGCTATCATACAACGGACGTCAATAGCACGTCCTGTAGCTTAGCATTATATAACACACTTTCGATACATTCCATAGCCCCTATAACATCACCGTCTATAAAATCATACCCAAATGTCTCATAAACAACGTATCCAACCTCTATCAAACGCCTCCTTGCTTCTTGTCCTCTATCAGTAGAAAAACTAAATAACCCTCTAATACCTTATGAGAGAAAAAGCCACACC
		</sequence>
		<sequence>
			<taxon idref="Holbrookia_maculata"/>
			????????????????????????????????CCGTGCTCCGGTGCTCCAATTAGTATCACCTAC-GTATTCATATAAAAAGTACTCCGATGACGGGTGTGGGCCTCTC-ACACTAAACCGGAGGCA-CTGGACGCACCCGACTACCACCCTCCGCTA-CCTCACACCCGTTCACCCACTGCGCCGCCCTACCCCAAGATGCTGAATTCAATAGTATAAAAACAATCCTCAATTATAATCGAGTAGAGATCCACTTAATTTAGTCGCAGGCCTAATAATCCATGTTATAAATGCACACCTC???CTCAAAATGGAGCTATCATACAACGGACGTCAATAGCACGTCCTGTAGCTTAGCATTATATAACACACTTTCGATACATTCCATAGCCCCTATAACATCACCGTCTATAAAATCATACCCAAATGTCTCATAAACAACGTATCCAACCTCTATCAAACGCCTCCTTGCTTCTTGTCCTCTATCAGTAGAAAAACTAAATAACCCTCTAATACCTTATGAGAGAAAAAGCCACACC
		</sequence>
		<sequence>
			<taxon idref="Uma_exsul"/>
			???????????????????????????????????????????????????????????????????????????????????????????????????????????????????????????????????????????????????????????????????????????????????????????????????????????????????????????????????????????????????????????????????????????????????????????????????????????????????????????????????????????????????????????????????????????????????????????????????????????????????????????????????????????????????????????????????????????????????????????????????????????????????????????????????????????????????????????
		</sequence>
		<sequence>
			<taxon idref="Uma_paraphygas"/>
			???????????????????????????????????????????????????????????????????????????????????????????????????????????????????????????????????????????????????????????????????????????????????????????????????????????????????????????????????????????????????????????????????????????????????????????????????????????????????????????????????????????????????????????????????????????????????????????????????????????????????????????????????????????????????????????????????????????????????????????????????????????????????????????????????????????????????????????
		</sequence>
		<sequence>
			<taxon idref="Uma_scoparia"/>
			??????????????????????????????????????????????????????????????????????TCATATAAAAAGTACTCCGATGACGGGTGTGGGCCTCTCAACACTAAACCGGAGGCA-CTGGACGCACCCGACTACCA-CCTCCGCTA-CCTCACACCCGTTCACCCACTGCG------TACCCCAAGATGCTGAATTC???????????????????????????????????????????????????????????????????????????????????????????????CTCAAAATGGAGCTATCATACAACGGACGTCAATAGCACGTCCTGTAGCTTAGCATTATATAACACACTTTCGATACATTCCATAGCCCCTATAACATCACCGTCTATAAAATCATACCCAAATGTCTCATAAACAACGTATCCAACCTCTATCAAACGCCTCCTTGCTTCTTGTCCTCTATCAGTAGAAAAACTAAATAACCCTCTAATACCTTATGAGAGAAAA?????????
		</sequence>
		<sequence>
			<taxon idref="Uma_inornata"/>
			???????????????????????????????????????????????????????????????????????????????????????????????????????????????????????????????????????????????????????????????????????????????????????????????????????????????????????????????????????????????????????????????????????????????????????????????????????????????????????????????????????????????????????????????????????????????????????????????????????????????????????????????????????????????????????????????????????????????????????????????????????????????????????????????????????????????????????????
		</sequence>
		<sequence>
			<taxon idref="Uma_notata"/>
			????????????????????????????????CAGTGCTCCGATGCTCCAATTAGTATCACCTACGGTATTCATATAAAAAGTACTCCGATGACGGGTGTGGGCCTCTCAACACTAAACCGGAGGCA-CTGGACGCACCCGACTACCA-CCTCCGCTA-CCTCACACCCGTTCACCCACTGCGCCGCCCTACCCCAAGATGCTGAATTCAATAGTATAAAAACAATCCTCAATTATAATCGAGTAGAGATCCACTTAATTTAGTCGCAGGCCTAATAATCCATGTTATAAATGCACACCTC??ACTCAAAATGGAGCTATCATACAACGGACGTCAATAGCACGTCCTGTAGCTTAGCATTATATAACACACTTTCGATACATTCCATAGCCCCTATAACATCACCGTCTATAAAATCATACCCAAATGTCTCATAAACAACGTATCCAACCTCTATCAAACGCCTCCTTGCTTCTTGTCCTCTATCAGTAGAAAAACTAAATAACCCTCTAATAC???????????????????????
		</sequence>
	</alignment>
	
	

	<!-- The sequence alignment (each sequence refers to a taxon above).         -->
	<!-- ntax=13 nchar=1644                                                      -->
	<alignment id="alignment3" dataType="nucleotide">
		<sequence>
			<taxon idref="Chamaeleo_calyptratus"/>
			TTGAAAGGATCTGCAATCTTTCTTCTCAATATGCCAAAGACGCTGACTGATGAGTTCCTAGATGGATAAATTTTTTTCCAGCGATGATATTTTATTACACCTCTGATTGTTTCGTGAATTCTGTCGTTAAGCCTTACAACATTTTCTAACTCCAGTATTGAGGTAAGATAATTCGATCCATGTGTAATTGATGTAGGGAAGAGCTGTACTTTGGTCTCTCATATCCAAACTAGAGAAACGTTATCGCAGTATC????????AAGAGCTTAACAGCATGGATTAAAGTAGCGATTGGGCTGCTATCGTTTAAAGGTAGTAAGTAATAAAGTGGCTTTAAGCCTAAAGAAACTTTCAAAGATTTTCCTTCACGGTAAGAGTCATATAGCTTTTAGAAAGGTAGACTTGTTCATATAACAGAAAAATGTGAACAGACGTACGTTAAATATTTTCTTAATGGGGTTACTTGGCAATACTTTTAGGCGTAGGTTATCTAGAATTTTTATACTTCCGGCCAGTC??????????????????????????????????????????????????????????????????????????????????????????????????????????????????????????????????????????????????????????????????????????????????????????????????????????????????????????????????????????????????????????????????????????????????????????????????????????????????????????????????????????????????????????????????????????????????????????????????????????????????????????????????????????????????????????????????????????????????????????????????????????????????????????????????????????????????????????????????????????????????????????????ATGTGATTTACGACCGATTAGTCTTTAGCTTCACGTATTTTCTGCCTCATTAAGAAGTTTTCCTTATTTTAAATATCTATTATACCTTTGATCGACGCTATAAACGTTTCTTCCGCATTGTTAAATTATCATTCCTCTCAAATGCTAAGCACAAGGGGTTGAAAGAGAGTGCAGCGATACTGCTTATGGCTCGACGTTATAACCGGT???????????????????????????????????????????????????TTTACTCTCAGACTCAGTTTTCTATCATTTACTAAGACGGGTAAATTGTAAACAGACAGAAATCTATATCGATTGCTTTTTCGTCATTACTATACTTTAATAGGCAAAGAAATAAACAAGGCTATGGGACAGTGCCTGTGAAGCCCTTGCCGGGTTCGGGATTAATGATTTTTCTATGTTAACTCTTCTGTTTCCTGAACTACATTCGTGTACAGGGCCTAGAAGCCCAATGATATAGAATTTACTTTACGCTAACTTTCTCGTATATCATAGCAACGACTATTACGTTCACAG
		</sequence>
		<sequence>
			<taxon idref="Leiolepis_belliana"/>
			TTGAAAGGACCTGCGTTCTTTCTTCTCTTTATACCGAAGGTGCTAACTGGTAAGATTTTGGATGGATAAATTTTTTACCAGCGATAACATTTTATCACACCTCCGATTGTTTCGTGTAATCTGCTGTTAAGCCTTGCAATATTTTCTAACTTCAGTATTGTAGGAAGGTAATTCGAATCATGTCTAATTGATGTAGGGAAGAGCTGTAATTTGGTCTCTCATATCTAATCTAGAAAAGTGTTATCGCAATATC?????????????CTTAACAACATGGGTCAAAGTAGCGATTGGGCCATTGTCGTTAAGAGGTAGTAAGTAATGAAGTGGCTTTAGGCCTACAAAAATTTTCTAAGACTTTCCCTCATGGTAAGAGTCATATAGC-TTTAGAAAAGCAAGCTTGTTTATATAACAGAGAAGTATAAACAAACGTACGTTAT------TCTTAAAGGGATTACTTGCCAATGCTTCTGAGCGTAGGTAATCTAGAATTTTTATACTTCCGTCCAGTTCGACT?????????????????????????????????????????????????????????????????????????????????????????????????????????????????????????????????????????????????????????????????????????????????????????????????????????????????????????????????????????????????????????????????????????????????????????????????????????????????????????????????????????????????????????????????????????????????????????????????????????????????????????????????????????????????????????????????????????????????????????????????????????????????????????????????????????????????????????????????????????????????????????GTATGGTTTACGACCGATTGGTCTTTAGTGTCACTTATTTTCTATCTTATTAAGAAGCTTCCCTTATTTTAAATATCTATTCTACCTTTGATCGACGCTATAAGCGTCCCTTTCGCATTATTAAATTATTATTCTTCCCAGTTGCTAAGCACGGGGGGTTGATTGATAGTGCTGCCATACTGCTTACGGATTGACGTTATAACCGGT???????????????????????????????????????????????????TTCACTATAAGACTCAGTTTTTTATCACTTACTAAGACGGGTAAATTGTGAACAGACAAAAATCTATATCGATTTCTTTTTCGTCATTACTATAATTTGATAGGCAAAGGAATATGCAAAGCTGTGGGACAGTGCCTTTGAAGCCCTCGCCAGGTTCGGGTTTAAAGATTTTTTTATGTTAACTCCTCTACATCTAAAACTACATTCGTGTACAGGGCTTCGAAGACCAATGATATAGAATTTACTGTACGCTAACTTTCTCGTGTATCATGGTAACGACCATTACGTTCATAG
		</sequence>
		<sequence>
			<taxon idref="Basiliscus_basiliscus"/>
			TCGAAAGGACCTGTACTCTTTCTTCTCATTATGCCAGAGATGCTGACTGGTGTTACTTTGGATAGATAAGTTATTTCTCAGCAATGAGAATTTACTACGCCTCTGATTGTTTCATGTAATTTGTTGTCAAGGCTTGAAATATTTCTCAACTGCAGTATTGAGGAATGGCACTTCGAATCATGTATAATTGATGTAGCGAGGAGTTGTAATTTGGTTTCTCATATCTAAACCAGAAAAATATTGTCGCGATATC????????AAGAGCTCTCCAGAATGGATTAAGGTAGTGAGTGGGTCGCTATCCTTAAGGGGTAATAAGTAATTAAGTGGCTTTAGGCCCAGAGAACTTTTCAAAGACGTTCTATCTCGATAAGAGTTATGTAAC-CTTAGAAAGGTAAGTTTGTCCATGTAACAGGGGAGTATGTACAAACGTGCGTTAT------TCTGAATAAGACTACTTGGCAATGCTTTTGAGCGTAGGTAAACCAGAATTTTCATACTTCCGTTCAGTCCGGCT?????????????????????????????????????????????????????????????????????????????????????????????????????????????????????????????????????????????????????????????????????????????????????????????????????????????????????????????????????????????????????????????????????????????????????????????????????????????????????????????????????????????????????????????????????????????????????????????????????????????????????????????????????????????????????????????????????????????????????????????????????????????????????????????????????????????????????????????????????????????????????????GCGCGGTTCACGACCAATTAGTCTTTAATGTCACTAATCTCCTGACTTATTAAGAAGCTCCCTTTATTGTCAATATCTATTCTACCTTTGATCGGCGCTATAGAAGTCTCTCCCGCATTGTTAAATTACTATTCTTCTCAATCGCTAAGCTCGGGGGGTTGATTGATAGTGCTGCGATACCTCTTACGGATCAACGTAATAAGCGAT???????????????????????????????????????????????????TTTACTATTAGACTCGGTTTTTCATCATTTACTAAGACGGGTAAATCGTGAACAGACGAAAACCTATACGGACTGCTTTTCCGTTATTACCAAACTTTGATAGGCAAGAGAATATACAAGGCTATACGACAGTTTCATTGGAGCCCTTGCCGGGTTCGGCTTTAAGAATTTTTTTATGTTAACTTTTCTATTTCCAAAGCCACATTCGTGTACAGGGCCTTGAAGACTCATGAAATAGAGCTTACTATCCGCTAATTATCTCGTGTATCGTGGTAACAACCATTACGTTCAAAG
		</sequence>
		<sequence>
			<taxon idref="Urosaurus_ornatus"/>
			??????????????????????????????????????????CTGACTGGTGTTACTATGGATAGATAAGTTTTTTATCAGCGATGATAATTTACTACACCTCTGATTGTTTCATGTATTTTGTTGTCAAGGATTGTAATATTTGTCAACTGCAGTATTGAGGAATGGTAATTCGAATCATGTATAATTGATGTAGCGAAGAGTTGTAATTTGGTTTCTCATATCTAAATCAGAAAAATATTGTCGCAAAATCTTCATGTT??????????????????????????????????????????????TAAGAGGTAATAAGTAATTAAGTGGCCTCAGGCCTAGAGTACTTTTCAAAGACGTTCTATCACGGTAAGAGTTATGTAAC-CTTAGAAAAATAAGCTTGTCCATATAACAGA-AAATGTATATAAACGTACGTTTTTCATTTTTTTCATAAGACTACTTGGTAATGCTTTTGAGCGTAGGTAATCCAGAATTTTCATACTTCCGTTCAGTCCGACTTCTTTCCCATCTTTAGGTTTGAGTTTTAAGATATTC??????????????????????????????????????????????????????????????????????????????????????????????????????????????????????????????????????????????????????????????????????????????????????????????????????????????????????????????????????????????????????????????????????????????????????????????????????????????????????????????????????????????????????????????????????????????????????????????????????????????????????????????????????????????????????????????????????????????????????????????????????????????????????????????????????????????????????????????????????????TCTTTAATGACATTAATCTCCTGTCTTATTAAGAAGCTCCCTTTATTGTCAATATCTATTCTACCTTTGATCGGCGCTATAAAAGTCTCTCCCGCATTATTAAATTACTATTCTTCTCAATTGCTAAGTTCAGGGGGTTGATAAATAGTGCTGCGATACTTCTTACGGATCGACGTACTAAGCGATTACTATGAACAATGCAAAAAATGAATGAATAGCTATTCTCATCTTCAAAAT??????????????????????????????????????????????????GACAGACAAAAACCTATATGGACCGCTTTTTTGCTATTAACAAACTTTGATAGGCAAGAGAATATACAAGGCTATAGGACAATTTTATTGAAGCTCTCGCCGGGTTCGGCTCTGAGAATTTTTTTATTTTAACTTTTCTATTTTCAAAGCTACATTCGTGTACAGGGCCTTGATGACCCACGAGATAGAGCTTACCATACGCTAATTTT???????????????????????????????????
		</sequence>
		<sequence>
			<taxon idref="Phrynosoma_platyrhinos"/>
			TTGAAAGGACCTGTACTCTTTCTTATCATTTTGCCAGAGACGCTGACTGGTGTTACTTTGGATAGATAAATTTTTTATCAGCAATGATAATTTACTACACTTCTGATCGTTTCATGTATTTTGTTGTCAAGGCTTGCAATATTTCTCAACTGCAGTATTGAGGAATGGTAATTCGAATTATGTATAATTGTTGTAACGAAGAGTTGTAATTTGGTCTCTCATATCTAAACCAGAAAAATATTGTCGCAATATT???????????????????AACATGGATTAAAGTAGTGATTGGGTCGCTATTCTTAAGAGGTAATAAGTAATTAAGTGGCCTCAGGCCTAGAGTACTTTCCAAAGACGTCCTATCACGGTAAGAGTTATATAAC-CTTAGAAAGATAAGCTTGTCCATATAACAGA-AAGTGTATACAAACGTACGTTTT------TCTTCATAAGACTACTTGGTAATGCTTTTGAGCGTAGGTAATCCAGAATTTTCATACTTCCGGTCAGTCCGACT?????????????????????????????????????????????????????????????????????????????????????????????????????????????????????????????????????????????????????????????????????????????????????????????????????????????????????????????????????????????????????????????????????????????????????????????????????????????????????????????????????????????????????????????????????????????????????????????????????????????????????????????????????????????????????????????????????????????????????????????????????????????????????????????????????????????????????????????????????????????????????????????????????????ATTAGTCTTCAATGACACTAATCTCCTGCCTTATTAAGAATCTCATTTTACTGTCAATATCTATTCTACTTTTGAGCGGCACTATATAAGTCTCTCCCGTATTATTAAATTACTATTCTTCTCAATTGCTAAACTCGGGGGGTTGATTGATAGTGCTGCGATACTTCTTACGGATCGACGTAATAAGTGAT????????????????????????????????????????????????????TTACTATTAGACTCGGTTCTTTATCGTTTACTAAGACGGGTAAATTGTGGACAGACAAAAACCTATATGGACTGCTTTTTTGCTATTACCAAACTTTGATAGGCAAGAGAATATACAAGTCTATAGAACAGTTTTATTGGAGCCCTTGCCGGGTTCGGCTTTAAGAATTTTTTTATGTTAACTTTTCTATTTTCGAAGCCACATTCGTGTACAGGGGCTTGATGACCAATGAGATAGGGCTTACTATACGCTAATTTTCTCGTGTATCGTGGTAACAACCAATACGTTCAAAG
		</sequence>
		<sequence>
			<taxon idref="Cophosaurus_texanus"/>
			??????????????????????????????????????????CTAACTGGTGTTATTTTGGATAAATAAGTTTTTTGTCAGCGATGATAATTTACTACACTTCCGATTGTTTCATGTATTTTGTCGTCAAGGCTTGCAATATTTCTCAACTACAGTATTGAGGAATGATAATTCGAATCATGTATAATTGATGTAGCGAAGAGTTGTAATTTGGTTTCTCATATCTAAACCAGAAAAATATTACCGCAATATCTTCATG?????????????????????????????????????????????TCTTAAGAGGTAATAAGTAATT-AGTGGCCTCAGGCCTAGAGTACTTTCCAAAGACGTTCTATCAC-GTAAGAGTTATATAAC-CTTAGAAAGATAAACTTGTCCATATAACAGA-AAATGTATACAAACGTACGTTTTTTATTTTCTTCATGAGACTACCTGGTAATGCTTTTGAGCGTAGGTAATCCAGAATTTTCATACTTCCGTTCAGTCCGGCTTCTTTCCCATCTTTAGGTTTGAGTTTTAAGATATTCAAC???????????????????????????????????????????????????????????????????????????????????????????????????????????????????????????????????????????????????????????????????????????????????????????????????????????????????????????????????????????????????????????????????????????????????????????????????????????????????????????????????????????????????????????????????????????????????????????????????????????????????????????????????????????????????????????????????????????????????????????????????????????????????????????????????????????????????????????????????????TCTTCAATGACACTTATCTCCTGTCTTATTAAAAAGCTCCTTTTATTGTCAATATCTATTCTACCTTTGATCGGCGCTATATAAGTCTCTCCCGCATTATTAAATTACTATTCTTCTCAATTGCTAAACTCGGGGGGTTGATTGATAGTGCTGCGATACTTCTTACGGATCGACATAATAAGCGATTACTATGAACAATGTAAAAAATGAATGAATAGCTATTCTCATCT?????????????????????????????????????????????????????????GACAGACAAAAACCTATATGGAACGCTTTTTTGCTATTACCAAACTTTGATAGGCAAGAGAATATACAAGGCTGTAGAACAGTTTTATTGGAGCCCTTGCCGTGTTCGGCTTTAAGAATTTTTTTATGTTAACTTTTCTATTTTCGAAGCTACATTCGCGTACAGGGCCTTGATGACTAATGAGATAGAGCTTACTATACGCTAATTTT???????????????????????????????????
		</sequence>
		<sequence>
			<taxon idref="Callisaurus_draconoides"/>
			??????????????????????TTATCATTATGCCAGAGATGCTGACTGGTGTTACTTTGGATAAATATGTTTTTTGTCAGCGATGATAATTTACTACACCTCCGATTGTTTCCTGTATTTTGTTGTCAAGGTTCGCAATATTTCTCAACTACAGTATTGAGGAATGGTAATTCGAATCATGTATAATTGATGTAGCGAAGAGTTGTAATTTGGTTTCTCATATCTAAACCAGAAAAACATTATCGCAATATCTTCATGTT????????????????????????????????TAGGTCGCTATTCTTAAGAGGTAATAAGTAATT-AGTGGCCTCAGGCCTAGAATACTTTCCAAAGACGTTCTATCAC-GTAAGAGTTATATAAC-CTTAGAAAAATAAACTTGTCCATATAACAGA-AAATGTATACAAACGTACGTTTTTTATTCTCTTCATGAGACTACTTGGTAATGCTTTTGAGCGTAGGTAATCCAGAATTTTCATACTTCCGTTCAGTCCGACTTCTTTCCCATCTTTAGGTTTGAGTTTTAAGATATTCAAC???????????????????????????????????????????????????????????????????????????????????????????????????????????????????????????????????????????????????????????????????????????????????????????????????????????????????????????????????????????????????????????????????????????????????????????????????????????????????????????????????????????????????????????????????????????????????????????????????????????????????????????????????????????????????????????????????????????????????????????????????????????????????????????????????????????????????????????????????????TCTTCAATGACACTCATCTCCTGTCTTATTAAAAAGCTCTTTTTATTGTCAATATCTATTCTACCTTTGATCGGCGCTATATAAGTCTCTCCCGCATTATTAAATTACTATTCTTCTCAATTGCTAAACTCGGGGGGTTGATTGATAGTGCTGCGATACTTCTTATGGATCGACATAATAAGCGGTTACTATGAACAATGTAAAAAATGAATGAATAGCTATTCTCATCTTCAAAAC??????????????????????????????????????????????????GACAGACAAAAACCTATATGGAACGCTTTTTTGCTATTACCAAACTTTGATAGGCAAGAGAATATACAAGGCTGTAGAACAGTTTTATTGGAGCCCTCGCCGGGTTCGGCTTTAAGAATTTTTTTATGTTAACTTTTCTATTTTCGAAGCCACATTCGCGTACAGGGCCTTGATGACCAATGAGATAGAGCTTACTATACGCTAATTTT???????????????????????????????????
		</sequence>
		<sequence>
			<taxon idref="Holbrookia_maculata"/>
			??????????????????????TTATCATTATGCCAGAGATGCTGACTGGTGTTACTTTGGACGAATAAGTTTTTTGTCAGCGATGATAATTTACTACACCTCCGATTGTTTCATGTATTTTGTTGTCAAGGCTTGCAATATTTCTCAACTGCAGTATCGAGGAATGGTAGTTCGAATCATGTATAATTGATGTAGCGAAGAGTTGTAATTTGGTTTCTCATATCTAAACCAGAAAAATATTATCGCAATATCTTCA????????????????????????????????????TGGGTCGCTATTCTTAAGAGGTAATAAGTAATT-AGTGGCCTCAGGCCTAGAGTACTTTCCAAAGACGTTCTATCAC-GTAAGAGTTATATAAC-CTTAGAAAGATAAACTTGTCCATATAACAGA-AAATGTATACAAACATACGCTTTTTATTTTCTTCATGAGACTACTTGGTAATGCTTTTGAGCGTAGATAATCCAGAATTTTCATACTTCCGTTCAGTCCGACTTCTTTCCCATCTTTAGGTTTGAGTTTTAAGATAATCAAC???????????????????????????????????????????????????????????????????????????????????????????????????????????????????????????????????????????????????????????????????????????????????????????????????????????????????????????????????????????????????????????????????????????????????????????????????????????????????????????????????????????????????????????????????????????????????????????????????????????????????????????????????????????????????????????????????????????????????????????????????????????????????????????????????????????????????????????????????????????????GACATTCATCTCCTGTCTTATTAAAAAGCTCTTTTTATTGTCAATATCTATTCTACCTTTGATCGGCGCTATACAAGTCTCTCCCGCATTATTAAATTACTATTCTTCTTAATTGCTAAACTCGGGGGGTGGATTGATAGTGCTGCGATACTTCTTACGGATCGACATAATAAGCGATTACTATGAACAATGTAAAAAATGAATGAATAGCTATTCTCATCTTCAAAAC??????????????????????????????????????????????????GACAGACAAAAACCTATATGGAACGCTTTTTTGCTATTACCAAACTTTGATAGGCAAGAGAATATACAAGGCTGTAGAACAGTTTTATTGGAGCCCTTGCCGGGTTCGGCTTTAAGAATTTTTTTATGTTAACTTTTCTATTTTCGAAGCCACATTCG??????????????????????????????????????????????????????????????????????????????????????
		</sequence>
		<sequence>
			<taxon idref="Uma_exsul"/>
			????????????????????????????????????????????????????????????????????????????????????????????????????????????????????????????????????????????????????????????????????????????????????????????????????????????????????????????????????????????????????????????????????????????????????????????????????????????????????????????????????????????????????????????????????????????????????????????????????????????????????????????????????????????????????????????????????????????????????????????????????????????????????????????????????????????????????????????????????????????????????????????????????????????????????????????????????????????????????????????????????????????????????????????????????????????????????????????????????????????????????????????????????????????????????????????????????????????????????????????????????????????????????????????????????????????????????????????????????????????????????????????????????????????????????????????????????????????????????????????????????????????????????????????????????????????????????????????????????????????????????????????????????????????????????????????????????????????????????????????????????????????????????????????????????????????????????????????????????????????????????????????????????????????????????????????????????????????????????????????????????????????????????????????????????????????????????????????????????????????????????????????????????????????????????????????????????????????????????????????????????????????????????????????????????????????????????????????????????????????????????????????????????????????????????????????????????????????????????????????????????????????????????????????????????????????
		</sequence>
		<sequence>
			<taxon idref="Uma_paraphygas"/>
			????????????????????????????????????????????????????????????????????????????????????????????????????????????????????????????????????????????????????????????????????????????????????????????????????????????????????????????????????????????????????????????????????????????????????????????????????????????????????????????????????????????????????????????????????????????????????????????????????????????????????????????????????????????????????????????????????????????????????????????????????????????????????????????????????????????????????????????????????????????????????????????????????????????????????????????????????????????????????????????????????????????????????????????????????????????????????????????????????????????????????????????????????????????????????????????????????????????????????????????????????????????????????????????????????????????????????????????????????????????????????????????????????????????????????????????????????????????????????????????????????????????????????????????????????????????????????????????????????????????????????????????????????????????????????????????????????????????????????????????????????????????????????????????????????????????????????????????????????????????????????????????????????????????????????????????????????????????????????????????????????????????????????????????????????????????????????????????????????????????????????????????????????????????????????????????????????????????????????????????????????????????????????????????????????????????????????????????????????????????????????????????????????????????????????????????????????????????????????????????????????????????????????????????????????????????
		</sequence>
		<sequence>
			<taxon idref="Uma_scoparia"/>
			TTGAAAGGACCTGTACTCTTTCTTATCATTATGCCAGAGATGCTGATTGGTATTACTTTGGATAAATAAATTTTTTGTCAGCGATGATAATTTACTACACCTCTGATTGTTTCATGTATTTTGTTGTCAAGGCTTGCAATATTTCTCAACTGCAGTATCGAGGAATGGTAGTTCGAATCATGTATAATTGATGTAGCGAAGAGTTGTAATTTGGTTTCTCATATCAAAACCAGAAAAATATTATCGCAATATC??????????????????????????????????????????????????????????????????????????????GCCTCAGGCCTAGAGTACTTTTCAAAGACGTTCTATCACGGTAAGAGTTATATAAC-CTTAGAAAGATAAGCTTGTCC-TATAACAGA-AAATGTATACAAACGTACGTTTT------TCTTGATAAGACTACTTGGTA????????????????????????????????????????????????????????????????????????????????????????????ATAGCTTTGCAGTGCCAGTGAATAGTCATACACAGTCACCTGGAAAACAGTTAGAAATTATTACTTCAGCAGTTTCAACAGCAATGCAAACATATTTTGTTTTGCTCACAATAAAGCAAAAAACGAGTATGTTTATCATCAGTTTCACAATGGAAATTATTGTCCTCTCATCATCCAGAAGACATGTGATTTGGTGTGCTTATTACAGTTCAGACAAGGAAAAATGGTAGCTATTTAAGTACTAAAGATATTTTCACAGTATTTTTCCTGCTTTTAATTTCCATCCATGTGGCACACAACCTGCTTTTCAAGTTATTTCAGTGTCTTGTTTTCCAAAGAGGCTGTGTGTGAAATTATTGTTTAGTGTTCCTTTCAGTTCCTGTCTTATAATTGTATTTTTCAGGAAAGACTGTGTAGTGTTCATATGCAGATGATAATAAATTAAATAACGGTGGAATAAACTGCAGCTGATTTAACTTGAATTAGTACAAACTGACATTTTCATTATGCTATTATTCTTCCTATGTCCC????????????ACCGATTAGTCTTCAATGACACTAATCTCCTGTCTTATTAAGAAACTCCTTTTATTGTCAATATCTATTCTACCTTTAATCGGCGCTATACAAGTCTCTCCCACATTATTAAATTACTATTATTCTCAATTGCTAAACTCGGGGGGTTGGTTGATAGCGCTGCGATACTTCTTACGGATCGACGTAATAAGCGAT???????????????????????????????????????????????????TTTACTATTAGACTCGGTTCTTTATCGTTTACTAAGACGGGTAAATTGTGGACAGACAAAAACTTATATGGACTGCTTTTTTGCTATTACCAAACTTTTATAGGCAAAAGAATATACAAGTCTGTAGAACAGTTTTATTGGAGCCCTTGCCGGGTTCGGCTTTAAGAATTTTTTTATGTTAACTTTTCTATTTTCGAAGCCACATTCGTGTACAGGGCCTTGATGACCAATGAGATAGAGCTTACTATACGCTAATTTTCTCGTGTATCGTGGTAACAACCAATACGTTCAATA
		</sequence>
		<sequence>
			<taxon idref="Uma_inornata"/>
			??????????????????????????????????????????????????????????????????????????????????????????????????????????????????????????????????????????????????????????????????????????????????????????????????????????????????????????????????????????????????????????????????????????????????????????????????????????????????????????????????????????????????????????????????????????????????????????????????????????????????????????????????????????????????????????????????????????????????????????????????????????????????????????????????????????????????????????????????????????????????ATAGCTTTGCAGTGCCAGTGAATAGTCATACACAGTCACCTGGAAAACAGTTAGAAATTATTACTTCAGCAGTTTCAACAGCAATGCAAACATATTTTGTTTTGCTCACAATAAAGCAAAAAACGAGTATGTTTATCATCAGTTTCACAATGGAAATTATTGTCCTCTCATCATCCAGAAGACATGTGATTTGGTGTGCTTATTACAGTTCAGACAAGGAAAAATGGTAGCTATTTAAGTACTAAAGATATTTTCACAGTATTTTTCCTGCTTTTAATTTCCATCCATGTGGCACACAACCTGCTTTTCAAGTTATTTCAGTGTCTTGTTTTCCAAAGAGGCTGTGTGTGAAATTATTGTTTAGTGTTCCTTTCAGTTCCTGTCTTATAATTGTATTTTTCAGGAAAGACTGTGTAGTGTTCATATGCAGATGATAATAAATTAAATAACGGCGGAATAAACTGCAGCTGATTTAACTTGAATTAGTACAAACTGACATTTTCATTATGCTATTATTCTTCCCATGTCCC????????????????????????????????????????????????????????????????????????????????????????????????????????????????????????????????????????????????????????????????????????????????????????????????????????????????????????????????????????????????????????????????????????????????????????????????????????????????????????????????????????????????????????????????????????????????????????????????????????????????????????????????????????????????????????????????????????????????????????????????????????????????????????????????????????????????????????????????????????
		</sequence>
		<sequence>
			<taxon idref="Uma_notata"/>
			??????????????????????TTATCATTATGCCAGAGATGCTGATTGGTATTACTTTCGATAAATAAATTTTTTGTCAGCGATGATAATTTACTACACCTCTGATTGTTTCATGTATTTTGTTGTCAAGGCTTGCAATATTTCTCAACTGCAGTATCGAGGAATGGTAGTTCGAATCATGTATAATTGATGTAGCGAAGAGTTGTAATTTGGTTTCTCATATCAAAACCAGAAAAATATTATCGCAATATCTTCATGTT????????????????????????????????TGGGTCGCTATTCTTAAGAGGTAATAAGTAATTAAGTGGCCTCAGGCCTAGAGTACTTTTCAAAGACGTTCTATCACGGTAAGAGTTATATAAC-CTTAGAAAGATAAGCTTGTCC-TATAACAGA-AAATGTATACAAACGTACGTTTTTTATTTTCTTGATGAGACTACTTGGTAATGCTTTTGAGCGTAGGTAATCCAGAATTTTCATACTTCCGTTCAGTCCGACTTCTTTCCCATCTTTAGGTTTGAGTTTTAAGATATTCAACATAGCTTTGCAGTGCCAGTGAATAGTCATACACAGTCACCTGGAAAACAGTTAGAAATTATTACTTCAGCAGTTTCAACAGCAATGCAAACATATTTTGTTTTGCTCACAATAAAGCAAAAAACGAGTATGTTTATCATCAGTTTCACAATGGAAATTATTGTCCTCTCATCATCCAGAAGACATGTGATTTGGTGTGCTTATTACAGTTCAGACAAGGAAAAATGGTAGCTATTTAAGTACTAAAGATATTTTCACAGTATTTTTCCTGCTTTTAATTTCCATCCATGTGGCACACAACCTGCTTTTCAAGTTATTTCAGTGTCTTGTTTTCCAAAGAGGCTGTGTGTGAAATTATTGTTTAGTGTTCCTTTCAGTTCCTGTCTTATAATTGTATTTTTCAGGAAAGACTGTGTAGTGTTCATATGCAGATGATAATAAATTAAATAACGGCGGAATAAACTGCAGCTGATTTAACTTGAATTAGTACAAACTGACATTTTCATTATGCTATTATTCTTCCCATGTCCC?????????????????????TCTTCAATGACACTAATCTCCTGTCTTATTAAGAAACTCCTTTTATTGTCAATATCTATTCTACCTTTAATCGGCGCTATACAAGTCTCTCCCACATTATTAAATTACTATTATTCTCAATTGCTAAACTCGGGGGGTTGGTTGATAGCGCTGCGATACTTCTTACGGATCGACGTAATAAGCGATTACTATGAACAATGTAAAAAATGAATGAATAGCTATTCTCATCTTCAAA????????????????????????????????????????????????????GACAGACAAAAACTTATATGGACCGCTTTTTTGCTATTACCAAACTTTTATAGGCAAAAGAATATACAAGTCTGTAGAACAGTTTTATTGGAGCCCTTGCCGGGTTCGGCTTTAAGAATTTTTTTATGTTAACTTTTCTATTTTCGAAGCTACATTCGTGTACAGGGCCTTGATGACCAATGAGATAGAGCTTACTATACGCTAATTTT???????????????????????????????????
		</sequence>
	</alignment>
	
	

	<!-- The sequence alignment (each sequence refers to a taxon above).         -->
	<!-- ntax=13 nchar=2680                                                      -->
	<alignment id="alignment4" dataType="nucleotide">
		<sequence>
			<taxon idref="Chamaeleo_calyptratus"/>
			TGAGTACGACTCGTCGGCATAAAAAACAGAAGTATGATACCACCTCAGTGAGTAATGGCAAACGAAAGAGACCCAGGAAGAAGATACAAAACATGTGCCCCTGAAGTATGGGCACTCATGAAGCGAGTCTCAGAGTCACGTGGATCCACGCAAACA??????????????????????????????????????????????????????????????????ACTAAAGCGATCGGTAATTAAACACGGATAAAGTACGGGAAGGGCAAGAAAGGAGAGGGGAAAAAGGCCCGATAGAGCCACCACTATCAGCCAGAGCTGCCCCTCAGGTAGATGGGACATCCAATGGAAACCGGTTGTGAGACTGAGAGTGGGAAGCCGAGCAGAAAGTT??????????????????????????????????????GTCTGGACGAGAGCATTCCAACCCAAGTGGCCAGAAAATGGGGCACAGCAGATGGCAAAGGGCGAATGCGACAATGCTAGGCAGAGAGAGAGTGGGCGAAGTATGACTTAAGTGCATGGCGAAATAACGAGGCCGACAAAGATGGGGGCTAGGAAATTTAATTGCCGCCCCCTCCTTTACCTGAGTCCACGATTTCGTACGTTCACCGTGGGCTGTATCGAATTCTCACCCCCTCGCTCTCAGTAGCCCG??????AACAGCGCCGAAGACCCTAATCGGTCTGCTCTTCGTCCTTGTACGGCATAGAACCTGGCTGACGCCACGCAGAAGACAACAGGCAAAACACGGAAGGAGGCCTAGATATAAGATAATCAGCGGGACGGACACGTTAGACGTACTACCCACCCAGCCTGATATCTGCAACGGTGACCCTCTCGAACCTACGCTGGCTACACGGAAGAACGCCGT?TAAATTGAACTGGGAGGCGAGAGAGTCGAATCAGAGGACACGCAGTTGGAATACCGGAGGTTCGAAGAGTTAAAAACGGGTGGAATTCCGGGTTAAGCTGGGGAAGAGAAGGACATGCGTTAAAGCTTTGT-------CTCCATATTACCC???????????????????????????????????????????????????????TCAGATGGCAAGGAGCTGTCGAGGATGAACAATCCGAAAACCAACACCGGGAGGGAATGCTGAATGGCACTCAACTCTCCGTTAACCCCTTAGGCAAGTTGAAGACAAAACGACGCCCGCACGGTTGTGAGAGTGAAAAAGAGAAGAGGAGAGGGATAAGGTACTTTGAATAGCACGTAGTAGAGGACTATTT???????????????????????????????????????????????????????????GACATTGCAACTTGTGATTAGGATTGTTCAGGGAGGAACGCGTAAGATGCTGTCGAGTGATGAATGGAGCAGGCGGCGGACGAAGGCTATTGCCAATGAGGCCGGTAAATAGACATAACGGGTTGACAATCCTAAGAGGGCAGCC-ATGGTTGGAAGGATTGGCTTGGCCTTACAACCGCTACGCACTGCGACTGGACAGCAGTC-TAGCGTCAGGTCTTAGTAATACCAGGGTTCGAGCGCAACGCCCGAATAAGGAGTCGCACGGAAGCGCTGCGGTATTCAATAAGAGATTCGATGGTACGGGGAGAGAATATATGAAACAAGCGGGACGACGATAAG????????????????????????????????????????????????????????????????????????????????????????????????????????????????????????????????????????????????????????????????????????????????????????????????????????????????????????????????????????????????????????????????????????????????????????????????????????????????????????????????????????????????????????????????????????????????????????????????????????????????????????????????????????????????????????????????????????????????????????????????????????????????????????????CTCGCCAGGATCCCGTCCTGTACCTAAGTAAAGGGAAGGCTGACCTGGGTCGGAAGAATCTGGGTGTATAGAGGGACGGCAACGTGGTTAGCTAGGAAGTTGGAGGGAGACGTGCGGCGAGGCTTTAAAAATGGCAARAGAATGGAACATGCTTACTTCACGGGTGCGACAGACACCGGGAGGAAAATCACGAGGACAATATATAGAGTGGACGCGGGGCGGTGTATATACTGAACCGGTCATACCTAAAACGGACGCTGGTATACTCGAGGGTCGAGAGGTGACTAGAGCTAGGTCTGAGAGGGTTAATCTGAGGGTAACGGTAGGAAATCTACG?????????????????????????????????????????????????????????????????????????????????????????????????????????????????????????????????????????
		</sequence>
		<sequence>
			<taxon idref="Leiolepis_belliana"/>
			TGAGTACGACTCGTCGGCGTAAAAAACAGAAGTATGACACCACCTCAGTGAGTAATGGCAAACGAAAGAGACCCAGGAAGAAGATCCAAAACATGTGCCTCTGAAGTATGGGCACTCATGAAGCGAGTCTCAGACTCACGTGGATCTACGCAAACAGGA???????????????????????????????????????????????????????????????ACTAGAGCGATCGGTAATCAAACACGGATAAAGTACAGGAAGAGCAAGAAAGGAGAGTGGAAAAATGTCCGATAGAGTCACCACTATCAGCCAGAACTGCCCTTCAGGTAGATGGGACATCCAATGGAAACCGGTTGTGAGACTGAGAGTGAGAAGCCGAGCGGAAAGCT??????????????????????????????????????GTCTGGACGAGAGCATTCCAACCCAAGGGGCCAGAAAATGGGGCAGAGCAGATGTCAAGGGGCGAATGCGACAATGCTTGGCAGAGAGAGAGTGGGCGAAGTATGACTTAAGTGCATGGCGAAATAACGAGGCCGAAAAAGAAGG-GGCTAGGACGTTTGATTGCCCCCCCCTCCTTTACCTGAGTCCACGATTTCGTGCGTTCACCGTGGGCTGTAACGAAGTCTCACCCCCTCGCTCTCAGTAGCCCGTACATCAACAGCGTCAAAGATCTTAATCGGGCTGCTCTTCGTCCTTGTACGGCATAGAACCCGGCTGACGCCACGCAGAAGACAACAGGCACAACACGGAAGGAGGCCTAGATCTATGATAATCAGCGGGACGGACACGTTAGACGTACTACCCACGCAGCCTGATATCTGCAACGGTGACCCTCTCGAACCTGCGCTGGCTACACGGAAGAACGCCGT?TAAATTGAACTGGAAGGTGAGTGAGTCGAATCGGAAAACACGCAGTCGGAATACCGGAGGCTCGAAAAGCTAAAAACGGGTGGAATTCCGGGTTAAGCTGGGGAAGAGAAGGACATGCGTTAAAGCTTTGT-------CAGCATATTACCC???????????????????????????????????????????????????????TCAGATGGCATGGAGCCGTCGATGATGAACAACCCGAAAACCAGCACCGGGAGGGAGAGCTTAGTGGCACTCAACTCTCCGTTAACCCCTTAGGCAAGTTGAAGCCAAAACGACTGCCGCACGGTTGTGAGAGTGAAAAAGGGAAGCGGAGAGGGATAAAGTACTTTGAATAACACGTAGTAGAGGACTATTT???????????????????????????????????????CGTGCAACTGCGGTCAATACGACATTGCAACTTGGGATTAGGATTGTTCAGGGGGGAACGCGTAAGATGCTGTCGAGTGATTAACGGAGCAGGCGGCGGACGAAGGCTATTGCCAATGAGGCCAGTAAATAGACATAACGGGTTGACAATCCTAAGAGGGTGGCCCATGGTTGGAAGGATTGGCTTGGCCTTACAACTGCTACGCACTGCGACTGGACAGCAATCCTAGCGATAGGTCTTAGTAATAACAGGGTTCGAGAAAAGCGCCCGAATAAGGAGTCGCACGGAAGCGCTGCGGTATTCAATAAGAGATTAGATGGTGCGGGGAGAGGATCAATGAAACAAGCGGGACGACGATCAG????????????????????????????????????AGACCGACTCGGACCGAAAAGGGGGTCGAGAGACGGGCGCCTCGCTGAGAGTAAAACAAAAGGTACACAGAGACCGACCACTCATGGGTAAGCTAAATCGCGCGGGGACGCCAAAGAAGATTCGCCGAGTAAGGCGGCGAACCAATTCATTAGACAATAATCAGGTTCAAGAAGTCCCTTATGGTGATTCGGAAAACTCACCTAAACAAGGGTGAAAACGAAGACGAAAAGAAAAGATAAACCAAAACGGGTCGGTGAGATTCGTGCACGGCGGAATACTTTAGTACATAAGAGATTCGTCTCTTCAGCGACGATTCAACAACGCATCCAGTCGGGATGATTCCTAACAGGGGAGGTGTAAAGGCCACCCCTCACAGCACCCAGCACCGAGTGGAGGGGGGATGTCATTCTGTAGAAGCACGGGCGGAACGAGTGCCCGGTTGACGAATCATACTCAATAAGAGAAGACATCCTCGCCAGGATCCCGTTCTGTACCTAAGTAAAAGGAAGGCTGACCTGGGTCGGAAGAATCTGGGTGTGCAGAGGGACGGCAACGTGGTTAGCTAGGAAGTTGGAGGGAGACGTGCGGCGAGGCTTTATAAATGGCAGGAGAATGGAACATGCTTACTTCACGGGTGCGACAGACACCGGGAGGAAAAGCACGAGGACAATATGTAGAGTGGACGCGGGGCGGTGTATATACTGAACCGGTCATACCTAAAACGGATGCTGGTCTACTCGAGGGCCGAGAGGTGACTAGAGCTAGGTCTGAGAGGGTTAATCTGAGCGTAATAGTAGGAAATCTACGACCAAAAATACGCAAAGATGAACAAAGAGGGGTGTAATGGACGGCAGCAGCTCAAACGTCATTCAAGTCGCGTCTATCTCCTGGTCTAATCTATGGAAAATTCAACGCGCGAAGAGGTAGGTGAGGAGTGAACTCCT
		</sequence>
		<sequence>
			<taxon idref="Basiliscus_basiliscus"/>
			TGAGTACGACTTGTCGGCGTAAAAAGCAGAAGTATGACACCACCTCAGTGAGTAATGGCAAACGAAAGACACCCAGGAAGAAGATCCAAAACATGTGCCTCTGAAGTATGGGCACTCATGAAGCGAGTCTCAGAGTCACGTGGGTCTACGATAACA??????????????????????????????????????????????????????????????????ACTAAAGCAATCGGTAATCAAACACGGATAAAGTACAGGTAAAGCAAAAAAA--GCGAGGAGAAATGTCCGATAGAGTTACCACTATCAGCTAGAACTGCCCTTCTGGTAGATGGAACATCCAATGGAAACCGGTTGTGAGACTGAGATTGAGAAGCCGAGCGGAAAGCT??????????????????????????????????????GCCTGGACGAGAGCATTCCAACCCAGGTGGCCGGAGAACGGGGCACAGCAGATGTCAAAGGGCGAATGCGACAATGCTAGGCAGAGAGAGAGTGGGCGAAGTATGGCTTAAGTGCATGGCGAAATAACGAGGCCGAAAAGGATGG-GGCTAAGACGTTTAATTGCCTCCCCCTCCTTTACCTGTGTCCACGATTTCGTGCGTTCACCGTAGGCTGTTACGAATTCTCACCCCCTCGCTCTCAGTAGCC????????AAAAGCACCAGAGCACGTGATCGGTTTGCTCTTCGACCTTGTACGGCATAGAACCCGGCTGACGCCACGCAGAAGACATCAGGCACAAAACGGAAAGAGGGCTAGATCTAAGCTAATCAGCGGGATGGACACGTTAGACGTACTACCCACCCAGCCTGATATCTGCAACGGTGACCCTCTCGAACCTACGCTGATTACACGGGAGAACGCCGT?TAAATTGCACTGGAAGGCGAGAGAGTCGAATCGAAAAACACGCAGTCCGAATACCGGAAGCTCGAAAAGCTAAAAATGGGTGGAAATCCGGGTTAAGCTGGGGAAGAGAAGGATATGCGATAAGGCTTTGT-------CAGCATATTACCC???????????????????????????????????????????????????????TCAGATGGCATGGAGCTGTCGATGATGAACAAACCGAACACCAGCACCGGGAGGGAGAGCGAAGTGGCACTCAACTCTCCGTTAACCCCTTAGGCAGGTCGAAGTCAAAACAACGACCGCACGGTTGTGAGAGTGGAAAAGAGAAGAGGAGAGGGATAAAATACTTTGAATAGCACGTAGTAGAGGACTATTT??????????????????????????????????????????????????????????????????????????????????????????????????????????????????????????????????????????????????????????????????????????????????????????????????????????????????????AGGATTTGCTCGGCCTTAAAACAGCTACGCACTGCGACTAGACAGCAATCCTAGCGGTAGGTCTTAGTAACAACAGGGTTCGAGAGAAGGGCCCGAATAAGGAGTTGCACGGAAGCGCTGCGTTGTTCAATAAGAGATTAGATGGTGCGGAAAGAGAATAAATAAAACAAGCGGGACTACGATGAG??????????????????????????????????????????????????????????????????????????????????????????????????????????????????????????????????????????????????????????????????????????????????????????????????????????????????????????????????????????????????????????????????????????????????????????????????????????????????????????????????????????????????????????????????????????????????????????????????????????????????????????????????????????????????????????????????????????????????????????????????????????????????????????????CGCCAGGATCTCGTCCTGTACCTAAGTAAAGGGAAGGCTGACCTGGGTCGGAAGAATCTGGGTGTGTAGAGGGACGGCAACGAGGTCAGCTAGGAAGTTGGAGGGAGACGTGCGGCGAGGCTTTACAAATGACGAGAAAATGGAACATGCTTACTTCACGGGTGCGACAGACACCGGGAGGAAGAGCACGAGGACAATATATAGAGTGGACGCGGGGCGGTGTATATACTGGACCGGTCACACCTAAAACGGATGATGGTATACTCGAGGGCCGAGAGGTGACTAGAGCTAGGTCTGAGAGGGTTAATCTGAGGGTAACGGTAGGAAATCTG???????????????????????????????????????????????????????????????????????????????????????????????????????????????????????????????????????????
		</sequence>
		<sequence>
			<taxon idref="Urosaurus_ornatus"/>
			??AGTACGACTTGTCGGCGTAAAAAGCAGAAGTATAACACCACCTCAGTGAGTAATGGCAAACGAAAAACACCCAGGAAGAAGATCCAAAACATGTGCCTCTGAAGTATTGGCACTCATGAAGCGAGTCTCAGAGTCACTTGGGTCTACGATAACAGGAACAAGCATCTTACAAGCATACAGATGGCGGCGGCAGGGTAGGAGAGCGATATTTGATCGTCCGACTAAAGCAATCGGTAATCAAACACGGATAAAGTACAAGAAAAACAAAAAAGGAGCGAGGAGAA--GTCCAATGGAGTTACCACTATCAGCTAGAACTGCCCTTGAGGTAGATGGAAGATCCAATGGAAACCGGTTGTGAGACTGAGATTGAGAAGCCGAGCGGAAAGCTCGACTTTGAATACGACGAAGTCGAGGACTATCTAATCA??????????????????????CCAGGTGGCCGGAAAACGGGGCACAGCAGATTTCAAGGGGCGAATGCGACAATGCTAGGCAGAGAGAGAGTGGGCGAAGTATGGCTTAAGGGCATGGCGAAATAACGAGGCCGAAAAAGATGG--GCTAAGACGTTTAATTGCCCCCCCTTCCTTTACCTGAGTCCACGATTTCGTGCGTTCACCGTAGGCTGTAACGAATTCTTACCCCCTCGCTC??????????????????????????????????TGATCGGTTTGCTCTTCGACCTTGTACGGCATAGAACCCGGCTGACGCCACGCAGAAGACATCAGGCACAAAACGGAAAGAGGCCTAGATATAAGCTAGTCAACGGGACGGACACGTTAGACGTACTACTCACCCAACATGATATCTGCAACGGTGACCTTCTCGAACCTACGCTGGTTACACGGGAGAACGCCGT???AATTGAACTGGAAGGTGAGAGAGTCGAATCGAAAAACACGCAGTCCGAATACCGGAAGATCGAAAAGCTAAAAACGGGTGGAAATCCGGGTTAAGCTGGGGAAGAGAAGGATATGCGTTAAAGCTTTGT---CCCCCAACATCTTACCCGGCCCCGCCCACTGGGCCCCCCCCTCAAATACGAGATAATATAAAATCACTCCCA?????????????????????????????????????????????????????????????????????????ACTCTCCGTTAACCCCTTAGGCGGGTCGAAGTCAAAACAACGACCGCACGGTTGTGAGAGTGGAAAAGAGAAGAGGAGAGGGACAAAGTACTTTGAATAGCACGTAGTAGAGGACTATTTAAACATGAGCAAGGCCGGTCTACAGAGTGTGAAAAAGAC??????????????????????????????????????????????????????????????????????????????????????????????????????????????????????????????????????????????????????????????GGTGGCCCATGGTTGGAAGGATTTGCTCGGCCATATAACTGCAACGCACTGCGACTAGACAAAAATCCTAGCGGTGGGTCTTAGTAATAACAGGGTTCGAGATAAGGGCCCGACTAAGGAGTTGCACGGAAGCGCTGCGTTGTTCAATAAGAGATTAGATGGTGCGGAGAGAGAATAAATGAAACAAGCGGGACGACGACGAGAGTGGGATCGAAGATTACTGAACCACTATGCTTACT???????????????????????????????????????????????????????????????????????????????????????????????????????????????????????????????????????????????????????????????????????????????????????????????????????????????????????????????????????????????????????????????????????????????????????????????????????????????????????????????????????????????????????????????????????????????????????????????????????????????????????????????????????????????????????????????????????????????????????????????????????????????????????AGGGAAGGCTGACCTGGGTCGGAAGAATCTGGGTGTGTAGAGGGACGGCAACATGGTTAGCTAGGAAGTTGGAGGGAGACGTGCGGCGAGGCTTTACAAATGACGATAAAATGGAACATGTTTACTTCACGGGTGCGACAAACACCGGGAGGAAGAGCACGAGGACAATATATAGAGTGGACGCGG????????????????????????????????????????????????????????????????????????????????????????????????????????????????????????????????????????????????????????????????????????????????????????????????????????????????????????????????????????????????????????????????
		</sequence>
		<sequence>
			<taxon idref="Phrynosoma_platyrhinos"/>
			TGAGTACGACTTGTCGGCATAATAAGCAGAAGTATGACACCACCTCAGTGAGTAATGGCAAACGAAAGACACCCAGGAAGAAGATCCAAAACATGTGCCTCTGAAGTATTGGCACTCATGAAGCGAGTCTCAGAGTCACGTGGGTCTACGATAACA??????????????????????????????????????????????????????????????????ACTAAAGCAATCGGTAATCAAACACGGATAAAGTACAGGAAAAACAAAAAAG--GCGAAGAGAA--GTCCGATGGAGTTACCACTATCAGCTAGAACTGCCCTTGAGGTAGATGGAACATCCAATGGAAACCGGTTGTGAGACTGAGATTGAGAAGCCGAGCGGAAAGCT??????????????????????????????????????GCCTGGACGAGAGCATTCCAACCCAGGTGGCCAGGAAACGGGGCACAGCAGATGTCAAGGGGCGAATGCGACAATGCTAGGCAGAGAGAGAGTGGGCGAAGTATGACTTAAGAGCATGGCGAAATAACGAGGCCGAAAAAGATGG-GGCTAAGACGTTTAATTGCCCCCCCCTCCTTTACCTGAGTCCATGATTTCGTGCGTTCACCGTAGGCTGTAACGAATTCTTACCCCCTCGCTCTCAGTAGCCCGTACATC?????????????AACGTGATCGGTTTGCTCTTCGACCTTGTACGGCATAGAACCCGGCTGACGCCACGCAGAAGACATCAGGCACAAAACGGAAAGAGGCCTAGATATAAGCTAGTCAGCGGGACGGACACGTTAGACGTACTACCCACCCAGGATGATATCTACAACGGTGACCTTCTCGAACTTACGCTGGTTACACGGGAGAACGCCGT?TAAATTGAACTGGAAGGTGAGAGAGTCGAATCGAAAAACACGCAGTCCGAATACCGGAAGATCGAAAAGCTAAAAACGGGTGGAAATCCGGGTTAAGCTGGGGAAGAGAAGGATATGCGTTAAAGCTTTGT-------CAGCAGATTACC????????????????????????????????????????????????????????TCAAATGGCATGGAGCTGTCGATGATGAACAAACCGAACACCAGCACCGGGATGAAGAGCGAAGTGGCACTCAACTCTCCGTTAACCCCTTAGGCGGGTCGAAGTCAAAACAACGACCGCACGGTTGTGAGAGTGGAAAAGAGAAGAGGAGAGGGACAAAGTACTTTGAATAGCACGTAGTAGAGGACTATTT???????????????????????????????????????CGTGCAACTGCGGTCAATACGACATTGCAACTTGTGATTAGGATTGTTCAGGGGGGAACGTGTAAGATGCTGTCGAGTGATTAACGCAGTAGGCGGCAGACGAAGGCTATATCCAATGAGGCCGGTAAATAGACATAATGGGTTGACAATCCTAAGATGGTGGCCCATGGTTGGAAGGATTTGCTCGGCCATATAACTGCTACGCACTGCGACTAGACAAAAATCCTAGCGGTAGGTCTTAGTAACAGCAGGGTTCAAGATAAGGGCCCCACTAAGGAGTTGCACGGAAGCGTTGCGTTGTTCAATAAGAGATTAGATGGTGCGGAGAGAGAAT-AATAAAACAAGCGGGACGACGACGAG??????????????????????????????????????????????????????????????????????????????????????????????????????????????????????????????????????????????????????????????????????????????????????????????????????????????????????????????????????????????????????????????????????????????????????????????????????????????????????????????????????????????????????????????????????????????????????????????????????????????????????????????????????????????????????????????????????????????????????????????????????????????????????????????CGCCAGGATCTCGTCCTGTACCTAAGTAAAGGGAAGGCTGACCTGGGTCGGAAGAATCTGGGTGTGTAGAGGGACGGCAACATGGTTAGCTAGGAAGTTGGAGGGAGACGTGCGGCGAGGCTTTACAAATGACGATAAAATGGAACATGCTTACTTCACGGGTGCGACAGACACCGGGAGGAAGAGCACGAGGACAATATATAGAGTGGACGCGGGGCGGTGTATATACTGGACCAGTCATACCTAAAACGGACGCTGGTATACTCGAGGGCCGAGAGGTGACTAGAGCTAGGTCTGAGAGGGTTAATCTGAGGGTAACGCTAGGAAATCTGCG?????????????????????????????????????????????????????????????????????????????????????????????????????????????????????????????????????????
		</sequence>
		<sequence>
			<taxon idref="Cophosaurus_texanus"/>
			???????????????GGCGTAAAAAGCAGAAGTATGACACCACCTCAGTGAGTAATGGCAAACGAAAGACACCCAGGAAGAAGATCCAAAACATGTGCCTCTGAAGTATTGGCACTCATGAAGCGAGTCTCAGAGTCACGTGG?????????????????????????????????????????????????????????????????????????????????????????????????????????????????????????????AAAAAGAAGCGAGGAGAA--GTCCGATGGAGTTACCACTATCAGCTAGAACTGCCCTTGAGGTAGATGGAACATCCAATGGAAACCGGTTGTGAGACTGAGATTGAGAAGCCGAGCGGAAAGCTCGACTTTGAATACGACGAAGTCGAGGACTATCTAATCA??????????????????????CCAGGTGGCCAGAAAACGGGGCACAGCAGATGTTAAGGGGCGAATGCGACAATGCTAGGCAGAGAGAGAGTGGGCGAAGTATGGCTTAAGGGCATGGCGAAATAACGAGGCCGAAAAAGATGG-GGCTAAGACGTTTAATTGCCCCCCCCTCCTTTACCTGAGTCCATGATTTCGTGCGTTCACCGTAGGCTGTAACGAATTCTTACCCCC????????????????????????????????????????TGATCGGTTTGCTCTTCGACCTTGTGCGGCATAGAACCCGGCTGACGCCACGCAGAAGACATCAGGCACAAAACGGAAAGAGGCCTAGATATAAGCTAGTCAGCGGGACGGACACGTTAGACGTACTACCCACCCAGGATGATATCTACAACGGTGACCTTCTCGAACTTACGCAGGTTACACGGGAGAACGC??????AATTGAACTGGAAGGTGAGAGAGTCGAATCGAAAAACACGCAGTCCGAATACCGGAAGATCGAAAAGCTAAAAACGGGTGGAAATCCGGGTTAAGCTGGGGAAGAGAAGGATATGCGTTAAAGCTTTGTCCCCCCCCACCATATTACCCGGCCCCGCCCACTGGGCCCCCCCCTCAAATACGAGATAATATAAAATTACTCCC??????????????????????????????????????????????????????????????????????????ACTCTCCGTTAACCCCTTAGGCGGGTCGAAGTCAAAACAACGACCGCACGGTTGTGAGAGTGGAAAAGAGAAGAGGAGAGGGACAAAGTACTTTGAATAGCACGTAGTAGAGGACTATTTAAACATGAGCAAGGCCGGTCTACAGAGTGTGAAAAAGAC??????????????????????????????????????????????????????????????????????????????????????????????????????????????????????????????????????????????????????????????GGTGGCCCATGGTTGGAAGGATTTGCTCGGCCATATAACTGCTACGCACTGCGACTGGACAAAAATCCTAGCGGTAGGTCTTAGTAACAACAGGGTTCAAGATAAGGACCCCACTAAGGAGTTGCACGGAAGCGCTGCGTTGTTCAATAAGAGATTAGATGATGCGGAGAGAGAAT-AATAAAACAAGCGGGACGACGACGAGAGTAGGATCGAAGATTACTGAACCACTATGCTTACT????????????????????????????????????????????????????????????????????????????????????????????????????????????????????????????????????????????????????????????????????????????????????????????????????????????????????????????????????????????????????????????????????????????????????????????????????????????????????????????????????????????????????????????????????????????????????????????????????????????????????????????????????????????????????????????????????????????????????????CCCGCAAGGATCTCGTCCTGTACCTAAGTAAAGGGAAGGCTGACCTGGGTCGGAAGAATCTGGGTGTGTAGAGGGATGGCAACATGGTTAGCTAGGAAGTTGGAGGGAGACGTGCGGCGAGGCTTTACAAATGACGAGAAAATGGAACATGCTTACTTCACGGGTGCGACAGACACCGGGAGGAAGAGCACGAGGACAATATATAGAGTGGACGCGGGGCGGTGTATATACTGGA??????????????????????????????????????????????????????????????????????????????????????????????????????????????????????????????????????????????????????????????????????????????????????????????????????????????????????????????????????????????
		</sequence>
		<sequence>
			<taxon idref="Callisaurus_draconoides"/>
			??AGTACGACTTGTCGGCGTAAAAAGCAGAAGTATGACACCACCTCAGTGAGTAATGGCAAACGAAAGACACCCAGGAAGAAGATCCAAAACATGTGCCTCTGAAGTATTGGCACTCATGAAGCGAGTCTCAGAGTCACGTGGGTCTACGATAGCAGGAACAAGCATCTTACAAGCATACAGATGGCGGCGGCAGGGTAGGAGAGCA????????????????????????????????????ACACGGATAAAGTACAGGAAAAACAAAAAAGGAGCAAGGAGAA--GTCCGATGGAGTTACCACTATCAGCTAGAACTGCCCTTGAGGTAGATGGAACATCCAATGGAAACCGGTTGTGAGACTGAGATTGAGAAGCCGAGCGGAAAGCTCGACTTTGAATACGACGAAGTCG?????????????????????????????????????CCAGGTGGTCAGAAAACGGGGCACAGCAGATGTCAAGGGGCGAATGCGACAATGCTAGGCAGAGAGAGAGTGGGCGAAGTATGGCTTAAGAGCATGGCGAAATAACGAGGCCGAAAAAGATGG-GGCTAAGACGTTTAATTGCCCCCCCCTCCTTTACCTGAGTCCATGATTTCGTGCGTTCACCGTAGGCTGTAACGAATTCTTACCCCCTCGCTC??????????????????????????????????TGATCGGTTTGCTCTTCGACCTTGTGCGGCATAGAACCCGGCTGACGCCACGCAGAAGACATCAGGCACAAAACGGAAAGAGGCCTAGATATAAGCTAGTCAGCGGGACGGACACGTTAGACGTACTACCCACCCAGGATGATATCTACAACGGTGACCTTCTCGAACTTACGCTGGTTACACGGGAGAACGCCGTC??AATTGAACTGGAAGGTGAGAGAGTCGAATCGAAAAACACGCAGTCCGAATACCGGAAGATCGAAAAGCTAAAAACGGGTGGAAATCCGGGTTAAGCTGGGGAAGAGAAGGATATGCGTTAAAGCTTTGT-CCCCCCCAGCATATTACCCGGCCCCGCCCACTGGGCCCCCCCCTCAAATACGAGATAATATAAAATCACTCCCA?????????????????????????????????????????????????????????????????????????ACTCTCCGTTAACCCCTTAGGCGGGTCGAAGTCAAAACAACGACCGCACGGTTGTGAGAGTGGAAAAGAGAAGAGGAGAGGGACAAAGTACTTTGAATAGCACGTAGTAGAGGACTATTTAAACATGAGCAAGGCCGGTCTACAGAGTGTGAAAAAGAC??????????????????????????????????????????????????????????????????????????????????????????????????????????????????????????????????????????????????????????????GGTGGCCCATGGTTGGAAGGATTTGCTCGGCCATATAACTGCTACGCACTGCGACTGGACAAAAATCCTAGCGGTAGGTCTTAGTAACAACAGGGTTCAAGATAAGGGCCCCACTAAGGAGTTGCACGGAAGCGCTGCGTTGTTCAATAAGAGACTAGATGATGCGGAGAGAGAAT-AATAAAACAAGCGGGACGACGACGAGAGTAGGATCGAAGATTACTGAACCACTATGCTTACT??????????????????????????????????????????????????????????????????????????????????????????????????????????????????????????????????????????????????????????????????????????????????????????????????????????????????????????????????????????????????????????????????????????????????????????????????????????????????????????????????????????????????????????????????????????????????????????????????????????????????????????????????????????????????????????????????????????????????????????????????????????????????????????GAAGGCTGACCTGGGTCGGAAGAATCTGGGTGTGTAGAGGGATGGCAACATGGTTAGCTAGGAAGTTGGAGGGAGACGTGCGGCGAGGCTTTACAAATGACGAGAAAATGGAACATGCTTACTTCACGGGTGCGACAGACACCGGGAGGAAGAGCACGAGGACAATATATAGAGTGGACGCGGGGCG????????????????????????????????????????????????????????????????????????????????????????????????????????????????????????????????????????????????????????????????????????????????????????????????????????????????????????????????????????????????????????????
		</sequence>
		<sequence>
			<taxon idref="Holbrookia_maculata"/>
			??AGTACGACTTGTCGGCGTAAAAAGCAGAAGTATGACACCACCTCAGTGAGTAATGGCAAACGAAAGACACCCAGGAAGAAGATCCAAAACATGTGCCTCTGAAGTATTGGCACTCATGAAGCGAGTCTCAGAGTCACGTGGGTCTACGATAACAGGAACAAGCATCTTACAAGCATACAGATGGCGGCGGCAGGGTAGGAGAGCA?????TGATCGTCCGACTAAAGCAATCGGTAATCAAACACGGATAAAGTACAAGAAAAACAAAAAAGAAGCGAGGAGAA--GTCCGATGGAGTTACCACTATCAGCTAGAACTGCCCTTGAGGTAGATGGAACATCCAATGGAAACCGGTTGTGAGACTGAGATTGAGAAGCCGAGCGGAAAGCTCGACTTTGAATACGACGAAGTCGAGGACTATCTAATCA????????????????????????AGGTGGTCAGAAAACGGGGCACAGCAGATGTCAAGGGGCGAATGCGACAATGCTAGGCAGAGAGAGAGTGGGCGAAGTATGGCTTAAGAGCATGGCGAAATAACGAGGCCGAAAAAGATGG-GGCTAAGACGTTTAATTGCCCCCCCCTCCTTTACCTGAGTCCA????????????????????????????????????????????????????????????????????????????????????TGATCGGTTTGCTCTTCGACCTTGTGCGGCATAGAACCCGGCTGACGCCACGCAGAAGACATCAGGCACAAAACGGAAAGAGGCCTAGATATAAGCTAGTCAGCGGGACGGACACGTTAGACGTACTACCCACCCAGGATGATATCTACAACGGTGACCTTCTCGAACTTATGCTGGATACACGGGAGAACGCCGTC??AATTGAACTGGAAGGTGAGAGAGTCGAATCGAAAAACACGCAGTCCGAATACCGGAAGCTCGAAAAGCTAAAAACGGGTGGAAATCCGGGTTAAGCTGGGGAAGAGAAGGATATGCGTTAAAGCTTTGTCCCCCCCCAACATATTACCCGGCCCCGCCCACTGGGCCCCCCCCTCAAATACGAGATAATATAAAATCACT?????????????????????????????????????????????????????????????????????????????ACTCTCCGTTAACCCCTTAGGCGGGTCGAAGTCAAAACAACGACCGCACGGTTGTGAGAGTGGAAAAGAGAAGAGGAGAGGGACAAAGTACTTTGAATAGCACGTAGTAGAGGACTATTTAAACATGAGCAAGGCCGGTCTACAGAGTGTGAAAAAGAC????????????????????????????????????????????????????????????????????????????????????????????????????????????????????????????????????????????????????????????????TGGCCCATGGTTGGAAGGATTTGCTCGGCCATATAACTGCTACGGACTGCGACTGGACAAAAATCCTAGCGGTAGGTCTTAGTAACAACAGGGTTCAAGATAAGGGCCCCACTAAGGAGTTGCACGGAAGCGCTGCGTTGTTCAATAAGAGATTAGATGATGCGGAGAGAGAAT-AATAAAACAAGCGGGACGACGACGAGAGTAGGATCGAAGATTACTGAACCACTATGCTTACT????????????????????????????????????????????????????????????????????????????????????????????????????????????????????????????????????????????????????????????????????????????????????????????????????????????????????????????????????????????????????????????????????????????????????????????????????????????????????????????????????????????????????????????????????????????????????????????????????????????????????????????????????????????????????????????????????????????????????????CCCGCAAGGATCTCGTCCTGTACCTAAGTAAAGGGAAGGCTGACCTGGGTCGGAAGAATCTGGGTGTGTAGAGGGATGGCAACATGGTTAGCTAGGAAGTTGGAGGGAGACGTGCGGCGAGGCTTTACAAATGACGAGAAAATGGAACATGCTTACTTCACGGGTGCGACAGACACCGGGAGGAAGAGCACGAGGACAATATATAGAGTGGATGCGGGGCGGTGTATATACTGGA??????????????????????????????????????????????????????????????????????????????????????????????????????????????????????????????????????????????????????????????????????????????????????????????????????????????????????????????????????????????
		</sequence>
		<sequence>
			<taxon idref="Uma_exsul"/>
			????????????????????????????????????????????????????????????????????????????????????????????????????????????????????????????????????????????????????????????????????????????????????????????????????????????????????????????????????????????????????????????????????????????????????????????????????????????????????????????????????????????????????????????????????????????????????????????????????????????????????????????????????????????????????????????????????????????????????????????????????????????????????????????????????????????????????????????????????????????????????????????????????????????????????????????????????????????????????????????????????????????????????????????????????????????????????????????????????????????????????????????????????????????????????????????????????????????????????????????????????????????????????????????????????????????????????????????????????????????????????????????????????????????????????????????????????????????????????????????????????????????????????????????????????????????????????????????????????????????????????????????????????????????????????????????????????????????????????????????????????????????????????????????????????????????????????????????????????????????????????????????????????????????????????????????????????????????????????????????????????????????????????????????????????????????????????????????????????????????????????????????????????????????????????????????????????????????????????????????????????????????????????????????????????????????????????????????????????????????????????????????????????????????????????????????????????????????????????????????????????????????????????????????????????????????????????????????????????????????????????????????????????????????????????????????????????????????????????????????????????????????????????????????????????????????????????????????????????????????????????????????????????????????????????????????????????????????????????????????????????????????????????????????????????????????????????????????????????????????????????????????????????????????????????????????????????????????????????????????????????????????????????????????????????????????????????????????????????????????????????????????????????????????????????????????????????????????????????????????????????????????????????????????????????????????????????????????????????????????????????????????????????????????????????????????????????????????????????????????????????????????????????????????????????????????????????????????????????????????????????????????????????????????????????????????????????????????????????????????????????????????????????????????????????????????????????????????????????????????????????????????????????????????????????????
		</sequence>
		<sequence>
			<taxon idref="Uma_paraphygas"/>
			????????????????????????????????????????????????????????????????????????????????????????????????????????????????????????????????????????????????????????????????????????????????????????????????????????????????????????????????????????????????????????????????????????????????????????????????????????????????????????????????????????????????????????????????????????????????????????????????????????????????????????????????????????????????????????????????????????????????????????????????????????????????????????????????????????????????????????????????????????????????????????????????????????????????????????????????????????????????????????????????????????????????????????????????????????????????????????????????????????????????????????????????????????????????????????????????????????????????????????????????????????????????????????????????????????????????????????????????????????????????????????????????????????????????????????????????????????????????????????????????????????????????????????????????????????????????????????????????????????????????????????????????????????????????????????????????????????????????????????????????????????????????????????????????????????????????????????????????????????????????????????????????????????????????????????????????????????????????????????????????????????????????????????????????????????????????????????????????????????????????????????????????????????????????????????????????????????????????????????????????????????????????????????????????????????????????????????????????????????????????????????????????????????????????????????????????????????????????????????????????????????????????????????????????????????????????????????????????????????????????????????????????????????????????????????????????????????????????????????????????????????????????????????????????????????????????????????????????????????????????????????????????????????????????????????????????????????????????????????????????????????????????????????????????????????????????????????????????????????????????????????????????????????????????????????????????????????????????????????????????????????????????????????????????????????????????????????????????????????????????????????????????????????????????????????????????????????????????????????????????????????????????????????????????????????????????????????????????????????????????????????????????????????????????????????????????????????????????????????????????????????????????????????????????????????????????????????????????????????????????????????????????????????????????????????????????????????????????????????????????????????????????????????????????????????????????????????????????????????????????????????????????????????????????????????
		</sequence>
		<sequence>
			<taxon idref="Uma_scoparia"/>
			??????CGACTTGTCGGCGTAAAAAGCAGAAGTATGACACCACCTCAGTGAGTAATGGCAAACGAAAGACACCCAGGAAGAAGATCCAAAACATATGCCTCTGAAGTATTGGCACTCATGAAGCGAGTCTCAGAGTCACGTGGGTCTACGATAATAGGA???????????????????????????????????????????????????????????????ACTAAAGCAATCGGTAATCAAACACGGATAAAGTACAGGAAAAACAAAAAAG--GCGAGGAGAA--GTCCGACGGAGTTACCACTATCAGCTAGAACTGCCCTTGAGGTAGATGGAACATCCAATGGAAACCGGTTGTGAGACTGAGATTGAGAAGCCGAGCGGAAAGCT??????????????????????????????????????GCCTGGACGAGAGCATTCCAACCCAGGTGGCCAGAAAACGGGGCACAGCAGATGTCAAGGGGCGAATGCGACAATGCTAGGCAGAGAGAGAGTGGGYGAAGTATGGCTTAAGGGCATGGCGAAATAACGAGGCCGAAAAAGATGG-GGCTAAGACGTTTGATTGCCCCCCCCTCCTTTACCTGAGTCCATGATTTCGTGCGTTCACCGTAGGCTGTAACGAATTCTTACCCCCTCGCTCTCAGTAGCCC???????AAAAGCACCAGAGAACGTGATCGGTTTGCTCTTCGACCTTGTACGGCATAGAACCCGGCTGACGCCACGCAGAAGACATCAGGCACAAAACGGAAAGAGGCCTAGATATAAGCTAGTCAACGGGACGGACACGTTAGACGTACTACTCACCCAGGATGATATCTACAACG????????????????????????????????????????????TAAATTGAACTGGAAGGTGAGAGAGTCGAATCGAAAACCACGCAGTCCGAATACGGGAAGATCGAAAAGCTAAAAACGGGTGGAAATCCGGGTTAAGCTGGGGAAGAGAAGGATATGCGTTAAAGCTTTGT-------CAGCATATTACCC???????????????????????????????????????????????????????TCAGATGGCATGGAGCTGTCGATGATGAACAAACCGAACACCAGCACCGGGATGAAGAGCGAAGTGGCACTCAACTCTCCGTTAACCCCTTAGGCGGGTCGAAGTCAAAACAACGACCGCACGGTTGTGAGAGTGGAAAAGAGAAGAGGAGAGGGACAAAGTACTTTGAATAGCACGTAGTAGAGGACTATTT??????????????????????????????????????????????????????????????ATTGCAACATGTGATTAGGATTGTTCAGGGAGGAACGTGTAAGATGCTGTCGAGTGATTAACGCAGCAGGCGGCAGACGAAGGCTATATCCAATGAGGTCGGTAAATAGACATAACGGGTTGACAATCCTAAGATGGTGGCCCATGGTTGGAAGGATTTGCTCGGCCATATAACTGCTACGCACTGCGACTGGACAAAAATCCTAGCGGTAGGTCTTAGTAACAACAGGGTTCAAGATAAGGGCCCCACTAAGGAGTTGCACGGAAGCGCTGCGTTGTTCAATAAGAGATTAGATGGTGCGGAGAGAGAAT-AATAAAACAAGCG??????????????????????????????????????????????????????????????????????AAGGATGAGAGAGAGAGTCATAACTGAGAGTAAGACAAGAACTTAACAGGGACCGACCCCTCTTGGTTAAGCTAAACCGCGCGGGGACGCCAAAGAAGATTCGCCGAGTAAGGAGGAGAACCAATTCCTTAGGCAATAATCTGATTCAAACAGTCCCTCATGGTGGTTCGGAAAAAGCACCAAAATAAGTAGGAAAACAAACACGACAATGAAAGATAAACCAAAACGGGTCGGTGATATTCATGCACGGCGGAATACTTTAGTACATCAAAGATTCGTCTCTTCAGCGACGATTCAACAACCGATTGAGTCGGGTTGATTCCCTACAAGGGAGGTGTAAAGGCCACC????????????????????????????????????????????????????????????????????????????????????????????????????????????????????????????????????????????????????????????????????????????????????????????????????????????????????????????????????????????????????????????????????????????????????????????????????????????????????????????????????????????????????????????????????????????????????????????????????????????????????????????????????????????????????????????????????????????????????????????????????????????????????????????????????????????????????????????????????????????????????????????????
		</sequence>
		<sequence>
			<taxon idref="Uma_inornata"/>
			???????????????????????????????????????????????????????????????????????????????????????????????????????????????????????????????????????????????????????????????????????????????????????????????????????????????????????????????????????????????????????????????????????????????????????????????????????????????????????????????????????????????????????????????????????????????????????????????????????????????????????????????????????????????????????????????????????????????????????????????????????????????????????????????????????????????????????????????????????????????????????????????????????????????????????????????????????????????????????????????????????????????????????????????????????????????????????????????????????????????????????????????????????????????????????????????????????????????????????????????????????????????????????????????????????????????????????????????????????????????????????????????????????????????????????????????????????????????????????????????????????????????????????????????????????????????????????????????????????????????????????????????????????????????????????????????????????????????????????????????????????????????????????????????????????????????????????????????????????????????????????????????????????????????????????????????????????????????????????????????????????????????????????????????????????????????????????????????????????????????????????????????????????????????????????????????????????????????????????????????????????????????????????????????????????????????????????????????????????????????????????????????????????????????????????????????????????????????????????????????????????????????????????????????????????????????????????????????????????????????????????????????????????????????????????????????????????????????????????????????????????????????????CTGAGAGTAAGACAAGAAGTTAACAGGGACCGACCCCTCTTGGTTAAGCTAAACCGCGCGGGGACGCCAAAGAAGATTCGCCGAGTAAGGAGGAGAACCAATTCCTTAGGCAATAATCTGATTCAAACGGTCCCTCATGGTGGTTCGGAAAAAGCACCAAAATAAGTAGGAAAACAAACACGACAATGAAAGATAAACCAAAACGGGTCGGTGATATTCA?????????????????????????????????????????????????????????????????????????????????????????????????????????????????????????????????????????????????????????????????????????????????????????????????????????????????????????????????????????????????????????????????????????????????????????????????????????????????????????????????????????????????????????????????????????????????????????????????????????????????????????????????????????????????????????????????????????????????????????????????????????????????????????????????????????????????????????????????????????????????????????????????????????????????????????????????????????????????????????????????????????????????????????????????????????
		</sequence>
		<sequence>
			<taxon idref="Uma_notata"/>
			??AGTACGACTTGTCGGCGTAAAAAGCAGAAGTATGACACCACCTCAGTGAGTAATGGCAAACGAAAGACACCCAGGAAGAAGATCCAAAACATATGCCTCTGAAGTATTGGCACTCATGAAGCGAGTCTCAGAGTCACGTGGGTCTACGATAATAGGAACAAGCATCTTACAAGCATACAGATGGCGGCGGCAGGGTAGGAGAG??ATATTTGATCGTCCGACTAAAGCAATCGGTAATCAAACACGGATAAAGTACAGGAAAAACAAAAAAGGAGCGAGGAGAA--GTCCGACGGAGTTACCACTATCAGCTAGAACTGCCCTTGAGGTAGATGGAACATCCAATGGAAACCGGTTGTGAGACTGAGATTGAGAAGCCGAGCGGAAAGCTCGACTTTGAATACG??????????????????????????????????????????????????????????????????????????????TCAAGGGGCGAATGCGACAATGCTAGGCAGAGAGAGAGTGGGCGAAGTATGGCTTAAGGGCATGGCGAAATAACGAGGCCGAAAAAGATGG-GGCTAAGACGTTTGATTGCCCCCCCCTCCTTTACCTGAGTCCATGATTTCGTGCGTTCACCGTAGGCTGTAACGAATTCTTACCC??????????????????????????????????????????TGATCGGTTTGCTCTTCGACCTTGTACGGCATAGAACCCGGCTGACGCCACGCAGAAGACATCAGGCACAAAACGGAAAGAGGCCTAGATATAAGCTAGTCAACGGGACGGACACGTTAGACGTACTACTCACCCAGGATGATATCTACAACGGTGACCTTCTCGAACTTA???????????????????????????????????????AAGGTGAGAGAGTCGAATCGAAAACCACGCAGTCCGAATACGGGAAGATCGAAAAGCTAAAAACGGGTGGAAATCCGGGTTAAGCTGGGGAAGAGAAGGATATGCGTTAAAGCTTTGT---CCCCCAGCATATTACCCGGCCCC??????????????????????????????????????????????????????????????????????????????????????????????????????????????????????????ACTCTCCGTTAACCCCTTAGGCGGGTCGAAGTCAAAACAACGACCGCACGGTTGTGAGAGTGGAAAAGAGAAGAGGAGAGGGACAAAGTACTTTGAATAGCACGTAGTAGAGGACTATTTAAACATGAGCAAGGCCGGTCTACAGAGTGTGAAAAAGAC?????????????????????????????????????????????????????????????????????????????????????????????????????????????????????????????????????????????????????????????????GGCCCATGGTTGGAAGGATTTGCTCGGCCATATAACTGCTACGCACTGCGACTGGACAAAAATCCTAGCGGTAGGTCTTAGTAACAACAGGGTTCAAGATAAGGGCCCCACTAAGGAGTTGCACGGAAGCGCTGCGTTGTTCAATAAGAGATTAGATGGTGCGGAGAGAGAAT-AATAAAACAAGCGGGACGACGACGAGAGTGGGATCGAAGATTACTGAACCACTATGCTTACT????????????????????????????????????????????CTGAGAGTAAGACAAGAAGTTAACAGGGACCGACCCCTCTTGGTTAAGCTAAACCGCGCGGGGACGCCAAAGAAGATTCGCCGAGTAAGGAGGAGAACCAATTCCTTAGGCAATAATCTGATTCAAACGGTCCCTCATGGTGGTTCGGAAAAAGCACCAAAATAAGTAGGAAAACAAACACGACAATGAAAGATAAACCAAAACGGGTCGGTGATATTCA?????????????????????????????????????????????????????????????????????????????????????????????????????????????????????????????????????????????????????????????????????????????????????????????????????????????????????????????????????????????????????????????????????????????????????????????????????????????????????????????????????????????????????????????????????????????????????????????????????????????????????????????????????????????????????????????????????????????????????????????????????????????????????????????????????????????????????????????????????????????????????????????????????????????????????????????????????????????????????????????????????????????????????????????????????????
		</sequence>
	</alignment>
	
	

	<!-- The sequence alignment (each sequence refers to a taxon above).         -->
	<!-- ntax=13 nchar=1020                                                      -->
	<alignment id="alignment5" dataType="nucleotide">
		<sequence>
			<taxon idref="Chamaeleo_calyptratus"/>
			CAATCTAGCTTCACGAATGATTCGGGAAATTTTGAAGTTAAAACCGCAAGCTTTCAAACGTTAAAAAAATAATTAGTGTATAATAGTAAAAATTAAATCGTAATGATATCAATTCATAACTAACATTACGG-------CTTAACCGTTCAA??????????????????????????????????????????????????????????????????????????????????????????????????????????????????????????????????????????????????????????????????????????????????????????????????????????????????????????????????????????????????????????????????????????????????????????????????????????????????????????????????????????????????????????????????????????????????????????????????????????????????????????????TGTTCACTGGTCAATCCCTATAGGTATACCTTCACTCCCGAGGCATAATAACTAATAGGTTGAAAATGATTCATACAGGATGATAGCTGATATATCATACAAGAGTTTGATAATGTATACAAAAGCTTTAGCGTACGGCGAATGTGTATATCCCAGGCAATCTTTATTAGAAAGATCGCTAGCTGTCTTAACAGCTGAAAAATTACACATTCT?????????????????????????????????????????ACTTTATAGACGCAAGCGTACGTAAAGCAATCATCAGAACGATAATATCGCGGTTATACCTGTTTTGTTTACCACTTAACCTTTTACTCAATATGCTAAATGATAATACTAATATGATCGAGTTGCCATAGAACACATATCAGTAATTAAAGTACCCTACATCTTACATGTACTCAGATCGG???????????????????
		</sequence>
		<sequence>
			<taxon idref="Leiolepis_belliana"/>
			CAATCTAGATTCACGAATGATTCGAGAAATTCTGAAGATAAAACCGCAAGATTTCAAGTGTTAAAAAAATAATTACTGTATAATAGTAAAAATTAAATCGTAATGATATCAATTCATAACTAACATTACGG-------CTTAACCGCTAAA??????????????????????????????????????????????????????????????????????????????????????????????????????????????????????????????????????????????????????????????????????????????????????????????????????????????????????????????????????????????????????????????????????????????????????????????????????????????????????????????????????????????????????????????????????????????????????????????????????????????????????????????TGTTGACTGGTCCATCCCTCTAGGTATACCTTCACTCCCGAGGCATAATAACTAATAGGTTGAAAATGATTCATACAAGATGATAGCTGATAGATCATACAAGAGTTTGATAATGTATACAAAAGCTTTAGCGTACGGCGAATGTGTATATCACAGGCAGTCTTTATTAGAAAGATCGCTAGCTGTCTTAACAGCCGAAAAATTACACATTCT?????????????????????????????????????????ACTTTACAGACGCAAGCGTACGTAAAG--ATCATCTGTACCATAATCTCGCGGTTATACCTGTTTTGTTTACCACTTAACCTTTTACTCAATATGCTAAATGATAATACTAATATGATCGAATTGCCATAGAACACATATCAATAATTAACGTACCCTACATCTTACATG-----AGATCGG???????????????????
		</sequence>
		<sequence>
			<taxon idref="Basiliscus_basiliscus"/>
			CAATCTAGATTTACGAATGATTCGAGAAATTCTGAAGTTAAAACAGCAAGATTTCAAGTGTTAAAAAAATAATTACTGTATAATAGTAAAAATTAAATCCTAATGATATCAATTCATAACTAACATTACGG-------CTTAACCGTTAAA??????????????????????????????????????????????????????????????????????????????????????????????????????????????????????????????????????????????????????????????????????????????????????????????????????????????????????????????????????????????????????????????????????????????????????????????????????????????????????????????????????????????????????????????????????????????????????????????????????????????????????????????TGTTCACTGATATCCCCCTATAGGTCTACCTTCACTCCCGAGGCATAATAACTAATAGGTTGAAAATGATTCATACAACATGATAGCTAATAAATCATACGAGAGTTTGATAATGTATACAAAAGCTTTAGCGTACGACGAATGTGTATAACACAGGCAATCTTTATTAGAAAGATCGCTAGCTGTCTTAACAGCCGAAAAATTACACATTCT?????????????????????????????????????????ACTTTACAGGCGCAAGCGTACGTAAAG--ATCATTCGTACCATAATCTCGCGGTTATACCTGTTTTGTTTACCACTTAACCTTTTACTCAATATGCTGAATGATAATACTAATATGATCGGGTTGCCATAGAACACATATCAATAATTAAAGTACCCTACATCTTACATG-----AGA???????????????????????
		</sequence>
		<sequence>
			<taxon idref="Urosaurus_ornatus"/>
			??ATCTAGATTTACGAATGATTCGAGAAATTCTGAAGTTAAAACAGCAACATTTCAAGTGTTAAAAAAATAATTACTGTATAATAGTAAAAATTAAATCGTAATGATATCAATTCATAACTAACATTACGG---AAAACTTAACCGTTAAATAAAATAAAAAACTTAAAAAAAATGAATAGTATAGTTCAGACTGGTCTACCAAAC???????????????????????????????????????????????????????????????????????????????????????????????????????????????????????????????????????????????????????????????????????????????????????????????????????????????????????????????????????????????????????????????????????????????????????????????????????????????????????????????????????????????????????????????????????????????????????CCTATAGGTCTACCTTCACTCCCGAGGCATAATAACTAATAGGTTGAAAATGATTCATACAACATGATAGCTGATAAATCATACAAGAGTTTGATAATGTATACAAAAGCTTTAGCGTACGACGAATGTGTATATCACCGGCAATCTTTATTAGAAAGATCGCTAGCTGTCTTAACAGCCGAAAAATTACACATTCT?TGAACCTATATAAACGCATATGGTTTATTGACTGCTTTTTACTTTACAGCCGCAAGCGTATGTAAAGCAATCATCCGTACCATAATCTCGCGGTTATACCTGTTTTGTTTACCACTTAACCTTTTACTCAATATGCTAAATGATAATACTAATATGATCGGGTTGCCATAGAACACATATCAATAATTAAAGTACCCTACATCTTACATGTACTGAGATCGGCAGCTAAGGGCCAACCCAA
		</sequence>
		<sequence>
			<taxon idref="Phrynosoma_platyrhinos"/>
			CAATCTAGATTTACGAATGATTCGAGAAATTCTGAAGTTAAAACAGCAAAATTTCAAGTGTTAAAAAAATAATTACTGTATAATAGTAAAAATTAAATCGTAATGATATCAATTCATAACTAACATTACGG-------CTTAACCGTTAA????????????????????????????????????????????????????????????????????????????????????????????????????????????????????????????????????????????????????????????????????????????????????????????????????????????????????????????????????????????????????????????????????????????????????????????????????????????????????????????????????????????????????????????????????????????????????????????????????????????????????????????????????????????CACCCTATAGGTCTACCTTCACTCCCGAGGCATAATAACTAATAGGTTGAAAATGATTCATACAACATGATAGCTGATAAATCATACAACAGTTTGATAATGTATACAAAAGCTTTAGCCTACGACGAATGTGTATATCATCAGCAATCTTTACTAGAAAGATCGCTAGCTGTCTTAACAGCCGAAAAATTACACATTCT?????????????????????????????????????????ACTTTACAGCCGCAAGCGTATGTAAAG--ATCATCCGTACCATAATCTCGCGGTTATACCTGTTTTGTTTACCACTTAACCTTTTACTCAATATGCTAAATGATAATACTAATATGATCGGGTTGCCATAGAACACATATCAATAATTAAAGTACCCTACATCTTACA?????????????????????????????????
		</sequence>
		<sequence>
			<taxon idref="Cophosaurus_texanus"/>
			??ATCTAGATTTACGAATGATTCGAGAAATTCTGAAGTTAAAACAGCAAAATTTCAAGTATTAAAAAAATAATTACTGTATAATAGTAAAAATTAAATCGTAATGATATCAATTCATAACTAACATTACGGAAAAAAACTTAACCGTTAAATAAAATAAAAAACTTAAAAAAAATGAATAGTATAGTTCAGACTGGTCTACCAAA????????????????????????????????????????????????????????????????????????????????????????????????????????????????????????????????????????????????????????????????????????????????????????????????????????????????????????????????????????????????????????????????????????????????????????????????????????????????????????????????????????????????????????????????????????????????????????CCTATAGGTCTACCTTCACTCCCGAGGCATAATAACTAATAGGTTGAAAATGATTCATACAACATGATAGCTGATAAATCATACAAGGGTTTGATAATGTATACAAAAGCTTTAGCGTACGACGAATGTGTATATCACCAGCAATCTTTACTAGAAAGATCGCTAGCTGTCTTAACAGCCGAAAAATTACACAT????TGAACCTATATAAACGCATATGGTTTATTGACTGCTTTTTACTTTACAGCCGCAAGCGTATGTAAAGCAATCATCCGTACCATAATCTCGCGGTTATACCTGTTTTGTTTACCACTTAACCTTTTACTCAATATGCTAAATGATAATACTAATATGATCGGGTTGCCATAGAACACATATCAATAATTAAAGTACCCTACATCTTACATGTACTGAGATCGGCAGCTAAGGGCCAACCCAA
		</sequence>
		<sequence>
			<taxon idref="Callisaurus_draconoides"/>
			??ATCTAGATTTACGAATGATTCGAGAAATTCTGAAGTTAAAACAGCAAAATTTCAAGTGTTAAAAAAATAATTACTGTATAATAGTAAAAATTAAATCGTAATGATATCAATTCATAACTAACATTACGG-AAAAAACTTAACCGTTAAATAAAATAAAAAACTTAAAAAAAATGAATAGTATAGTTCAGACTGGTCTACCAAAC???????????????????????????????????????????????????????????????????????????????????????????????????????????????????????????????????????????????????????????????????????????????????????????????????????????????????????????????????????????????????????????????????????????????????????????????????????????????????????????????????????????????????????????????????????????????????????CCTATAGGTCTACCTTCACTCCCGAGGCATAATAACTAATAGGTTAAAAATGATTCATACAACATGATAGCTGATAAATCATACAAGGGTTTGATAATGTATACAAAAGCTTTAGCGTACGACGAATGTGTATATCACCAGCAATCTTTACTAGAAAGATCGCTAGCTGTCTTAACAGCCGAAAAATTACACATTCTATGAACCTATATAAACGCATATGGTTTATTGACTGCTTTTTACTTTACAGCCGCAAGCGTATGTAAAGCAATCATCCGTACCATAATCTCGCGGTTATACCTGTTTTGTTTACCACTTAACCTTTTACTCAATATGCTAAATGATAATACTAATATGATCGGGTTGCCATAGAACACATATCAATAATTAAAGTACCCTACATCTTACATGTACTGAGATCGGCAGCTAAGGGCCAACCCA?
		</sequence>
		<sequence>
			<taxon idref="Holbrookia_maculata"/>
			??ATCTAGATTTACGAATGATTCGAGAAATTCTGAAGTTAAAACAGCAAAATTTCAAGTGTTAAAAAAATAATTAGTGTATAATAGTAAAAATTAAATCGTAATGATATCAATTCATAACTAACATTACGGAAAAAAACTTAACCGTTAAATAAAATAAAAAACTTAAAAAAAATGAATAGTATAGTTCAGACTGGTCTACC???????????????????????????????????????????????????????????????????????????????????????????????????????????????????????????????????????????????????????????????????????????????????????????????????????????????????????????????????????????????????????????????????????????????????????????????????????????????????????????????????????????????????????????????????????????????????????????CCTATAGGTCTACCTTCACTCCCGAGGCATAATAACTAATAGGTTGAAAATGATTCATACAACATGATAGCTGATAAATCATACAAGGGTTTGATAATGTATACAAAAGCTTTAGCGTACGACGAATGTGTATATCACCAGCAATCTTTACTAGAAAGATCGCTAGCTGTCTTAACAGCCGAAAAATTACACATTCTATGAACCTATATAAACGCATATGGTTTATTGACTGCTTTTTACTTTACAGCCGCAAGCGTATGTAAAGCAATCATCCGTACCATAATCTCGCGGTTATACCTGTTTTGTTTACCACTTAACCTTTTACTCAATATGCTAAATGATAATACTAATATGATCGGGTTGCCATAGAACGCATATCAATAATTAAAGTACCCTACATCTTACATGTACTCAGATCGGCAGCTAAGG??????????
		</sequence>
		<sequence>
			<taxon idref="Uma_exsul"/>
			????????????????????????????????????????????????????????????????????????????????????????????????????????????????????????????????????????????????????????????????????????????????????????????????????????????????????????????????????????????????????????????????????????????????????????????????????????????????????????????????????????????????????????????????????????????????????????????????????????????????????????????????????????????????????????????????????????????????????????????????????????????????????????????????????????????????????????????????????????????????????????????????????????????????????????????????????????????????????????????????????????????????????????????????????????????????????????????????????????????????????????????????????????????????????????????????????????????????????????????????????????????????????????????????????????????????????????????????????????????????????????????????????????????????????????????????????????????????????????????????????????????????????????????????????????????????????????????
		</sequence>
		<sequence>
			<taxon idref="Uma_paraphygas"/>
			????????????????????????????????????????????????????????????????????????????????????????????????????????????????????????????????????????????????????????????????????????????????????????????????????????????????????????????????????????????????????????????????????????????????????????????????????????????????????????????????????????????????????????????????????????????????????????????????????????????????????????????????????????????????????????????????????????????????????????????????????????????????????????????????????????????????????????????????????????????????????????????????????????????????????????????????????????????????????????????????????????????????????????????????????????????????????????????????????????????????????????????????????????????????????????????????????????????????????????????????????????????????????????????????????????????????????????????????????????????????????????????????????????????????????????????????????????????????????????????????????????????????????????????????????????????????????????????
		</sequence>
		<sequence>
			<taxon idref="Uma_scoparia"/>
			CAATCTAGATTAACGAATGATTCGAGAAATTCTGAAGTTAAAACAGCAAAATTTCAAGTGTTAAAAAAATAATTACTGTATAATAGTAAAAATTAAATCGTAATGATATCAATTCATAACTAACATTACGG-------CTTAACCGTTAAA???????????????????????????????????????????????????????ATTATCAGGAATGTAACACTGTGATCAGTGATAGTGTATACATTAACAGGAATATGCACAAATGCAATTTAAACAACTACAGAACCCAATGTATATTTCACTAGGTTCCAAAAAGGTGAAAAATAAAAAGGCCTATTGTCATGAGTCTACTAAATAGAATCTACTACTGCATCTCTCCTCAATAAGTAACAACAACATGTGTGTAGCAGAGCTGGTACATGGAAGCCCACACAACCAATACACCAATGTTTCTATGATAACCCAGTGATGAACAATTAAATGAAAATAGTTTCATCCTAGCTTTTTCTAGACGAATTCTGAAATTATTCAGATATCTTCAGCCACTATTATAGGCAAGATGTTCACTGATGTCACCCTATAGGTCTACCTTCACTCCCGAGGCATAATAACTAATAGGTTGAAAATGATTCATACAACATGATAGCTGATAAATCATACAAGAGTTTGATAATGTATACAAAAGCTTTAGCGTACGACGAATGTGTATATCACCAGCAATCTTTACTAG????????????????????????????????????????????????????????????????????????????????????ACTTTACAGCCGCAAGCGTATGTAAAG--ATCATCCATACCATAATCTCGCGGTTATACCTGTTTTGTTTACCACTTAACCTTTTACTCAATATGCTAAATGATAATACTAATATGATCGGGTTGCCATAGAACACATATCAATAATTAAAGTACCCTACATCTTACA-----TCAGATC?????????????????????
		</sequence>
		<sequence>
			<taxon idref="Uma_inornata"/>
			??????????????????????????????????????????????????????????????????????????????????????????????????????????????????????????????????????????????????????????????????????????????????????????????????????????????ATTATCAGGAATGTAACACTGTGATCAGTGATAGTGTATACATTAACAGGAATATGCACAAATGCAATTTAAACAACTACAGAACCCAATGTATATTTCACTAGGTTCCAAAAAGGTGAAAAATAAAAAGGCCTATTGTCATGAGTCTACTAAATAGAATCTACTACTGCATCTCTCCTCAATAAGTAACAACAACATGTGTGTAGCAGAGCTGGTACATGGAAGCCCACAGAACCAATACACCAATGTTTCTATGATAACCCAGTGATGAACAATTAAATGAAAATAGTTTCATCCTAGCTTTTTCTAGACGAATTCTGAAATTATTCAGATATCTTCAGCCACTTTTATAGGCAAGA???????????????????????????????????????????????????????????????????????????????????????????????????????????????????????????????????????????????????????????????????????????????????????????????????????????????????????????????????????????????????????????????????????????????????????????????????????????????????????????????????????????????????????????????????????????????????????????????????????????????????????????????????????????????????????????????????????
		</sequence>
		<sequence>
			<taxon idref="Uma_notata"/>
			????????????ACGAATGATTCGAGAAATTCTGAAGTTAAAACAGCAAAATTTCAAGTGTTAAAAAAATAATTACTGTATAATAGTAAAAATTAAATCGTAATGATATCAATTCATAACTAACATTACGG---AAAACTTAACCGTTAAATAAAA??????????????????????????????????????????????????ATTATCAGGAATGTAACACTGTGATCAGTGATAGTGTATACATTAACAGGAATATGCACAAATGCAATTTAAACAACTACAGAACCCAATGTRTATTTCACTAGGTTCCAAAAAGGTGAAAAATAAAAAGGCCTATTGTCATGAGTCTACTAAATAGAATCTACTACTGCATCTCTCCTCAATAAGTAACAACAACATGTGTGTAGCAGAGCTGGTACATGGAAGCCCACACAACCAATACACCAATGTTTCTATGATAACCCAGTGATGAACAATTAAATGAAAATAGTTTCATCCTAGCTTTTTCTAGACGAATTCTGAAATTATTCAGATATCTTCAGCCACTATTATAGGCAAGA????????????????CCTATAGGTCTACCTTCACTCCCGAGGCATAATAACTAATAGGTTGAAAATGATTCATACAACATGATAGCTGATAAATCATACAAGAGTTTGATAATGTATACAAAAGCTTTAGCGTACGACGAATGTGTATATCACCAGCAATCTTTACTAGAAAGATCGCTAGCTGTCT??????????????????????????TGAACCTATATAAACGCATATGGTTTATTGACTGCTTTTTACTTTACAGCCGCAAGCGTATGTAAAGCAATCATCCATACCATAATCTCGCGGTTATACCTGTTTTGTTTACCACTTAACCTTTTACTCAATATGCTAAATGATAATACTAATATGATCGGGTTGCCATAGAACACATATCAATAATTAAAGTACCCTACATCTTACATGTACTCAGATCGGCAGCTAAGGGCCAACCCAA
		</sequence>
	</alignment>
	
	

	<!-- The sequence alignment (each sequence refers to a taxon above).         -->
	<!-- ntax=13 nchar=1829                                                      -->
	<alignment id="alignment6" dataType="nucleotide">
		<sequence>
			<taxon idref="Chamaeleo_calyptratus"/>
			???????????????CGTCCGTAGCAGCGAATTGTAATTATCTGATAATGGGATCACTTGCTGGAGACTAGTGTCCCCAAATCCGTTAGTAGGGGAGACCTTCGTCGTCTTTGATARCTTGGTCTTTTGGGCAATGGAGTCGCGCCTAACCGTCTACGGCACATAATCTAATGATGGAACAGCTT?????????????????????????????????????????????????????????????????????????????????????????????????????????????????????????????????????????????????????????????????????????????????????????????????????????????????????????????????????????????????????????????????????????????????????????????????????????????????????????????????????????????????????????????????????????????????????????????????????????????????????????????????????????????????????????????????????????????????????????????????????????????????????????????GCGTCCAATAGCTGATCTATGGAACGATGCTCATGCTTTGTACAATGTTCCTACATAGATCCTATGTTCGGCGAACAAAGGATGCGTCTGACTCTGGTGGCCTAGACCTAATTTTTACTGAATACTCATGYCTTTATTATAGTTAATGCTTAGTCATGCTGGTTAACTGGCACCGCTTAAAAGCGATTAGGTCGTACCAGCACCTATTATTAATCTAAACTATAATTCTTATTCAATGGCTGCGTTCCACGTTTATGAATGAGGATTCGGTTTAATCAGAGTTTGTTTGTTCAATTGTTTTCTATGTTGACGTATTAGCAATGAAAAAAGAGGATA??????????????????????????????????????????????????????????????????????????????????????????????????????????????????????????????????????????ATACTTGACTTNTCGTGGCTGGTCTGATTTNCGATCCTCAGAGTACTGATTAATAATTTGTCGTCATTGACTCGATACTCTATAGTTGATAATTATATTTATCTATTCAATAAGATTGGAATGACCATACC-------GGTGCTCTAGGAA???????????????????????????????????????????????????????GAAGCACCGTCTTTTATCGTTTTTAATCATTTTACGAAGTATCTACACCGGCTAGGATTGAAGTCACAACTAGGGAACCAGGTCACCTATAGTATTGGAACGTTTTTAGAAGTCTTTCACAAGAGTTGCCTTTCCAGATCCATCGTGTCGAAATGTTCCTTCTTTCTGAACTCCCGTGACGGCAATTTATGATACAGCCTAAAGTGGTGCACC?????????????????????????????????????????TCAATCTTGACTAATGTTTCATCACTTAATTTGACCCGCATAGGCTTGTGTCGTATACTAGTGAGTCTGTCATCATTAATCTCTAGTTCGGTTTCTGTGACCAGAGTATCTAGTTGGTAACGCCTCTTTATGCAAACGGGCGTTAAATTTAGCTATCTATACCTGTGTGTTGTACATAACCA???????????????????
		</sequence>
		<sequence>
			<taxon idref="Leiolepis_belliana"/>
			???????????????CACCCGTGGTAGAGACTTTTAATTATCTGATAATGGGATCTTTTGCAAGAAATTAATGTCCCCGAGTCGATTAGTAAAGGAGACCCATACCGTCTTAGACAAGTTGGTCTCTTGGGCAGTGGGATTACGCCTGATAGTTTACAGCACATCATCTAACGATGGAACAGCTC??????????????????????????????????????AGGATAGATTACTTGTCCTAAAGACCGCACTGGGAAGTTAGAAGTTAACTAGCACAGGATATTTTGCAGGTATTGACTGCCTCCTATATGTTTTGATCATTGAATTTAGGTTAGGGAGCATGATCTCAGCGTTCAACTCACTTTTTTCTCGTGTAGACCTCATAGTTAGACCGGGTCTAGTTTTTCTCCTGAGAGGGTGTAAGCAGAGTGTATTAAAGTGGTAAAGCCGTGGAGTTTCGACCCTCGCTAACTTGCTAGACTCACTACCGTTTAAAACGCACCACCCTACCAAGACTCACTCTTTTTATGGTTGACCGCCCCCGTGGTACATCGGGTTGGACCCTTTCCAGAACAGCTACATATTAAAACGTAGCGAAAACCAAACACGAATTTGAAAGATGATGCAAGCAACGATATGCAATCGGATCGAGGCGCTCAATCGACACCTTGCTCACTAGCGTGAAAAAAGATGAGTCCATTGGTTGACCTATGGAACGATGCTCACGCTTTGTACAATGTCCCTACATAGATATCATATTCGGCGAATTAAGGATGCGTCTGACTCTGGAAGCTTAGATCTGGTCTTAACTGAATACTCGAGAATTTTTTCTAGTTAATGCTTAGTCATGCYGTTTGACCGACATCGCATAAAAGCGATTAGATTGTGCCAGCATTTATAATTAATCTAAGCAATACTTTTTTTTCAATAGCTGCGCTCTAAGTTTACGATTGAGAATCCTGTTTAATCAGGGTTCGTTTGTTTAATTATTTTCTATGTCGACGTATTAGCACTTACAAAAGAGGATTCACCGGGGCGGTGGGGTATTTAGCGCGGTGAGTTAAAGTGGAGACCAACGCTTTGGGAAGGTACCCGATAGAATATTCTTGTTAAGGTAATTCATGCGTCTCTTACTTTTAATAAATACTTTGTTGATATGCACCGTTATACTTGGCTTATGATAGCTAGCTCGATTTGAGACCCCCAGAGTACTAATCGATTACTGCTTGTCATTACCCAGAGACTCCACTATTGATAACTATATTTGTTTACTCATCAATATTGGTATGACCGTGCC-------CGTGCCCTAGGGA???????????????????????????????????????????????????????GAGGGACGGTCTTTCTTCGTTTATAGTCGCTCTACAAATTATTTACGCCGGGTGAGATTAAAATCACGACTAGGGAACCAGGTCACCTACGGCATTAGAACGTTTATAGAAGTCTTTCACAAGGGTTGCTCTTCCAGATCCATTGTGTCGTATTGTTCCTTCTTTTTGAGCTCCTGTGGCGGCAGTTTATGACATAGTCTAAAGTCATGGACC?????????????????????????????????????????TTGATCCTGATTAGTGTTTCATTACTT--CTTGGCCAGTATAGGATTGTGCCGTATATTACTGAGTCTGTCATCAGTAATCTCTGATCCGGTTTCTGGAGTCGGAACATCTYGCTGGTAACGCTCATTCATATCAACGAGCGTTAACTTCACCTACCTGTATCTGCACAC-----ATAACCA???????????????????
		</sequence>
		<sequence>
			<taxon idref="Basiliscus_basiliscus"/>
			???????????????CATCCGTAGTAAAGAATTTTAATTATCTGACGACGGGATCATTTACATGAAC--AATATCTATGAGTCGATTAGAAAACGAGACCCCTGTCGTCTCAGACAAGTTGGTCTTCTGGGCAGTGGGGTTACGCCTGGTTGTCTACAGAACATATTCTAATGATGGAGCAGCTC???????????????????????????????????????????????????????????????????????????????????????????????????????????????????????????????????????????????????????????????????????????????????????????????????????????????????????????????????????????????????????????????????????????????????????????????????????????????????????????????????????????????????????????????????????????????????????????????????????????????????????????????????????????????????????????????????????????????????????????????????????????????????????????????CTCCATTAGCCGATCTATGGAACGATCCTTAAACTTTGTACAATGTTTCATCATAGATATTTTGTTCGGTGAACCAACGATGCGTCTCGYTCTGGTAGCTTAGATTTGATCTCATCTAAATACTCACGCCTCTTCTACAGTTAATGCTAAGTTATGCTGGTTAACTGACACCGTTTGAAAGCGACTAGATTGTACGAGCACATACTATTAGTCTAAGCTATACTTCCCGGTTAACGGCAGCGCTTCCAGTTGACAAGCGGGACCCTTGTTTAGTCAGGGTTAGTTTGTGTGATCGCTCTCTATATCGATGTGTTACCACCTAAAAGAGAGGAT???????????????????????????????????????????????????????????????????????????????????????????????????????????????????????????????????????????ATACTTGGCTTGCCGTAGCTAGCTTGGATTGAGGTCCTCAAGGTTCCGATTAGTTATCGCTTGTCATTAACCCGATATTCTATAATTGATACTCATATTTGTCTACTCATTACGCCTGGCATGTCGGCATC-------TGAGCCCTAGGGA???????????????????????????????????????????????????????GAGTTGTCTTCCTTCATTATCTATAATCACCCTACGAAATATCTACGCCGGCTGGGATCGGAGTCACAACTAGGGAGCTGTGTCATTTATAGGATTAAAGGGTTTTCAGGTGTCTTTGACAAAAATTGCCCATCTAGATCCATTGTTTCGGATTGCTCCTTCTTTTTGAACTCTTGAGACATCACTTTGCGAATTAGCTTAAAGTCGTGGATC?????????????????????????????????????????TCAATCTTGTACTGTGTCTTGTCTCTT--CTTGCTCAGTACAAGATTATTTCGTATATTAGTGAGTTTGCCATCAGTAATTCCTAATTCGATTTTTACAACCAGAATTACTGGTTGGAAACGCTCTTTAATGCAAACGAGAGTTGGCTCCAGACGCCTGAGTGTGCATAC-----ATA???????????????????????
		</sequence>
		<sequence>
			<taxon idref="Urosaurus_ornatus"/>
			GCCTTTAATTTTCTCCATCCGTAGTAAAACATTTTAATTAACTGACGAGGGGATCATTTACAGGAACTAGATATCTAT--GTCGACTTGAAAAGGAGGCCCCCGCCGTCTCAGAAAAGTTGGTCTTCAGGGCAATAGAGTTATGCCAGATTGTCTACAGAACATATTCTGACGATGGGGCAACTCTGGATTTAAGTAAAGTCATTCTTATTGCGCCACAACAG??????????????????????????????????????????????????????????????????????????????????????????????????????????????????????????????????????????????????????????????????????????????????????????????????????????????????????????????????????????????????????????????????????????????????????????????????????????????????????????????????????????????????????????????????????????????????????????????????????????????????????????????????????????????????????????????????????????????????????????????????????????????????????CAAACTTTGTACAAGGTTCCAATATAGATATTATGTTCGGTGAACCAACGATGCGTCCCACTTTGGTAGCTTAGATTTGATTTTATCTGAATACCCACGCCTCTTATACAGTTAACGCTAGATCAAGCTGGCTGACCGGCACCGTTTGAGAGCGACTAGATTGTACCGACATCTACTCTTAGATTAA?????????????????????????????????????????????????????????????????????????????????????????????????????????????????????????????????????????????????????????????????????????????????????????????????????????????????????????????????????????????????????????????????TACCTAGCTTGCCGTAATTAGCCTGGATTGAGGTCCCCAAAGTGCCGATTAGTTACTGTTTGTCATTAGCCCGATATTCTATAATTGATACTTGCCTCTGTCTACTTATTACGCTTAGCATGTCGACATC---GGGGCGTCCCACAGGGAAGGGAGCTGGAATGGAATGTAAGATGAGACGGCTGGCACGTTCCCGCGTTAGAGA????????????????TTATCCATACTCACCCTACGAAATATCTACGCCGGCTGGGATCGGGGTCACAACTAGGGAACTAGGTCATTCATAGGACGAGAAGGTTTTTAGGTGTCTTTGACAAAAATTGACCATCTAGAAGCATTGTGCCGGATTAGTCCTTCTTTTTGAGGTCTTACGGCACTACTTTGTGAAAGAGCCTAAAGTCGCGGATC?TCCTCTCTGGTTATTTTACCGTAATTTCTATTGTAATAAGTCAATCTTGCATTGTGTCTTTTTTCTTAACTTGGTCAGTACAAGATTATTCCGTATATTAGTGAGTCCGGCATCAGTAATCCCTGATTAGATTTTTACGACCAGAATAACTAGTTGGAAACGCTCTTCAATGTAATTGAGAGTTGATTCCAGATGCCTGAATCTGCATGTTGTGCATATTCACATTGGGTTGATAGTTAGG
		</sequence>
		<sequence>
			<taxon idref="Phrynosoma_platyrhinos"/>
			???????????????CATCCGTAGTAAAAAATTTTAATTAACTGACGAAGGGAGCATTTACAGGAAC--GATATCTAT--GTCGACTTGATAAGGAGGCCCCCGCCGTCTCAGACAAGTTGGTCTTCAGGGCAATCGGGTTACGCCGGATTGTCTACAGAACATATTCTAACGATGGAGCAGTTC???????????????????????????????????????????????????????????????????????????????????????????????????????????????????????????????????????????????????????????????????????????????????????????????????????????????????????????????????????????????????????????????????????????????????????????????????????????????????????????????????????????????????????????????????????????????????????????????????????????????????????????????????????????????????????????????????????????????????????????????????????????????????????????????CTACATTAGCCGTTCCATGGAACGATCCTCAAACTTTGTACAAGGTTCCAATATAGATATTATGTTCGGTGAACCAACGATGCGTTTCAGTCTGGTAACTTAGATTTGATTTCATCTGAATACTCACGCCTCTTATACAGTTAACGCTAGATCATGCTGGTTGACCGACACCATTTGAAAGCGACTAGATTGTACCAACATCTACTCTTGGATTAAGTTACACTTCTCCGTTAACGACCGTGTTCCCTATTAACAAGCGAGACCCCTGTTTAGTCAGGGTTAGTTTGTTTGATCGCTTTCTATATCGACGTGTTAGCATTTAAAAGAGAGGATT??????????????????????????????????????????????????????????????????????????????????????????????????????????????????????????????????????????ATACCTAGCTTGCCGTAGTTAGGCTGGATTGAGGTCCTCAAGGTGCCGATTAGTTACTGCTTGTCATTAGCCTGATATTCTATAATTGATACTTGTATTTGTCTACTTATTACGCTTGGCATGTCGGCATC-------CGTGCCACAGGA?????????????????????????????????????????????????????????????????????TTATTATCTATATTTACCCTACGAAATACCTAAGCCAGCTGGGATCGAAATCACAATTAGGGAACTGGGTCATTCATAGGACTAGAAGGTTTTCAGGTGTCTTTGACAAAAATTGCCTATCTAGATCCATTGTGTCGGTTTAATCCTTCTTTTTGAGATCTTGCGACACCACTTTGTATACTAGCCTAAAGTTATGGATC?????????????????????????????????????????TCAATCTTGTACTGTGTCTTCTCTCTT--CTTGGTCAGTATAAGATTATTCCGTATATTAGTGAGTCTGACGTTAGTAATCCCTGGTTGGATTTTTGCGACCAGAATAACTAGTTGGATACGCTCTTCAATGTAAGTGAGAGTTGGTTCTAGATGCCTGAATCTGCAT?????????????????????????????????
		</sequence>
		<sequence>
			<taxon idref="Cophosaurus_texanus"/>
			????????????????????????????????????????????????????????????CAGGAACTTGATATCTAT--GTCAACTTGATAAGGAGGCCCCCGCCGTCTCAGACATGTTGGTCTTCAGGGCATTCAGGTTACGCCGAATTGTCTACAGAACATATTCTAACGATGGAGCAGTTCTGGATTTAAGTAAAATCATTCTAATTGCGCCGCAACAG???????????????????????????????????????????????????????????????????????????????????????????????????????????????????????????????????????????????????????????????????????????????????????????????????????????????????????????????????????????????????????????????????????????????????????????????????????????????????????????????????????????????????????????????????????????????????????????????????????????????????????????????????????????????????????????????????????????????????????GTCTACATTAGCTGTCCTATGGAACGATCCTCAAACTTTCTATAATGTTCCAATATAGATATTATGTTCGGTGAACCAACGATGCGTTTCAATCTGGTAACTTAGATTTGATTTCATCTGAATACTCACGCCTCTTATACAGTTAACGCTAAATCATGCTGGTTAACCGACACCGTTTGAAAGCGATTAGATTGTACCAACATCTACTCTTAGAGTAAAATACACTTCTTTGTCA????????????????????????????????????????????????????????????????????????????????????????????????????????????????????????????????????????????????????????????????????????????????????????????????????????????????????????????????????????????????TACCTAGCTCGCCGTAGTTAGGCTGGATTGAGGTCCTCAAGGAGCCGATTAGTTACCGCTTGTCATCAGCCCGATATTCTATAATTGATTCTTGTATTTGTCTACTTATTACGCTTGGCATGCCGACATTGGGGGGACGTGCCATAGGGAAGGGAGCTGAAATGGTGTGTGAGGTGAGGCGGTTGGCACGTTCCCGTGTTAGAG?????????????????TTATCTATACTCATCTTACGAAATACCTACGCCGGCTGGGATCGGAGTCATAACTAGGGAACTGGGTCATTCGTAGGACTAGAAGGTCTTCAGGTGTTTTTGACAAAAATTGCCTATCTGGATCCATTGTGTCGGTTTAATCCTTCTTTTTGAGGTCTTGGGACACCACTTTGTGAACTAGCCTAGAGTTGTGG????TCCTCTCTGGTTATTTTACCGTAATTTCTATTGTAATAAGTCAATCTTGTACTGCGTCTTCTCCCTTAACTTGGTCAGTAAAAGATTATTCCGTATATTAGTCAGTCTGGCATTAGTAATCCCTGATTGGATTTTTATGACCAAAATAGCTAGTTGGTTACGCTCTTCAATGTAAGTGAGAGTTGGTTCTAGATACCTGAATCTGCATGTTGTGCATATCCACGTTGGGTTGTTAGTTAGG
		</sequence>
		<sequence>
			<taxon idref="Callisaurus_draconoides"/>
			????????????????????????????????????ATTAACTGACAAGGTGATCATTTACAGGAATTTGATATCTAT--GTCAACTTGATAAGGAGGCCCCCGCCGTCTCAGACATGTTGGTCTTCAGGGCAATCAGGTTACGCCGGATTGTCTACAGAACATATTCTAACGATGGAGCAGTTCTGGATTTAAGTAAAATCATTCT?????????????????????????????????????????????????????????????????????????????????????????????????????????????????????????????????????????????????????????????????????????????????????????????????????????????????????????????????????????????????????????????????????????????????????????????????????????????????????????????????????????????????????????????????????????????????????????????????????????????????????????????????????????????????????????????????????????????????????????????????????????????????????????????????????????ACTTTCTGTAATGTTCCAATATAGATATTATGTTCGGTGAACCAACGATGCGTTTCACTCTGGTAACTTAGATTTGATTTCAACTGAATACTCACGCCTCTTATACAGTTAACGCTAAATCATGCTGGTTAACCGACACCGTTTGAAAGCGACTAGATTGTACCAACATCTACTCTTAGAGTAAACTA?????????????????????????????????????????????????????????????????????????????????????????????????????????????????????????????????????????????????????????????????????????????????????????????????????????????????????????????????????????????????????????????TATCTAGCTTGCCGTAGTTAGGCTGGATTGAGGTCCTCAAGGAGCCGATTAGTTACCGCTTGTCATTAGCCCGATATTCTATAATTGATACTTGTATTTGTCTACTTATTACGCTTGGCATGTCGACATT-GGGGGACGTGCCATAGGGAAGGGAGCTGAAGTGGTGTGTAAGGTGAGGCGGTTGGCACGTTCCCGCGTTAGAGA????????????????TTATCTATACTCATCTTACGAAATATCTACGCCGGCTGGGATCGGAGTCATAACTAGGGAACTGGGTCATCCGTAGGACTAGAAGGTTTTCAGGTGTTTTTGACAAAAATTGCCTATCTAGATCCATTGTGTCGGTTTAATCCTTCTTTTTGAAGTCTTGCGACACTACTTTGTGAACTAGCCTAAAGTTGTGGATCATCCTCTCTGGTTATTTTACCGTAATTTCTATTGTAATAAGTCAATCTTGTACTGCGTCTTCTCTCTTAACTTGGTCAGTACAAGATTATTCCGTATATTAGTGAGTCTGACATTAGTAATCCCTGATTGGATTTTTATGACCAAAATAGCTAGTTGGATACGCTCTTCAATGTAAATGAGAGTTGGTTCTAGATACCTGAATCTGCATGTTGTGCATATCCACGTCGGGTTGTTAGTTAG?
		</sequence>
		<sequence>
			<taxon idref="Holbrookia_maculata"/>
			?????TAATTTTCTCCATCCGTAGTAAAAAATTTTAATTAATTGACGAGGGGATCATTTGCAGGAACTTGATATCTAT--GTCAACTTGATAAGGAGGCCCCCGCCATCTCAGACATGTTGGTCTTCAGGGCAATCAGGTTACGCCGGATTGTCTACAGAACATATTTTAACGATGGAGCAGTTCTGGATTTAAGTAAAATCATTCTTATTGCGCCGCAACAG???????????????????????????????????????????????????????????????????????????????????????????????????????????????????????????????????????????????????????????????????????????????????????????????????????????????????????????????????????????????????????????????????????????????????????????????????????????????????????????????????????????????????????????????????????????????????????????????????????????????????????????????????????????????????????????????????????????????????????GACTACATTAGCTGTCCTATGGAACGATCCTCGAACTTTCTATAATGTTCCAATATAGATATTATGCTCGGTGAACCAACGATGCGTTTCACTCTGGTAACTTAGATTTGATTTCATCTGAATACTCACGCCTCTTATACAGTTAACGCTAAATCATGCTGGTTAACCGACACCGTTTGAGAGCGACTAGATTGTACCAACATCTACTCTTAGAGTAAACTACACTTCTCCGTTA????????????????????????????????????????????????????????????????????????????????????????????????????????????????????????????????????????????????????????????????????????????????????????????????????????????????????????????????????????????????TACCTAGCTTGCCGTAGTTAGGCTGGATCGAGGTCCTCAAGGAGCCGATTAGTTACCGCTTGTCATTAGCCCGATATTCTATAATTGATACTTGTATTTGTCTACTTATTACGCTTGGCATGTCGACATTGGGGGGACGTGCCATAGGGAAGGGAGCTGAAATGGTGTGTAAGGTGAGGCGGTTGGCACGTTCCCGCGTTA????????????????????TTATCTATACTCATCTTACGAAATATCTACGCCGGCTGGGATCGGAGTCATAACTAGGGAACTGGGTCATTCGTAGGACTAGAAGGTTTTCAGGTGTTTTTGACAAAAATTGCCTATCTAGATCCATTGTGTCGGTTTAATCCTTCTTTTTGAGGTCTTGCGACACCACTTTGTGAACTAGCCTAAAGTTGTGGATCATCCTCTCTGGTTATTTTACCGTAATTTCTATTGTAATAAGTCACTCTCGTACTGCGTCTTCTCTCTTAACTTGGTCAGTATAAGATTATTCCGTATATTAGTGAGTCTGGCATTAGTAATCCCTGATTGGATTTTTATGACCAAAATAGCTAGTTGGATACGCTCTTCAATGTAAATGAGAGGTGGTTCTAGATACCTGAATCTGCATGTTGTGCATATCCACGTTGGGTT??????????
		</sequence>
		<sequence>
			<taxon idref="Uma_exsul"/>
			?????????????????????????????????????????????????????????????????????????????????????????????????????????????????????????????????????????????????????????????????????????????????????????????????????????????????????????????????????????????????????????????????????????????????????????????????????????????????????????????????????????????????????????????????????????????????????????????????????????????????????????????????????????????????????????????????????????????????????????????????????????????????????????????????????????????????????????????????????????????????????????????????????????????????????????????????????????????????????????????????????????????????????????????????????????????????????????????????????????????????????????????????????????????????????????????????????????????????????????????????????????????????????????????????????????????????????????????????????????????????????????????????????????????????????????????????????????????????????????????????????????????????????????????????????????????????????????????????????????????????????????????????????????????????????????????????????????????????????????????????????????????????????????????????????????????????????????????????????????????????????????????????????????????????????????????????????????????????????????????????????????????????????????????????????????????????????????????????????????????????????????????????????????????????????????????????????????????????????????????????????????????????????????????????????????????????????????????????????????????????????????????????????????????????????????????????????????????????????????????????????????????????????????????????????????????????????????????????????????????????????????????????????????????????????????????????????????????????????????????????????????????????????????????????????????????????????????????????????
		</sequence>
		<sequence>
			<taxon idref="Uma_paraphygas"/>
			?????????????????????????????????????????????????????????????????????????????????????????????????????????????????????????????????????????????????????????????????????????????????????????????????????????????????????????????????????????????????????????????????????????????????????????????????????????????????????????????????????????????????????????????????????????????????????????????????????????????????????????????????????????????????????????????????????????????????????????????????????????????????????????????????????????????????????????????????????????????????????????????????????????????????????????????????????????????????????????????????????????????????????????????????????????????????????????????????????????????????????????????????????????????????????????????????????????????????????????????????????????????????????????????????????????????????????????????????????????????????????????????????????????????????????????????????????????????????????????????????????????????????????????????????????????????????????????????????????????????????????????????????????????????????????????????????????????????????????????????????????????????????????????????????????????????????????????????????????????????????????????????????????????????????????????????????????????????????????????????????????????????????????????????????????????????????????????????????????????????????????????????????????????????????????????????????????????????????????????????????????????????????????????????????????????????????????????????????????????????????????????????????????????????????????????????????????????????????????????????????????????????????????????????????????????????????????????????????????????????????????????????????????????????????????????????????????????????????????????????????????????????????????????????????????????????????????????????????????
		</sequence>
		<sequence>
			<taxon idref="Uma_scoparia"/>
			???????????????CGTCCGTAGTAAAAAATTTTAATTAACTGACGAGGGGATCATTTACAGGAAC--GATATCTAT--GTCAACTTGATAAGGAGACCCCCGCCGTCTCAGACAAGTTGGTCTTCAGGGCGATCGGGTTACGCCGGATTGTCTACAGAACATATTCTAACGATGGAGCAGTTC???????????????????????????????????????????????????????????AGATTGCACTAAGTGAGTAGACACTAACTGGCATGGAATATCATGCAAGTAATGACGGTCCCCTACATATCTTGACCATTAAATTGTGCTCAGAGAGAATGATCTCATTGTTGGACTCACTTAGTTCGTGTGTAAAACTCATAGTTAGATAAGGTCTCACTTTTTTCCTAGGAGGATTTAGGCAAGGGGTATTAAAAAAGTAAACCAGTAGAGTCCCGGTCCTCACTAACTTACTAGATTCGTTACCGTCAAAGACACACCACCCTACCAAGACTTATTCTTCTTTCGACTGACCGCCGCTTTGATAGATTGAACTGAATTCTTCGCAGAACAGCTGCACATCAAAA?????????????????????????????????????????????????????????????????????????????????????????????????????????????????????????????????????????????????????????????????????????????????????????????????????????????????????????????????????????????????????????????????????????????????????????????????????????????????????????????????????????????????????????????????????????????????????????????????????????????????????????????????????????????????????????????????????????????????????????????????????????????????????????????????????????????????????????????????????????????????????????????????ATACCTACTTTGCCGTAGTTAGACTGGATTGAGGTCCTCAAGGTGCCGATTAGTTACTGCTTGTCATTAGCCCGATATTCTATAATTGATACTTGTATTTGTCTACTTATTACGCTTGGCATGTCGACATT-------CGTGCCATAGGGA???????????????????????????????????????????????????????GGGGTGTCGTCTTTTATTATCTATACTCACCCTACGAAATATCTACGCCGGATGGGATCGAAATCATAACTAGGAAACTGGGTCATTCATAGGACTAGAAGGTTTTCAGGTGTCTTTGACAAAAATTGCCTATCTAGATCCATTGTGTCGGTTTAATCCTTCTTTTTGA?????????????????????????????????????????????????????????????????????????????????????TCAATCTTGTACTGTTTCTTCTTTCTT--CTTGGTCAGTATAAGATTATTCCGTATATAAGTGAGTCTGGCATTAGTAATCCCTGATTAGATTTTTATGACCAGAATAGCTAGTTGGATACGCTCTTCAATGTAAATGAGAGTTGGTTTTAGATACCTGAATCTGCAT-----GCATATC?????????????????????
		</sequence>
		<sequence>
			<taxon idref="Uma_inornata"/>
			??????????????????????????????????????????????????????????????????????????????????????????????????????????????????????????????????????????????????????????????????????????????????????????????????????????????????????????????????????????????????????????????????????????ACTAACTGGCATGGAATATCATGCAAGTAATGACGGTCCCCTACATATCTTGACCATTAAATTGTGCTCAGAGAGAATGATCTCATTGTTGGACTCACTTAGTTCGTGTGTAAAACTCATAGTTAGATAAGGTCTCACTTTTTTCCTAGGAGGATTTAGGCAAGGGGTATTAAAAAAGTAAACCAGTAGAGTCCCGGTCCTCACTAACTTACTAGATTCG???????????????????????????????????????????????????????????????????????????????????????????????????????????????????????????????????????????????????????????????????????????????????????????????????????????????????????????????????????????????????????????????????????????????????????????????????????????????????????????????????????????????????????????????????????????????????????????????????????????????????????????????????????????????????????????????????????????????????????????????????????????????????????????????????????????????????????????????????????????????????????????????????????????????????????????????????????????????????????????????????????????????????????????????????????????????????????????????????????????????????????????????????????????????????????????????????????????????????????????????????????????????????????????????????????????????????????????????????????????????????????????????????????????????????????????????????????????????????????????????????????????????????????????????????????????????????????????????????????????????????????????????????????????????????????????????????????????????????????????????????????????????????????????????????????????????????????????????????????????????????????????????????????????????????????????????????????????????????????????????????????????????????????????????????????????????????????????????
		</sequence>
		<sequence>
			<taxon idref="Uma_notata"/>
			GCCTTTAATTTTCTCCATCCGTAGTAAAAAATTTTAATTAACTGACGAGGGGATCATTTACAGGAACTTGATATCTAT--GTCAACTTGATAAGGAGACCCCCGCCGTCTCAGACAAGTTGGTCTTCAGGGCGATCGGGTTACGCCGGATTGTCTACAGAACATATTCTAACGATGGAGCAGTTCTGGATTTAAATAA????????????????????????????????????????????????????????????????????ACTAACTGGCATGGAATATCATGCAAGTAATGACGGTCCCCTACATATCTTGACCATTAAATTGTGCTCAGAGAGAATGATCTCATTGTTGGACTCACTTAGTTCGTGTGTAAAACTCATAGTTAGATAAGGTCTCACTTTTTTCCTAGGAGGATTTAGGCAAGGGGTATTAAAAAAGTAAACCAGTAGAGTCCCGGTCCTCACTAACTTACTAGATTCG??????????????????????????????????????????????????????????????????????????????????????????????????????????????????????????????????????????????????????????????????????????????????????????????????????????????????????????????????????????????????????????????????????????????????????????????????????????????????????????????????????????????????????????????????????????????????????????????????????????????????????????????????????????????????????????????????????????????????????????????????????????????????????????????????????????????????????????????????????????????????????????????????????????????????????????????????????????????????????????????????????????????????????????????????????????????????????CCGTAGTTAGGCTGGATTGAGGTCCTCAAGGTGCCGATTAGTTACTGCTTGTCATTAGCCCGATATTCTATAATTGATACTTGTATTTGTCTACTTATTACGCTTGGCATGTCGACATT---GGGACGTGCCATAGGGAAGGGA??????????????????????????????????????????????????????????????????TTATCTATACTCACCCTACGAAATATCTACGCCGGATGGGATCGAAATCATAACTAGGAAACTGGGTCATTCATAGGACTAGAAGGTTTTCAGGTGTCTTTGACAAAAATTGCCTATCTAGATCCATTGTGTCGGTTTAATCCTTCTTTTTGAAGTCTTGCGACACCACTTT??????????????????????????TCCTCTCTGGTTATTTTACCGTAATTTCTATTGTAATAAGTCAATCTTGTACTGTTTCTTCTTTCTTAACTTGGTCAGTATAAGATTATTCCGTATATAAGTGAGTCTGGCATTAGTAATCCCTGATTAGATTTTTATGACCAGAATAGCTAGTTGGATACGCTCTTCAATGTAAATGAGAGTTGGTTCTAGATACCTGAATCTGCATGTTGTGCATATCCACGTTGGGTTGTTAGTTAGG
		</sequence>
	</alignment>
	
	

	<!-- The sequence alignment (each sequence refers to a taxon above).         -->
	<!-- ntax=13 nchar=931                                                       -->
	<alignment id="alignment7" dataType="nucleotide">
		<sequence>
			<taxon idref="Chamaeleo_calyptratus"/>
			?????????????????????????TCTGAAAAGCGCTAAAGAAGTACACCGGATCAGAGACGTTCCCGCCTTGATTTCAGGGACCAGCAGGAGCACAGAAAAAGAGTATCGAGATCAAGGGCAGCCGTGTGGACGTGTACGGGGAATAAACGACGAGAGGGTGAAGGTCGGGCGACAACCTTACGGGCTACAGGTCCGCAAAAGACAGAAATCGACCTGATCAGAAAAAGGTCTAAGATAAACGGCATGATATAGTCCTGAATATGGAACCACGCCAGAGGCACGGAGAGACGAAGCGTCAAAGTTGCCAAGCGAACCGATTCCGACAAGCGG----CCGATAATATAAGGGATATAGGGAGACGATGTCAAAGACAGGAGATAACGGGCAAGGGATAAATTTGGAACGCATAGCCGATATCTAAACGTGGAAAACGGGTAAACCTTAGCTTCAGATGGCAAGAAGGCAAAGAACATGATGGGGGGGAG?????????????????????????ATGTGAGCGTTATAAATGTGTGGTAAAACTTCTGAGATCTGTGGAGATAACACGTGAACAAGCTAATAGATAGAAGAACAGCACAGATCTCCCTGTGGGGGGGG-AGGACCTAGGGAACAAGGGA-GAA--CAGGAGAAAAGGAAGGGACCACAAATGAGGGCGTCAACCGAGGGGCTTTGCACCCGCAGGGTAATGGGAGAAGGGGGNNNNNNNNNNNNNGCATCGAGGGGCTCGACAAATCGAAAAAGAGTCAAGAGGAAA----GAGTAGGAGCAAGACAGATCCAAAAGTGGGGTAA--GGCGCAACGGAATACTCGGGACCGGAAGGGGCAATGGA-AACCTTTGTACCGTAAGAAAAAAAACGTCTGGGAAAGACACACAACGATTGGGTCACGGACTACACTCAATGCA
		</sequence>
		<sequence>
			<taxon idref="Leiolepis_belliana"/>
			TGAGCAAGAGACCGCCAGGCGAATATCTGAAAGGCGCTAAAGAAGTACACCGGATCAGAGACGTTCCCGGCTTGATTTCAGGGGCCCGCGTAAGCACAGACAAAGAGTATCGCAATCGAGGGCAGCCGTGTGAAGGTGTACGGGGAATAAACGACGAGAGGGCGAAGGTCGGGCGACAACCTTACGGGCTACAGGTCCGCAAGAGACAGAAGGCGACCCGGTCAGAAAATGGACTGAGGTAAACGGCATGATATAGTCCTGGATATGGAACCACGCCAGAGGCACAGAGAGACGCGGCGTACAAGTCGACAAGCGCACCGATTTCGACAAGCGG----CCGATAATGGAAAGAATAGAGGGATATG--GTCAAAGGCAGGAGACAACGGGCAGGAGATAATTTTGGAACGCATAGCCGATATTTAAACGTGGAAAACGGGTGGACCATAGCTTCGGGCCGCAAGAAGGCGAAGAACATGATGGGGGGGAG???????????????TTTAAGGGGGATGTGAGCGCGATAAATGTTTAGTAAAACTTCTGAGATCTATGGAGATAACACATAAACAAGCTAATAGATAGAAGAACAGCACAGATCTCCCCGTGGGGGGGG-GAGACGGAGGGAACAGGGGA-GAACGCAGGAGAAGAGAAAGGGACCAGAAGAGAGGGCGTCGACCAGCGGGCTTTGCACACGAAAGGTGAAGGGAGAAGAGGG-GTCAGGAGATACGCATCGAGAGGCCCGACAGATCGGAAAAAAGGTAATGAGAAACAAG-----GAAGTAAGAGAGACCCCAAGGGGGAATAAGACGAGCAAAGGAATACTCGGGACCGGA--AGGTGATGGG-AACGTTTGTACCATAAGAAA??????????????????????????????????????????????????????
		</sequence>
		<sequence>
			<taxon idref="Basiliscus_basiliscus"/>
			TGAGCAAGAGACCGCCAGGCGAATATTTGAAAGGCGCTAAAGAAGTACATCGGATCAGGGACGTTCCCGCTTAGATTTCACGGGCTCGTATGAGCACAGACAAAGAGTATCGGGGTCAAGGGCAGCCGTGTGGACGTGTACGGGGAATAAACGACGA??????????????????????????????????????????????????????????????????????????????????????????????????????????????????????????????????????????????????????????????????????????????????????????????????????????????????????????????????????????????????????????????????????????????????????????????????????????????????????????????????????????????????????????TACTTAAGGGGGTTGTGAGCACGATAAATG--TGGCAGAACCGCTGAGATCTATGGAGATGACACGTAAGCAAGCTAAGAGATAGAAGAACAGCACAGATCTCCCCGTGGGGGGGGGAGAACGGAGGAGACGGAGCAGGAACGCGTGAGAAGGGCCAGGGACCGGA----AGGGCATCGACCAANAGGCTGTGCGCACGAAAGGTGACGGGAGAAGAGGG-GACAGGAGATACGCATCCAGGGGCTCGACAAACCGGAGAAAAGGCAATGGGGGACAGAGAGTAGAAGGAAGAGACACACAAAGGGGGAGCAAGGGGAGCAAAGGAATACTCGGGACCCTA--GGGTAATTGGTAACCTATGTACCGTAAGAAA??????????????????????????????????????????????????????
		</sequence>
		<sequence>
			<taxon idref="Urosaurus_ornatus"/>
			?????????????????????????????????????????????????????????????????????????????????????????????????????????????TCGAGGTCAAGGGCAGCCGTGTGAACGCGTACGAGGAATAAACGACGAGAAGGTGAAGGTCGGGCGACAAACTTACGGGCTACAGGCCCGCAAAAGACAGAAAACGACCTGGTCAGAAAAAGAGCTGAGATAAACGGCATGATATAGTCCTGCATATGGGTCCAAGCCAGAGACACGAAGAGACGCGGCGTCC????????????????????????????????????????????????????????????????????????????????????????????????????????????????????????????????????????????????????????????????????????????????????????????ATGGGGGAAAAGGTATTTAAGGGGGTTGTGAGCACGATAAATGTTTGGCAAAACTTCTGAGATCTATGGAGATAACACGTAAACAAACTAAGAGATAGAAGAACACCACAGATCTCCCCGTGGGGGGGGGGGGACGGAGGAGACGAAGCA-GAACGCGTGAGAAGAGCCAGGGATCGCAATTGAGGGCATCGACCAAAAGGCTATACGCACGAAAGGTGACGAGAG-AGAGGG-GACAGGAGATACGCAT???????????????????????????????????????????????????????????????????????????????????????????????????????????????????????????????????????????????????????????????????????????????????????????????
		</sequence>
		<sequence>
			<taxon idref="Phrynosoma_platyrhinos"/>
			CGAGCAGGAGACCGCCAGGCGAATATCTGAAAGGCGCTAAAGAAGTACATCGGATCAGATACGTTCCCACGTTGAGTTCACGGGCTCGCATGAGCACAGACAAAGAGTATCGAGGTCAAGGRCAGCCATGTGAACGCGTACGAGGAATAAACGACGAGAAGGTGAAGGTCGGGCGACAAACTTACGGGCTACAGGTCCGCAAAAGACAGAAGACGACCTGGTCAGAAAAAGAACTGAGATAAACGGCATGATATAGTCCTGCATATAGACCCAAGCCAGAGGCACGGAGAGACGCGGCGTCCAAGTCGACAAGCGGACCGATTCCGACAAACGGGAAGCCAATAATAGGAAGGATATAGGAGTATGGTGTCAAAGGTAAGAGATCACGGGCAGGAGACAAATTTGGAATGCATAGCCGATGTCTATATGTGGAAGACGGGAAGAACGTGACTTCAGACGGTAGGAAGGCGAAGACTATGATGAGGAGGAG???????????????????????????????GCACGATAAATG---GGCAGAACTTCTGAGATCTATGGAGATAACACGTAAACAAACTAAGAGATAGAAGAACACCACAGATCTCCCCGTGGGGGGGG-GGGACGGAGGAGACGGAGCA-GAACGCGTGAGAAGAGCCAGGGACCGCAACTGAGGGCATCGACCAAAAGGCTATACACACGAATGGTGACGAGAG-AGAGAG-GACAGGAGATACGCATCTAGGGGTTCGACAACCCGGAGAAAAGGCA-TGAGGAACAGAGAGTAGGAGGA-----CACACAAGAGGGGAACAAGAGGAGCAAAGGAATACTCGGGACCAGG--------TTGC-AACC--TGTACCGTAA??????????????????????????????????????????????????????????
		</sequence>
		<sequence>
			<taxon idref="Cophosaurus_texanus"/>
			?????????????????????????????????????????????????????????????????????????????????????????????????????????????TCGAGGCCAAGGGCAGCCGTGTGAACGCGTACGAGGAATAAACGACGAGAAGGTGAAGGTCGGGCGACAAACTTACGGGCTACAGGCCCGCAAAAGACAGAAGACGACCTGGTCAGTAAAAGAACTGAGATAAACGGCATGATATAGTCCTGCATATGGACCCAAGCCAGAGGCACGGAGAGATGCGGCGTCC????????????????????????????????????????????????????????????????????????????????????????????????????????????????????????????????????????????????????????????????????????????????????????????ATGGGGGAAAAGGTATTTAAGGGGGTTGTGAGCACGATAAATGTTTTGCAGAACTTCTGAGATCTATGGAGATAACACGTAAACAAACTAAGAGATAGAAGAACACCACAGATCTCCCCGTGGGGGGGGG-GGACGGAGGAGACGGAGCA-GAACGCTTGAGAAGAGCCAGGGACCGCAACTAAGGGCATCGACCAAAAGGCTATACGCACGAAAGGGGACGAGAG-A?????????????????????????????????????????????????????????????????????????????????????????????????????????????????????????????????????????????????????????????????????????????????????????????????????????????????????
		</sequence>
		<sequence>
			<taxon idref="Callisaurus_draconoides"/>
			?????????????????????????????????????????????????????????????????????????????????????????????????????????????TCGAGGTCAAGGGCAGCCGTGTGAACGCGTACGAGGAATAAACGACGAGAAGGTGAAGGTCGGGCGACAAACTTACGGGCTACAGGCCCGCAAAAGACAGAAGACGACCTGGTCAGTAAAAGAACTGAGATAAACGGCATGATATAGTCCTGTATATGGACCCAAGCCAGAGGCACGGAGAGACGCGGCGTCC????????????????????????????????????????????????????????????????????????????????????????????????????????????????????????????????????????????????????????????????????????????????????????????ATGGGGGAAAAGGTATTTAAGGGGGTTGTGAGCACGATAAATGTTTGGCAGAACTTCTGAGATCTATGGAAATAACACGTAAACAAACTAAGAGATAGAAGAACACCACAGATCTCCCCGTGGGGGGGGGGGGACGGAGGAGACGGAGCA-GAACGCTTGAGAAGAGCCAGGGACCGCAACTGAGGGCGTCGACCAAAAGGCTATGCGCACGAAAGGGGACGAGAG-AGAGAG-GACAGGAGATACGCAT???????????????????????????????????????????????????????????????????????????????????????????????????????????????????????????????????????????????????????????????????????????????????????????????
		</sequence>
		<sequence>
			<taxon idref="Holbrookia_maculata"/>
			?????????????????????????????????????????????????????????????????????????????????????????????????????????????TCGAGGTCAAAGGCAGCCGTGTGAACGCGTACGAGGAATAAACGACGAGAAGGTGAAGGTCGGGCGACAAACTTACGGGCTACAGGCCCGCAAAAGACAGAAGACGACCTGGTCAGTAAAAGAACTGAGATAAACGGCATGATATAGTCCTGCATATGGACCCAAGCCAGAGGCACGGAGAGAC?????????????????????????????????????????????????????????????????????????????????????????????????????????????????????????????????????????????????????????????????????????????????????????????????????ATGGGGGAAAAGGTATTTAAGGGGGTTGTGAGCACGATAAATGTTTGGCAGAACTTCTGAGATCTATGGAGATAACACGTAAACAAACTAAGAGATAGAAGAACACCACAGATCTCCCCGTGGGGGGGGGGGGACGGAGGAGACGGAGCA-GAACGCTTGAGAAGAGCCAAGGACCGCAACTGAGGGCATCGACCAAAAGGCTATACGCACGAAAGGGGACGAGAG-AGAGAG-GACAGGAGATAC???????????????????????????????????????????????????????????????????????????????????????????????????????????????????????????????????????????????????????????????????????????????????????????????????
		</sequence>
		<sequence>
			<taxon idref="Uma_exsul"/>
			???????????????????????????????????????????????????????????????????????????????????????????????????????????????????????????????????????????????????????????????????????????????????????????????????????????????????????????????????????????????????????????????????????????????????????????????????????????????????????????????????????????????????????????????????????????????????????????????????????????????????????????????????????????????????????????????????????????????????????????????????????????????????????????????????????????????????????????????????????????????????????????????????????????????????????????????????????????????????????????????????????????????????????????????????????????????????????????????????????????????????????????????????????????????????????????????????????????????????????????????????????????????????????????????????????????????????????????????????????????????????????????????????????????????????????????????????
		</sequence>
		<sequence>
			<taxon idref="Uma_paraphygas"/>
			???????????????????????????????????????????????????????????????????????????????????????????????????????????????????????????????????????????????????????????????????????????????????????????????????????????????????????????????????????????????????????????????????????????????????????????????????????????????????????????????????????????????????????????????????????????????????????????????????????????????????????????????????????????????????????????????????????????????????????????????????????????????????????????????????????????????????????????????????????????????????????????????????????????????????????????????????????????????????????????????????????????????????????????????????????????????????????????????????????????????????????????????????????????????????????????????????????????????????????????????????????????????????????????????????????????????????????????????????????????????????????????????????????????????????????????????????
		</sequence>
		<sequence>
			<taxon idref="Uma_scoparia"/>
			CGAGCAGGAGACCGCCAGGCGAATATCTGAAAGGCGCTAAAGAAGCACATCGGATCAGAGACGTTCCCACTTTGATTTCACGGGCTCGCATGAGCACAGACAAAGAGTATCGAGGTCATGGGCAGCCGTGTGAACGCGTACGAGGAATAAACGACGANNNNNNNNNNNTYGGGCGACAAACTTACGGGCTACAGGCCCGCAAAAGACAGAAAACGACCTGGTCAGAAAAAGAACTGAGATGAACGGCATGATATAGTCCTGCATATGGACCCAAGCCAGAGACACGGAGAGACGCGGCGTCCAAGTCGAGAAGCGGACCGATTCCGACAAGCGGGAAGCCGATAATGGAAAGGATATAGGAATATGGTGTCAAAGGTAAGAGATCACGGGCAGGAGACAAATTTGGAATGCATAGCCGATGTCTATATGTGGAAGACGGGAAGAACGTGACTTCAGACGGTAGGAAGGCGAAGACTATGATGAGGGGGAG??????????????????????????????????CGATAAATG---GGCAGAACTTCTGAGATCTATGGAGATAACACGTAAACAAACTAAGAGATAGAAGAACACCACAGATCTCCCCGTGGGGGGGG-GGGACGGAGGAGACGGAGCA-GAACGCGTGAGAAGAGCCAGGGACCGCAACTGAGGGCATCGACCAAAAGGCTATACGCACGAAAGGTGACGAGAG-AGAGAG-GACAGGAGATACGCATCTAGGGGTTCGATAACCCGGAGAAAAGACA-TGAGGAACAGAGAGTAGAAGGA-----CACACAAGGGGGGAACAAGAGGAGCAAA?????????????????????????????????????????????????????????????????????????????????????????????????????????
		</sequence>
		<sequence>
			<taxon idref="Uma_inornata"/>
			???????????????????????????????????????????????????????????????????????????????????????????????????????????????????????????????????????????????????????????????????????????????????????????????????????????????????????????????????????????????????????????????????????????????????????????????????????????????????????????????????????????????????????????????????????????????????????????????????????????????????????????????????????????????????????????????????????????????????????????????????????????????????????????????????????????????????????????????????????????????????????????????????????????????????????????????????????????????????????????????????????????????????????????????????????????????????????????????????????????????????????????????????????????????????????????????????????????????????????????????????????????????????????????????????????????????????????????????????????????????????????????????????????????????????????????????????
		</sequence>
		<sequence>
			<taxon idref="Uma_notata"/>
			??????????????????????????????????????????????????????????????????????????????????????????????????????????????????GTCATGGGCAGCCGTGTGAACGCGTACGAGGAATAAACGACGAGAAGGTGAAGGTCGGGCGACAAACTTACGGGCTACAGGCCCGCAAAAGACAGAAGACGACCTGGTCAGAAAAAGAACTGAGATAAACGGCATGATATAGTCCTGCATATGGACCCAAGCCAGAGGCACGGAGAGACGC??????????????????????????????????????????????????????????????????????????????????????????????????????????????????????????????????????????????????????????????????????????????????????????????????????????????????TTTAAGGGGGTTGTGAGCACGATAAATGTTTGGCAGAACTTCTGAGATCTATGGAGATAACACGTAAACAAACTAAGAGATAGAAGAACACCACAGATCTCCCCGTGGGGGGGGGGGGACGGAGGAGACGGAGCA-GAACGCGTGAGAAGAGCCAGGGACCGCAACTGAGGGCATCGACCAAAAGGCTATACGCACGAAAGGTGACGAGAG-AGAGAG-GACAGGAGATACGCAT???????????????????????????????????????????????????????????????????????????????????????????????????????????????????????????????????????????????????????????????????????????????????????????????
		</sequence>
	</alignment>
	
	

	<!-- The sequence alignment (each sequence refers to a taxon above).         -->
	<!-- ntax=13 nchar=490                                                       -->
	<alignment id="alignment8" dataType="nucleotide">
		<sequence>
			<taxon idref="Chamaeleo_calyptratus"/>
			?????????????????????????TACAACAAAATATTATCTAATATTTAACAGAGAAAGAATCAATATTCCAAACTAAATAATAAATATCGAATAACAACTAAAACATAATACTATCTGATACATCCCCCTAAATACAAACATCAAATATATTAGAAACTTAGTCACAACATAGTGCATTTGAAAATCATGAATAAAAATACAATAAATTTACAAATAGTAAATAGATACTATAACGTTCAAAATTYATCATAATAACTTACACAATTTATATTAAATATTGAAAAAGGCTAAATAATATACATTAAATAAAACGTAAAGCTTACAAATTTG----TAAATGAATTAATAAGTCACAGTGGGCAATATTATTAATTCAAAATTAAATAAAAATAGTAGCTCTCAGATAAGAAATAAAACCTTATATATAAAAGGAACAAACATACTTTAGTAAACCTGTACAGTTCAGAAAATTACACTATAATTAAA
		</sequence>
		<sequence>
			<taxon idref="Leiolepis_belliana"/>
			TTGAACTATAATTCAAACATAGCTATGCGACAAAATATTATCTAATATTTAACAAAGAATGAATCAATATTCCAACCTAAATAATGAATATCGAATAGCAACTAAAACATAATACTATCTAATACATTCCCATAAATATAAACATCAAATATATTAGAAACTTAGTCACAACATAGTGCATTTGAAAATCATGAATAAAAGTACAATAAATTTACAAATAATGAATGAATACTATAAAGTTCAAAATCTATCGTAATAAATTACACAATTTATAATAAATATTGATAAAAGCTAAATAATATACATTAGATAAAAAGTAAAGCTTACAAATTTA----TAAATGAACTAATAAGTCCCAGTGGGCA--ATTTGTAATTCAAAATTAAACAAAAATAGTAACTCTCAAATAAAAAATAAAACCTTATATATAAATGAAAGAAATACACTTTAATAAACCTGTCCAGTTCAGAAAATTGCACTATAATTAAA
		</sequence>
		<sequence>
			<taxon idref="Basiliscus_basiliscus"/>
			TTGAACTACAATTTAAACATAGCTATACGACAAAATGTTATATGATATTTAACAGAAAATGAATCAATAATCTAAGCTAAATAATGAATGTCGAATAGCAACTAAAACATAATATTATCTGATACATCCCCATAAATATAAACATCAAATATATTAA?????????????????????????????????????????????????????????????????????????????????????????????????????????????????????????????????????????????????????????????????????????????????????????????????????????????????????????????????????????????????????????????????????????????????????????????????????????????????????????????????????????????
		</sequence>
		<sequence>
			<taxon idref="Urosaurus_ornatus"/>
			????????????????????????????????????????????????????????????????????????????????????????????????????????????ATAATATTAGCTGATGCATCCCCATAAATATAAACATCAAATATATTAGAAACTTAGTCACAACATAGTGCATTTGAAAATCATGAATAAAAGTATAATAAATTTACAAATAATAAATGAATACTATAAAATTGAAAATCTATCGTAATAACTTACACAATTTATAATAAATATTGAAAAAAGTTAAATAATAT????????????????????????????????????????????????????????????????????????????????????????????????????????????????????????????????????????????????????????????????????????????????????????????
		</sequence>
		<sequence>
			<taxon idref="Phrynosoma_platyrhinos"/>
			TTGAACTACAGTTCAAATATAGCGATACGACAAAATATTATATAATAAATAACAAAAAATGAATCAATATTCTAACCTAAATAATGAATGTCGAATAGCAACTAAAACATAATATTAACTGATGCATCCCCATAAATATAAACATCAAATATATTAGAAACTTAGTCACAACATAGTGCATTTGAAAATCATGAATAAAAGTATAATAAATCTACAAATAATAAATGAGTACTATAAAATTGAACATCTATCGTAATAACTTACACAATTTATGATAAATATTGAAAAAAGTTAAATATTATACATTAAATATGAACTAAAGCTTACAAATTAAAAACTAAATAAACTGATAAGTTTCAGTGCACAATATAAGTAATTCAAAATTAAACAAACATAATAACTCTCAGATAAAAAATAAAACCTTATATATAAAYGAAACAAACGTACTTCAATAGATCTTTACAACTTAGAGAATTGCACAATAATTAAA
		</sequence>
		<sequence>
			<taxon idref="Cophosaurus_texanus"/>
			????????????????????????????????????????????????????????????????????????????????????????????????????????????ATTATATTAACTGATGCATCCCCATAAATATAAACATCAAATATATTAGAAACTTAGTCACAACATAGTGCATTTGAAAATCATGAATAAAAGTATAATAAATCTACAAATAATAAATGAATACTATAAAATTGAAAATCTATCGTAATAACTTACACAATTTATGATAAATATTGAAAAAAGTTAAATAATAT????????????????????????????????????????????????????????????????????????????????????????????????????????????????????????????????????????????????????????????????????????????????????????????
		</sequence>
		<sequence>
			<taxon idref="Callisaurus_draconoides"/>
			????????????????????????????????????????????????????????????????????????????????????????????????????????????ATAATATTAACTGATGCATCCCCATAAATATAAACATCAAATATATTAGAAACTTAGTCACAACATAGTGCATTTGAAAATCATGAATAAAAGTATAATAAATCTACAAATAATAAATGAATACTACAAAATTGAAAATCTATCGTAATAACTTACACAATTTATGATAAATATTAAAAAAAGTTAAATAATAT????????????????????????????????????????????????????????????????????????????????????????????????????????????????????????????????????????????????????????????????????????????????????????????
		</sequence>
		<sequence>
			<taxon idref="Holbrookia_maculata"/>
			????????????????????????????????????????????????????????????????????????????????????????????????????????????ATAATATTAATTGATGCATCCCCATAAATATAAACATCAAATATATTAGAAACTTAGTCACAACATAGTGCATTTGAAAATCATGAATAAAAGTATAATAAATCTACAAATAATAAATGAATACTATAAAATTGAAAATCTATCGTAATAGCTTACACAATTTATGATAAATATTGAAAAAAGTT?????????????????????????????????????????????????????????????????????????????????????????????????????????????????????????????????????????????????????????????????????????????????????????????????????
		</sequence>
		<sequence>
			<taxon idref="Uma_exsul"/>
			??????????????????????????????????????????????????????????????????????????????????????????????????????????????????????????????????????????????????????????????????????????????????????????????????????????????????????????????????????????????????????????????????????????????????????????????????????????????????????????????????????????????????????????????????????????????????????????????????????????????????????????????????????????????????????????????????????????????????????????????????????????
		</sequence>
		<sequence>
			<taxon idref="Uma_paraphygas"/>
			??????????????????????????????????????????????????????????????????????????????????????????????????????????????????????????????????????????????????????????????????????????????????????????????????????????????????????????????????????????????????????????????????????????????????????????????????????????????????????????????????????????????????????????????????????????????????????????????????????????????????????????????????????????????????????????????????????????????????????????????????????????
		</sequence>
		<sequence>
			<taxon idref="Uma_scoparia"/>
			TTGAACTACAGTTCAAACATAGCGATACGACAAAATATTATATAATAAATAACAAAAAATGAATCAATATTCTAACCTAAATAATGAATGTCGAATAGCAACTAAAACATAATATTAACTGATGCATCCCCATAAATATAAACATCAAATATATTAANNNNNNNNNNNCAACATAGTGCATTTGAAAATCATGAATAAAAGTATAATAAATCTACAAATAATAAATGAATACTATAAAATTGAAAATCTATCGTAATAACTTACACAATTTATGATAAATATTGAAAAAAGTTAAATAATATACATTAAATAAGAACTAAAGCTTACAAATTAAAAACTAAATAAACTGATAAGTTTCAGTGCACAATATAAGTAATTCAAAATTAAACAAACATAATAAATCTCAGATAAAAAATAAAACCTTATATATAAACGAAACAAACGTATTTCAATAGATCTTTACAACTTAGAGAATTGCACAATAATTAAA
		</sequence>
		<sequence>
			<taxon idref="Uma_inornata"/>
			??????????????????????????????????????????????????????????????????????????????????????????????????????????????????????????????????????????????????????????????????????????????????????????????????????????????????????????????????????????????????????????????????????????????????????????????????????????????????????????????????????????????????????????????????????????????????????????????????????????????????????????????????????????????????????????????????????????????????????????????????????????
		</sequence>
		<sequence>
			<taxon idref="Uma_notata"/>
			??????????????????????????????????????????????????????????????????????????????????????????????????????????????????TTAACTGATGCATCCCCATAAATATAAACATCAAATATATTAGAAACTTAGTCACAACATAGTGCATTTGAAAATCATGAATAAAAGTATAATAAATCTACAAATAATAAATGAATACTATAAAATTGAAAATCTATCGTAATAACTTACACAATTTATGATAAATATTGAAAAAAGTTAA???????????????????????????????????????????????????????????????????????????????????????????????????????????????????????????????????????????????????????????????????????????????????????????????????
		</sequence>
	</alignment>
	
	

	<!-- The sequence alignment (each sequence refers to a taxon above).         -->
	<!-- ntax=13 nchar=490                                                       -->
	<alignment id="alignment9" dataType="nucleotide">
		<sequence>
			<taxon idref="Chamaeleo_calyptratus"/>
			????????????????????????TATTTTCTACAACAGTTATTAGTGGAATTTCGAAAAGATGCGGTAAGCAAGTTAATATATTAACGCTAAGGTGACAATACAATCGATAACGAACCTATAACATTTTTACAAAAAAATAAATATTAAATAGAAGAACAGACGGTATAATGGCAGGTGTGCTTAAGAAATATTAAAACAACTATTAGTGTGATAGGGTCAATAGCAGAATGACGTTCAAAAGTGAAAAAAGAATACGTCAACATAAGGTACTCCAAGAATTAGGAAAGCATAGATGATGTAAAGGAGAGAAAGTATAAATAGTAAATTTTA----TCAAAAAACTTGTGAACAACTTTTTCGAGCTTAAAAAACGATATAGTAAATTATAAATGGAACCTCTTAACTGTTTAACAAATATAGAAGATAAGCATAAATACACGCAAGGCATAAGAAAGGGATACGTTTTGGGACGAAAATTTAGTAAAT
		</sequence>
		<sequence>
			<taxon idref="Leiolepis_belliana"/>
			AAGATACGTAGTTCAAAATGGATGTATTTTTTACAACAGTTATTGGTGGAATTTCGGAGAGATGTAGTAAGCAAGTTAGTATATTCAGGTCAAGGTGACAATATAATCGATATCTAACTTATAGTGTTTTTGCGAAAAAATAAATATCAAATAGAAGAATATATGGTATAATGGGGAGTGTGCTTAAGGAATATTAGAACAACTAAAAGTGTGATAGGATTAATAGCAGAATGATGTCCAAAAGTGAAAAAAGAATGTGTTATCATAAGGTATTTCAAGAATTAGAAAAGTATGGATGGGATAAAGGAAAGAAAGTTTAAATAGTAGATTTTA----TGAAAAGATTTGTGAACAACTTTTCCGAG--CAAAAAATTATATAGTAAGTTATAAGTTGAACATATTGATTGTGTAACGAATTTAAAAAGTAAGCGTGAGTATACGCGAGGCGTGAAAAATGAATACGCTTCGAGACGAAAATTTAGTAAAT
		</sequence>
		<sequence>
			<taxon idref="Basiliscus_basiliscus"/>
			ATGATCTGTAGTTCAAAATGGATGTATTTTTGAGGACAGATACTGGTGGGGTTTTGAAGAAATGCTGTAGAAGAATTAATATTTTTAGGCTAAGATGATAATATAGTTGGTGATGAACTTATAACGTATCTGTGAGAAAATTAATGTCAAATAGAA??????????????????????????????????????????????????????????????????????????????????????????????????????????????????????????????????????????????????????????????????????????????????????????????????????????????????????????????????????????????????????????????????????????????????????????????????????????????????????????????????????????????
		</sequence>
		<sequence>
			<taxon idref="Urosaurus_ornatus"/>
			????????????????????????????????????????????????????????????????????????????????????????????????????????????GGTGATGAACATATGACATATCTATAAAAAGATCAATATCAAATAGAAAAATACGCGGTATAATAAGAGGTATACTTAAGAAATATCGAAGCAACAATTAGTGTGATGGGATCAATAGCAGAATGATATTTAAAAGTGTAAAAATAATGTGTTATTAAAAGATACTCCAAGAATTAGAAAAGTGGAGATGGGA?????????????????????????????????????????????????????????????????????????????????????????????????????????????????????????????????????????????????????????????????????????????????????????????
		</sequence>
		<sequence>
			<taxon idref="Phrynosoma_platyrhinos"/>
			ATAATATGTAGTTCAAAATGGATGTATTTTTTAGGACAGTTAGTGGTGGGGTTCTGAATAAATGTAGTAGACGAGTTAATATTTTTAGGCTAAGATGATGATATAATCGGTGATGAACTTATGACGTATCTGTAAAAAAATAAATATCAAATAGAAAAGTACGCGGTATAATACGAGGTATACTTAAGAAACATCGAAGCAACAATTGGTGTGATGGGATCAATAGCAGAATGATATTCAAAAGTGTGAAAATAATGCGTTATTAAAAGGTACTTCGAGAATTAGAAAAGTGGAAATGGGATAAAAGGGAGAAAATATAAATGGTAAATTTTATATTTGAGAAGTTTTGTGAACGTCTTATTCGAGCTTGAAAAAGGATATAGAAAATTATAAGTGGAGCTTATTGGCTGTTTGGCAAGTTTAAGAAATAATCACGAGTACACGCGAAGCGTAAATGATAGGTACATTTTGGGACAATAATTTAGAAAAT
		</sequence>
		<sequence>
			<taxon idref="Cophosaurus_texanus"/>
			????????????????????????????????????????????????????????????????????????????????????????????????????????????GGTGATGAACTTATGACGTATCTGTAAAAAAATCAATATCAAATAGAAAAGTACGCGGTATAATAAGAGGTATACTTAAGAAATATCGAAGCAACAATTGGTGTGATGGAATCAACAGCAGAATGATATTCAAAAGTGTAAAAATAATGCGTTATTAAAAGGTACTCCAAGAATTAGAAAAGTGGAGATGGGA?????????????????????????????????????????????????????????????????????????????????????????????????????????????????????????????????????????????????????????????????????????????????????????????
		</sequence>
		<sequence>
			<taxon idref="Callisaurus_draconoides"/>
			????????????????????????????????????????????????????????????????????????????????????????????????????????????GGTGATGAACTTATGACGTATCTGTAAAAAAATCAATATCAAATAGAAAAGTACGCGGTATAATAAGAGGTATACTTAAGAAATATCGAAGCAACAATTGGTGTGATGGAATCAATAGCAGAATGATATTCAAAAGTGTAAAAATAATACGTTATTAAAAGGTACTCCGAACATTAGAAAAGTGGAGATGGGA?????????????????????????????????????????????????????????????????????????????????????????????????????????????????????????????????????????????????????????????????????????????????????????????
		</sequence>
		<sequence>
			<taxon idref="Holbrookia_maculata"/>
			????????????????????????????????????????????????????????????????????????????????????????????????????????????GGTGATGAACTTATGACGTATCTGTAAAAAAATCAATATCAAATAGAAAAGTACGCGGTATAATAAGAGGTATACTTAAGAAATATCGAAGCAACAATTAGTGTGATGGAATCAATAGCAGAATGATATTCAAAAGTGTAAAAATAATGCGTTATTAAAAGGTACTCCGAGAATTAGAAAAGTGG?????????????????????????????????????????????????????????????????????????????????????????????????????????????????????????????????????????????????????????????????????????????????????????????????????
		</sequence>
		<sequence>
			<taxon idref="Uma_exsul"/>
			??????????????????????????????????????????????????????????????????????????????????????????????????????????????????????????????????????????????????????????????????????????????????????????????????????????????????????????????????????????????????????????????????????????????????????????????????????????????????????????????????????????????????????????????????????????????????????????????????????????????????????????????????????????????????????????????????????????????????????????????????????????
		</sequence>
		<sequence>
			<taxon idref="Uma_paraphygas"/>
			??????????????????????????????????????????????????????????????????????????????????????????????????????????????????????????????????????????????????????????????????????????????????????????????????????????????????????????????????????????????????????????????????????????????????????????????????????????????????????????????????????????????????????????????????????????????????????????????????????????????????????????????????????????????????????????????????????????????????????????????????????????
		</sequence>
		<sequence>
			<taxon idref="Uma_scoparia"/>
			ATAATATGTAGTTCAAAATGGATGTATTTTTTAGGACAGTTAGTGGTGGGGTTCTGAAGAAATACAGTAGACGAGTTAATATTTTTAGGCTAAGATGATGATATAATCGGTGGTGAACTTATGACGTATTTGTAAAAAGATCAATATCAAATAGAANNNNNNNNNNNCTAATARGAGGTATACTTAAGAAATATCGAAGCAACAATTAGTGTGATGGAATCAATAGCAGAATGATATTCAAAAGTGTAAAAATAATGCGTTATTAAAAGGTACTCCGAGACTTAGAAAAGTGGAGATGGGATAAAAGGGAGAGAATATAAATAGTAAATTTTATATTTGAGAAGTTTTGTGAACGTCTTATTCGAGCTTGAAAAAGGATATAGAAAATTATAAGTGGAGCTTATTAGCTGTTTGGCAAGTTTAAGAAATAATCACGAGTACACGCGAAGCGTAAATGATAGATACATTTTGGGACAATAATCTGGTAAAT
		</sequence>
		<sequence>
			<taxon idref="Uma_inornata"/>
			??????????????????????????????????????????????????????????????????????????????????????????????????????????????????????????????????????????????????????????????????????????????????????????????????????????????????????????????????????????????????????????????????????????????????????????????????????????????????????????????????????????????????????????????????????????????????????????????????????????????????????????????????????????????????????????????????????????????????????????????????????????
		</sequence>
		<sequence>
			<taxon idref="Uma_notata"/>
			?????????????????????????????????????????????????????????????????????????????????????????????????????????????????TGAACTTATGACGTATTTGTAAAAAGATCAATATCAAATAGAAAAGTACGCGGTATAATAAGAGGTATACTTAAGAAATATCGAAGCAACAATTAGTGTGATGGAATCAATAGCAGAATGATATTCAAAAGTGTAAAAATAATGCGTTATTAAAAGGTACTCCGAGATTTAGAAAAGTGGA????????????????????????????????????????????????????????????????????????????????????????????????????????????????????????????????????????????????????????????????????????????????????????????????????
		</sequence>
	</alignment>
	
	

	<!-- The sequence alignment (each sequence refers to a taxon above).         -->
	<!-- ntax=13 nchar=656                                                       -->
	<alignment id="alignment10" dataType="nucleotide">
		<sequence>
			<taxon idref="Chamaeleo_calyptratus"/>
			GGGGTATGGTTGACGAGGTTTCTCATATCGCACGTCGTCAAATTATTTCAAATAAGACGGGA-GGAGGGATCAGTACAACTGGTGGGCCGGGTGTCCCGACATGTGTGAGTATGTGACTCATAATCAGGGAGAGTGGGAATAGAGACGATGGTACCAGTCAAGGACAGCGTGACCCGCATTGGCGGAGGTGAGGCTAGAGTGTCAAGTTAGAAGTGTGACATTACAGGATCCTTTAGTGCTTAGATAGACAAGGGGGATGGGAGG-GGTACAAGAA-GGGCCTATCTTGAGATAAGTCAACAAGGAGAGGCCGAGTTAGGTAAGAGTCGATTCGTCAGTTGCGTGGAAAGTCTTGACAAGACGCGCCAATAATATGGTCTAAATAAGAAAGAAAGGTGCGCCCGCTTTATGAATGGGT???????????????????????????????????????????GTGGAACGCCGGTAGACGGGATGTCAACCAAGACAGACCAATGTGGTGCCAGATGGAATAAAGTAGTAATAGTCCTGACGCAGCTCGAGTTCAAGATGCATGGGTAATTATAGAGGAATGCTGKTATGGACAAAAAGTAGAACGTGTTGGAAAGAACAGCGAGAGTGAGATGGCATGACCGTTAACGAGAAAGCC
		</sequence>
		<sequence>
			<taxon idref="Leiolepis_belliana"/>
			??????????????????????????????????TCGTCAAATTATCTCAGACAAGACGGGGTGGAGGGATCAGTACATCTAATGGGCAGGGTTTCGCAACATGTGTGAGTATGTGTCTCATAATCAGCGAGAGCAGGAATAAAGACAAAAATCCCAGTAAAGAACATGGTGAGTCGCATTGGCGGGGGGGAGGTWAGAGTGTCAAGTTAGAAGTGTGACATTATGCGCTCCTTTAGTGCTTATATAGACAAAGGGGAAGGGAGG-GGTACAAAAA-GGGCCTATCTTGAGAAAAGTCAACAAGGAGAGGCCGAGTTAGGTAAGAGTCGATTCGTCAGTTGCATAGAAAGTCTTGACAAGACGCGCCAATAATATGATCTAAACAAGAAAGAAAGGTGCGCCCGCTCT??????????????????????????????????????????????????????????????CGGTAGATGGAATGTAAACTAAGAGAGACCAATGTGGTGCAAGATGGAATAAAGTAGTAATAGTCTTGACGCAGCTCGAGTCCAAGATGTATGGGTACTTGTATAGGAATGCTTTTATGGAAGAAAAGCTGAACGTGTTGGAAAGAACAGCGAGAGTGAAGAGGCATAACCGCTGAGAAGAGGGCC
		</sequence>
		<sequence>
			<taxon idref="Basiliscus_basiliscus"/>
			?????????????????????????????????????????????????????ATGGGGGGGCGAGGGAATCAGTACATCCAGTAAGCAGGGCCCCGAAACATGTGTGAGCGTGTGACTCATAATCAGTGAGAGCGGGTATAAAGACGATGGGACCAGCAAAGGACAACGTGGGCCGTATGGGCGGAGGGGACGTTAGAGTGTCAAGTTTGAAGTGTGCCATTG---GCTCGTTTACTGCTT--ACGGACAATGGAGAA---AAGTAGTACGGGAA-GGGTCTATCTTGAGAAAAATCAACAAGGAGAGGCCGAGTTAGGTAAGAGTCGACTCGTGAGTTGCGTTGAAAGTCTTGACAAGACGCGCCAATGATATGATCTAAACAAGAAAGAAAGG?????????????????????????????????????????????????????????????????GTGGAACGCCGGTAGATGTGACGTCAGTCAATACAGACCAATGTGGTGAAAGATGGAATAAAGTGGTATTAATCTTGACGTAGCTCGAGTTTAAGACGCATGAGAACTTATATAGGAATGCTGTTATGGACGAAAAGCAGAACGGGTTAGAAAGAGCAGCAAGAGTGAGAAGGCAAGACTGTTGACGAGAAAGCC
		</sequence>
		<sequence>
			<taxon idref="Urosaurus_ornatus"/>
			???????????????????????????????????????????????????????????????GAGGAAATCAGTACATCCAGTGGGCAGGGCCCCGTAAAATGCAGGAGCGTGTGACTCATAATCAGTGAGAGCGGGTATAAAGGCGATGGAACCAGCAAAGGACAACGTGGGCCGTATGGGCAAAGGGGACGTTAGAGTGTCAAGTTTGAAGTTTGCCATTGGACGCTCCCCTACTGCTT--ACGGACAATGGGGAAGAGAAATGGTACGGGTA-GGAT??????????????????????????????????????????????????????????????????????????????????????????????????????????????????????????????????????????????????????????????CCCTATCGTTGCGAAAAGTGATGTGGAACGCCGGTAGATGGGGTGTCAGTCAAAACAGACCAATGTGGTGCAAGATGGAATAAAGTAGTATTAGTCTTGACGTAGCTCGAGTCTAAGATGCATGAATACTTATATAGGAATGCTGTTATGGACGAAAAGTCAAGCGTGTTAAAAAGCACAGCGAGAGTGAG??????????????????????????
		</sequence>
		<sequence>
			<taxon idref="Phrynosoma_platyrhinos"/>
			GGGGTATGGTTGGCGAGGTTTCTCATATCGAACGCCGTCAAATTACCTCAGTCAAGGGGGGGTGAGGGAATCAGTACATCCAGTAGGCAGGGCCCCGTAAAATGTGGGAGCGTGTGACTCATAATCAGTGAGAGCGGGTATAAAGGCGATGGAACCAGCAAAGGACAACGTAGGCCGTATGGGCGAAGGGGACGTTAGAGTGTCARGTTTGAAGTGTGCCATTGGACGCTCCCTAACTGCTT--ACGGACAATGGGGAAGAGAAATGGTACGGGTACGGTTCTATCTTGAGAAAAATCAACAAGGAGAGGCCGAGTTAGGTAAGAGTCGACTCGTGAGTTGCGTTGAAAGTCTTGACAAGACGCGCCAATGATATGATCTAAATAAGAGAGAAAGGTGTGCCYGCTCTGTGGATGGGT???????????????????????????????????????????GTGGAACGCCGGTAGATGGGAAGTCAGTCAAAACAGACCAATGTGGTGCAAGATGGAATAAAGTGGTATTAGTCTTGACGTAGCTCGAGTCTAAGATGCATGATTACTTATATAGGAATGCTGATATGGACGAAAAGTAGAACCTGTTAAGAAGAACAGCAAGAGTGAGAAGGCATGACTGTTGACGAGAAAGTC
		</sequence>
		<sequence>
			<taxon idref="Cophosaurus_texanus"/>
			??????????????????????????????????????????????????????????????????GGAATCAGTACATCCAGTGGGCAGGGCCCCGTAAAATGTAGGAGCGTGTGACTCATAATCAGTGAGAGCGGGTATAGACGCGATGGGACCAGCAAAGGACAACGTGGGCCGTACGGGCGAAGGGGACGTTAGAGTGTCAAGTTCGAAGTGTGCCATTGGACGCTCCCTAACTGCTT--ACGGACAATGGGGAAGAGAAGTGGTACGGGT???????????????????????????????????????????????????????????????????????????????????????????????????????????????????????????????????????????????GTCGCCGCGTGAGAAAGGCCCCCCTATCGTTGCGAAAAGTGATGTGGAACGCCGGTAGATGGGAAGTCAGTCAAAACAGACCAATGTGGTGCCAGATGGAATGAAGTGGTATTAATCTTGACGTAGCTCGAGTCTAAGATGCATGATTACTTATATAGGAATGCTGTTATGGATGAAAAGTAGAACTTGTTAAGAAGAACAGCAAGAGTGAG??????????????????????????
		</sequence>
		<sequence>
			<taxon idref="Callisaurus_draconoides"/>
			???????????????????????????????????????????????????????????????GAGGGAATCAGTACAGCCAGTGGGCAGGGCCCCGTAAAATGTAGGAGCGTGTGACTCATAATCAGTGAGAGCGGGTATAAACGCGATGGGACCAGCAAAGGACAACGTGGGCCGTATGGGCGAAGGGGACGTTAGAGTGTCAAGTTCGAAGTGTGCCATTGGACGCTCCCTAACTGCTT--ACGGACAATGGGGAAGAGAAGTGGTACGGGTA-GGTT?????????????????????????????????????????????????????????????????????????????????????????????????????????????????????????????????????????GTCGCCGCGTGAGAGAGGCCCCCCTATCGTTGCGAAAAGTGATGTGGAACGCCGGTAGATGGGAAGTCAGTCAAAAAAGACCAATATGGTGCAAGATGGAATGAAGTGGTATTAGTCTTGACGTAGCTCGAGTCTAAGATGCATGATTACTTATATAGGAATGCTATTATGGACGAAAAGTAGAACTTGTTAAGAAGAACAGTAAGAGTGAG??????????????????????????
		</sequence>
		<sequence>
			<taxon idref="Holbrookia_maculata"/>
			??????????????????????????????????????????????????????????????????????????????????????????????????????????????????????????????????????????????????????????????????????????????????????????????????????????????????????????????????????????????????????????????????????????????????????????????????????????????????????????????????????????????????????????????????????????????????????????????????????????????????????????????????GTCGCCGCGTGAGAGAGGCCCCCCTATCGTTGCGAAAAGTGATGTGGAACGCCGGTAGATGGGAAGTCAGTCAAAAAAGACCAATGTGGTGCAAGATGGAATGAAGTGGTATTAGTCTTGACGTAGCTCGAGTCTAAGATGCATGATTACTTATATAGGAATGCTGTTATGGACGAAAAGTAGAACTTGTTAAGAAGAACAGCAAGAGTGAG??????????????????????????
		</sequence>
		<sequence>
			<taxon idref="Uma_exsul"/>
			????????????????????????????????????????????????????????????????????????????????????????????????????????????????????????????????????????????????????????????????????????????????????????????????????????????????????????????????????????????????????????????????????????????????????????????????????????????????????????????????????????????????????????????????????????????????????????????????????????????????????????????????????????????????????????????????????????????????????????????????????????????????????????????????????????????????????????????????????????????????????????????????????????????????????????????????????????????????????????????????????????????????
		</sequence>
		<sequence>
			<taxon idref="Uma_paraphygas"/>
			????????????????????????????????????????????????????????????????????????????????????????????????????????????????????????????????????????????????????????????????????????????????????????????????????????????????????????????????????????????????????????????????????????????????????????????????????????????????????????????????????????????????????????????????????????????????????????????????????????????????????????????????????????????????????????????????????????????????????????????????????????????????????????????????????????????????????????????????????????????????????????????????????????????????????????????????????????????????????????????????????????????????
		</sequence>
		<sequence>
			<taxon idref="Uma_scoparia"/>
			?????????????GGAGGGTTGTCATATCGAACGCCGTCAAATTACCTCAGTCAAGGGGGAGTGAGGGAATCAGTACATCCAGTAGGCAGGGCCCCGTAAAATGTAGGAGCGTGTGACTCATAATCAGTGAGAGCGGGTATAAAGGCGATGGAACCAGCAAAGGACAACGTGGGCCGTATGGGCGAAGGGGACGTTAGAGTGTCAAGTTTGAAGTGTGCCATTGGACGCTCCCTAACTGCTT--ACGAACAATGGGGAAGAGAAGTGGTACGGGTA-GGTTCTATCTTGAGAAAAATCAACAAGGAGAGGCCGAGTTAGGTAAGAGTCGACTCGTGAGTTGCGTTGAAAGTCTTGACAAGACGCGCNNATGATAT??????????????????????????????????????????????????????????????????????????????????????GTGGAACGCCGGTAGATGGGAAGTCAGTCAAAACAGACCAATGTGGTGCAAGATGGAATAAAGTGGTATTAGTCTTGAGGTAGCTCGAGTCTAAGATGCATGATTACTTATATAGGAATGCTGTTATGGACGAAAAGTAGAACTTGTTAAGGAGAACAGCAAGAGTGAGAAGGCATGACTGTTGACGAGAAAGTC
		</sequence>
		<sequence>
			<taxon idref="Uma_inornata"/>
			????????????????????????????????????????????????????????????????????????????????????????????????????????????????????????????????????????????????????????????????????????????????????????????????????????????????????????????????????????????????????????????????????????????????????????????????????????????????????????????????????????????????????????????????????????????????????????????????????????????????????????????????????????????????????????????????????????????????????????????????????????????????????????????????????????????????????????????????????????????????????????????????????????????????????????????????????????????????????????????????????????????????
		</sequence>
		<sequence>
			<taxon idref="Uma_notata"/>
			?????????????????????????????????????????????????????????????????????????????????????????????????TAAAATGTAGGAGCGTGTGACTCATAATCAGTGAGAGCGGGTATAAAGGCGATGGAACCAGCAAAGGACAACGTGGGCCGTATGGGCGAAGGGGACGTTAGAGTGTCAAGTTTGAAGTGTGCCATTGGACGCTCCCTAACTGCTT--TCGAACAATGGGG?????????????????????????????????????????????????????????????????????????????????????????????????????????????????????????????????????????????????????????????????GTCGCCGCGTGAGAGAGGCCCCCCTATCGTTGCGAAAAGTGATGTGGAACGCCGGTAGATGGGAAGTCAGTCAAAACAGACCAATGTGGTGCAAGATGGAATAAAGTGGTATTAGTCTTGAGGTAGCTCGAGTCTAAGATGCATGATTACTTATATAGGAATGCTGTTATGGACGAAAAGTAGAACTTGTTA??????????????????????????????????????????????
		</sequence>
	</alignment>
	
	

	<!-- The sequence alignment (each sequence refers to a taxon above).         -->
	<!-- ntax=13 nchar=1574                                                      -->
	<alignment id="alignment11" dataType="nucleotide">
		<sequence>
			<taxon idref="Chamaeleo_calyptratus"/>
			TCATGAGCATTGTAATAACGTATTAAATTAAACGGGATCAAAGGACAGAAAAGATGTCAAAC-ACAAGAGTTAACGAACTCACAAGAAACATCTTAAACAACGACTCAGGTTCGTACAGCAAGATAACTGAAATCTTACGCCTGATATCCCCCTAACACACGGCTAACTAGCCTACTCAGCACATGTAACGAAATTAACTCCTAGTAGCCAATAGCTACAACCTCCTGTGCCCTTACAAAAGATCTGGTAGATATCAATCTTCG-CGTGACCGAT-CAAGCCTACATGAGGATGGCCCGAGCGTAGATCAATCAGTGGATAACAACGATATCCCCCAATTGAGGCAAACAGCGTGTGTGAGCAAGCCGCTCCTGCTCGCTTAATGAAAGCACAGGAGTCACACAAGCACGTTATAAAC????????????????????????????????????????????????????????????????????????????????????????????????????????????????????????????????????????????????????????????????????????????????????????????????????????????????????????????????????????????????????????????????????????????????????????????????????????????????????????????????????????????????????????????????????????????????????????????????????????????????????????????????????????????????????????????????????????????????????????????????????????????????????????????????????????????????????????????????????????????????????????????????????????????????????????????????????????????????????????????????????????????????????????????????????????????????????????????????????????????????????????????????????????????????????????????????????????????????????????????????????????????????????????????????????????????????AGAAGAGGGAAAGCAAGCCCGTTAAACAGTAAATTAGGGTCATGCACCGGACACAATTTGCTTTTAGTATTGCTCTGTGACGCCGAATATAGATTCTAGGCTACACAAATCAAAAAACCGATAAAAGATGGYAAAGCAGAAATCTATGCGGGCAGCTGCGTCTGTCAGGCGTGGTGACTTTGTACTATCTTTAGTTCGAGGAGGAAGTCCTTGGTTACGATCTTTTCAGTTAACCCAGCGCTCAAGCTC???????????????????????????????????????????????????????????
		</sequence>
		<sequence>
			<taxon idref="Leiolepis_belliana"/>
			??????????????????????????????????GGAACAAAGGACGGAAAAGATGTCTAAATACAAGAGTCCACTAACACACGAGAAACATCTTAAACAACGACTCAGGTCCGCACAGCAAGATAACTGAAATCTTACGCGTAATATCATCCTAACACACAGCTAACTAGCCTACTCGACACATGTAACGAAATTAACTCTTACTAGCCAATAGCTACAACCTCCAGTACCCTTACAAAAGATCTGCTAGACATCAATCTTCT-CAAGACTGAT-CAAGCCTACATGAGGATAGCCCGGGGGTAGATCAATCAGTGGATAACACCGATATCCCCCAATTAAGGCAAACAGCGTGTGTGAGCAAGCCGCTCCTGCTCGCTTGATGAAAGCACAGGAGTCACACAAGCA??????????????????????????????????????????????????????????????????????????????????????????????????????????????????????????????????????????????????????????????????????????????????????????????????????????????????????????????????????????????????????????????????????????????????????????????????????????????????????????????????????????????????????????????????????????????????????????????????????????????????????????????????????????????????????????????????????????????????????????????????????????????????????????????????????????????????????????????????????????????????????????????????????????????????????????????????????????????????????????????????????????????????????????????????????????????????????????????????????????????????????????????????????????????????????????????????????????????????????????????????????????????????????????????????????????????????????????AGAAGAGGGAAAGAAAGTCCGTTAAACAGTAACTTAGGGTAATGCACCGGACACTATTTGCTTTTAGTATTGCTCTGTGTCGCCAAAGATAGATTCAAGGCTACACAACTCAAAAAACCGATAAAAGATTGCAAAGCCGACATCTGTGCGGACAGCTGCGTCTGTCAGGCGTGGTGACCTTGTCCAATCTTTAGTTCGAGGAGAGAGTCTTTGGTTACGATCTTTTCARTTAACCCAGCGCTCAAGCTCTAACTCTGTCTAGACACAACCGCTGTCAAAAAACTATTTGAAATCCAGCACCACAGTAC
		</sequence>
		<sequence>
			<taxon idref="Basiliscus_basiliscus"/>
			?????????????????????????????????????????????????????ATGTCAAGATATAAGATTAAAGTAACACACCACAAACATCTTAAACAACGACTCAGGTTTGTACAGCAAGATAACTGGAATCTTACGCGTAATACTCCCTTAACATACGGCTAACTAGTCTACACAGCGCATATAAAGAAATTAACTCTTAGTGCCCAATAGCTACAACCC---GTACCCTTACAAAAG--TAGCTAGACATCAA---TCGATGAGACTGAG-CAAGCCTACATGAGAATAGGCCAAGGGTAGATCAATCAGTGGATAGCACCGCTATCCCCTAATCAAGGCAAACAGCGTGTATGAGCAAGCCGCTCCTGCTCGCTTGATGAAAGCACAGGA??????????????????????????????????????????????????????????????????????????????????????????????????????????????????????????????????????????????????????????????????????????????????????????????????????????????????????????????????????????????????????????????????????????????????????????????????????????????????????????????????????????????????????????????????????????????????????????????????????????????????????????????????????????????????????????????????????????????????????????????????????????????????????????????????????????????????????????????????????????????????????????????????????????????????????????????????????????????????????????????????????????????????????????????????????????????????????????????????????????????????????????????????????????????????????????????????????????????????????????????????????????????????????????????????????????????????????????????????????AGAAGAGAGAAAAAAAGTCCGTTAAACAGTAAATTAGGGTCGTGCACCGGACACAATTTGCTTTTAATATTGCTCTATGACGCCGAAGATAGATTCAAGGCTACACAAATCAAAAAACGGATAAAAAATTGCTAAGCAGACATCTGTGCGGGCAGCTGCGTCTGTCAGGCGTGTTAGCTTTGTCCTATCTTTAGTTCGAAGAGGGAGTCCTTGGTTACGATCTATTCAATTAACCGAAGGCTCAAGCTCTAACTCTGTCTAGACACCACCGCTGAAAAAAAGCCTTTTGAAATCCAGCACGACAGTAC
		</sequence>
		<sequence>
			<taxon idref="Urosaurus_ornatus"/>
			???????????????????????????????????????????????????????????????ATAAGATTAAAGTAACATATCAGAAACATCTTAAACAACGACCCAGGTTTGTACAGCAAGATAACTGAAATCTTACGCATAATATCCCCCTAACACATGGCTAAATAGTCTACACAGCACATATAAAGAAATTAACTCTTAATACCCAATAGCTACAACCCCCAGTACCCTTACAAAAG--TAGGTAGACATCAATGTTCGATGAGACTGAG-CAACC??????????????????????????????????????????????????????????????????????????????????????????????????????????????????????????????????????????????????????????????????????????????????????????????????????????????????????????????????????????????????????????????????????????????????????????????????????????????????????????????????????????????????????????????????????????????????????????????????????????????????????????????????????????????????????????????????????????????????????????????????????????????????????????????????????????????????????????????????????????????????????????????????????????????????????????????????????????????????????????????????????????????????????????????????????????????????????????????????????????????????????????????????????????????????????????????????????????????????????????????????????????????????????????????????????????????????????????????????????????????????????????????????????????????????????????????????????????????????????????????????????????????????????????????AGAGAAAAAAAGTCCGTTAAATAGTAAATTAGGATCATGCACCGGACACTATTTGCTTTTAATATTGCTCTATGACGCCGAAGATAGATTCAAGGCTACACAAATCAAAAAACGGATAAAAAATTTCAAAGCAGACATTTGTGCGGGCAGCTGCGTCTGTCAGACGTGATAGCTTTGTCCTATCTTTAGTTCGAGGAGAGAATCCTTGG??????????????????????????????????????????????????????????????????????????????????????????????
		</sequence>
		<sequence>
			<taxon idref="Phrynosoma_platyrhinos"/>
			TCATGAGCATTGTAATAACGTATTATGTTAAACAAAAAAAAAGGACGGAAAAAATATCAAGATATAAGATTAAAGTAACATACCAGAAACATCTTAAACAACGACTCAGGTTTGTACAGCAAGATAACTGGAATCTTACGCATAATATCCCCCTAACACACGGCTAAATAGTCTACACAGCACATATAAAGAAATTAACTCTTAGTACCCAATAGCTACAACCTCCAGTACCCTTACAAAAG--TAGGTAGACACAAATGTTCGATGAGACTGAGGCAACCCTACATGAGGATAGCCCAAGGGTAGATCAATCAGTGGATAGCACCGCTATCCCCTAATCAAGGCAAAGAGCGTGTGTGAGCAAGCCGCTCCTGCTCGCTTGATGAAAGCACAGGAGTCACACAAGCAAGTTCTAAAC????????????????????????????????????????????????????????????????????????????????????????????????????????????????????????????????????????????????????????????????????????????????????????????????????????????????????????????????????????????????????????????????????????????????????????????????????????????????????????????????????????????????????????????????????????????????????????????????????????????????????????????????????????????????????????????????????????????????????????????????????????????????????????????????????????????????????????????????????????????????????????????????????????????????????????????????????????????????????????????????????????????????????????????????????????????????????????????????????????????????????????????????????????????????????????????????????????????????????????????????????????????????????????????????????????????????AGAAGAGAGAAAAAAAGTCCGTTAAATAGTAAATTAGGGTCATGCACCGGACACTATTTGCTTTTAGTATTACTCTATGACGCCGAAGATAGATTCAAGGCTACACAAATCAAAAAACGGATAAAAAATTTCAAAGCAGACATCTGTGCGGGCAGCTGCACCTGTCAGACGTGATAGCTTTGTCCTATCTTTAGTTCGAGGAGGGAGTCCTTGGTTACGATCTATTCGATTAACCTAGGGCTAAAGCTCTAACTCTGTCTAGACACAACCGCTGTAAAAAAGCCGTTTGAAATCGAGCACGACAGTAC
		</sequence>
		<sequence>
			<taxon idref="Cophosaurus_texanus"/>
			?????????????????????????????????????????????????????????????????AAGATTAAAGTAACATACCAGAAACATCTTAAACAACGACTCAGGTTTGTACAGCAAGATAACTAGAATCTTACGCATAATATCCCCCTAACACACGGCTAAATAGTCTACACAGTACATATAAAGCAATTAACTCTTAGTACCCAATAGCTACAACCCCCAGTACCCTTACAAAAG--TAGGTAGACATCAATGTTAGATGAGACTGAG????????????????????????????????????????????????????????????????????????????????????????????????????????????????????????????????????????????????????????????????????????????????????????????????????????????????????????????????????????????????????????????????????????????????????????????????????????????????????????????????????????????????????????????????????????????????????????????????????????????????????????????????????????????????????????????????????????????????????????????????????????????????????????????????????????????????????????????????????????????????????????????????????????????????????????????????????????????????????????????????????????????????????????????????????????????????????????????????????????????????????????????????????????????????????????????????????????????????????????????????????????????????????????????????????????????????????????????????????????????????????????????????????????????????????????????????????????????????????????????????????????????????????????????????????AGAGAAAAAAAGTCCGTTAAACAGTAAATTAGGGTTATGCACCGGACACTATTTGCTTTTAGTATTGCTCTATGACGCCGAAGATAGATTCAAGGCTACACAAATCAAAAAACGGATAGAAAATTTCAAAGCAGACATCTGTGCGGGCAGCTGCGTCTGTCAGACGTGATAGCTTTGTCCTATCTTTAGTTCGAGGAGGGAGTCCTTGGTTA???????????????????????????????????????????????????????????????????????????????????????????
		</sequence>
		<sequence>
			<taxon idref="Callisaurus_draconoides"/>
			???????????????????????????????????????????????????????????????ATAAGATTAAAGTAACATACCAGAAACATCTTAAACAACGACTCAGGTTTGTACAGCAAGATAACTGGAATCTTACGCATAATATCCCCCTAACACACGGCTAAATAGTCTACACAGTACATATAAAGCAATTAACTCTTAGTACCCAATAGCTACAACCCCCAGTACCCTTACAAAAG--TAGGTAGACATCAATGTTCGATGAGACTGAG-CATCC??????????????????????????????????????????????????????????????????????????????????????????????????????????????????????????????????????????????????????????????????????????????????????????????????????????????????????????????????????????????????????????????????????????????????????????????????????????????????????????????????????????????????????????????????????????????????????????????????????????????????????????????????????????????????????????????????????????????????????????????????????????????????????????????????????????????????????????????????????????????????????????????????????????????????????????????????????????????????????????????????????????????????????????????????????????????????????????????????????????????????????????????????????????????????????????????????????????????????????????????????????????????????????????????????????????????????????????????????????????????????????????????????????????????????????????????????????????????????????????????????????????????????????????????AGAGAAAAAAAGTCCGTTAAATAGTAAATTAGGGTTATGCACCGGACACTATTTGCTTTTAGTATTGCTCTATGACGCCGAAGATAGATTCAAGGCTACACAAATCAAAAAACGGATAAAAAATTTCAAAGCAGACATCTGTGCGGGCAGCTGCGTCTGTCAGACGTGATAGCTTTGTCCTATCTTTAGTTCGAGGAGGGAGTCCTTGGTTA???????????????????????????????????????????????????????????????????????????????????????????
		</sequence>
		<sequence>
			<taxon idref="Holbrookia_maculata"/>
			??????????????????????????????????????????????????????????????????????????????????????????????????????????????????????????????????????????????????????????????????????????????????????????????????????????????????????????????????????????????????????????????????????????????????????????????????????????????????????????????????????????????????????????????????????????????????????????????????????????????????????????????????????????????????????????????????????????????????????????????????????????????????????????????????????????????????????????????????????????????????????????????????????????????????????????????????????????????????????????????????????????????????????????????????????????????????????????????????????????????????????????????????????????????????????????????????????????????????????????????????????????????????????????????????????????????????????????????????????????????????????????????????????????????????????????????????????????????????????????????????????????????????????????????????????????????????????????????????????????????????????????????????????????????????????????????????????????????????????????????????????????????????????????????????????????????????????????????????????????????????????????????????????????????????????????????????????????????????????????????????????????????????????????????????????????????????????????????????????????????????????????????????????????????????????????????????????????????????????????????????????????????????????????????????????????????????????????????????????????????????????????????????????????????????????????????????????
		</sequence>
		<sequence>
			<taxon idref="Uma_exsul"/>
			??????????????????????????????????????????????????????????????????????????????????????????????????????????????????????????????????????????????????????????????????????????????????????????????????????????????????????????????????????????????????????????????????????????????????????????????????????????????????????????????????????????????????????????????????????????????????????????????????????????????????????????????????????????????????????????????????????????????????????????????????????????????????????????????????????????????????????????????????????????????????????????????????????????????????????????????????????????????????????????????????????????????????????????????????????????????????????????????????????????????????????????????????????????????????????????????????????????????????????????????????????????????????????????????????????????????????????????????????????????????????????????????????????????????????????????????????????????????????????????????????????????????????????????????????????????????????????????????????????????????????????????????????????????????????????????????????????????????????????????????????????????????????????????????????????????????????????????????????????????????????????????????????????????????????????????????????????????????????????????????????????????????????????????????????????????????????????????????????????????????????????????????????????????????????????????????????????????????????????????????????????????????????????????????????????????????????????????????????????????????????????????????????????????????????????????????????????
		</sequence>
		<sequence>
			<taxon idref="Uma_paraphygas"/>
			??????????????????????????????????????????????????????????????????????????????????????????????????????????????????????????????????????????????????????????????????????????????????????????????????????????????????????????????????????????????????????????????????????????????????????????????????????????????????????????????????????????????????????????????????????????????????????????????????????????????????????????????????????????????????????????????????????????????????????????????????????????????????????????????????????????????????????????????????????????????????????????????????????????????????????????????????????????????????????????????????????????????????????????????????????????????????????????????????????????????????????????????????????????????????????????????????????????????????????????????????????????????????????????????????????????????????????????????????????????????????????????????????????????????????????????????????????????????????????????????????????????????????????????????????????????????????????????????????????????????????????????????????????????????????????????????????????????????????????????????????????????????????????????????????????????????????????????????????????????????????????????????????????????????????????????????????????????????????????????????????????????????????????????????????????????????????????????????????????????????????????????????????????????????????????????????????????????????????????????????????????????????????????????????????????????????????????????????????????????????????????????????????????????????????????????????????????
		</sequence>
		<sequence>
			<taxon idref="Uma_scoparia"/>
			?????????????AATAACGTDTTATGTTAAACAAAAAAAAAGGACGGAAAAAATATCAAGATATAAGATCAAAGTAACATACCAGAAACATCTTAAACAACGACTCAGGTTTGTACAGCAAGATAACTGGAATCTTACGCATAATATCCCTCTAACACACGGCTAAATAGCCTACACAGCACATATAAAGCAATTAACTCTTAGTACCCAATAGCTACAACCCCCAGTACCCTTACAAAAG--TAGGTAGACATCAATGTTCGATGAGACTGAG-CAACCCTACATGAGAATAGCCCAAGGGTAGATCAATCAGTGGATAGCACCGCTATCCCCTAATCAAGGCAAAGAGCGTGTGTGAGCAAGCNNCTCCTGC???????????????????????????????????????????CAGAAAAAATGGATGGAAACTCACAATAAATGCATAAGAATGAAGATGATGGAAAGAAAAGAACAACGAAGTGGAAAAAGGACAAAACGGATTAGCTATCTCAACATTGTGGTCCTGACTGATCGAGAAGTTTCAACATGCTGCTTCTGCAGCAGTGCATAAAAAAGAATGGAGAGATAGGGGCAGGGAGCTTTTATATATTGTGCCGATGTAGAGTTGGTGGACCTCCCATCCAAAACATGTGGCTCAGCTCTTGAAGTTTCTGGCTAGTTTTATACCAATGTGGGTTGTAGAGACCACAATTCAGAAATATGCAGACCTCAACCTGCTGATATGGACAGATGCATCAGTTAACAAAGTTCATGCATTGCACAGGCATATTGAGAACATGCCAGGGTAAGGAAAGCTACACTGACAACTTTTTTTAAAAGAAATGCATTTATCCCATGTATGTCCCAGCATAAGGCACGGGTGAGCAAAGGCAGTCTGACCTCCATACCAAGCCCAAAAGCAGAAAGATTTCTGATGTAGCCATCAGCAGAAACATCGCAGTAGGGTAAGTTTAAACCTTTTCTCCAAAGCAGAAGCATAGTCCACCAAGAAGAATGTGTAGGCTAACCAGTCTTCTCAGAGCTTATGATCATGTGCTTCCAAATAAGATAGTTCTGAAATGAGAAGGCATTTTCAAGTAGAAAACAATTTCTTTTCTAATATCTGGCCAGCTATTTGAGGAATAATGAAAGAGATTTTGGAAATACATTAGGACTTCTTTCATCCAGTAATTCACACAGTGGACGTTTTCACACAGGCGCCAAGAAGCACCGAGAAAATATCATTTAATTGGCGCTAGAAGAGAGAAAAAAAGTCCGTTAAATAGTAAATTAGGGTCATGCACCGGACACTATTTGCTTTTAGTATTGCTCTATGACGCCGAAGATAGATTCAAGGCTACACAAATCAAAAAACGGATAAAAAATTTCAAAGCAGACATTTGTGCAGGCAGCTGCGTCTGTCAGACGAGATAGCTTTGTCCTATCTTTAGTTCGAGGAAGGAGTCCTTGGTTACGATTTATTCAATTAACCTAGGGCTAAAGCTCTAACTCTGTCTAGACACAACCGCTGTAAAAAAGCCGTTTGAAATCGAGCACGACAGTA?
		</sequence>
		<sequence>
			<taxon idref="Uma_inornata"/>
			??????????????????????????????????????????????????????????????????????????????????????????????????????????????????????????????????????????????????????????????????????????????????????????????????????????????????????????????????????????????????????????????????????????????????????????????????????????????????????????????????????????????????????????????????????????????????????????????????????????????????????????????????CAGAAAAAATGGATGGAAACTCACAATAAATGCATAAGAATGAAGATGATGGAAAGAAAAGAACAACGAAGTGGAAAAAGGACAAAACGGATTAGCTATCTCAACATTGTGGTCCTGACTGATCGAGAAGTTTCAACATGCTGCTTCTGCAGCAGTGCATAAAAAAGAATGGAGAGAAAGGGGCAGGGAGCTTTTATATATTGTGCCGATGTAGAGTTGGTGGACCTCCCATCCAAAACATGTGGCTCAGCTCTTGAAGTTTCTGGCTAGTTTTATACCAATGTGGGTCGTARAGACCACAATTCAGAAATATGCAGACCTCAACCTGCTGATATGGACAGATGCATCAGTTAACAAAGTTCATGCATTGCACRGGTATATTGAGAACATGCCAGGGTAAGAAMAGCTACACTKRCAACTTTTTTTAAAAGAAATGCATTTATCCCATGTATGTCCCAGCATAAGGCACGGGTGAGCAAAGGCAGTCTGACCTCCATACCAAGCCCAAAAGCAGAAAGATTTCTGATGTAGCCATCAGCAGAAACATCGCAGTAGGGTAAGTTTAAGCCTTTTCTCCAAAGCAGAAGCATAGTCCACCAAAAAGAACGTGTAGGCTAACCAGTCTTCTCAGAGCTTATGATCATGTGCTTCCAAATAAGATAATTCTGAAATGAGAAGGCATTTTCAAGTAGAAAACAATTTCTTTTCTAATATCTGGCCAGCTATTTGAGGAATAATGAAAGAGATTT-GGAAATACATTAGGACTTCTTTCATCCAGTAATTCACACAGTGGACGTTTTCACACAGGCGCCAAGAAGCACCGAGAAAATATCATTTAATTGGCGCT????????????????????????????????????????????????????????????????????????????????????????????????????????????????????????????????????????????????????????????????????????????????????????????????????????????????????????????????????????????????????????????????????????????????????????????????????????????????????
		</sequence>
		<sequence>
			<taxon idref="Uma_notata"/>
			?????????????????????????????????????????????????????????????????????????????????????????????????ACAACGACTCAGGTTTGTACAGCAAGATAACTGGAATCTTACGCATAATATCCCCCTAACACACGGCTAAATAGCCTACACAGCACATATAAAGCAATTAACTCTTAGTACCCAATAGCTACAACCCCCAGTACCCTTACAAAAG--TAGGTAGACATCA?????????????????????????????????????????????????????????????????????????????????????????????????????????????????????????????????????????????????????????????????CAGAAAAAATGGATGGAAACTCACAATAAATGCATAAGAATGAAGATGATGGAAAGAAAAGAACAACGAAGTGGAAAAAGGACAAAACGGATTAGCTATCTCAACATTGTGGTCCTGACTGATCGAGAAGTTTCAACATGCTGCTTCTGCAGCAGTGCATAAAAAAGAATGGAGAGAAAGGGGCAGGGAGCTTTTATATATTGTGCCGATGTAGAGTTGGTGGACCTCCCATCCAAAACATGTGGCTCAGCTCTTGAAGTTTCTGGCTAGTTTTATACCAATGTGGGTCGTAAAGACCACAATTCAGAAATATGCAGACCTCAACCTGCTGATATGGACAGATGCATCAGTTAACAAAGTTCATGCATTGCACAGGTATATTGAGAACATGCCAGGGTAAGAAAAGCTACACTTGCAACTTTTTTTAAAAGAAATGCATTTATCCCATGTATGTCCCAGCATAAGGCACGGGTGAGCAAAGGCAGTCTGACCTCCATACCAAGCCCAAAAGCAGAAAGATTTCTGATGTAGCCATCAGCAGAAACATCGCAGTAGGGTAAGTTTAAGCCTTTTCTCCAAAGCAGAAGCATAGTCCACCAAAAAGAACGTGTAGGCTAACCAGTCTTCTCAGAGCTTATGATCATGTGCTTCCAAATAAGATAATTCTGAAATGAGAAGGCATTTTCAAGTAGAAAACAATTTCTTTTCTAATATCTGGCCAGCTATTTGAGGAATAATGAAAGAGATTTTGGAAATACATTAGGACTTCTTTCATCCAGTAATTCACACAGTGGACGTTTTCACACAGGCGCCAAGAAGCACCGAGAAAATATCATTTAATTGGCGCT?????AGAGAAAAAAAGTCCGTTAAATAGTAAATTAGGGTCATGCACCGGACACTATTTGCTTTTAGTATTGCTCTATGACGCCGAAGATAGATTCAAGGCTACACAAATCAAAAAACGGATAAAAAATTTCAAAGCAGACATTTGTGCAGGCAGCTGCGTCTGTCAGACGAGATAGCTTTGTCCTATCTTTAGTTCGAGGAAGGAGTCCTTGGTTA???????????????????????????????????????????????????????????????????????????????????????????
		</sequence>
	</alignment>
	
	

	<!-- The sequence alignment (each sequence refers to a taxon above).         -->
	<!-- ntax=13 nchar=894                                                       -->
	<alignment id="alignment12" dataType="nucleotide">
		<sequence>
			<taxon idref="Chamaeleo_calyptratus"/>
			???????????????????????????????????????????TTAGCTATTATTCTCTGTCTTTTTGAATGAAATTAGGTTTTAGTTTTTCAAACTAAAGAATGACTTTCTCGTCGGAGATTATCTGTCTAGGGCTTAAGCTATAGATGTATCGAATAATGATTCTCTTTTAGGGTATCGTCATACTATATTACTATAATTAATCATTATGTAAACCAAGCATCGCTACATGATGTGGTGTCGTCGTGAATCTGATCTGTGACATGCTCATGGATCAGATCAATCGATCTATTGATTGT-AATTGTTGATACTATAGGTCTATAATGAATTGAGTCTGATGTAAAGTTCTAATTACCATGATGATAGTTACTTTGCTTTTACCGATTTACTTGTCATCTTTAAATTATATGTATAATATTGAAGAATAAAGCGAGATTATACCATTAGGGTTTTCCTTTTGCTTATTCTACATATTACTYGAGCTGGCTAAGTAAGCTTTA-TATCTACTAT-TTGCATAATGGTTAATGCTTATCCTCTGGAGAAAAAAACTGTGTCCACTATACCGTTTATAATACACTAAGATATTGATCCCTCTTGTTAAATTATGCTCTCCCCTTATTGCTTTCTTATTTAGCAAAGTTTCTGATGAATT???TTACACGATTAGTGAAACTGGATAAGCATATGCAATTTAAATAAAATAATGTTTAGGAACCAAAATCACGTTGAGTTTTGCCTGGGAAAAGATCCCCTCTTCGCTTTCTACCCACGGCAATTATTATGTTCCGATGGCTTTTAAATAGTCTCTTCAGACACGTTCGACGTTTTTTCTTTCTTTGGTGGATTCTYGAGTGAGCATTCGTATTGATTTCGAGCTAACAG????????
		</sequence>
		<sequence>
			<taxon idref="Leiolepis_belliana"/>
			????????????????????????????????????????????????????ATTCTCTGACTTTTTAACTGAAATTGGGATTTATTTTTTCAAGCTAAAGAACGGCTTTCTCTTCGGAGGATGATTGTCTAGGGCTTTAGCTAGAGCAATTTCGAATAGTGATTCTCTTTTAGGGTATAGGCGTACTGTATTGCTGTAATTGTTGATTACGTAAACTCGGAATCGCTACATGATCTG??????????????????????????????????GGGTCAGATTAACTGAACTATCGATTGTAAATTGTTGATACTGCTGTACTGAAATAAGTTGACTTTGATGTAAAGTTCTTATCGCCGTGGCGATAGTTACTCGGCTCTTACCGAATTACTTGTCATCTTTAAATTATATGTATAATATTGAAGAATAAAGCGAGCTTATACGATTTAGGTTTTCCTTTTTTTTATTTTACATATTATTCGTGTTGGCTAAGTAAATTTTA-TATCTGCTAT-TTGAATAATGGTCAACGTTAACCTACTGGAAAAAAAAAATGTTTCCATTATAACGTTTATAATAGACTGAGATGTTGATCGCTCTTGTTTAGTTATGCTAACCCCTCACCGCTTCCTTGTTTAGCAAAACT?????????????????CACATTTAGTGAAACTGTGTAAGCATCCACAATTTAAATAAAGTAATATTTAGGAATCGGAATTACGTTGATTTTTGCCTGGGAAACGGCCCCCTCCTTATTTTGTATCTACGAACGTTACTCTATTCCGATGGCTTTTAAATTATCTCTTTAGACACATACGTCGTTTTTTCTTTCTTTGGTGGACTTTCGAGTGAG??????????????????????????????????
		</sequence>
		<sequence>
			<taxon idref="Basiliscus_basiliscus"/>
			???????????????????????????????????????????CTAACTAATTTTCTCTAACTCTTTGAATGAAAATTGGTTTTACTTTTCTAAGATAAAAACTGACTTTTTTTCCGGAGAATGTTCGTCTAAGACTTAAGTCATAGTGACATCGAATGATGATTCTCTTTTATAGTAAAGTCATATGGTATCGCTATAATGGTTGATCGAATGAATCCGGAATCGCTATATGGCCCG????????????????????????????????????????????????????TGATGATTATAAACTGTTGACACTGCTGAGCCATCATAAATTGATTTTAATGTAAAGATCTTAGCGCCATGGCAATAATTACATTGCTACTAATGAGTAACTTGCTATCTTTAAACTATATGTATAACCTTGAAGATTGAAGCGAGATGACACTCTTAAAGTTTTTCTTTT---TATTTTTCATATTATT--GGATAGCTAAATAA---TCTTTATCGTTTAC-TTGCATGATCGTCAATGCCTATCTCTTGGGGAAAAAAAATGTTTCCATACTAACGTTCTGAATAGACTTAGACATTGATCGCTCCTGTTTAATTATGCTCTCGCCTCCTTACTTGATCAG?????????????????????????CTACACATTTAATGAAATTGTGTGAGCATCCACAATTTAAATAAAGTAATGTCTACGAATCGAAATTACATCGGTCTCTGACTAAGACTAGGTCCTCTATTTGCATTGTACCCATGGCCATTGTTGTGTTCTGATGGCTCTTAAACAATCTCTTCAAATACTTACGAAGTTTTTTCTTTCTTTAGTGGACTCTAGAATGAGCATTCGTACTTATTCCGATTTAGTGG????????
		</sequence>
		<sequence>
			<taxon idref="Urosaurus_ornatus"/>
			????????????????????TTTTCCCTGCGAGGTCATGTTATCTAACTAATTTTCTCTAATTTTTCTAATGAAACTTGGTTTTATTCTTCTAAAATAAAAACAGATTTTCTTTTCGGAGAATGTTCGTCTAATACTTGAGTCATGATGATATCGAATAGTGATTCTCTTTTATCGGATAATCATATTGTATCGCTAAAATGATTGGTTGA?????????????????????????????????????????????????????????????????????????????????????????AAATTATTGATCCTGCTGGGCTGTAATAGTTTGATTTTAATGTAAAAATCTTAACGTCATGGCAATAATTACATGGCTACTAATGAATTACTTGTCATCTTTAAACTATATGTATAATTTTGAAGATTGAAGCGAAATTACACTCTAAGGGTTTTGCTTTTTCTTATTTTTCATGTTACT--GGATGGCTAGATAAACTTCCTTATCGTTTGT-TTGCA?????????????????????????????????????????????????????????????????????????????????????????????????????????????????????????????????????????TTACTATACGCTTAATGAAATTGTGTAAGCATACACAATTTAAATAAAGTAACGTCTAGGAATCGAAATTACATTGGTCTCTGACTAGGATTAGGTTTTCTATTTGCATTGTACCCATGGCCATTATTTTGTTCTGATGGCTTTTAAATAATCTCTTCAAATACGTACGTAGTTTTTTTTTTCTTTAACGGACTCTAGAGTGAGCCTTCGTACCTATTCCGATCTAATGGTTAACGAT
		</sequence>
		<sequence>
			<taxon idref="Phrynosoma_platyrhinos"/>
			???????????????????????????????????????????CTAACTAATTTTCTCTAATTCTTTTAATGAAACTTGGTTTTACTTTTCTAAAATAAAAACAAATTTTCTTTCCGGAAAATGTTCGTTTAAAATTTGAGTCATGATAATATCGAATGGTGGTTCTCTTTTATAGGATAATTATAATGTATTGTTAAAATGATTTATTAAATGAATCTAGAATCGCTATATGGCTCGGTAGCGTTGCGAACCTAATCTGTCACATGCTAACGGACAAGATTAATTGGGCTAATGATTGTAAATTGTTGATCCTGCTGGGCCATAATAATTTGATTTTAATGTAAAGATATTAGCATCACGGCAATAATTACATTGCTATTAATGAATTATTTGTCATCTTTAAACTATATGTATAATTTTGAAGATTGAATCGAGATTACACTCTAAGGGTTTTGCTTTTTCTTATTTTTCATTTTATT--GGATGGCTAGATAATCTTCCTTATCGTTTATTTTGCATGATCGTCAACGCTTATCTCCTGGGGAAAAAAAATGCTTCCATACTAACGTTCCTAATAGGCTTAGACATCGATCGCTCCAGTTTAATTGTGCTCTCTCCTCCTTATTTGTTTATTTAAAACAATTTCTGACGAATT???CTACACGATTAGTGAAATTGTGTGAGCATACACAATCTAAATAAGGTAATTTCTAGGAATCGAAATTACATTGGTCGTGGACTAGGATTAGGTTTTCTATTTGCATTGTACCCATGGCCATTATTCTGTTCTGATAGTTTTTAAATAATGTCTCCGAATACGTACGGAGTTTTTTTTTTCTCTAGTGGACTCTAGAATGAGCCTTCGTACTTATTCCGATCTAATGG????????
		</sequence>
		<sequence>
			<taxon idref="Cophosaurus_texanus"/>
			ATTAATGAATAAAGTTTATTTTTTCCCTGTGAGGTCATGTTATCTAACTAATTTTCTCTAATTCTTTTAATGAAACTTGGTTTTACTTTTCCAAAATAAAAACAGATTTTCTTTCCGGAACATGTTCGTTTAAGATTTGAGTCATAATAATATCGAATGGTGATTCTCTTTTATAGGATAATCATAATGTATTGTTAAAATGATTTATTAA????????????????????????????????????????????????????????????????????????????????????????????TTGTTGATCCTGCTGGGCCATAATAATTTGATTTTAATGTAAAGATATTAGCATCACGGCAATAGTTACATTGCTATTAATGAATTACTTGTCATCTTTAAACTATATGTATAATTTTGAAGATTGAACCGGGATTACACTCTAAGGGTTTTGCTTTCTCTTATTTTTCATATTATT--GGATGGCTAGATAATCTTCCTTATCATTTA????????????????????????????????????????????????????????????????????????????????????????????????????????????????????????????????????????????????TTACTACACGATCAGTGAAATTGTGTGAGCATATACAATTTAAATAAGGTAATTTCTAGGAATCGAAATTACATTGGTTGCTGACTAGGATTAGGTTTATTATTTGCATTGTACCCATGGCCGTTATTCTGTTCTGATGGCTTTTAAATAATGTTTCCGAATACGTACGAAGTTTTTTTTTTCTTTAGTGGACTCTAGAATGAGCCTTCGTACCTATTCCGATCT?????????????
		</sequence>
		<sequence>
			<taxon idref="Callisaurus_draconoides"/>
			ATTAATGAATAAAGTTTATTTTTTCCCTGTGAGGTTATGTTATCTAACTAATTTTCTCTAATTCTTTTAATGAAACTTGGTTTTACTTTTCTAAAATAAAAACAGATTTTCTTTCCGGAAAATGTTCGTTTAAGATTTAGGTCATAATAATATCGAATGGTGATTCTCTTTTATAGGATAATCATAATGTATTGTTAAAATGATTTATTAA?????????????????????????????????????????????????????????????????????????????????????????AAACTGTTGATCCTGCTGGGCCATAATAATTTGATTTTAATGTACAGATATTAGCATCACGGCAATAGTTATATTGCTATTAATGAATTACTTGTCATCTTTAAACTATATGTATAATTTTGAAGATTGAACCGAGATTACACTCTAAGGGTTTTGCTTTTTCTTATTTTTCATATTATT--GGATGGCTAGATAATCTTCCTTATCATTTAT-TTGCA??????????????????????????????????????????????????????????????????????????????????????????????????????????????????????????????????????????TACTACACGATTAGTGAAATTGTGTAAGCATACACAATTTAAATAAGGTAATTTCTAGGAATCGAAATTACGTTGGTCGTTGACTAGGATTAGGTTTATTATTTGCATTGTACCCATGGCCATTATTCTGTTCTGATGGCTTTTAAACAATATTTTCGAATACGTACGGAGTTTTTTTTTTCTCTAGTGGACTCTAGAATGAGCCTTCGTACTTATTCCGATCTAATGGTTAACGAT
		</sequence>
		<sequence>
			<taxon idref="Holbrookia_maculata"/>
			ATTAATGAATAAAGTTTATTTTTTCCCTGTGAGGTTATGTTATCTAACTAATTTTCTCTAATTCTTTTAATGAAACTTGGTTTTACTTTTCTAAAATAAAAACAGATTTTCTTTCCGGAAATTGTTCGTTTAAGATTTGGGTCATAATAATATCGAATGGTGATTCTCTTTTATAGGATAATCATAATGTATTGTTAAAATGATTTATTAA????????????????????????????????????????????????????????????????????????????????????????????????????????????????????????????????????????????????????????????????????????????????????????????????????????????????????????????????????????????????????????????????????????????????????????????????????????????????????????????????????????????????????????????????????????????????????????????????????????????????????????????????????????????????????????????????CTACACGATCAGTGAAATTGTGTAAGCATACACAATTTAAATAAGGTAATTTCTAGGAATTGAAATTACATTGGTCGTTGACTAGGATTAGGTTTATTATTTGCATTGTACCCATGGCCATTATTCTGTTCTGATGGCTTTTAAACAATATTTCCGAATACATACGGGGTTTTTTTTTTCTCTAGTGGACTCTAGAATGAGCCTTCGTACTTATTCCGATCTAATGGTTAACGAT
		</sequence>
		<sequence>
			<taxon idref="Uma_exsul"/>
			??????????????????????????????????????????????????????????????????????????????????????????????????????????????????????????????????????????????????????????????????????????????????????????????????????????????????????????????????????????????????????????????????????????????????????????????????????????????????????????????????????????????????????????????????????????????????????????????????????????????????????????????????????????????????????????????????????????????????????????????????????????????????????????????????????????????????????????????????????????????????????????????????????????????????????????????????????????????????????????????????????????????????????????????????????????????????????????????????????????????????????????????????????????????????????????????????????????????????????????????????????????????????????????????????????????????????????????????????????????????????????????????
		</sequence>
		<sequence>
			<taxon idref="Uma_paraphygas"/>
			??????????????????????????????????????????????????????????????????????????????????????????????????????????????????????????????????????????????????????????????????????????????????????????????????????????????????????????????????????????????????????????????????????????????????????????????????????????????????????????????????????????????????????????????????????????????????????????????????????????????????????????????????????????????????????????????????????????????????????????????????????????????????????????????????????????????????????????????????????????????????????????????????????????????????????????????????????????????????????????????????????????????????????????????????????????????????????????????????????????????????????????????????????????????????????????????????????????????????????????????????????????????????????????????????????????????????????????????????????????????????????????????
		</sequence>
		<sequence>
			<taxon idref="Uma_scoparia"/>
			???????????????????????????????????????????CTAACTAATTTTCTCTAATTCTTTTAATGAAACTTGGTTTTACTTTTCTAAAATAAAAATAGATTTTCTTTCCGGAAAATGTTCGTTTAAGATTTGAATCATGATAATATCGAATGGTGATTCTCTTTTATAGGATAATCATAATGTATTTTTAAAATGATTTATTAAATGAATGTAGGATCGCTATATGGCTCG?????????????CCGAATCGGTCACATGCTAACAGACAAGAGTAATTGGGCTAATGATTGTAAATTGTTGATCCTGCTGGGCCATAATAATTTGATTTTAATGTAAAGATATTAGCATCACGGCAATAATTACATTACTATTAATGAATTACTTGTCATCTTTAAACTATATGTATAATTTTGAAGACTAAACCGAGATTACACTCTAAGGGTTTTGCTTTTTCTTATTTTTCATCTTATT--GGATGGCTAGATAATCTTCTTTATCGTTTAT-TTGCATGATCGTCAATGCTTATCTCCTGGGGAAAAAAAATGCTTCCATACTAACGTTCCGAATAGGCTTAGACATCGATCGCTCCAGTTTNATTGTGT???????????????????????????????????????????????CTACACGATTAGTGAAATTGTGTGAACATACACAATCTAAATAAGGTAATTTCTATGAATCGAAATTACATTGGTCGCTGACTAGGTTTAGGTTTTTTATTTGCATTATACCTATGGCCATTATTCTGTTCTGATGGCTTTTAAATAATGTCTCCGAATACGTACGGAGCTTTTTTTTTCTTTAGTGGACCCTAGAATGAGCCTTCGTACTTATTCCGATCTAATG?????????
		</sequence>
		<sequence>
			<taxon idref="Uma_inornata"/>
			??????????????????????????????????????????????????????????????????????????????????????????????????????????????????????????????????????????????????????????????????????????????????????????????????????????????????????????????????????????????????????????????????????????????????????????????????????????????????????????????????????????????????????????????????????????????????????????????????????????????????????????????????????????????????????????????????????????????????????????????????????????????????????????????????????????????????????????????????????????????????????????????????????????????????????????????????????????????????????????????????????????????????????????????????????????????????????????????????????????????????????????????????????????????????????????????????????????????????????????????????????????????????????????????????????????????????????????????????????????????????????????????
		</sequence>
		<sequence>
			<taxon idref="Uma_notata"/>
			ATTAGTGAATAACGTTTATTTTTTCCCTGCGAGGTCATGTTATCTAACTAATTTTCTCTAATTCTTTAAATGAAACTTGGTTTTACTTTTCTAAAATAAAAATAGATTTTCTTTCCGGAAAATGTTCGTTTAAGATTTGAATCATGATAATATCGAATGGTGATTCTCTTTTATAGGATAATCATAATGTAT??????????????????????????????????????????????????????????????????????????????????????????????????????????????????????????????????????????????TTTTAATGTAAAGATATTAGCATCACGGCAATAATTACATTACTATTAATGAATTACTTGTCATCTTTAAACTATATGTATAATTTTGAAGACTAAACCGAGATTACACTCTAAGGGTTTTGCTTTTTCTTATTTTTCATGTTATT--GGATGGCTAGATA???????????????????????????????????????????????????????????????????????????????????????????????????????????????????????????????????????????????????????????????????ACTACACGATTAGTGAAATTGTGTGAACATACACAATTTAAATAAGGTAATTTCTATGAATCGAAATTACATTGGTCGCTGACTAGGTTTAGGTTTTTTATTTGCATTATACCTATGGCCATTATTCTGTTCTGATGGCTTTTAAATAATGTCTCCGAATACGTACGGAGCTTTTTTTTTCTTTAGTGGACTCTAGAATGAGCCTTCGTACTT???????????????????????
		</sequence>
	</alignment>
	
	

	<!-- The sequence alignment (each sequence refers to a taxon above).         -->
	<!-- ntax=13 nchar=1067                                                      -->
	<alignment id="alignment13" dataType="nucleotide">
		<sequence>
			<taxon idref="Chamaeleo_calyptratus"/>
			AGCGGAGAGATTAGCAATACGGACGTGTCAACCATCGACAAGAACCAAGAGTACAGGTCCAAGCACGCGGGGCACGTTCAAACCGTACGACTGTGATAAATAGATAGGAAGGGCGGCCCCAAGAGACGTCAGAATCAACGAGTCTTCTAAAGTACAGCAGCGATCCTCGGGCAGATGTTCGCGGAGAAATGTAGTCCATAGCGTTCAATCACACTTTTAGATGGGCACGTCAGGCGGGGCTACGGAATATAGT????????AGAGGCCCTAGGCGAGGGCTGTGTGAATAATGCAACTTTCCGCTCAGATGCCCGATCAGAGGAGGCAAACCAAAGAGGGGAATATAATCAGGGGAATTGACCAAGCGCTCTGGCATATGATTCGGCAGAGAACAGGACACAAGTAGTGAGTAGTAAGGCGTGAGGTAGGTGTGACCGGTTAGGCACGGCTGCGTGGCACTCTGGGGCAGGAGTCCGTCTGTTACGGCTGCGAAATAAGGCCCGGGAAGGGGAGACACTGTGGAAGACGACCAGCTTGCTGAATAGCGATCCCTCTA??????????????????????????????????TAGCGATGTCGCCACGACGGCGAGAGGAAGTATCGGATGCGAGGCCGGCCCGCCAAGAAGGGTTTTCGACAACGCTGCCTCTCCGGTAATCGGGAATAAGCCCTGCGCCGGCAGTGAAAGTGAGGGAAAGGGATGGAGAGCGAGCGCAGCCACTTTGAATATAGTAAGGTAGAGAATTATCTCAACTTGCGCAAGAAAAGGTCTAAAGATT???????????????????????????????CTGATACAAGGACGATAACAGGTGATATGGCAAGGGGAAGGAACGAGACTGGACGCAATGACGGTCTATGTTAGATAGAATATATTTGAAAAGACCAATAGAGCGGGCGTACACTCCTAGTGGTCAGTAACCSACATTGAGAAAAGGTGCGAAGCGAAAGCGGGAGTATGGAACGTGTGTGGAATAAAATCCTTAATACAATTACCAGCTCCCAACTGGGAGAGAG????????
		</sequence>
		<sequence>
			<taxon idref="Leiolepis_belliana"/>
			AGCGGAGAGATTAGCAATACGGACGTGCCAACCATCGACAAGAACCAAGAGTACAGGTCCAAGCACGCGGGGCACGTTCAAACCGTACGACTGTGATAAATAGATAGGAAGGGCGGCCCCAAGAGACGTCAGAATCAACGAGTCTTCTAAAGTACAGCAGCGATCCTCGGGCAGACGTTCGCGGAGAAATGTAGTTCACAGCGTTCAAGCACACTTTTAGATGGGCACGTCAGGCGGGGCTACGGAATATAGT????????AGAGGCCCTAGGCGAGGGCTGTGTGAATAATGCAACCTTCCGCTCAGACGCCCGATCAGAGGAGGCAAACAAAAGAGGGGAATATAATCAGGGGAATTGACCAAGCGTTCTGGCATATGATTCGGCAGAGAACAGGACACAAGTAGTGAGTAGTAAGGCGTGAGGTAGGTGTGACCGGTTAGGCACGGCTGCGTGGCACTCTGGGGCAGGAGTCCGTCTGTTACGGCTGCGAAATAAGGCCCGGGAAGGGGAGACACTGTGGAAGACGACCAGCTTGCTGAATAGCGATCCCTCTA??????????????????????ATAAGGCAAGGACAGCGATGTCGCCACGCCGGCGGCAGGAAGCATTGGATGCGAGGCTGGCCGACCAAGAAGGGTTTTCGACAACGCTGCCCCTCCGGTAATCGGGAATAAGCCCTGCGCCGGCAGTGAAAGTGAGGGAAAGGGATGGAGAGCGAGCGCAGCCACTTTGAATATAGTAAGGTAGAGAATTATCTCAACTTGCGCAAGAAAAGGTCTAAAGATT?????????????????????????????????GATACAAGGACGATGACAGGTGATATGGCAAGGGGAAGGAAAGAGACCGGACGCAATGACGGTCTACGTTAGATAGAATATATTTGAAAAGACCAATAGAGCGGGCGTACACTCCTAGTGGTCAGTAACCCACATTGAGAAAAGGTGCGAAGCGAAAGCGGGAGTATGGAACGTGTGTGGAATAAAATCCTTAATACAA?????????????????????????????????
		</sequence>
		<sequence>
			<taxon idref="Basiliscus_basiliscus"/>
			AGCGGAGAGATTAGCAATACGGACGTGTCAACCATCGACAAGAACTAAGAGTACAGGTCCAAGCACGCGGGGCACGTTCAAACCGTACGACGGTGATAAATAGATAGGAAGGGCGGCCCCAAGAGACGTCAGAATTAACGAGTCTTCTAAAGTACAGCAGCGATCCTCGGGCAGACGTTCGCGGAGAAATGTAGTTCACAGCGTTCAAGCACACTTTTAGATGGGCACGTCAGGCGGGGCTACGGAATATAGT????????AGAGGCCCTAGGTGAGGGCTGTGTGAATAATGCAACCTTCCGCTCAGACGCCCGATCAGAGGAGGCAAACAAAAGAGGGGACTATAATCAGGGGAATTGACCAAGCGTTCTGGCATATGATTCGGCAGAGAACAGGACACAAGTAGTGAGTAGTAAGGCGTGAGGTAGGTGTGACCGGTTAGGCACGGCTGCGTGGCACTCTGGGGCAGGAGTCCGTCTGTTACGGCTGCGAAATAAGGCCCGGGAAGGGGAGACACTGTGGAAGACGACCAGCTTGCTGAATAGCGATCCCTCTA??????????????????????ATAAGGCAAGGACAGCGATGTCGCCACGATGACGGCAGGAAGTATTGGATGCGAGGCCGGCCGGCCAAGAAGGGTTTTCGACAACGCTGCCCCTCCGGTAATTGGGAATAAGCCCTGCGCCGGCAGTGAAAGTGAGGGAAAGGGATGGAGAGCGAGCGCAGCCACTTTGAATATAGTAAGGTAGAGAATTATCTCAACTTGCGCAAGAAAAGGTCTAAAGATT??????????????????????????????ACTGATACAAGGACGATAACAGGTGATATGGCAAGGGGAAGGAAAGAGACCGGACGCAATGACGGTCTACGTTAGATAGAATATATTTGAAAAGACCAATAGAGCGGGCGTACACTCCGAGTGGTCAGTAACCCACATTGAGAAAAGGTGCGAAGCGAAAGCGGGAGTATGGAACGTGTGTGGAATAAAATCCTTAATACAATTACCAGCTCCCAACTGGGAGAGAG????????
		</sequence>
		<sequence>
			<taxon idref="Urosaurus_ornatus"/>
			???????????????????????????????????????????ACTAAGAGTACAGGTCCAAGCACACGGGGCACGTTCAAACCGTACGACGGTGATAAATAGATAGGAAGGGCGGCCCCAAGAGACGTCAGAATTAACGAGTCTTCTAAAGTACAGCAGCGATCCTCGGGCAGACGTTCGCGGAGAAATGTAGTTCACAGCGTTCAAGCACACTTTTAGATGGGCACGTCAGGCGGGGCTACGGAATATAGTACCTGTCT???GGCCCTAGGTGAGGGCTGTGTGAATAATGTAACCTTTCGATCAGACGCCCGATCAGAGGAGGCAAACAAAAGAGGGGAATATAATCAGGGGAATTGACCAAGCGCTCTGGCATATGATTTGGCAGAGAACAGGACACAAGTAGTGAGTAGTAAGGCGTGAGGTAGGTGTGACCGGTTAGGCACGGCTGCGTGGCACTCTGGGGCAGGAGTCCGTCTGTTACGGCTGCGAAATAAGGCCCGGGAAGGGGAGACACTGTGGAAGACGACCAGCTTGC???????????????????CTCCGAAGAAACTCAAGATTTATAAGGCAAGGACAGCGATGTCGCCACGATGACGGCAGGAAGTATTGGATGCGAGGCCGGCCGACCAAGAAGGGTTTTCGACAACGCTGCCCCTCCGGTAATTGGGAATAAGCCCTGCGCCGGCAGTGAAAGTGAGGGAAAGGGATGGAGAGCGAGCGCAGCCACTTTGAATATAGTAAGGTAGAGAATTATCTCAACTTGCGCAAGAAAAGGTCTAAAGATTGTACAAAAGATTACGGTAATACATATTAGGACTGATACAAGGACGATAACAGGTGATATGGCAAGGGGAAGGAAAGAGACCGGACGCAATGACGGTCTACGTTAGATAGAATATATTTGAAAAGACCAATAGAGCGGGCGTACACTCCTAGTGGTCAGTAACCCACATTGAGAAAAGGTGCGAAGCGAAAGCGGGAGTATGGAACGTGTGTGGAATAAAATCCTTAATACAATTACCAGCTCCCAACTGGGAGAGAGGTGGAACA
		</sequence>
		<sequence>
			<taxon idref="Phrynosoma_platyrhinos"/>
			AGCGGAGAGATTAGCAATACGGACGTGTCAACCATCGACAAGAACCAAGAGTACAGGTCCAAGCACACGGGGCACGTTCAAACCGTACGACGGTGATAAATAGATAGGAAGGGCGGCCCCAAGAGACGTCAGAATTAACGAGTCTTCTAAAGTACAGCAGCGATCCTCGGGCAGACGTTCGCGGAGAAATGTAGTTCACAGCGTTCAAGCACACTTTTAGATGGGCACGTCAGGCGGGGCTACGGAATATAGT?????????GAGGCCCTAGGCGAGGGCTGTGTGAATAATGCAACCTTCCGCTCAGACGCCCGATCAGAGGAGGCAAACAAAAGAGGGGAATATAATCAGGGGAATTGACCAAGCGCTCTGGCATATGATTTGGCAGAGAACAGGACACAAGTAGTGAGTAGTAAGGCGTGAGGTAGGTGTGACCGGTTAGGCACGGCTGCGTGGCACTCTGGGGCAGGAGTCCGTCTGTTACGGCTGCGAAATAAGGCCCGGGAAGGGGAGACACTGTGGAAGACGACCAGCTTGCTGAATAGCGATCCCTCTA??????????????????????ATAAGGCAAGGACAGCGATGTCGCCACGATGACGGCAGGAAGTATTGGATGCGAGGCCGGCCGACCAAGAAGGGTTTTCGACAACGCTGCCCCTCCGGTAATTGGGAATAAGCCCTGCGCCGGCAGTGAAAGTGAGGGAAAGGGATGGAGAGCGAGCACAGCTACTTTGAATAGAGTAAGGTAGAGAATTATCTCAACTTGCGTAAGAAAAGGTCTAAAGA????????????????????????????????ACTGATACAAGGACGATAACAGGTGATATGGCAAGGGGAAGGAAAGAGACCGGACGCAATGACGGTCTACGTTAGATAGAATATATTTGAAAAGACCAATAGAGCGGGCGTACACTCCTAGTGGTCAGTAACCCACATTGAGAAAAGGTGCGAAGCGAAAGCGGGAGTATGGAACGTGTGTGGAATAAAATCCTTAATACAATTACCAGCTCCCAACTGGGAGAGAG????????
		</sequence>
		<sequence>
			<taxon idref="Cophosaurus_texanus"/>
			??????????????????????????????????????????AACTAAGAGTACAGGTCCAAGCACGCGGGGCACGTTCAAACCGTACGACGGTGATAAATAGATAGGAAGGGCGGCCCCAAGAGACGTCAGAATTAACGAGTCTTCTAAAGTACAGCAGCGATCCTCGGGCAGACGTTCGCGGAGAAATGTAGTTCACAGCGTTCAAGCACACTTTTAGATGGGCAAGTCAGGCGGGGCTACGGAATATAGTACCTGTC?????????????????????????????????????????????????????????????????????????????????????????????????????????????????????????????????????????????????????????????????????????????????????????????????????????????????????????????????????????????????????????????????????????????????????????????????????????GCTCCGAAGAAACTCAAGATTTATAAGGCAAGGACAGCGATGTCGCCACGATGACGGCAGGAAGTATTGGATGCGAGGCCGGCCGACCAAGAAGGGTTTTCGACAACGCTGCCCCTCCGGTAATTGGGAATAAGCCCTGCGCCGGCAGTGAAAGTGAGGGAAAGGGATGGAGAGCGAGCGCAGCCACTTTGAATATAGTAAGGTAGAGAATTATCTCAACTTGCGCAAGAAAAGGTCTAAAGATTGTACAAAAGATTACGGTAATAC?????AGGACTGATACAAGGACGATAACAGGTGATATGGCAAGGGGAAGGAAAGAGACCGGACGCAATGACGGTCTACGTTAGATAGAATATATTTGAAAAGACCAATAGAGCGGGCGTACACTCCTAGTGGTCAGTAACCCACATTGAGAAAAGGTGCGAAGCGAAAGCGGGAGTATGGAACGTGTGTGGAATAAAATCCTTAATACAATTACCAGCTCCCAACTGGGA?????????????
		</sequence>
		<sequence>
			<taxon idref="Callisaurus_draconoides"/>
			??????????????????????ACGTGTCAACCATCGACAAGAACTAAGAGTACAGGTCCAAGCACGCGGGGCACGTTCAAACCGTACGACGGTGATAAATAGATAGGAAGGGCGGCCCCAAGAGACGTCAGAATTAACGAGTCTTCTAAAGTACAGCAGCGATCCTCGGGCAGACGTTCGCGGAGAAATGTAGTTCACAGCGTTCAAGCACACTTTTAGATGGGCAAGTCAGGCGGGGCTACGGAATATAGTACCTGTCT????????????????????????????????????????????????????????????????????????????????????????????????????????????????????????????????????????????????????????????????????????????????????????????????????????????????????????????????????????????????????????????????????????????????????????????????????????GCTCCGAAGAAACTCAAGATTTATAAGGCAAGGACAGCGATGTCGCCACGATGACGGCAGGAAGTATTGGATGCGAGGCCGGCCGACCAAGAAGGGTTTTCGACAACGCTGCCCCTCCGGTAATTGGGAATAAGCCCTGCGCCGGCAGTGAAAGTGAGGGAAAGGGATGGAGAGCGAGCGCAGCCACTTTGAATATAGTAAGGTAGAGAATTATCTCAACTTGCGCAAGAAAAGGTCTAAAGATTGTACAAAAGATTACGGTAATACATATT?GGACTGATACAAGGACGATAACAGGTGATATGGCAAGGGGAAGGAAAGAGACCGGACGCAATGACGGTCTACGTTAGATAGAATATATTTGAAAAGACCAATAGAGCGGGCGTACACTCCTAGTGGTCAGTAACCCACATTGAGAAAAGGTGCGAAGCGAAAGCGGGAGTATGGAACGTGTGTGGAATAAAATCCTTAATACAATTACCAGCTCCCAACTGGGAGAGAGGTGGAACA
		</sequence>
		<sequence>
			<taxon idref="Holbrookia_maculata"/>
			??????????????????????ACGTGTCAACCATCGACAAGAACTAAGAGTACAGGTCCAAGCACGCGGGGCACGTTCAAACCGTACGACGGTGATAAATAGATAGGAAGGGCGGCCCCAAGAGACGTCAGAATTAACGAGTCTTCTAAAGTACAGCAGCGATCCTCGGGCAGACGTTCGCGGAGAAATGTAGTTCACAGCGTTCAAGCACACTTTTAGATGGGCACGTCAGGCGGGGCTACGGAATATAGTACCTG???????????????????????????????????????????????????????????????????????????????????????????????????????????????????????????????????????????????????????????????????????????????????????????????????????????????????????????????????????????????????????????????????????????????????????????????????????????GCTCCGAAGAAACTCAAGATTTATAAGGCAAGGACAGCGATGTCGCCACGATGACGGCAGGAAGTATTGGATGCGAGGCCGGCCGACCAAGAAGGGTTTTCGACAACGCTGCCCCTCCGGTAATTGGGAATAAGCCCTGCGCCGGCAGTGAAAGTGAGGGAAAGGGATGGAGAGCGAGCGCAGCCACTTTGAATATAGTAAGGTAGAGAATTATCTCAACTTGCGCAAGAAAAGGTCTAAAGATTGTACAAAAGATTACGGTAATACATATT???ACTGATACAAGGACGATAACAGGTGATATGGCAAGGGGAAGGAAAGAGACCGGACGCAATGACGGTCTACGTTAGATAGAATATATTTGAAAAGACCAATAGAGCGGGCGTACACTCCTAGTGGTCAGTAACCCACATTGAGAAAAGGTGCGAAGCGAAAGCGGGAGTATGGAACGTGTGTGGAATAAAATCCTTAATACAATTACCAGCTCCCAACTGGGAGAGAGGTGGAACA
		</sequence>
		<sequence>
			<taxon idref="Uma_exsul"/>
			???????????????????????????????????????????????????????????????????????????????????????????????????????????????????????????????????????????????????????????????????????????????????????????????????????????????????????????????????????????????????????????????????????????????????????????????????????????????????????????????????????????????????????????????????????????????????????????????????????????????????????????????????????????????????????????????????????????????????????????????????????????????????????????????????????????????????????????????????????????????????????????????????????????????????????????????????????????????????????????????????????????????????????????????????????????????????????????????????????????????????????????????????????????????????????????????????????????????????????????????????????????????????????????????????????????????????????????????????????????????????????????????????????????????????????????????????????????????????????????????????????????????????????????????????????????????????????????????????????????????????????????????????????????
		</sequence>
		<sequence>
			<taxon idref="Uma_paraphygas"/>
			???????????????????????????????????????????????????????????????????????????????????????????????????????????????????????????????????????????????????????????????????????????????????????????????????????????????????????????????????????????????????????????????????????????????????????????????????????????????????????????????????????????????????????????????????????????????????????????????????????????????????????????????????????????????????????????????????????????????????????????????????????????????????????????????????????????????????????????????????????????????????????????????????????????????????????????????????????????????????????????????????????????????????????????????????????????????????????????????????????????????????????????????????????????????????????????????????????????????????????????????????????????????????????????????????????????????????????????????????????????????????????????????????????????????????????????????????????????????????????????????????????????????????????????????????????????????????????????????????????????????????????????????????????????
		</sequence>
		<sequence>
			<taxon idref="Uma_scoparia"/>
			AGCGGAGAGATTAGCAATACGGACGTGTCAACCATCGACAAGAACTAAGAGTACAGGTCCAAGCACGCGGGGCACGTTCAAACCGTACGACGGTGATAAATAGATAGGAAGGGCGGCCCCAAGAGACGTCAGAATTAACGAGTCTTCTAAAGTACAGCAGCGATCCTCGGGCAGACGTTCGCGGAGAAATGTAGTCCACAGCGTTCAAGCACACTTTTAGATGGGCACGTCAGGCGGGGCTACGGAATATAGT??????????AGGCCCTAGGCGAGGGCTGTGTGAATAATGCAACCTTCCGCTCAGACGCCCGATCAGAGGAGGCAAACAAAAGAGGGGAATATAATCAGGGGAATTGACCAAGCGCTCTGGCATATGATTTGGCAGAGAACAGGACACAAGTAGTGAGTAGTAAGGCGTGAGGTAGGTGTGACCGGTTAGGCACGGCTGCGTGGCACTCTGGGGCAGGAGTCCGTCTGTTACGGCTGCGAAATAAGGCCCGGGAAGGGGAGACACTGTGGAAGACGACCAGCTTGCTGAATAGCGATCCCTCTA??????????????????????ATAAGGCAAGGACAGCGATGTCGCCACGATGACGGCAGGAAGTATTGGATGCGAGGCCGGCCGACCAAGAAGGGTTTTCGACAACGCTGCCCCTCCGGTAATTGGGAATAAGCCCTGCGCCGGTAGTGAAAGTGAGGGAAAGGGATGGAGAGCGAGCGCAGCCACTTTGAATATAGTAAGGTAGAGAATTATCTCAACTTGCGCAAGAAAAGGTCTAAAGATT??????????????????????????????ACTGATACAAGGACGATAACAGGTGATATGGCAAGGGGAAGGAAAGAGACCGGACGCAATGACGGTCTACGTTAGATAGAATATATTTGAAAAGACCAATAGAGCGGGCGTACACTCCTAGTGGTCAGTAACCCACATTGAGAAAAGGTGCGAAGCGAAAGCGGGAGTATGGAACGTGTGTGGAATAAAATCCTTAATACAATTACCAGCTCCCAACTGGGAGAGA?????????
		</sequence>
		<sequence>
			<taxon idref="Uma_inornata"/>
			??????????????????????????????????????????????????????????????????????????????????????????????????????????????????????????????????????????????????????????????????????????????????????????????????????????????????????????????????????????????????????????????????????????????????????????????????????????????????????????????????????????????????????????????????????????????????????????????????????????????????????????????????????????????????????????????????????????????????????????????????????????????????????????????????????????????????????????????????????????????????????????????????????????????????????GTCGCCACGATGACGGCAGGAAGTATTGGATGCGAGGCCGGCCGACCAAGAAGGGTTTTCGACAACGCTGCCCCTCCGGTAATTGGGAATAAGCCCTGCGCCGGTAGTGAAAGTGAGGGAAAGGGATGGAGAGCGAGCGCAGCCACTTTGAATATAGTAAGGTAGAGAATTATCTCAACTTGCGCAAGAAAAGGTCTAAAGATT?????????????????????????????????????????????????????????????????????????????????????????????????????????????????????????????????????????????????????????????????????????????????????????????????????????????????????????????????????????????????????????????????????????
		</sequence>
		<sequence>
			<taxon idref="Uma_notata"/>
			??????????????????????ACGTGTCAACCATCGACAAGAACTAAGAGTACAGGTCCAAGCACGCGGGGCACGTTCAAACCGTACGACGGTGATAAATAGATAGGAAGGGCGGCCCCAAGAGACGTCAGAATTAACGAGTCTTCTAAAGTACAGCAGCGATCCTCGGGCAGACGTTCGCGGAGAAATGTAGTCCACAGCGTTCAAGCACACTTTTAGATGGGCACGTCAGGCGGGGCTACGGAATATAGTACCTGTCT??????????????AGGGCTGTGTGAATAATGCAACCTTCCGCTCAGACGCCCGATCAGAGGAGGCAAACAAAAGAGGGGAATATAATCAGGGGAATTGACCAAGCGCTCTGGCATATGATTTGGCAGAGAACAGGACACAAGTAGTGAGTAGTAAGGCGTGAGGTAGGTGTGACCGGTTAGGCACGGCTGCGTGGCACTCTGGGGCAGGAGTCCGTCTGTTACGGCTGCGAAATAAGGCCCGGGAAGGGGAGACACTGTGGAAGACGACCAGCTTGCTGAATA????????????GCTCCGAAGAAACTCAAGATTTATAAGGCAAGGACAGCGATGTCGCCACGATGACGGCAGGAAGTATTGGATGCGAGGCCGGCCGACCAAGAAGGGTTTTCGACAACGCTGCCCCTCCGGTAATTGGGAATAAGCCCTGCGCCGGTAGTGAAAGTGAGGGAAAGGGATGGAGAGCGAGCGCAGCCACTTTGAATATAGTAAGGTAGAGAATTATCTCAACTTGCGCAAGAAAAGGTCTAAAGATTGTACAAAAGATTACGGTAATACATATT???ACTGATACAAGGACGATAACAGGTGATATGGCAAGGGGAAGGAAAGAGACCGGACGCAATGACGGTCTACGTTAGATAGAATATATTTGAAAAGACCAATAGAGCGGGCGTACACTCCTAGTGGTCAGTAACCCACATTGAGAAAAGGTGCGAAGCGAAAGCGGGAGTATGGAACGTGTGTGGAATAAAATCCTTAATACAATTACCAGCTCC??????????????????????
		</sequence>
	</alignment>
	
	

	<!-- The sequence alignment (each sequence refers to a taxon above).         -->
	<!-- ntax=13 nchar=1841                                                      -->
	<alignment id="alignment14" dataType="nucleotide">
		<sequence>
			<taxon idref="Chamaeleo_calyptratus"/>
			AATTTATTCGAATACAAAGTTAACCTAGTAAATGAGAGATCATTACTGTCTTCCTATTAATCCAATTCAAGAGAATTAACTGGATATTAAAGTTCGTGCGCGACGACTTTTGGACTTGAATATTAAACAATTCACATCGCGAATGCGCTGGATATCGGGGCAAGTCAATGTAACTAAAGCACCCTTTCGTGAGCCATAAGTATTGGACCCCGGTCCCCCTCTAATAAAACTCAAGCTTCCTGAGTGACCTTGCATATTCTGGCGTGAAATCATAGAATGAAGGCTCCCGCACGGACGTGTTCTAGGTGAATACGCCCACTCCCCCACCTCATGAATAAGACTATCAACGTTATACACTATAAAATTTCCAGTCGCGCTTAGGTGCCGCTGTACCCAGCTAATGTGTACCTTGTCCTGGATGATAATTATTAACTCGAATAAGCAATCATAGAATAACGCACAAAGTCCCGTCCTGTCTTGAAGCCAGTTAACTAATAACACGTAGTCCACGGATAATAAAATGCTTATTCAAATTAAAATCCCTCGATGAAGTCGCTCTAAAAGATGATAAATACTTACAAATCCGACGTAGACGATAATGTTTTCCCGGTTCATGTATTTCTTCCGTTATGAGTTCTTTTCTGTTTCGTCAGGTTTAACTAAAAGCAAAGGTTTACAGAACAGTATAGATTACATTAGATTCTAGAATAACGAATTATTAATAAAACAAATAATTATCAAACTCAAAAGGCTAGTACCGTTCGCGATTAAACCAACAGGCGTAATGCAACAATTCATATACGCAAGTAAGGCTTTCTTGAGGATCACTATAAACAAGCCACGCAAATCAGCTTTACGACAAATCTGTTAAATTAAAAATTTGTGATGTTACAA--ATAATCACACTTTCCGTCCTCTTAAAACGTTCTAGATTATGAGTGTTATATTGCC?????????????????????????????????????????????????????????????GTGGCGGTCACGTACAGATAATGGCAACCGGTCCTCACTAATTAATTAAAACTACGAAAAACATACCGTTTGGATCTACCTTTTTAAAAAATACCATCTGTGGACACCGGGATGTGAGCGAGTCCCAAACCTATCGCCTCTTAATCTCAGATAAATAACAGACAGACAAGGGGTAAGAGACAGGCCACATGCTCTAAAAGTGGGTTGTACCG???????????????????????????GCCTATTCATATTTGTCTTCAGTTCCTATTCCAAGATCTAACAGACCACCTGTGAACTCATCTTCTGCCCCATTTCTTATGGAGTCCGATGCGCTTGGCCTATTTTTCTGTATTCAGATGATAATGTTTTCCCGGTTCACGTATTTCTTCCGTTATGAGTTCTTTTCTGTTTCGTCAGGTTTAAATAAGAGCGAAGGTTTAAAGAGCACACATATAGATTACATAGTTAGCTTTATAAAAAAAAACGGATCGTTAATAAAACAAATAATTATCAAATTGAAAAGGCTAGTACCGTTCGCGATTAGACCAACGACTGTAATAGATCAAACTGAACTTAATATACTCATACTGTAAAGGTCACTCACATGGAATTAGACACCGCTTCATTTAGTCACTTGAAGATCGCCATCCAGAATTGTAATAGTTGTACTCTGGATAACTATACATATCATCTACCTCACAAAATTGGCCCACATTTTATTCGATATTAGTAACTACAAGCGAGGAGTTAGGGTTGAATTCCCAACTTTTAGGTAATA???????????????????????????????????????????????????
		</sequence>
		<sequence>
			<taxon idref="Leiolepis_belliana"/>
			AATTTATTCGTATACAAAGTTAACCTAGTAAATAAGAGATCATTACTGTCTTCCTATTAATCCAATTCAAGAGAATTAACTGGATATTAAAGTTCGTGCGCGACGACTTTTGGACTTGAATATTAAACAATTCACATCGCGAATGCGCTGGATATCGGGGCAAGTCAATGTAACTAAAGCACCCTTTCGTGAGCCATAAGTATTGGACCCCGGTCCCCCTCTAATAAAACTCAAGCTTCCTGAGTGACCTTGCATATTCTGGCGTGAAATCATAGAATGAAGGCTCCCGCACGGACGTGTTCTAGGTGAATACGCCCACTCCCCCACCTCATGAATAAGACTGTCAACGTTATACACTATAAAATTTCCAGTCGCGCTTAGGTGCCGCTGTACCCAGCTAATGTGTACCTTGTCCTGGATGATAATTATTAACTCGAATAGGCAATCATAGAATAACGCACAAAGTCCCGTCCTGTCTTGAAGCCAGTTAACTAATAACACGTAGTCCACGGATAATAAAATGCTTATTCAAATTAAAATCCCTCGATGAAGTCGCTCTAAAAGATGATAAATACTTACAAATCCGACGTAGACGATAATGTTTTCCCGGTTCATGTATTTCTTCCGTTATGAGTTCTTTTCTGTTTCGTCAGGTTTAAATAAAAGCAAAGGTTTACAGAACAGTATAGATTACATTAGATTCTAGAATAACGAATTGTTAATAAAACAAATAATTATCAAACTCAAAAGGCTAGTACCGTTCGCGATTAAACCAACAGGTGTAATGCAACAATTCATATACGCAAGTAAGGCTTTCTTGAGGATCACTATAAACAAGCCACGCAAATCAGCTTTACGACAAATCTGTTAAATTAAAAATTTGTGATGTTACAA--ATAATCACACTTCCCGTCCTCTTAAAACGTTCTAGATTATGAGTGTTATATTGCC??????????????????????????????????????????????????GGTACCCTAATGTGGAGGTCACGTACAGATAAGGGCAACCGGTCCTCACTAATTAATTAAAACTACGAAAAACATACCGTTTGGATCTACCTTTTTAAAAAATACCATCTGTGGACACCGGGATGTGAGCGAGTCCCAAACCTATCGCCTCTTAATCTCAGATAAATAACAGACAGACAAGGGGTAAGAGACAGGCCACATGCTCTAAAAGTGGGTTGTACCG????????????????????????????????????????????????????????????????????CAGRCGACCTGTGAACTCATCTTCTGCCCCATTTCTTATGGAGTCCGATGCGCTTGGCCTATTTTTCTGTATTCAGATGATAATGTTTTCCCGGTTCACGTATTTCTTCCGTTATGAGTTCTTTTCTGTTTCGTCAGGTTTAAATAAAAGCGAAGGTTTAAAGAGCACACATATAGATTACATAGTTAGCTTTATAAAAAAAAACGGATCGTTAATAAAACAAATAATTATCAAATTGAAAAGGCTAGTACCGTTCGCGATCAGACCAACGACTGTAAT????????????ACTTAATATACTCATACTGTAAAAGTCACTCACATGGAATTAGACACCGCTTCATTTAGTCACTTGAAGATCGCCATCCAGAATTGTAATAGTTGTACTCTGGATAACTATACATATCATCTACCTCACAAAATTGGGCCACATTTTATCCGATATTAGTAACTACAAGCGAGAAGTTAGGGTTGAATTCCCAACTTTTAGGTAATA???????????????????????????????????????????????????
		</sequence>
		<sequence>
			<taxon idref="Basiliscus_basiliscus"/>
			AATTTATTCGAATACAAAGTTAACCTAGTAAATAAGAGATCATTACTGTCTTCCTATTAATCCGATTCAAGAGAATTAACTGGATATTAAAGTTCGTGCGCGACGACTTTTGGACTTGAATATTAAACAATTCACATCGCGAATGCGCTGGATATCGGGGCAAGTCAATGTAACTAAAGCACCCTTTCGTGAGCCATAAGTATTGGACCCCGGTCCCCCTCTAATAAAACTCAAGCTTCCTGAGTGACCTTGCATATTCTGGCGTGAAATCATAGAATGAAGGCTCCCGCACGGACGTGTTCTAGGTGAATACGCCCACTCCCCCACCTCATGAATAAGACTGTCAACGTTATACACTATAAAATTTCCAGTCGCGCTTAGGTGCCGCTGTACCCAGCTAATGTGTACCTTGTCCTGGATGATAATTATTAACTCGAATAGGCAATCATAGAATAACGCACAAAGTCCCGTCCTGTCTTGAAGCCAGTTAACTAATAACACGTAGTCCACGGATAATAAAATGCTTATTCAAATTAAAATCCCTCGATGAAGTCGCTCTAAAAGATGATAAATACTTACAAATCCGACGTAGACGATAATGTTTTCCCGGTTCATGTATTTCTTCCGTTATGAGTTCTTTTCTGTTTCGTCAGGTTTAAATAAAAGCAAAGGTTTACAGAACAGTATAGATTACATTAGATTCTAGAATAACGAATTGTTAATAAAACAAATAATTATCAAACTCAAAAGGCTAGTACCGTTCGCGATTAAACCAACAGGCGTAATGTAACAATTCATATACGCAAGTAAGGCTTTCTTGAGGATCACTATAAACAAGCCACGCAAATCAGCTTTACGACAAATCTGTTAAATTAAAAATTTGTGATGTTACAA--ATAATCACACTTCCCGTCCTCTTAAAACGTTCTAGATTATGAGTGTTATATTGC???????????????????????????????????????????????????GGTACCCTAATGTGGAGGTCACGTGCAGATAATGGCAACCGGTCCTCACTAATTAATTAAAACTACGAAAAACATACCGTTTGGATCTACCTTTTTAAAAAATACCATCTGTGGACACCGGGATGTGAGCGAGTCCCAAACCTATCGCCTCTTAATCTCAGATAAATAACAGACAGACAAGGGGTAAGAGACAGGCCACATGCTCTAAAAGTGGGTTGTACCG??????????????????????????????????????????????CAGTTCCTATTCCAAGATCTAACAGACCACCTGTGAACTCATCTTCTGCCCCATTTCTTATGGAGTACGATGCGCTTGGCCTATTTTTCTGTATTCAGATGATAATGTTTTCCCGGTTCACGTATTTCTTCCGTTATGAGTTCTTTTCTGTTTCGTCAGGTTTAAATAAGAGCGAAGGTTTAAAGAGCCCACATATAGATTACATAGTTAGCTTTATAAAAAAAAACGGATCGTTAATAAAACAAATAATTATCAAATTGAAAAGGCTAGTACCGTTCGCGATTAGACCAACGACTGCAATAGATCAAA????ACTTAATATACTCATACTGTAAAAGTCACTCACAGGGAATTAGGCACCGCTCCATTTAGTCACTTGAAGATCGCCATCCAGAATTGTAATAGTTATACTCTGGATAACTATACATATCATCTACCTCACAAAATTGGCCCACATTTTATCCGATATTAGTAACTACAAGCGAGAAGTTAGGGTTGAATTCCCAACTTTTAGGTAATA???????????????????????????????????????????????????
		</sequence>
		<sequence>
			<taxon idref="Urosaurus_ornatus"/>
			???TTATTCGAATACAAAGTTAACCTAGTAAATAAGAGATCATTACTGTCTTCCTATTAATCCAATTCAAGAGAATTAACTGGATATTAAAGTTCGTGCGCGACGACTTTTGGACTTGAATATTAAACAATTCACATCGCGAATGCGCTGGATATCGGGGCAAGTCAATGTAACTAAAGCACCCTTTCGTGAGCCATAAGTATTGGACCCCGGTCCCCCTCTAATAAAACTCAAGCTTCCTGAGTGACCTTGCATATTCTGGCGTGAAATCATAGAAT?????????????????????????????????????????????????????????????????????CGTTATACACTATAAAATTTCCAGTCGCGCTTAGGTGCCGCTGTACCCAGCTAATGTGTACCTTGTCCTGGATGATAATTATTAACTCGAATAGGCAATCATAGAATAACGCACAAAGTCCCGTCCTGTCTTGAAGCCAGTTAACTAATAACACGTAGTCCACGGATAATAAAATGCTTATTTAAATTAAAATCCCTCGATGAAGTCGC??????????????????????????????????????????????????????????????????????????????????????????????????????????????????????????????????????????????????CTAGAATAACGAATTGTTAATAAAACAAATAATTATCAAACTCAAAAGGCTAGTACCGTTCGCGATTAAACCAACAGGCGTAATATAACAATTCATATACGCAAGTAAGGCTTTCTTGAGGATCACTATAAACAAGCCACGCAAATCAGCTTTACGACAAATCTGTTAAATTAAAAATTTGTGATGTTACAACCATAATCACACTTCCCGTCCTCTTAAAACGTTCTAGATTATGAGTGTTATATTGCCGCGGCTTTCTGCTAGCCAGGGAATAACA?ATAATAGTTCTTTTCTTTCATGGTACCCTAATGTGGAGGTCACGTGCAGATAATGGCAACCAGTCCTCACTAATTAATTAAAACTACGAAAAACATACCGTTTGGATCTACCTTTTTAAAAAATACCATCTGTGGACACCGGGATGTGAGCGAGTCCCAAACCTATCGCCTCTTAATCTCAGATAAATAACAGACAGACAAGGGGTAAGAGACAGGCCACATGCTCTAAAAGTGGGTTGTACCGTGCTCTAGGGAGTACTATTTGAATTAT???????????????????????TCCTATTCCAAGATCTAACAGACGACCTGTGAACTCATCTTCTGCCCCATTTCTTATGGAGTCCGATGCGCTTGGCCTATTTTTCTGTATTCAGATGATAATGTTTTCCCGGTTCACGTATTTCTTCCGTTATGAGTTCTTTTCTGTTTCGTCAGGTTTAAATAAAAGCGAAGGTTTAAAGAGCCCACATATAGATTACATAGTTAGCTTTATAAAAAAAAACGGATCGTTAATAAAACAAATAATT???????????????????????????????????????????????????????????????????????????????????AAAGTCACTCACAGGGAATTAGACACCGCTCCATTTAGTCACTTGAAGATCGCCATCCAGAATTGTAATAGTTATACTCTGGATAACTATACATATCATCTACCTCACAAAATTGGCCCACATTTTATCCGATATTAGTAACTACAAGCGAGAAGTTAGGGTTGAATTCCCAACTTTTAGGTAATAGATCATAGGACTTGTGACAACAATCCAGTTTAATCTATTTAATCTTTGAAC
		</sequence>
		<sequence>
			<taxon idref="Phrynosoma_platyrhinos"/>
			AATTTATTCGAATACAAAGTTAACCTAGTAAATAAGAGATCATTACTGTCTTCCTATTAATCCAATTCAAGAGAATTAACTGGATATTAAAGTTCGTGCGCGACGACTTTTGGACTTGAATATTAAACAATTCACATCGCGAATGCGCTGGATATCGGGGCAAGTCAATGTAACTAAAGCACCCTTTCGTGAGCCATAAGTATTGGACCCCGGTCCCCCTCTAATAAAACTCAAGCTTCCTGAGTGACCTTGCATATTCTGGCGTGAAATCATAGAATGAAGGCTCCCGCACGGAC?TGTTCTAGGTGAATACGCCCACTCCCCCACCTCATGAATAAGACTGTCAACGTTATACACTATAAAATTTCCAGTCGCGCTTAGGTGCCGCTGTACCCAGCTAATGTGTACCTTGTCCTGGATGATAATTATTAACTCGAATAGGCAATCATAGAATAACGCACAAAGTCCCGTCCTGTCTTGAAGCCAGTTAACTAATAACACGTAGTCCACGGATAATAAAATGCTTATTTAAATTAAAATCCCTCGATGAAGTCGCTCTAAAAGATGATAAATACTTACAAATCCGACGTAGACGATAATGTTTTCCCGGTTCATGTATTTCTTCCGTTATGAGTTCTTTTCTGTTTCGTCAGGTTTAAATAAAAGCAAAGGTTTACAGAACAGTATAGATTACATTAGATTCTAGAATAACGAATTGTTAATAAAACAAATAATTATCAAACTCAAAAGGCTAGTACCGTTCGCGATTAAACCAACAGGCGTAATATAACAATTCATATACGCAAGTAAGGCTTTCTTGAGGATCACTATAAACAAGCCACGCAAATCAGCTTTACGACAAATCTGTTAAATTAAAAATTTGTGATGTTACAA--ATAATCACACTTCCCGTCCTCTTAAAACGTTCTAGATTATGAGTGTTATATTGCC??????????????????????????????????????????????????GGTACCCTAATGTGGAGGTCACGTGCAGATAATGGCAACCGGTCCTCACTAATTAATTAAAACTACGAAAAACATACCGTTTGGATCTACCTTTTTAAAAAATACCATCTGTGGACACCGGGATGTGAGCGAGTCCCAAACCTATCGCCTCTTAATCTCAGATAAATAACAGACAGACAAGGGGTAAGAGACAGGCCACATGCTCTAAAAGCGGGTTGTA??????????????????????????????GCCTATTCTTATTTGTCTTCAGTTCCTATTCCAAGATCTAACAGACGACCTGTGAACTCATCTTCTGCCCCATTTCTTATGGAGTCCGATGCGCTTGGCCTATTTTTCTGTATTCAGATGATAATGTTTTCCCGGTTCACGTATTTCTTCCGTTATGAGTTCTTTTCTGTTTCGTCAGGTTTAAATAAAAGCGAAGGTTTAAAGAGCCCACATATAGATTACATAGTTAGCTTTATAAAAAAAAACGGATCGTTAATAAAACAAATAATTATCAAATTGAAAAGGCTAGTACCGTTCGCGATTAGACCAACGACTGTAATAGATCAAACTGA????????????????CTGTAAAAGTCACTCACAGGGAATTAGACACCGCTTCATTTAGTCACTTGAAGATCGCCATCCAGAATTGTAATAGTTATACTCTGGATAACTATACATATCATCTACCTCACAGAATTGGCCCACATTTTATCCGATATTAGTAACTACAAGCGAGAAGTTAGGGTTGAATTCCCAACTTTTAGGTAATA???????????????????????????????????????????????????
		</sequence>
		<sequence>
			<taxon idref="Cophosaurus_texanus"/>
			???????????????????????????????????????????????????????????????????????????????????????????????????????????????????????????????????????????????????????????????????????????????????????????????????????????????????????????????????????????????????????????????????????????????????????????????????????????????????????????????????????????????????????????CGTTATACACTATAAAATTTCCAGTCGCGCTTAGGTGCCGCTGTACCCAGCTAATGTGTACCTTGTCCTGGATGATAATTATTAACTCGAATAGGCAATCATAGAATAACGCACAAAGTCCCGTCCTGTCTTGAAGCCAGTTAACTAATAACACGTAGTCCACGGATAATAAAATGCTTATTTAAATTAAAATCCCTCGATGAAGTCGC??????????????????????????????????????????????????????????????????????????????????????????????????????????????????????????????????????????????????????????????????TTAATAAAACAAATAATTATCAAACTCAAAAGGCTAGTACCGTTCGCGATTAAACCAACAGGCGTAATATAACAATTCATATACGCAAGTAAGGCTTTCTTGAGGATCACTATAAACAAGCCACGCAAATCAGCTTTACGACAAATCTGTTAAATTAAAAATTTGTGATGTTACAACCATAATCACACTTCCCGTCCTCTTAAAACGTTCTAGATTATGAGTGTTATATTGCCGCGGCTTTCTGCTAGCCAGGGA??????AATAATAGTTCTTTTCTTTCATGGTACCCTAATGTGGAGGTCACGTGCAGATAATGGCAACCGGTCCTCACTAATTAATTAAAACTACGAAAAACATACCGTTTGGATCTACCTTTTTAAAAAATACCATCTGTGGACACCGGGATGTGAGCGAGTCCCAAACCTATCGCCTCTTAATCTCAGATAAATAACAGACAGACAAGGGGTAAGAGACAGGCCACATGCTCTAAAAGTGGGTTGTACCGTGCTCTAGGGAGTACTATTTG?????????????CTTATTTGTCTTCAGTTCCTATTCCAAGATCTAACAGACGACCTGTGAACTCATCTTCTGCCCCATTTCTTATGGAGTCCGATGCGCTTGGCCTATTTTTCTGTATTCAGATGATAATGTTTTCCCGGTTCACGTATTTCTTCCGTTATGAGTTCTTTTCTGTTTCGTCAGGTTTAAATAAAAGCGAAGGTTTAAAGAGCCCACATATAGATTACATAGTTAGCTTTATAAAAAAAAACGGATCGTTAATAAAACAAATAATT???????????????????????????????????????????????????????????????????????????????????AAAGTCACTCACAGGGAATTAGACACCGCTTCATTTAGTCACTTGAAGATCGCCATCCAGAATTGTAATAGTTATATTCTGGATAACTATACATATCATCTACCTCACAAAATTGGCCCACATTTTATCCGATATTAGTAACTACAAGCGAGAAGTTAGGGTTGAATTCCCAACTTTTAGGTAATAGATCATAGGACTTGTGACAACAATCCAGTTTAATCTATTTAATC???????
		</sequence>
		<sequence>
			<taxon idref="Callisaurus_draconoides"/>
			???????????????????????????????????????????????????????????????????????????????????????????????????????????????????????????????????????????????????????????????????????????????????????????????????????????????????????????????????????????????????????????????????????????????????????????????????????????????????????????????????????????????????????????CGTTATACACTATAAAATTTCCAGTCGCGCTTAGGTGCCGCTGTACCCAGCTAATGTGTACCTTGTCCTGGATGATAATTATTAACTCGAATAGGCAATCATAGAATAACGCACAAAGTCCCGTCCTGTCTTGAAGCCAGTTAACTAATAACACGTAGTCCACGGATAATAAAATGCTTATTTAAATTAAAATCCCTCGATGAAGTCGC??????????????????????????????????????????????????????????????????????????????????????????????????????????????????????????????????????????????????CTAGAATAACGAATTGTTAATAAAACAAATAATTATCAAACTCAAAAGGCTAGTACCGTTCGCGATTAAACCAACAGGCGTAATATAACAATTCATATACGCAAGTAAGGCTTTCTTGAGGATCACTATAAACAAGCCACGCAAATCAGCTTTACGACAAATCTGTTAAATTAAAAATTTGTGATGTTACAACCATAATCACACTTCCCGTCCTCTTAAAACGTTCTAGATTATGAGTGTTATATTGCCGCGGCTTTCTGCTAGCCAGGGAATAACAAATAATAGTTCTTTTCTTTCATGGTACCCTAATGTGGAGGTCACGTGCAGATAATGGCAACCGGTCCTCACTAATTAATTAAAACTACGAAAAACATACCGTTTGGATCTACCTTTTTAAAAAATACCATCTGTGGACACCGGGATGTGAGCGAGTCCCAAACCTATCGCCTCTTAATCTCAGATAAATAACAGACAGACAAGGGGTAAGAGACAGGCCACATGCTCTAAAAGTGGGTTGTACCGTGCTCTAGGGAGTACTATTTGAATTAT???????CTTATTTGTCTTCAGTTCCTATTCCAAGATCTAACAGACGACCTGTGAACTCATCTTCTGCCCCATTTCTTATGGAGTCCGATGCGCTTGGCCTATTTTTCTGTATTCAGATGATAATGTTTTCCCGGTTCACGTATTTCTTCCGTTATGAGTTCTTTTCTGTTTCGTCAGGTTTAAATAAAAGCGAAGGTTTAAAGAGCCCACATATAGATTACATAGTTAGCTTTATAAAAAAAAACGGATCGTTAATAAAACAAATAATT???????????????????????????????????????????????????????????????????????????????????AAAGTCACTCACAGGGAATTAGACACCGCTTCATTTAGTCACTTGAAGATCGCCATCCAGAATTGTAATAGTTATATTCTGGATAACTATACATATCATCTACCTCACAAAATTGGCCCACATTTTATCCGATATTAGTAACTACAAGCGAGAAGTTAGGGTTGAATTCCCAACTTTTAGGTAATAGATCATAGGACTTGTGACAACAATCCAGTTTAATCTATTTAATCTTTGAAT
		</sequence>
		<sequence>
			<taxon idref="Holbrookia_maculata"/>
			???????????????????????????????????????????????????????????????????????????????????????????????????????????????????????????????????????????????????????????????????????????????????????????????????????????????????????????????????????????????????????????????????????????????????????????????????????????????????????????????????????????????????????????CGTTATACACTATAAAATTTCCAGTCGCGCTTAGGTGCCGCTGTACCCAGCTAATGTGTACCTTGTCCTGGATGATAATTATTAACTCGAATAGGCAATCATAGAATAACGCACAAAGTCCCGTCCTGTCTTGAAGCCAGTTAACTAATAACACGTA??????????????????????????????????????????????????????????????????????????????????????????????????????????????????????????????????????????????????????????????????????????????????????????????????????CTAGAATAACGAATTGTTAATAAAACAAATAATTATCAAACTCAAAAGGCTAGTACCGTTCGCGATTAAACCAACAGGCGTAATATAACAATTCATATACGCAAGTAAGGCTTTCTTGAGGATCACTATAAACAAGCCACGCAAATCAGCTTTACGACAAATCTGTTAAATTAAAAATTTGTGATGTTACAACCATAATCACACTTCCCGTCCTCTTAAAACGTTCTAGATTATGAGTGTTATATTGCCGCGGCTTTCTGCTAGCCAGGGAATAAC?AATAATAGTTCTTTTCTTTCATGCTACCCTAATGTGGAGGTCACGTGCAGATAATGGCAACCGGTCCTCACTAATTAATTAAAACTACGAAAAACATACCGTTTGGATCTACCTTTTTAAAAAATACCATCTGTGGACACCGGGATGTGAGCGAGTCCCAAACCTATCGCCTCTTAATCTCAGATAAATAACAGACAGACAAGGGGTAAGAGACAGGCCACATGCTCTAAAAGTGGGTTGTACCGTGCTCTAGGGAGTACTATTTGAATTAT?????????????????????????????????????????????????????????????????????????????????????????????????????????????????????????????????????????????????????????????????????????????????????????????????????????????????????????????????????????????????????????????????????????????????????????????????????????????????????????????????????????????????????????????????????????TCACAGGGAATTAGACACCGCTTCATTTAGTCACTTGAAGATCGCCATCCAGAATTGTAATAGTTATATTCTGGATAACTATACATATCATCTACCTCACAAAATTGGCCCACATTTTATCCGATATTAGTAACTACAAGCGAGAAGTTAGGGTTGAATTCCCAACTTTTAGGTAATAGATCATAGGACTTGTGACAACAATCCAGTTTAATCTATTTAATCTTTGAAT
		</sequence>
		<sequence>
			<taxon idref="Uma_exsul"/>
			?????????????????????????????????????????????????????????????????????????????????????????????????????????????????????????????????????????????????????????????????????????????????????????????????????????????????????????????????????????????????????????????????????????????????????????????????????????????????????????????????????????????????????????????????????????????????????????????????????????????????????????????????????????????????????????????????????????????????????????????????????????????????????????????????????????????????????????????????????????????????????????????????????????????????????????????????????????????????????????????????????????????????????????????????????????????????????????????????????????????????????????????????????????????????????????????????????????????????????????????????????????????????????????????????????????????????????????????????????????????????????????????????????????????????????????????????????????????????????????????????????????????????????????????????????????????????????????????????????????????????????????????????????????????????????????????????????????????????????????????????????????????????????????????????????????????????????????????????????????????????????????????????????????????????????????????????????????????????????????????????????????????????????????????????????????????????????????????????????????????????????????????????????????????????????????????????????????????????????????????????????????????????????????????????????????????????????????????????????????????????????????????????????????????????????????????????????????????????????????????????????????????????????????????????????????????????????????????????????????????????????????????????????????????????????????????????????????????????????????????????????????????????????????????????????????????????????????????????????????????????
		</sequence>
		<sequence>
			<taxon idref="Uma_paraphygas"/>
			?????????????????????????????????????????????????????????????????????????????????????????????????????????????????????????????????????????????????????????????????????????????????????????????????????????????????????????????????????????????????????????????????????????????????????????????????????????????????????????????????????????????????????????????????????????????????????????????????????????????????????????????????????????????????????????????????????????????????????????????????????????????????????????????????????????????????????????????????????????????????????????????????????????????????????????????????????????????????????????????????????????????????????????????????????????????????????????????????????????????????????????????????????????????????????????????????????????????????????????????????????????????????????????????????????????????????????????????????????????????????????????????????????????????????????????????????????????????????????????????????????????????????????????????????????????????????????????????????????????????????????????????????????????????????????????????????????????????????????????????????????????????????????????????????????????????????????????????????????????????????????????????????????????????????????????????????????????????????????????????????????????????????????????????????????????????????????????????????????????????????????????????????????????????????????????????????????????????????????????????????????????????????????????????????????????????????????????????????????????????????????????????????????????????????????????????????????????????????????????????????????????????????????????????????????????????????????????????????????????????????????????????????????????????????????????????????????????????????????????????????????????????????????????????????????????????????????????????????????????????????
		</sequence>
		<sequence>
			<taxon idref="Uma_scoparia"/>
			?ATTTATTCGAATACAAAGTTAACCTAGTAAATAAGAGATCATTACTGTCTTCCTATTAATCCAATTCAAGAGAATTAACTGGATATTAAAGTTCGTGCGCGACGACTTTTGGACTTGAATATTAAACAATTCACATCGCGAATGCGCTGGATATCGGGGCAAGTCAATGTAACTAAAGCACCCTTTCGTGAGCCATAAGTATTGGACCCCGGTCCCCCTCTAATAAAACTCAAGCTTCCTGAGTGACCTTGCATATTCTGGCGTGAAATCATAGAATGAAGGCTCCCGCACGGACGTGTTCTAGGTGAATACGCCCACTCCCCCACCTCATGAATAAGACTGTCAACGTTATACACTATAAAATTTCCAGTCGCGCTTAGGTGCCGCTGTACCCAGCTAATGTGTACCTTGTCCTGGATGATAATTATTAACTCGAATAGGCAATCATAGAATAACGCACAAAGTCCCGTCCTGTCTTGAAGCCAGTTAACTAATAACACGTAGTCCACGGATAATAAAATGCTTATTTAAATTAAAATCCCTCGATGAAGTCGCTCTAAAAGATGATAAATACTTACAAATCCGACGTAGACGATAATGTTTTCCCGGTTCATGTATTTCTTCCGTTATGAGTTCTTTTCTGTTTCGTCAGGTTTAAATAAAAGCAAAGGTTTACAGAACAGTATAGATTACATTAGATTCTAGAATAACGAATTGTTAATAAAACAAATAATTATCAAACTCAAAAGGCTAGTACCGTTCGCGATTAAACCAACAGGCGTAATATAACAATTCATATACGCAAGTAAGGCTTTCTTGAGGATCACTATAAACAAGCCACGCAAATCAGCTTTACGACAAATCTGTTAAATTAAAAATTTGTGATGTTACGA--ATAATCACACTTCCCGTCCTCTTAAAACGTTCTAGATTATGAGTGTTATATTGCC??????????????????????????????????????????????????GGTACCCTAATGTGGAGGTCACGTGCAGATAATGGCAACCGGTCCTCACTAATTAATTAAAACTACGAAAAACATACCGTTTGGATCTACCTTTTTAAAAAATACCATCTGTGGACACCGGGATGTGAGCGAGTCCCAAACCTATCGCCTCTTAATCTCAGATAAATAACAGACAGACAAGGGGTAAGAGACAGGCCACATGCTCTAAAAGTGGGTTGTACCG???????????????????????????GCCTATTCTTATTTGTCTTCAGTTCCTATTCCAAGATCTAACAGACGACCTGTGAACTCATCTTCTGCCCCATTTCTTATGGAGTCCGATGCGCTTGGCCTATTTTTCTGTATTCAGATGATAATGTTTTCCCGGTTCACGTATTTCTTCCGTTATGAGTTCTTTTCTGTTTCGTCAGGTTTAAATAAAAGCGAAGGTTTAAAGAGCCCACATATAGATTACATAGTTAGCTTTATAAAAAAAAACGGATCGTTAATAAAACAAATAATTATCAAATTGAAAAGGCTAGTACCGTTCGCGATTAGACCAACGACTGTAATAGATCAAACTGA?????????????ATACTGTAAAAGTCACTCACAGGGAATTAGACACCGCTTCATTTAGTCACTTGAAGATCGCCATCCAGAATTGTAATAGTTATACTCTGGATAACTATACATATCATCTACCTCACAAAATTGGCCCACATTTTATCCGATATTAGTAACTACAAGCGAGAAGTTAGGGTTGAATTCCCAACTTTTAGGTAATA???????????????????????????????????????????????????
		</sequence>
		<sequence>
			<taxon idref="Uma_inornata"/>
			????????????????????????????????????????????????????????????????????????????????????????????????????????????????????????????????????????????????????????????????????????????????????????????????????????????????????????????????????????????????????????????????????????????????????????????????????????????????????????????????????????????????????????????????????????????????????????????????????????????????????????????????????????????????????????????????????????????????????????????????????????????????????????????????????????????????????????????????????????????????????????????????????????????????????????????????????????????????????????????????????????????????????????????????????????????????????????????????????????????????????????????????????????????????????????????????????????????????????????????????????????????????????????????????????????????????????????????????????????????????????????????????????????????????????????????????????????????????????????????????????????????????????????????????????????????????????????????CACGTGCAGATAATGGCAACCGGTCCTCACTAATTAATTAAAACTACGAAAAACATACCGTTTGGATCTACCTTTTTAAAAAATACCATCTGTGGACACCGGGATGTGAGCGAGTCCCAAACCTATCGCCTCTTAATCTCAGATAAATAACAGACAGACAAGGGGTAAGAGACAGGCCACATGCTCTAAAAGTGGGTTGTACCG?????????????????????????????????????????????????????????????????????????????????????????????????????????????????????????????????????????????????????????????????????????????????????????????????????????????????????????????????????????????????????????????????????????????????????????????????????????????????????????????????????????????????????????????????????????????????????????????????????????????????????????????????????????????????????????????????????????????????????????????????????????????????????????????????????????????????????????????????????????????????????????????????????????????????????????????????????????
		</sequence>
		<sequence>
			<taxon idref="Uma_notata"/>
			??????????????CAAAGTTAACCTAGTAAATAAGAGATCATTACTGTCTTCCTATTAATCCAATTCAAGAGAATTAACTGGATATTAAAGTTCGTGCGCGACGACTTTTGGACTTGAATATTAAACAATTCACATCGCGAATGCGCTGGATATCGGGGCAAGTCAATGTAACTAAAGCACCCTTTCGTGAGCCATAAGTATTGGACCCCGGTCCCCCTCTAATAAAACTCAAGCTTCCTGAGTGACCTTGCATATTCTGGCGTGAAATCATAGAATGAAGG????????????????????????????????????????????????????????????????CGTTATACACTATAAAATTTCCAGTCGCGCTTAGGTGCCGCTGTACCCAGCTAATGTGTACCTTGTCCTGGATGATAATTATTAACTCGAATAGGCAATCATAGAATAACGCACAAAGTCCCGTCCTGTCTTGAAGCCAGTTAACTAATAACACGTAGTCCACGGATAATAAAATGCTTATTTAAATTAAAATCCCTCGATGAAGTCGC?????????????????????????????????????????????????????????????????????????????????????????????????????????????????????????????????????????????????????????????????????ATAAAACAAATAATTATCAAACTCAAAAGGCTAGTACCGTTCGCGATTAAACCAACAGGCGTAATATAACAATTCATATACGCAAGTAAGGCTTTCTTGAGGATCACTATAAACAAGCCACGCAAATCAGCTTTACGACAAATCTGTTAAATTAAAAATTTGTGATGTTACGACCATAATCACACTTCCCGTCCTCTTAAAACGTTCTAGATTATGAGTGTTATATTGCCGCG?????????????????????????AATAATAGTTCTTTTCTTTCATGGTACCCTAATGTGGAGGTCACGTGCAGATAATGGCAACCGGTCCTCACTAATTAATTAAAACTACGAAAAACATACCGTTTGGATCTACCTTTTTAAAAAATACCATCTGTGGACACCGGGATGTGAGCGAGTCCCAAACCTATCGCCTCTTAATCTCAGATAAATAACAGACAGACAAGGGGTAAGAGACAGGCCACATGCTCTAAAAGTGGGTTGTACCGTGCTCTAGGGAGTACTATTTGAATTAT????????????????????????????????????????????????????????CTCATCTTCTGCCCCATTTCTTATGGAGTCCGATGCGCTTGGCCTATTTTTCTGTATTCAGATGATAATGTTTTCCCGGTTCACGTATTTCTTCCGTTATGAGTTCTTTTCTGTTTCGTCAGGTTTAAATAAAAGCGAAGGTTTAAAGAGCCCACATATAGATTACATAGTTAGCTTTATAAAAAAAAACGGATCGTTAATAAAACAAATAATT???????????????????????????????????????????????????????????????????????????????????AAAGTCACTCACAGGGAATTAGACACCGCTTCATTTAGTCACTTGAAGATCGCCATCCAGAATTGTAATAGTTATACTCTGGATAACTATACATATCATCTACCTCACAAAATTGGCCCACATTTTATCCGATATTAGTAACTACAAGCGAGAAGTTAGGGTTGAATTCCCAACTTTTAGGTAATAGATCATAGGACTTGTGACAACAATCCAGTTTAATCTATTTAATCTTTGA??
		</sequence>
	</alignment>
	
	

	<!-- The sequence alignment (each sequence refers to a taxon above).         -->
	<!-- ntax=13 nchar=779                                                       -->
	<alignment id="alignment15" dataType="nucleotide">
		<sequence>
			<taxon idref="Chamaeleo_calyptratus"/>
			TGCCAGAAAATATTAAGGTTCATCTTACCGTAACTTAAATACACATATTTAGAGCAACGATACCTGTAGTTGGAACACTGTGCCTGAATGCGTGGCGGCACTATTCTGTCACGGATTTATCAAACTATCTTCGGTCCGCAAACCACAAGTGGGGGCTTTTACGACCTGCGCACTGAGCTTCACTTCGTGTCTC???????????????????????????????????????TGCGCTCCGAAGGATATAGCCTCACCGACCGGCCGACACCACCCCGCGCCACACGCACCGAGTCGGGCCCAATCCTCCTGACCACAGGTCCCCCCCC-------GGAAAA----TC------AAGCGT-GATCAACATGTTTCATA-GACAAACGTAGCTTATCTGGTTACAGTGAGTTTGATAACATT--ATCCGGTCCTCGCGCACTTCACAGAAATGT???????????????????????????????????????????????????????????????????????????????????????CCAAACCGTTTTGGATCTTGCTCACCCCAAGGATGACTTATCAGGCGTGCGTCGCCGACATACACATGCGACTAGTGGTAGCTGTGGTACCGTAACGCGGCGCCTTTTGTGGCTGTCTGTGGAAAGGAGANGCGAGAGTACGAACGACACAGGATTTGCACCAGACAAGCCGCACGGCGTTGCATCGTCGATCGGTCAGATAGGTAAACTCT???????????????????????????
		</sequence>
		<sequence>
			<taxon idref="Leiolepis_belliana"/>
			TGCCAGAAAATATTAAGGTTCATCTTACCGTAAGCTGAATGTACACGTTTGGAGCAATAATACCTGTAGTTGGGGCGCTGTGCCTGAATGCGTTGTGGCATTACTCTGTTGCGTATTTATCAAGTCATCTTTGGCCCACAAACCACAGGTGGGGACTCTTACGGCCTGCGCACTGAGCTGCACTTCGTGTCCC????????????????????????????????????????????????????????????????CGACGGCCCGACAC-ACCCAACGCCATATGCCCCGAGTTGGGCCCAATCATCCTGACCACAGGTACCCCCAC---CGAACAACTC----TC------ACTCGTGAATCAACGTGTCTCATGGGACAGGTCCCGCTTATCTGGCTACGGTAGGTCTGGTCTGGT---AGCTACTCCGCGCGCACCTCA????????????????????????????????????????????????????????????????????????????????????CTCGATCAGAAGCCAAACCGTTTTTGAACTGGCGGCCTTCCATGAGGGCTTATCCGGCGTGGATCGCCGACAGACGCATGTGCCTAGTGGGAGCTGTGGTACCGTGACGCGGCGTCTTTTCCGGCTCTCTGCGGAAGCGAGAAGCGAGAGTACGAACGACACAGGATTCGCACCAGTTAAGCCGCACGGCGTTGCATCGTTGTTCGGTCAAATAGCTCAACTCT???????????????????????????
		</sequence>
		<sequence>
			<taxon idref="Basiliscus_basiliscus"/>
			TGCCAGAAAATATTGTGGTTAATCTTACTAAAACTTGAATGCACGCTTTTGGACCGAGAATGCCTGTAGTTGGAGTATTGTGCCTGTGTGAGTTGTGATACTACCCCGTCGCGGATTTGTCGAATTGTCTTCGGTCCACAAACCACAGGAGGGTACTTCTTCGGCCTGCGCACTGAGCTGYACTTCGCGTCCC???????????????????????????????????????????CTCCGAAGGGTATAGCTTCATCGACCGACCTACACCACCCAGCGCCATACGCACCGAGTTTGGCCCAATCCTCCTGACCACAGTTCCCCCCCC---CGAACAAACA----TC------AATCGT-GGTCAACATGTATCATA-GACCAATGTCGCTTATCTGGCTACGGTAAGTATAATAACATG--ATCCGGTCCTCGCGCACTTCATGGAAACGTCATACGGCCGGCAGATAGGA???????????????????????????????????????????????????????CTCGATCAGAATCCAAACCGTTTTTGAGATGGCATGATCCAAGGATGACTTATCAGGCGTGGGCCGCCGACGTGCGCATGTGCCTAGTGGCAGCTGTGGTACCGTTACGCGGCGCCTTTTCCGGGTATCTTCGGAAATGAGTGGCGAGAATTCGAAAAACACAGGATTTGCACCAGTTGAGCCGCACGGCGTCGCATCGTCGATCCGTCAGATAGGTAAACTGT???????????????????????????
		</sequence>
		<sequence>
			<taxon idref="Urosaurus_ornatus"/>
			?????????????????????????????????????????????????????????????????????????GGCAATGTACCTGCTTGAATTGTGACACTACCCTGTCACGGATTTATTAAATTGTCTTTGGTTCACAAACCACAGGTGGGTACTTCTTCGGCCTGCGCACTGAGCTGCACTTCGCGTCTCCTATCTCGTACGACGGACGCCTGTCTCTGTACTGATACC???????????????????????????????????????????????????????????????????????????????GACCAAAGGTCCCCCCCCCCCCGAACAAGCGTCTTTTTTTTTTAATCGT-GATCAACATGTGTCATA-GACCAATGTTGCTTATCTGGCTACGGTAAGTATAATAACATATAATCCGGTCCT-GCGCACTTCATAGAAATGTCATATGGCCGGCAGATAGGACGGGATCATTCACGGGAAAGTTATACGAGCTGAC?GCCAGAAGGCCTCTTGTTACCTCGATCAGAATCCAAACCGTTTTTGAGATGGCATGCTTCAGAGATGACTTATCAGGCGTGGGCCGCCGACGTACGCGTGTGACTAGTGGTAGCTGTGGTATCGTTACGCGGCGCCTTTTCTAGGTGTCTACGGAAGTGAGTGGCGAGAATCCGAAAAACACAGGATTTGCACCAGATGAGCCACACGGCGTCGCATCGCTGATCCGTCAGATAGGTAAACTCTGTAGCAAGAAGGTTTAGTAGAAATCTG
		</sequence>
		<sequence>
			<taxon idref="Phrynosoma_platyrhinos"/>
			TGCCAGAAAATATTGTGGTTAATCTTACTGTAACTTGAATGCACCCGTTTAGAGCGAAAATATCTGTAGTTGGGGCAATATACCTGTATGAGTCGTGACATTACCCTGTCACGGATTTATTAAATTATCTTTGGTCCACAAACCACAGGTGGGTACTTTCTCGACCTGCGCACTGAGCTGCACTTCGCGTCCC???????????????????????????????????????TGTGCTCCGAAGGGTATAGTTTCGCCGAGCGACCCACACCACCCAGCGCCATGCGCACCGAGTTTAACCCAATCCTCCTGACCACAGGTCCCCCCCC---CAAACAAACG----TC------GGTCGT-GATCAACATGTGTCATA-GACTAATGTAGCTTATCTGGCTACGGTAAGTATAATAACATA--ATCCGATCCT-GCGCACTTCATAGAAACGTCATATGGCCGGCAGATAGGA???????????????????????????????????????????????????????CTCGATCAGAATCCAAACCGTTCTTGAGATGGTATGCTTCAAAGATAACTTATCAGGCGTGGGCCGCCGACGTACGCATGTGACTAGTGGTATCTGTGGTACCATTACGCGGCACCTTTTTTAGGTGTCTTTGGAAGCGAGTGGCGAGAGTCCCAAAAGTACAGGATTTGCACCAGATGAGCCGCACGGCGTCGCATCGTCGATCCGTCAAATAGGTAAAC??????????????????????????????
		</sequence>
		<sequence>
			<taxon idref="Cophosaurus_texanus"/>
			?????????????????????????????????????????????????????????????????????????GGCAATGTACCTGTATGAGTTGTGACACTACCCTGTCACGGATTTATTAAATTATCTTTGGTCCACAAACCACAGGTGGGTACTTTCTCGGCCTGCGCACTGAGCTGCACTTCGCGTCCCCTACCTCGTGCGACGGACGCCTGTCTCTGTACTGATACC???????????????????????????????????????????????????????????????????????????????GACCATAGGTCCCCCCCCCCCCGAGCAAACG----TCTTTTTTAGTCGT-GATCAACATGTGTCATA-GACTAATGTAGCTTATCTGGTTACGGTAAG--TAATAACATACGATCCGATCCT-GCGCACTTCATAGAAACGTCATATGGCCGGCAGATAGGACGGGATCATTCACGGGAAAGTTATACGAGTTGGCAGCCAGAAGGCCTCTTGTTACCTCGATCAGAATCCGAACCGTTCTTGGGATGGCATGCTTCAAAGATAACTTATCAGGTGTGGGCCGCCGATGTACGCATGTGACTAGTGGTAGCTGTGGTACCGTTACGCGGCACCTTTTTTAGGTATCTGTGGAAGCGAGTGGCGAGAGTCCGAAAAATACAGGATTTGCACCAGATGAGACGCACGGCGTCGCATCGTTGATCCGTCAGATAGGTAAACTCTGTAGCAAGAAGGTTTAGTAGA??????
		</sequence>
		<sequence>
			<taxon idref="Callisaurus_draconoides"/>
			?????????????????????????????????????????????????????????????????????????GGCAATGTACCTGTGTGAGTTGTGACACTACCCTGTCACGGATTTATTAAATTATCTTTGGTCCACAAACCACAGGTGGGTACTTTCTCGGCCTGCGCACTGAGCTGCACTTCGCGTCCCCTACCTCGTGCGACGGACGCCTGCCTCTGTACTGATACC???????????????????????????????????????????????????????????????????????????????GACCATAGGTCCCCCCCCCCCCGAACAAACG----TCTTTTTTAATCGT-GAACAACATGTGTCATA-GACTAATGTAGCTTATCTGGCTACGGTAAGTATAATAACATACGATCCGATCCT-GCGCACTTCATGGAAACGTCACATGGCCGGCAGATAGGACGGGATCATTCACGGGAAAGTTATACGAGCTGACAGCCAGAAGGCCTCTTGTTACCTCGATCAGAATCCGAACCGTTCTTGAGATGGCATGCTTCAAAGATAACTTATCAGGCGTGGGCCGCCGGTGTACGCATGTGACTAGTGGTAGCTGTGGTACCGTTACGCGGCACCTTTTTTAGGTATCTTTGGAAGCGAGTGGCGAGAGTCCGAAAAATACAGGATTTGCACCAGATGAGACGCACGGCGTCGCATCGTTGATCCGTCAGATAGGTAAACTCTGTAGCAAGAAGGTTTAGTAGAAGTCTG
		</sequence>
		<sequence>
			<taxon idref="Holbrookia_maculata"/>
			?????????????????????????????????????????????????????????????????????????GGCAATGTACCTGTGTGAGTTGTGACACTACCCTGTCACGGATTTATTAAATGATCTTTGGTCCACAAACCACAGGTGGGTACTTTCTCGGCCTGCGCACTGAGCTGCACTTCGCGTCCCCTACATCGTGCGACGGACGCCTGCCTCTGTACTGATACC???????????????????????????????????????????????????????????????????????????????GACCATAGGTCCCCCCCCCCCCGAACAAACG----TCTTTTTTAATCGT-GATCAACATGTGTCATA-GACTAATGTAGCTTATCTGGCTACGGTAAGTATAATAACATACGATCCGATCCT-GCGCACTTCATAGAAACGTCACATGGCCGGCAGATAGGACGGGATCATTCACGGGAAAGTTATACGAGCTGACAGCCAGAAGGCCTCTTGTTACCTCGATCAGAATCCGAACCGTTCTTGAGATGGCATGCTTCAAAGATAACTTATCAGGCGTGGGCCGCCGATGTACGCATGTGACTAGTGGTAGCTGTGGTACCGTTACGCGGCACCTTTTTTAGGTATCTTTGGAAGCGAGTGGCGAGAGTCCGAAAAATACAGGATTTGCACCAGATGAGACGCACGGCGTCGCATCGTTGATCCGTCAGATAGGTAAACTCTGTAGCAAGAAGGTTTAGTAGAAGTCTG
		</sequence>
		<sequence>
			<taxon idref="Uma_exsul"/>
			???????????????????????????????????????????????????????????????????????????????????????????????????????????????????????????????????????????????????????????????????????????????????????????????????????????????????????????????????????????????????????????????????????????????????????????????????????????????????????????????????????????????????????????????????????????????????????????????????????????????????????????????????????????????????????????????????????????????????????????????????????????????????????????????????????????????????????????????????????????????????????????????????????????????????????????????????????????????????????????????????????????????????????????????????????????????????????????????????????????????????????????????????????????????????????????????????????????
		</sequence>
		<sequence>
			<taxon idref="Uma_paraphygas"/>
			???????????????????????????????????????????????????????????????????????????????????????????????????????????????????????????????????????????????????????????????????????????????????????????????????????????????????????????????????????????????????????????????????????????????????????????????????????????????????????????????????????????????????????????????????????????????????????????????????????????????????????????????????????????????????????????????????????????????????????????????????????????????????????????????????????????????????????????????????????????????????????????????????????????????????????????????????????????????????????????????????????????????????????????????????????????????????????????????????????????????????????????????????????????????????????????????????????????
		</sequence>
		<sequence>
			<taxon idref="Uma_scoparia"/>
			TGTCAGAAAATATTGTGGTTAATCTTACTGTAACTTGAATGCACGCGTTTAGAGCGAGAATATCTGTAGTTGGGGCAATGTACCTGTGTGAGTTGTGACACTACCCTGTCACGGATTTATTAAATTATCTTTGGTCCACAAACCACAGGTGGGTACTTTTTCGGCCTGCGCACTGAGCTGCACTTCGCGTCCC???????????????????????????????????????????????????????????????????????????????????????????GCGCACCGAGTTTAACCCAATTCTCCTGACCATAGGTCCCCCCCC---CGAACAAACG----TC------AGTCGT-GATCAACATGTGTCATA-GACTAATGTAGCTTATCTGGCTACGGTAAGTATAATAACATA--ATCCGATCCT-GCGCACTTCATAGAAACGTCATATGG????????????????????????????????????????????????????????????????????CTCGATCAGAATCCAAACCGTTCTTAAGATGGCATGCTTAAAAGATAACTTATCAGGCGTGAGCCGCCGACGTACGCGTGTGACTAGTGGTAGCTGTGGTACCGTTACGCGGCACCTTTTTTAGGTGTTTTTGGAAGTGAGTGGCGAGAATCCGAAAAATACAGGATTTACACCAGATGAGACGCACGGCGTCGCATCGTCGCTCCGTCAGATAGGTAAACTCT???????????????????????????
		</sequence>
		<sequence>
			<taxon idref="Uma_inornata"/>
			???????????????????????????????????????????????????????????????????????????????????????????????????????????????????????????????????????????????????????????????????????????????????????????????????????????????????????????????????????????????????????????????????????????????????????????????????????????????????????????????????????????????????????????????????????????????????????????????????????????????????????????????????????????????????????????????????????????????????????????????????????????????????????????????????????????????????????????????????GTTCTTAAGATGGCATGCTTAAAAGATAACTTATCAGGCGTGRGCCGCCGACGTACGCRTGTGACTAGTGGTAGCTGTGGTACCGTTACGCGGCACCTTTTTTAGGTGTYTTTGGAAGTGAGTGGCGAGAATCCGAAAAATACAGGATTTACACCAGATGAGACGCACGGCGTCGCATCGTCGCTCCGTCAGATAGGTAAACTCT???????????????????????????
		</sequence>
		<sequence>
			<taxon idref="Uma_notata"/>
			?????????????????????????????????????????????????????????????????????????GGCAATGTACCTGTGTGAGTTGTGACACTACCCTGTCACGGATTTATTAAATTATCTTTGGTCCACAAACCACAGGTGGGTACTTTTTCGGCCTGCGCACTGAGCTGCACTTCGCGTCCCCTACCTCGTGCGACGGACGCCTGCCTCTGTACTGATCCC???????????????????????????????????????????????????????????????????????????????????????????????????????????????????????????????????????????????ATA-GACTAATGTAGCTTATCTGGCTACGGTAAGTATAATAACATACGATCCGATCCT-GCGCACTTCATAGAAACGTCATATGGCCGGCAGATAGGACGGGATCAT?????????????????????????AGCCAGAAGGCCTCTTGTTACCTCGATCAGAATCCAAACCGTTCTTAAGATGGCATGCTTAAAAGATAACTTATCAGGCGTGGGCCGCCGACATACGCATGTGACTAGTGGTAGCTGTGGTACCGTTACGCGGCACCTTTTTTAGGTGTCTTTGGAAGTGAGTGGCGAGAATCCGAAAAATACAGGATTTACACCAGATGAGACGCACGGCGTCGCATCGTCGCTCCGTCAGATAGGTAAACTCTGTAGCAAGAAGGTTTAGTAGAAGTCTG
		</sequence>
	</alignment>
	
	

	<!-- The sequence alignment (each sequence refers to a taxon above).         -->
	<!-- ntax=13 nchar=463                                                       -->
	<alignment id="alignment16" dataType="nucleotide">
		<sequence>
			<taxon idref="Chamaeleo_calyptratus"/>
			CAATGTAAATCTATAATACCAATAATCTAAAATATCGTAATTAGCTGACACACAACAATAATCTAACAACGCACTTAACAACAATATTTAGAATCCGGGTCTGTATCATTAAAGCCCCCAGGACAAACAAAGGCTCAAACTGACCACACACATCAA???????????????????????????????????????????????????TTAATCAAAACAATACCATTGATAGTCCATTAAGCGGACGACCCATTATAAACGCTCACCATAGAAGTCTTAGCTCACGGAAGGGACACAGGAGGATAAGACACACAGTAAACATAATTAAGTGCTAAAAAACCCAGCGTATCAAAAAATGGATTGCCCGGTTGCACAACCTGTCTATTCCCCCCATCTTAAGGACCCTCTTACGTCCCCCCTCGTTGCAATCCCTTTCAGTCCCCCCACCTACACTTAC??????
		</sequence>
		<sequence>
			<taxon idref="Leiolepis_belliana"/>
			CAATGTAAATCTATAACACCAATAATCTAAAATATCGTAATTAGCTGACACACAACAAAAACCTAACAACGCACTTAACAGCAATATTTAGAATCCGGGTCTGTACCACTAAAGCCCCCAGGACAAACAAAGGCTCAAATTGACCACGCACGTCAATCC????????????????????????????????????????????????TTAATCAAAATAATACCATTGATAGTCCATTAAGGGGACGACCCATTATAAACGCTCACGACAGAAGTCTTAGCTCACGGAAGGGACACAGGAGGATAAAACACACCATAAACATAACTAAGTGCTAAAAAACCCAGCGTACCAA-AAGTGGATTGCCCGGTTGCACAACCTGTCTATTCCCCCCATCTTAAGGACCCTCTTACGTCCCCCCTCGTTGCAATCCCTTTCAGTCCCCCCACCTACCCTTACTAATCC
		</sequence>
		<sequence>
			<taxon idref="Basiliscus_basiliscus"/>
			CAACGTAAATCTATAACACCAGTAACCTAAAATATCGTAATTAGCTGACACACAACAAAAACCTGGCAACGCACTTAATAGCAATATTTAGACTCCGGGTCTGTACCACTAGAGCCCCCAGGACAAACAAACGCTCAGATCGACGACGCACCCCAA???????????????????????????????????????????????????TTAATCAAAACAATACCATTGATAGTCCATTACGTGGACGACCCATTATAAACGCTCACCACAGAAGTCTTAGCTCACGGAAGGGACACAGGAGGATAAAACACATAATAAACATAACTAAGTGCTAAAGAACCCAGTGTATCAA-AAATGGATTGCCCGGTTGCACAACCTGTCTATTCCCCCCATCTTAAGGACCCTCTTACGTCCCCCCTCGTTGCAATCCCTTTCAGTCCCTCCACCTACCCTT????????
		</sequence>
		<sequence>
			<taxon idref="Urosaurus_ornatus"/>
			?AACGTAAATCTATGACACCAGTAACCTAAAATATCGTAATTAGCTGACACACAACAATAACCTAGCAACGCACTTAACAGCAATATTTAGACTCCGGGTCTGTACCACTAGAGCCCCCAGGACAAACAAACGCTCAGATCGACGACGCACCCCAATCCGCAGCTACCCCAGGCCAATATGTCTAACTTATAACATGTAGAGAAAGG?????????????????????ATAGTCCATTACGTGGATCACTCATCATAAACGCTCACCATAGAAGTCTTAGCTCACGGAAGGGACACAGGAGGATAAAACACATAATAAACATAATTAAGTGCTAAAGAACCCAACGTATCAA--AATGGATTGCCCGGTTGCACAACCTGTCTATTCCCCCCATCTTAAGGACCCTCTTACGTCCCCCCTCGTTACAATCCCTTTCAATCCCTCCA?????????????????
		</sequence>
		<sequence>
			<taxon idref="Phrynosoma_platyrhinos"/>
			YAACGTAAATCTATGACACCAGTAACCTAAAATATCGTGATTAGCTGACACACAACAATAACCTAGCAACGCACTTAACAGCAATATTTAGACTCCGGGTCTGTACCACTAGAGCCCCCAGGACAAACAAACGCTCAGATCGACGACACACCCCAA???????????????????????????????????????????????????TTAATCAAAACAATACCATTGATAGTCCATTACGTGGATCACCCATTATAAACGCTCACCATAGAAGTCTTAGCTCACGGAAGGGACACAGGAGGATAAAACACATAATAAACATAACTAAGTGCTAAAGAACCCAACGTATCAA-AAATGGATTGCCCGGTTGCACAACCTGTCTATTCCCCCCATCTTAAGGACCCTCTTACGTCCCCCCTCGTTGCAATCCCTTTCAATCCCTCCACCTACCTTTACTAATCC
		</sequence>
		<sequence>
			<taxon idref="Cophosaurus_texanus"/>
			???????????????ACACCAGTAACCTAAAATATCGTAATTAGCTGACACACAACAATAACCTAGCAACGCACTTAACAGCAATATTTAGACTCCGGGTCTGTACCACTAGAGCCCCCAGGACAAACAAACGCTCAGATCGA?????????????????????????????????????????????????????????????????????????????????????ATAGTCCATTACGTGGATCACCCATTATAAACGCTCACCATAGAAGTCTTAGCTCACGGAAGGGACACAGGAGGATAAAACACATAATAAACATAACTAAGTGCTAAAGAACCCAACGTATCAA-AAATGCATTGCCCGGTTGCACAACCTGTCTATTCCCCCCATCTTAAGGACCCTCTTACGTCCCCCCTCGTTGCAATCCCTTTCAATC???????????????????????
		</sequence>
		<sequence>
			<taxon idref="Callisaurus_draconoides"/>
			?AACGTAAATCTATGACACCAGTAACCTAAAATATCGTAATTAGCTGACACACAACAATAACCTAGCAACGCACTTAACAGCAATATTTAGACTCCGGGTCTGTACCACTAGAGCCCCCAGGACAAACAAACGCTCAGATCGACGACGCACCCCAATCCGCAGCTACCCCAGGCCAATATGTCTAACTTATAACATGTAGAGAAAGA?????????????????????ATAGTCCATTACGTGGATCACGCATTATAAACGCTCACCATAGAAGTCTTAGCTCACGGAAGGGACACAGGAGGATAAAACACATAATAAACATAATTAAGTGCTAAAGAACCCAACGTATCAA-AAATGCATTGCCCGGTTGCACAACCTGTCTATTCCCCCCATCTTAAGGACCCTCTTACGTCCCCCCTCGTTGCAATCCCTTTCAATCCCTCCA?????????????????
		</sequence>
		<sequence>
			<taxon idref="Holbrookia_maculata"/>
			?AACGTAAATCTATGACACCAGTAACCTAAAATATCGTAATTAGCTGACACACAACAATAACCTAGCAACGCACTTAACAGCAATATTTAGACTCCGGGTCTGTACCACTAGAGCCCCCAGGACAAACAAACGCTCAGATCGACGACGCACCCCAATCCGCAGCTACCCCAGGCCAATATGTCTAACTTATAACATGTAGAGAAAGA????????????????????????GTCCATTACGTGGATCACGCATTATAAACGCTCACCATAGAAGTCTTAGCTCACGGAAGGGACACAGGAGGATAAAACACATAATAAACATAACTAAGTGCTAAAGAACCCAACGTATCAA-AAATGCATTGCCCGGTTGCACAACCTGTCTATTCCCCCCATCT???????????????????????????????????????????????????????????????????
		</sequence>
		<sequence>
			<taxon idref="Uma_exsul"/>
			???????????????????????????????????????????????????????????????????????????????????????????????????????????????????????????????????????????????????????????????????????????????????????????????????????????????????????????????????????????????????????????????????????????????????????????????????????????????????????????????????????????????????????????????????????????????????????????????????????????????????????????????????????????????????????????????????????????????
		</sequence>
		<sequence>
			<taxon idref="Uma_paraphygas"/>
			???????????????????????????????????????????????????????????????????????????????????????????????????????????????????????????????????????????????????????????????????????????????????????????????????????????????????????????????????????????????????????????????????????????????????????????????????????????????????????????????????????????????????????????????????????????????????????????????????????????????????????????????????????????????????????????????????????????????
		</sequence>
		<sequence>
			<taxon idref="Uma_scoparia"/>
			??????AAATCTATGACACCAGTAACCTAAAATATCGTAATTAGCTGACACACAACAATAACCTAGCAACGCACTTAACAGCAATATTTAGACTCCGGGTCTGTACCACTAGAGCCCCCAGGACAAATAAACGCTCAGATCGACGACGCACCCCAATCC????????????????????????????????????????????????TTAATCAAAACAATACCATTGATAGTCCATTACGTGGATCACCCATTATAAACGCTCACCATAGAAGTCTTAGCTCACGGAAGGGACACAGGAGGATAAAACACATAATAAACATAACTAAGTGCTAAAGAACCCAACGTATCAA-AAATGGATTGCCCGGTTGCACAACCTGTCTATTCCCCCCATCTTAAGGACCCTCTTACGTCCCCCCTCGTTGCAATCCCTTTCAATCCCTCCACCTACCCTTA???????
		</sequence>
		<sequence>
			<taxon idref="Uma_inornata"/>
			???????????????????????????????????????????????????????????????????????????????????????????????????????????????????????????????????????????????????????????????????????????????????????????????????????????????????????????????????????????????????????????????????????????????????????????????????????????????????????????????????????????????????????????????????????????????????????????????????????????????????????????????????????????????????????????????????????????????
		</sequence>
		<sequence>
			<taxon idref="Uma_notata"/>
			?AACGTAAATCTATAACACCAGTAACCTAAAATATCGTAATTAGCTGACACACAACAATAACCTAGCAACGCACTTAACAGCAATATTTAGACTCCGGGTCTGTACCACTAGAGCCCCCAGGACAAATAAACGCTCAGATCGACGACGCACCCCAATCCGCAGCTACCCCAGGCCAATATGTCTAACTTATAACATGTAGAGAAA????????????????????????????????????????????????????????CTCACTATAGAAGTCTTAGCTCACGGAAGGGACACAGGAGGATAAAACACATAATAAACATAACTAAGTGCTAAAGAACCCAACGTATCAA-AAATGGATTGCCCGGTTGCACAACCTGTCTATTCCCCCCATCTTAAGGACCCTCTTACGTCCCCCCTCGTTGCAATCCCTTTCAA?????????????????????????
		</sequence>
	</alignment>
	
	

	<!-- The sequence alignment (each sequence refers to a taxon above).         -->
	<!-- ntax=13 nchar=1240                                                      -->
	<alignment id="alignment17" dataType="nucleotide">
		<sequence>
			<taxon idref="Chamaeleo_calyptratus"/>
			GGGCGCGTGTCGAGGTCGCCCCATAGTAGTGGTATCGGTTTTTTAGGCGGAGTCTGCACTGGTGATTGTGCGGTTTCCTGGATTTCACACTATGAAGAATCCATCGGTCAAAAACATTCGAACTCCAAGTGCAGCAGCGGAAAGGAACCTTTCTACTTACTCGYTTACGGGGCCTCTATTCGAACCGTGGGGTGTGCTGTCGTACCATTTAATAGAGCAGAGTTTGAGTGACWTTATCTCTGTTTTGCAT??????TTGTGGAATGGTCTCTTAGCCTATCGGCGCTACCTATGCGAGACGCTGCTCTTTCCGTGAACAGACACATGCAATTCCGCGCTCCGAGGTCCAGTAGTTGAGCACCGTTTAGTGAGGGACGAGAGGCGCTATGGGGTAAATATAGGGGCTTTCATTGAGCACCTGTGTCGGGAAAGTTAAGTAAGACGGTTCGTGGAAAGAAGCAAACTTCTCCCACGGCTTACTGATCGAAATATGATTGCTACGTCTTTTTTCTGTAAGACTGGAAGCGGGCCACCCTTCTTAATGTCTGCCCCGGGTGCGA--ATTCGATCGTAGCACTGTTGTTATTCTAGCCCTGTCGATCTACTGAGGCATTGAT????????????????????????????AAAARAATCATTCGGGGTCAGTCCTCGAATCAATYATAGCGTGTCCAGACCATGCCACAGTATCGTTCACTCTCCTATCCAGCACCATTAACTCGTGGACCGCGTGGATGGGGTTGTGGGGCACCACTATCGTAAACGGAGATCTCTCATATTTCCTGGTACGTTTGGTTCTACTATATCTACACGAGGATCTTGCGCTGGAACGAGACCCTGACCTTTCTGTGCTAACGAAGGCAAAACTCGGTACCT??????????????????????????????????????????????????????????????????????????????????????????????????????????????????????????????????????????????????????????????????????????????????????????????????????????????????????????????????????????????????????????????????????????????????????????????????????????????????????????????????????????????????????????
		</sequence>
		<sequence>
			<taxon idref="Leiolepis_belliana"/>
			GGATGCACGTCGAGAGCGCCCCGCAGTTGTGGTATTGGTATTTTATGCCGAGTTTGCATTGATGATTGTGCGATTTCCTAGGYTTCACACTATAAAGAATCCATCAATTAGGTACACTCGAACTACAAGTGCAGCAGCGGAAAGG-ACCTTTCATCTTACTCGTTCCCGCTGCTTCTATACTAACCGTGGGGTGTGCTGTTGTACCATTTAATAGAGCAGAGTTTACGTGACATTATCCCCGCTTTGCACGGGGTTTCGTAGCATGGTCTCTTCGCCTATCGGCGCTGCCCATGCGAGACGCCGCCTTTTCCGTGAACAAGTCTATGCAATTCCGCGCTCTGGGGGCCGGTAGTGGGGCCCTGCTCAGTGAGAGACGACAGGCTTTGTGGAACAAACACAGGGGCTCTCATTAAGTAACTGTGACGGGAAAATTAAGTATAACGGCTCGTGGGNGGAGGCTCACTTTTTCCGCGGCTTTCCGTTCGAAATATGATTGCTACGTTTCCTATCTGTAAGACTGGAGGCGGGCCACCTTTCTTAACGTCTACCCTGGGTAGGA--GCCCGGTCGCAGCTCTGATGTTACTCTAGCCTTGTTTGTCTACTTAGGGATTGAT????????????????????????????TAGAGAATCATTCGGGATCAGTCTTTGACTCAACCATAGCGTGTCCAGACCATGCTATAGTATCGTTCATTTTCCTCTCCGGGACCATTAGCTCATGTACCGCATGGAAGGGGTTGTGAGATCCCACTGTAGTAAACGGAGGTGTGTTATATCACTTGGTAGGTCTGACATTACTATGTCTACGCGTAGATCTCCCGCTAGAGTAGTGCCCTGACCTTTAAGTTCGATGGGAGGCAAATTTCGCCGCCTTCCGCCTCGCCGCGCACGAAGTAACCTGGAGGGCCCTCTACGACCCGCCAAAGGGACGG??????????????????CCGCAGGCGTGGGGCTACTACTGCGTAGCCTGTGAGAAGGCCCAAAAATCTAGAAGTATCTTAGACCTTATCGCTCACCCTTGCCATGCATCGTGGTTTCATAGTATTTGGGTGGAGGAATGAAGAGACTATAAAAAAGAACGTCGGGTCATAATCGCAGGGAGTGTTCATCCCCGGCCTTCCACTCGTCGCTCAACCCCCCTAACTCCTTGCATCACCTCCCCTCCCCCGGCTTTCCCCGATTACCGGGCGTGCTTTTGGTACAGCCG
		</sequence>
		<sequence>
			<taxon idref="Basiliscus_basiliscus"/>
			GGACGCATGTCGAGATCGCGCTACGGCYGTGGCCCCAAAATTTTACGCGGGGTTTGCATTGTCGACTGCGTGGTTCCCTCGGTGCCTCACTATGAAAAACCCATCGGTTGGCTGCGTTCAGGCTTCGAGTGCATCAGGGGAGAGT-ACCCCTTGTCTTCCTCGTCTCCGATGCGTCTGTACAAACCCAGGAGTGCTCCATCGTCCCATCTAATGGAGCAGAGTCTAAGTGGTTTAAGTTCCGCTTTGT????????TCGAGGAGTGGTCTCCTAGCCTATCGGCGCTACCGATGCGAGACTCTCCCCAATCCGGGAACAGGTGTGTGCAACCCCGCGTCCTGGGGTCCAGTAGTTGGGCTCTATTCAGTGGGAGATGTCAAGCGCTGCGGAGCCAACACGGGGGCTCTCGTCGAGCAACTGTGACGGGAAAATTCGGTATGACGGCTCGTAGGCGGTGATCGACTTTTTCCGTGGCTTTTCCTCCGAAATGCGTTTGCTGAGTTTCTTTTCTGTAAGTTTGGAGGCGAGCCAACTTTCATAACGTCTACCCCAAGTGATA--GGCCGATTGCAGCTCCGTTGTCGTTCTATCCCTGTTGATCTGCTAAGGGATTGA?????????????????????????????AAAAGTATCACTCGGGTTCAGTCCCCGAGTCAGCCATAGTGCGTCCGGAACATCCTACATTATTGTCCACTCTTCCATCCTGCGCCATCAACTCGCGTGCCGCGTGAATGGGACGGCAGGACACCACTGTTGTAAACGAGGGTCTCTCATATCTCCTGGCACGACCGGTTCCACCTCATCTACGCGCAGCTTATGCGCGGGAGTAGGGATCTAACTTTCTTACTCGACCGGATTTACAGCTCGTCACTTCCTCCTTTGTCGAGCAGGGTGTAACCCAGAGGGCTTTCAACGGCCCGCCCAAGGGACGG??????????????????????????ATTGGCCCACTATTGCGAAGCCGATGGGAGGGCCCAAGAATCTGGAGATACTCTAAAACTTATCGCTCGCCCTCGCGTTGAATTGTAGTTTTGTAAAACCGGGGTGGAAGAGTAAGAAGTTTACGAAGGAAAACGACAGGCCATAATTGCAGGGATTGTTCACCCCCAGCCTGCCACTCGTCGCTCAACCTTCCTAACCTCTTGCATTATCTCCCTTCTCCCGACCTTCCCCGGTTAGCGGGCGCGCTTT???????????
		</sequence>
		<sequence>
			<taxon idref="Urosaurus_ornatus"/>
			?????????????????????CACAGCTGTGGTCCCAGAATTGTGCGCGAAGTTTGCATTATCGACTGTGTGGTTCCCTTGATTTCACACTATAAAGAACCCATTGGTTAGCTACGTTCAGACTCCGAGTGCATGAGCGGAGAGT--CCTCTTGTCTTCCTCGTTTCCGATGCGTCTGTACAAACCGTGGAGTGCACAAACGTCCCATCTAATAGAGCAGAGTTTAAGTAGCTTAAATT????????????????????????????????????????????????????????????????????????????????????????????????????????????????????????????????GTGGGAGGTGTCAGGCGCTGCGGAGCAAGTGCGGGGGCTCTCATCGAGCATCCGTGACGGGGAAATTCAGTATGACGGTTCGCAGGGGGTGCTCAACTTTTCCCGTGGCTTTTCCCTCGAAGTGCATTTGCTGAGTTTCTTATCTGTAAGTTTGGAGGCGAGCCAAACCTCCTAATGTCTACCCCAAGTAATATTAGCCGACCGCAGCTCTTTTGTAATTCTATCCCTGTTGATCTGCTAAGGGATTGATTCATACACCTAATAAAAAACAGTTATTT?????TGTCACTCGAAGTCAGTCCCCGAGTCAGCCATAACGCGTCCGGAACATCCTACAGTATCGTTCATTCTTCCATCCTGCACCACCATCTCGCGTGCCGCGTGAATGGGGCAGCAGGACGCCGCTGTTGTAAACGAGGGTCTCTAATATCCCCTGGCACGTCCGATTCTACCTTATTTACGCGCGGCTTATGCGCGAGAGTAGAGGTCTAA??????????????????????????????????????????????????????????????????????????????????????????????TCTATCCGAGGTTATCGACTAAAGGCACTGGCCCACTATTGCGAAGCAGATAGGAGGAACCATGAGTCTGAAGATATTTTAGAACTTATCGCTCACCCCTGTCTTAAGTTGTTGTTTTGTAATACCGGGGTGGAGAGATAAGAAGTTTACAAAGGAAAACGGTAGGCCATAATTGCGGGGATTGTTCACCCCCGGCCTGCCACTCGTCGCTCAACTTTCCTAACCTCTTATC???????????????????????????????????????????????????????
		</sequence>
		<sequence>
			<taxon idref="Phrynosoma_platyrhinos"/>
			GGATGCATGTCGAAATCGCCCCACAGCTATGGACCCAGAATTATGCGCGGAGTTTGCATTGTTGACTGTGTGGTTCCATTGGTTCCACACTATTAAAAATYCATCGGTTAGCTACGTTCGGACTTCGAGTGCATCAGCGGAGAGT-ACCTCTTGTGTTCCTCGTTTCCGATGCGTCTGTACAAACCGTGGAGTGCATTAGCGTCCCATCTAATATAGCAGGGTTTAAGTGGCTTAAATTCCGCTTTGTATGGGGTTTTGAGGAGTGGTCTCTTTGCCTATCGGCGCTATCTATGCGGGACTCACCCCATTCCGTGAACAGGTCTGTACAACCTCGCATCATGAGGTCCAGTAGTTGGGCTCTATTCAGTAGGAAGTGTCAGGCGCTGTGGAGCAAGTGCGGGGGCTCTTATCGAGCATCCGTGACGGGAAAATTCAGCATGACGATTCGCAGGGGGGGCTTAACTTTTCCCGTGGCTTTTCCCTCGAAATGCATTTGCTGAGTTTCTTATCTGTAAGTTTGGAGGCGAGCCAAATTTCCTAACGTCTACCCCAAGTGATA--GGCCGATCGCAGCTCTGTTGTCTTTCTATCCCTGTTGATCTGCTAAGAGATTGAT????????????????????????????AAAAATGTCACTCGGGGTCAGTCCCCGAGTTAGCCATAACGTGTCCGTAACATCCTACAATATCGTTCACTCTTTCATCCTGCACCACTAGCTCGTGTGCCGCGTGAATGGCGCAGCAGGACGCCGCTGTTGTAAACGAGGGTCTCTAATATCGCTTGGCACGTCCGATTCTACCTTATGTACACGTGGCTTATGCGCGGGAGTAAGGGTCTAATTTTCCTACTCTAGCGGATTTGAAGTTCGTTGCTTTCCCTTTCGTTGAGCAGGATGTGACCTAGAGGGTTTTCAACGGCTCGCTCAAGGGCCGG?????????????????????????????GGCCCATTATTGCGAAGCAGATAGGAGGGACCATGCGTCTGGAGATATTCTAAAACTTATCGCTCACCCCTATCTTAAGTTGTTGTTYTGTAACACCGGGGTGGAAGGATAAGAAGTTTAC-AAGGAAAATGACAGGACATAATTGTAGAGATTGTTCACCCCCGGCCTGACACTCGTCGCTCAACCTTCCTAACCTCTTGTCTCATCTCCTTTCCCCTGACCCTTCCGGATTAACGGGCGCGCTTTTGGTACAGCCG
		</sequence>
		<sequence>
			<taxon idref="Cophosaurus_texanus"/>
			?????????????????????CACAGCTGTGGACCCAGAATTGTGCGCGGAGTTTGCATTGTTGACTGTGTGGTTCCTTCGGTTCCACACTGTAAAAAATCCATTGGTTAGCTACGTTCAGACTTCAAGTGCATCAGCGGAGAGT-ACCTCTTGTCTTCCTCGTTTCCGATGCGTCTGTACAAACCGTGGAGTGCATTAGCGTCCCATCTAATAGAGCAGAGTTTAATTGGCT???????????????????????????????????????????????????????????????????????????????????????????????????????????????????????????????????????????????????????CTGTGGAGCAAGTGCGGGAGCTCTTATCGAGCATCCGTGACGGGAAAATTCAGCATGACGGTTTGCAGGGGGCGCTCAATTTTTCCTGTGGCTTTCCCCCCGAAATGCATTTGCTGAGTTTCTTATCTGTAAGTTTGGAGGCGAACCAAATTTCCTGACGTCTACCCCAAGTGATATTGACCGATCGCAGCTCTGTTCTCTTTCTATCCCTGTTGATCTGCTAAGAGATTGATTCATACACCTAGTAAAAAATA????????????TGTCACTCGGGGTCAGTCCCCGAGTTAGCCATAACGCGTCCGTAACATCCTACAGTATCGTTCATTCTTCCATCCTGCACCACCAGCTCGTGTGCCGCGTGAATGGAGCAGCAGGACGCCGCTGTTGTAAACAAGGGTCTCTAATATCTCCTGGTACGTCCGATTCTACCTTATTTACGCGCGGCTTATGTGCGGGAGTAGGGGTCTAATTT??????????????????????????????????????????????????????????????????????????????????????????????ATTCGAGGTTATTGAATAAAGGCATTGGCCCACTATTTCGAAGCAGATAGGAGGGACCATGAGTCTGGAGATATTCTAGAACTTATCGCTCCCCCCTATTTTAAGTTGTTGTTTTGTAACACCGGGGTAGAAGGATAAGAAGTTTACAAAGGAAAATGACAGGTCATAATTGCAGAGATTGTTTACCCCCGACCTGCCACTCGTCGCTCAACCTTCCTAACCTCTTGTCTCATCTCCTTT????????????????????????????????????????????
		</sequence>
		<sequence>
			<taxon idref="Callisaurus_draconoides"/>
			?????????????????????CACAGCTGTGGACCCAGAATTGTGCGCGGAGTTTGCATTGTTGACTGTGTGGTTCCTTTGGTTTCACACTATAAAAAATCCATCGGTTAGCTACGTTCAGACTTCGAGTACATCAGCGGAGAGT-ACCTCTTGTCTTCCTCGTTTCCGATGCGTCTGTACAAACCGTGGAGTGCATTAGCGTCCCATCTAATAGAGCAGAGTTTAATTGGCTTAAATT????????????????????????????????????????????????????????????????????????????????????????????????????????????????????????????????GTGGGAGGTGTCAGGCGCTGTGGAGCAAGTGCGGGGGCTCTTATCGAGCATCCGTGACGGGAAAATTCAGCATGACGGTTCGTAGGGGGTGCTCAACTTTTCCCGTGGCTTTCCCCTCGAAATGCATTTGCTGAGTTTCTTATCTGTAAGTTTGGAGGCGAGCCAAATTTCCTAATGTCTACCCCAAGTGATATTGACCGATCGCAGCTCTGTTGTCTTTCTATCCCTGTTGATGTGCTAAGAGATTGATTCATACACCTACTAAAAAATAGTTATTT?????TGTCATTCGGGATCAGTCCCCGAGTTAGCCATAACGCGTCCGTAACATCCTACAGTATCGTTCACTCTTCCATCCTGCACCACCAACTCGTGTGCCGCGTGAATGGAGCAGCAGGACGCCGCTGTTGTAAACAAGGGTCTCTAATATCTACTGGTACGTCCGATTCTACCTTATTTACGCGCGGCTTATGTGCGGGAGTAGGGGTCTAATTT???????????????????????????????????????????????????????????????????????????????????????????TCTATTCGAGGTTATTGAATAAAGGCATTGGCCCACTATTTTGAAGCAGATAGGAGGGACCATGAGTCTGGAGATATTCTAGAACTTATCGTTCACCCTTATCTTAAGTTGTTGTTTTGTAACACCGGGGTAGAAGGATAAGAAGTTTACAAAGGAAAATGACAGGTCATAATTGCAGAGATTGTTCACCCCCGGCCTGCCACTCGTCGCTCAACCTTCCTAACCTCTTGTCTCATCTCCTTT????????????????????????????????????????????
		</sequence>
		<sequence>
			<taxon idref="Holbrookia_maculata"/>
			???????????????????????CAGCTGTGGACCCAGAATTGTGCGCGGAGTTTGCATTGTTGACTGTGTGGTTCCTTCGGTTTCACACTATAAAAAATCCATCGGTTAGCTACGTTGAGACTTCGAGTGCATCAGCGGAGAGT-ACCTCTTGTCTTCCTCGTTTCCGATGCGTCTGTACAAACCGT???????????????????????????????????????????????????????????????????????????????????????????????????????????????????????????????????????????????????????????????????????????????????GTGGGAGGCGTCAGGCGCTGTGGAGCAAGTGCGGGGGCTCTTATCAAGCATCCGTGACGGGAAAATTCAGCATGACGGTACGTAGGGGGCGCTCAACTTTTCCCGTGGCTTTCCCCTCGAAATGCATTTGTTGAGTTTCTTATCTGTAAGTTTGGAGGCGAGCCAAATTTCCTAATGTCTACCCCAAGTGATATTGACCGATCGCAGCTCTGTTGTCTTTCTATCTCTGTTGATCTGCTAAGAGATTGATTCATACACCTACTAAAAAATAGTTAT??????????????????????????????????????????????????????????????????????????????????????????????????????????????????????????????????????????????????????????????????????????????????????????????????????????????????????????????????????????????????????????????????????????????????????????????????????????????????????TCTATTCGAGGTTATTGAATAAAGGCATTGGCCCACTATTTCGAAGCAGATAGGAGGGACCATGAATCTGGAGATATTCTAGAACTTATCGCTCACCCCTATCTTAAGTTGTTGTTTTGTAATACCGGGGTAGAAGGATAAGAAGTTTACAAAGGAAAGTGACAGGTCATAATTGCAAAGATTGTTCACCCCCGGCCTGCCACTCGTCGCTCAACCTTCCTAACCTCTTGTCTCATCTCCTTT????????????????????????????????????????????
		</sequence>
		<sequence>
			<taxon idref="Uma_exsul"/>
			????????????????????????????????????????????????????????????????????????????????????????????????????????????????????????????????????????????????????????????????????????????????????????????????????????????????????????????????????????????????????????????????????????????????????????????????????????????????????????????????????????????????????????????????????????????????????????????????????????????????????????????????????????????????????????????????????????????????????????????????????????????????????????????????????????????????????????????????????????????????????????????????????????????????????????????????????????????????????????????????????????????????????????????????????????????????????????????????????????????????????????????????????????????????????????????????????????????????????????????????????????????????????????????????????????????????????????????????????????????????????????????????????????????????????????????????????????????????????????????????????????????????????????????????????????????????????????????????????????????????????????????????????????????????????????????????????????????????????????????????????????????????????????????????????????????????????????????????????????????????????????????????????????????????????????
		</sequence>
		<sequence>
			<taxon idref="Uma_paraphygas"/>
			????????????????????????????????????????????????????????????????????????????????????????????????????????????????????????????????????????????????????????????????????????????????????????????????????????????????????????????????????????????????????????????????????????????????????????????????????????????????????????????????????????????????????????????????????????????????????????????????????????????????????????????????????????????????????????????????????????????????????????????????????????????????????????????????????????????????????????????????????????????????????????????????????????????????????????????????????????????????????????????????????????????????????????????????????????????????????????????????????????????????????????????????????????????????????????????????????????????????????????????????????????????????????????????????????????????????????????????????????????????????????????????????????????????????????????????????????????????????????????????????????????????????????????????????????????????????????????????????????????????????????????????????????????????????????????????????????????????????????????????????????????????????????????????????????????????????????????????????????????????????????????????????????????????????????????
		</sequence>
		<sequence>
			<taxon idref="Uma_scoparia"/>
			GGATGTATGTCGAAATCGCCCCACAGCTGTGGACCCAGAGTTGTACGCGGAGTTTGCATTGTTGACTGTGTGGTTCCTTCGGTTCCACACTATAAAAAATCCATTGGTTAGCTACGTTCAGACTCCGAGTGCATCAGCGGAGAGT-ACCTCTTGTCTTCTTCGTTTCCGATGCGTCTGTACAAACCGTGGAGTGCATTAACGTCCCATCTAATAGAGCAGAGTTTAATTGGCTTAAATTCCGCTTTGT????????TCGAGGAGTGGTCTCTTTGCCTATCGGCGCTATCCATGCGGGACTCTCCCTATTCCGTGAACAGGTCTGTACAACCCCGCATCATGAGGTCCATTAGTTGGGCCCTATTCAGTGGGAGGTGTCAGGCGCTGTGGAGCAAGTGCGGGGGCTCTTATCGAGCATCCGTGACGGGAAAATTCAGCATGACGGTTCATAGGGGGCGCTCAACTTTTCCCGTGGCTTTCCCCTCGAAGTGCATTTGCTGAGTTTCTTATCTGTAAGTTTGGAGGCGAGCCAAATTTCCTAACGTTTACCCCAAGTGATA--GACCGATCGCAGCTCTGTTGTCTTTCTATCCCTGTTGATCTGCTAAGAGATTGAT????????????????????????????AAAAATGTCACTCGGGGTCAGTCCCCGAGTTAGCCATAACGCGTCCGTAACATCCTACAGTATCGTTCACTCTTCCATCCTGCATCACCAGCTCGTGTGCCGTGTGAATGGGGCAGCAGGACGCCGCTGTTGTAAACGAGGGTCTCTAATATCTCTTGGCACGTCCGATTCTACCTTATTTACGCGCGGCTTATGCGCGGGAGTAGGGGTCTAACTTTCCTACTTGAGTGGATTTGAAGTTCGTTGCTTCCCCTTTCGTTAAGCAGGATGTAACCTAGAGGGTTTTCAACGGCTCGCCCAAGGGCCG?????????????????????????????????CCACTATTGCGAAGCAGATAGGAGGGACCATGAATCTGGAGATATTCTAGAACATATCGCTCACCCCTGTCTTAAATTGTTGTTTTATAACACCGGGGTAGAAGGATAAGAAGTCTACAAAGAAAAATGACAGGTCATAATTGCAGGGATTGTTCACCCCCGGCCTGCCACTCGTCGCTCAACCTTCCTAACCTCTTATCTCATCTCCTTTCCCC????????????????????????????????????????
		</sequence>
		<sequence>
			<taxon idref="Uma_inornata"/>
			????????????????????????????????????????????????????????????????????????????????????????????????????????????????????????????????????????????????????????????????????????????????????????????????????????????????????????????????????????????????????????????????????????????????????????????????????????????????????????????????????????????????????????????????????????????????????????????????????????????????????????????????????????????????????????????????????????????????????????????????????????????????????????????????????????????????????????????????????????????????????????????????????????????????????????????????????????????????????????????????????????????????????????????????????????????????????????????????????????????????????????????????????????????????????????????????????????????????????????????????????????????????????????????????????????????????????????????????????????????????????????????????????????????????????????????????????????????????????????????????????????????????????????????????????????????????????????????????????????????????????????????????????????????????????????????????????????????????????????????????????????????????????????????????????????????????????????????????????????????????????????????????????????????????????????
		</sequence>
		<sequence>
			<taxon idref="Uma_notata"/>
			??????????????????????????????????????????????????????TGCATTGTTGACTGTGTGGTTCCTTCGGTTCCACACTATAAAAAATCCATTGGTTAGCTACGTTCAGACTCCGAGTGCATCAGCGGAGAGT-ACCTCTTGTCTTCTTCGTTTCCGATGCGTCTGTACAAACCGTGGAGTGCATTAACGTCCCATCTAATAGAGCAGAGTTTAATTGG????????????????????????????????????????????????????????????????????????????????????????????????????????????????????????????????????????????????????????????TGGAGCAAGTGCGGGGGCTCTTATCGAGCATCCGTGACGGGAAAATTCAGCATGACGGTTCACAGGGGGCGCTCAACTTTTCCCGTGGCTTTCCCCTCGAAGTGCATTTGCTGAGTTTCTTATCTGTAAGTTTGGAGGCGAGCCAAATTTCCTAACGTTTACCCCAAGTGATATAGACCGATCGCAGCTCTGTTGTCTTTCTATCCCTGTTAATCTGCTAAGAGATTGATTCA??????????????????????????????TGTCACTCGGGGTCAGTCCCCGAGTTAGCCATAACGCGTCCGTAACATCCTACAGTATCGTTCACTCTTCCATCCTGCATCACCAGCTCGTGTGCCGTGTGAATGGGGCAGCAGGACGCCGCTGTTGTAAACGAGGGTCTCTAATATCTCTTGGCACGTCCGATTCTACCTTATTTACGCGCGGCTTATGCGCGGGAGTAGGGGTCTAACTT???????????????????????????????????????????????????????????????????????????????????????????TCTATTCGAGGTTATTGACTAAAGGCATTGGCCCACTATTGCGAAGCAGATAGGAGGGACCATGAATCTGGAGATATTCTAGAACATATCGCTCACCCCTGTCTTAAATTGTTGTTTTATAACACCGGGGTAGAAGGATAAGAAGTCTACAAAGGAAAATGACAGGTCATAATTGCAGGGATTGTTCACCCCCGGCCTGCCACTCGTCGCTCAACCTTCCTAACCTCTTATCTCATCTCCTTT????????????????????????????????????????????
		</sequence>
	</alignment>
	
	

	<!-- The sequence alignment (each sequence refers to a taxon above).         -->
	<!-- ntax=13 nchar=718                                                       -->
	<alignment id="alignment18" dataType="nucleotide">
		<sequence>
			<taxon idref="Chamaeleo_calyptratus"/>
			?????????????????????????????????????????????????????????????????????????????????????????????????????????????????????????????????????????????????????????????????????????????????????????????????????????????????????????????????????????????????????????????????????????????????????????????????????AACGGGGTAGCGGGCTGACTGCCAGACTGATGGACGGAATAGCGCCACGTGGGGGCTGAAAAGTAACGCAACTTCCGGAATTCAACTCGATGAGGAGCCCCACGACCGACAGCACCATATAACCTTGGTAGGGTAGTAGGCCGTAGTCTCGGTCTCCGGCCATAACGAGCATGATGATAACAGTTGCAGCACATAC??????????????????????????????????????????????????????????TAGAAACCTGTCCTACCGATCCTGCGTGGGCTAACGTACGCATGGCGCGGTTCGGTCGCAGTGAGTCTAGAAAGCAAGCTAGTTTTGTGGTCCCCGACGGACATGAAGGAGGCAGGACCCTCCCCACCCTCGTGGCAGAG???????????????????????????????
		</sequence>
		<sequence>
			<taxon idref="Leiolepis_belliana"/>
			??????????????????GAGCTGGGCGGGTCTCAGTAGACAAAAGAACCTCCCACCACATCGAGGGGAAAGGAGGACATGAGGGACAAATCATCGTAAGCCCCGCGAATTGGCAGTGCTCGAGGACGTCGAAAAAGGGGGGAGAGGAGAGAGGGAGCTCACTCAACGACTGGCCCACCACGCGTGGAGAATTAAATTGATAGAGTAGTAAGCTGTCGATTGGGTCACAGGATGTACTTCTAGAACTCAAGCACTTACATTTGCAACCCATACTTGGGCAAAAAGAC??????AACGGGGTAGCGAACTGACTGCCAGAATGATGGACGGAATAGCGCCACGTGAGGGCTGAAAAGTAACGCAAATTCCGGAATTCAACTCGATGAGGAGCCCCACGACCGACAGCACCATATAACCTTGGTAGGGTAGTAGGCCGTAGTCTCGGTCTCCGGCCATAACGAGCACGATGATAACAGTTGCAGCACATACTCGGAGAGGCAATCGA???????????????????????????AAAGATCAGTATCCGGAAAAACCTGTCCTACCGATCCTGCGTGGGCTAATGTACGCATAGAGCGGTTCGGTCGCAGTAAGTCTAGAAAGCAAGCTAGTTTTGTGGTCCCCGACGGACATGAAGGAGGCAGGACCCCCCCCGCCTTCGTGGCAGAGTTCTTAGAGGAGCCGGCCACGGAGGTGGTGA
		</sequence>
		<sequence>
			<taxon idref="Basiliscus_basiliscus"/>
			??????????????????????????TGGGTCTCAGTAGACAAAAGAACCTCCCACCACATCGAGGGGACAGGAGGACATGAGGGACAAATCATCGTAAGCCCCGCGAATCGGCAGTGCTCGAGGACGCCGAAAAAGGGGGGAGAGGAGACGGGGAGCTCACTTAACGACTGGCCCACCAAGCGTGGAGAATTAACTTGATAGAGTAGTAAGCCGTCGATTGGGTCACAGGATGTACTTCTAGAACTCAAGCACTTACATTTGCAACACATACTTGG????????????????AACGGGGTAGCGAACTGACTGCCAGAATGATGGACGAAATGGCGCCACGTGGGGGCTGAAAAGTAACGAAAATTCCGAGATTCAACCCGATGCGGAGCCCCACGACCGATAGCACCATCTAACCTTGGTAGGGTAGTAGGCCGTAGTCTCGGTCTCTGGCCATAACGAGCACGATGATAACAGTTGCAGCACATACTCGGAGAGGCAATCGA???????????????????????????AAAGATCAGTACCCGAAGAAAACTGTCCTACCGATCCTGCGTGGGCTGACGTACGCATCGCGCGGTTTGGTCGCAGTAAGTCTAGAAAGCAAGCTAGTTTTGTGGTCCCCGACGGACATGAAGGAGGCAGGACCCCCTCCGCATTCGTGGCAGAGTTCTTCGAGGAGCCGGCCACGGAGGTGGTGA
		</sequence>
		<sequence>
			<taxon idref="Urosaurus_ornatus"/>
			TTACGCGAAACCTGATAGGAGTTGGGCGGGTCTCAGTAGACAAAAGAAACTCCCATCACATCGAGGGAACAGGAGGACATGAGGGACAAATCATCGTAAGCCCCGCGAATAGGCAGTGCTCGAGGACGTCGAAAAAGGGGGGAGAGGAGACGGGGAGCTCACTCAACGACTGGCCCACAAAGCGTGGAGAATTAACTTGATAGAGTAGTAAGCCGTCGATTGGGTCACAGGAT???????????????????????????????????????????????????????????????????????????????????AGAATGATGGACGAAATGGCGCCACGTGGGGGCTGAAAAGTAACGAAAATTCCGGGATTCAACCCGATGCGGAGCCCCACGACCGATAGCACCATCTAACCTTGGTAGGGTAGTAGGCCGTAGTCTCGGTCTCTGGCCATAACGAGCACGATGATAACAGTTGCAGCACATACTCGGAGAGGCAATCGAGGGGTGTCTCAAAGATATCGGATGAATGAAGATCAGTACCCGAAGAAAACTGTCCTACCGATCCTGCGTGGGCTGACGTACGCATCGCGCGGTTTGGTCGCAGTAAGTCTAGAAAGCAAGCTAGTTTTGTGGTCCCCGACGGACATGAAGGAGGCAGGACCCTCTCCGCACTTGTGGCAGAGTTCTTCGAGGAGCCGGCCACGGAGGTGGT??
		</sequence>
		<sequence>
			<taxon idref="Phrynosoma_platyrhinos"/>
			?????????????????????????????GTCTCAATAGACAAAAGAAACTCCCATCACATCGAGGGAACAGGAAGACATGAGGGACAAATCATCGTAAACCCCGCGAATAGGCAGTGCTCGAGGACGCCGAAAAAGGGAGGAGAGGAGAC-GGGAGCTCACTCAACGACTGGCCCACCAAGCGTGGAAAATTAACTTGATAGAGTAGTAAGCGGTCGATTGGGTCACAGGATGTACTTCTAGAACTCAAGCACTTACATTTGCAACACATACTTGGGCAAAAAGAC??????AACGGGGTAGCGAACTGACTACCAGAATGATGGACGAAATGGCGCCACGTGGGGGCTGAAAAGTAACGAAAATTCCGAGATTCAACCCGATGCGGAGCCCCACGACCGATAGCACCATCTAACCTTGGTAGGGTAGTAGGCCGTAGTCTCGGTCTCTGGCCATAACGAGCATGATGATAACAGTTGCAGCACATAC???????????????????????????????????????????GAAGATCAGTACCCGAAGAAAACTGTCCTACCGATCCTGCGTGGGCTGACGTACGCATCGCGCGGTTTGGTCGCAGTAAGTCTAGAAAGCAAGCTAGTTTTGTGGTCCCCGACGGACATGAAGGAGGCAGGACCCTCTCCGCATTCGTGGCAGAGTTCTTCGAGGAGCCGCCCACGGAGGTGGTGA
		</sequence>
		<sequence>
			<taxon idref="Cophosaurus_texanus"/>
			????GCGAAACCTGATAGGAGTTGGGCGGGTCTCAGTAGACAAAAGAAACTCCCATCACATCGAGGGAACAGGAGGACATGAGGGACAAATCATCGTAAGCACCGCGAATAGGCAGTGCTCGAGGACGCCGAAAAAGGGAGGAGAGGAGACGGGGAGCTCACTCAACGACTGGCCCACCAAGCGTGGAGAATTAACTTGATAGAGTAGTAAGCCGTCGATTGGGTCACAGGATGTACTTCTAG????????????????????????????????????????????????????????????????????????????????????????????????????????????????????????????????????????????????????????????????????????????????????????????????????????????????????????????????????????????????????????????????????????????????????????CGGATGAATGAAGATCAGTACCCGAAGAAAACTGTCCTACCGATCCTGCGTGGGCTGACGTACGCATCGCGCGGTTTGGTCGCAGTAAGTCTAGAAAGCAAGCTAGTTTTGTGGTCCCCGACGGACATGAAGGAGGCAGGACCCTCTCCGCATTCGTGGCAGAGTTCTTCGAGGAGCCGGCCACGGAGGTGGTG?
		</sequence>
		<sequence>
			<taxon idref="Callisaurus_draconoides"/>
			TTACGCGAAACCTGATAGGAGTTGGGCGGGTCTCAGTAGACAAAAGAAACTCCCATCACATCGAGGGAACAAGAGGACATGAGGGACAAATCATCGTAAGCCCCGCGAATAGGCAGTGCTCGAGGACGCCGAAAAAGGGAGGAGAGGAGACGGGGAGCTCACTCAACGACTGGCCCACCAAGCGTGGAGAATTAACTTGATAGAGTAGTAAGCCGTCGATTGGGTCACAGGATGTACTTCTAG????????????????????????????????????????????AAATGAAACGGGGTAGCGAACTGACTACCAGAATGATGGACGAAATGGCGCCACGTGGGGGCTGAAAAGTAACGAAAATTCCGGGATTCAACCCGATGCGGAGCCCCACGACCGATAGCACCATCTAACCTTGGTAGGGTAGTAGGCCGTAGTCTCGGTCTCTGGCCATAACGAGCATGATGATAACAGTTGCAGCACATACTCGGAGAGGCAATCGAGGGGTGTCTTGAAGATAT????????????????AGTACCTGAAGAAAACTGTCCTACCGATCCTGCGTGGGCTGACGTACGCATCGCGCGGTTTGGTCGCAGTAAGTCTAGAAAGCAAGCTAGTTTTGTGGTCCCCGACGGACATGAAGGAGGCAGGACCCTCTCCGCATTCGTGGCAGAGTTCTTCGAGGAGCCGGCCA????????????
		</sequence>
		<sequence>
			<taxon idref="Holbrookia_maculata"/>
			TTACGCGAAACCTGATAGGAGTTGGGCGGGTCTCAGTAGACAAAAGAAACTCCCATCACATCGAGGGAACAGGAGGACATGAGGGACAAATCATCGTAAGCCCCGCGAATAGGCAGTGCTCGAGGACGCCGAAAAAGGGAGGAGAGGAGACGGGGAGCTCACTCAACGACTGGCCCACCAAGCGTGGAGAATTAACTTGATAGAGTAGTAAGCCGTCGATTGGGTCACAGGATGTACTTCTAG????????????????????????????????????????????AAATGAAACGGGGTAGCGAACTGACTACCAGAATGATGGACGAAATGGCGCCACGTGGGGGCTGAAAAGTAACGAAAATTCCGGGATTCAACCCGATGCGGAGCCCCACGACCGATAGCACCATCTAACCTTGGTAGGGTAGTAGGCCGTAGTCTCGGTCTCTGGCCATAACGAGCATGATGATAACAGTTGCAGCACATACTCGGAGAGGCAATCGAGGGGTGTCTTGAAGATATCGGATGAATGAAGATCAGTACCCGAAAAAAACTGTCCTACCGATCCTGCGTGGGCTGATGTACGCATCGCGCGGTTTGGTCGCAGTAAGTCTAGAAAGCAAGCTAGTTTTGTGGTCCCCGACGGACATGAAGGAGGCAGGACCCTCTCCGCATTCGTGGCAGAGTTCTTCGAGGAGCCGGCCACGGAGGTGGTG?
		</sequence>
		<sequence>
			<taxon idref="Uma_exsul"/>
			??????????????????????????????????????????????????????????????????????????????????????????????????????????????????????????????????????????????????????????????????????????????????????????????????????????????????????????????????????????????????????????????????????????????????????????????????????????????????????????????????????????????????????????????????????????????????????????????????????????????????????????????????????????????????????????????????????????????????????????????????????????????????????????????????????????????????????????????????????????????????????????????????????????????????????????????????????????????????????????????????????????????????????????????????????????????????????????????????????????????
		</sequence>
		<sequence>
			<taxon idref="Uma_paraphygas"/>
			??????????????????????????????????????????????????????????????????????????????????????????????????????????????????????????????????????????????????????????????????????????????????????????????????????????????????????????????????????????????????????????????????????????????????????????????????????????????????????????????????????????????????????????????????????????????????????????????????????????????????????????????????????????????????????????????????????????????????????????????????????????????????????????????????????????????????????????????????????????????????????????????????????????????????????????????????????????????????????????????????????????????????????????????????????????????????????????????????????????????
		</sequence>
		<sequence>
			<taxon idref="Uma_scoparia"/>
			????????????????????????????????TCAGTAGACAAAAGAAACTCCCATCACATCGAGGGAACAGGAGGGCATGAGGGACAAATCATCGTAAGCCCCGCGAATAGGCAGTGCTCGAGGACGCCGAAAAAGGGAGGAGAGGAGACGGGGAGCTCACTCAACGACTGGCCCACCAAGCGTGGAGAATTAACTTGATAGAGTAGTAAGCCGTCGATTGGGTCACAGGATGTACTTCTAGAACT??????????????????????????????????????????????????GGGTAGCGAACTGACTACCAGAATGATGGACGAAATGGCGCCACGTGGGGGCTGAAAAGTAACGAAAATTCCGGGATTCAACCCGATGCGGAGCCCCACGACCGATAGCACCATCTAACCTTGGTAGGGTAGTAGGCCGTAGTCTCGGTCTCTGGCCATAACGAGCATGATGATAACAGTTGCAGCACATAC????????????????????????????????????????????AAGATCAGTACCCGAAGAAAACTGTCCTACAGATCCTGCGTGGGCTGACGTACGCATCGCGCGGTTTGGTCGCAGTAAGTCTAGAAAGCAAGCTAGTTTTGTGGTCCCCGACGGACATGAAGGAGGCAGGACCCTCTCCGCATTCGTGGCA??????????????????????????????????
		</sequence>
		<sequence>
			<taxon idref="Uma_inornata"/>
			??????????????????????????????????????????????????????????????????????????????????????????????????????????????????????????????????????????????????????????????????????????????????????????????????????????????????????????????????????????????????????????????????????????????????????????????????????????????????????????????????????????????????????????????????????????????????????????????????????????????????????????????????????????????????????????????????????????????????????????????????????????????????????????????????????????????????????????????????????????????????????????????????????????????????????????????????????????????????????????????????????????????????????????????????????????????????????????????????????????????
		</sequence>
		<sequence>
			<taxon idref="Uma_notata"/>
			TTACGCGAAACCTGATAGGAGTTGGGCGGGTCTCAGTAGACAAAAGAAACTCCCATCACATCGAGGGAACAGGAGGGCATGAGGGACAAATCATCGTAAGCCCCGCGAATAGGCAGTGCTCGAGGACGCCGAAAAAGGGAGGAGAGGAGACGGGGAGCTCACTCAACGACTGGCCCACCAAGCGTGGAGAATTAACTAGATAGAGTAGTAAGCCGTCGATTGGGTCACAGGATGTACTTCTAG????????????????????????????????????????????AAATGAAACGGGGTAGCGAACTGACTACCAGAATGATGGACGAAATGGCGCCACGTGGGGGCTGAAAAGTAACGAAAATTCCGGGATTCAACCCGATGCGGAGCCCCACGACCGATAGCACCATCTAACCTTGGTAGGGTAGTAGGCCGTAGTCTCGGTCTCTGGCCATAACGAGCATGATGATAACAGTTGCAGCACATACTCGGAGAGGCAATCGAGGGGTGTCTTGAAGATAT?????????????????????????????????????????GATCCTGCATGGGCTGACGTACGCATCGCGCGGTTTGGTCGCAGTAAGTCTAGAAAGCAAGCTAGTTTTGTGGTCCCCGACGGACATGAAGGAGGCAGGACCCTCTCCGCATTCGTGGCAGAGTTCTTCGAGGAGCCGGCCACGGAGGTGGTG?
		</sequence>
	</alignment>
	
	

	<!-- The sequence alignment (each sequence refers to a taxon above).         -->
	<!-- ntax=13 nchar=689                                                       -->
	<alignment id="alignment19" dataType="nucleotide">
		<sequence>
			<taxon idref="Chamaeleo_calyptratus"/>
			GACCCAAGCGAATTAAAAATAGTATGCATCGTACCGGTTTAATACGAAGGGCCCCAGGGGAGTGAGTAGGGAGACTGTCGGCTCGAAGGGAGCAAGCAAAGAGGACGGTGACAATCATGGGTCGTTAGGCCTAGTGATAACAGGCTGGTTAGAGAAGAACAGCCACGGTCTAAAACTAGGAGCTGCTCAACTAGTTTACGGCCAACA????????????????????????????????????????????????????????TTACAGACCAACTTCTTAGGTTAAACGAGACTATCCCTGGGCCAGACAAGTTTATTATACGGGTCAGATGTGGCTAAAACGGCATGCTTTCTGAAGAGACTAAGAAGACAAAAGAGAACAGAGACTATATAATGGAAGTTCCCGAGCTAGGGAGCTCTCAATACCAACTTACTTACTACATCACGGTCCATGCTCTT??????????????????????????????????????????????????????????CCGTAAAGGGTCGGCGGATGTTCGTTTCCGTGTTTGGTTTTAATCTAAACAGAAGGAAGACTCACCGTTCCATACCTACGAATACTCGGGGTGGACTCAAATTAGTTCCTGAAAAAATAGTTTGCTGGCATCCCAGATAA???????????????????????????????
		</sequence>
		<sequence>
			<taxon idref="Leiolepis_belliana"/>
			GCGCCAAGCGAATTAAAAATAGTATGCATCGTACCGGTTTAATACGAAGGGCCCCAGGAGAGTAAGTAGGGAGACTGTCGGCTCGAAGGGAGCAAGCAAAGAGGACGGTGACAATCATGGGTCGTTAGGCCTAATGATAACAGGCTGGTTAGAGAAGAACAGCCACGGTCTGAAACTAGGAGCTGCTCAACTAGTTTACGGCCAACA????????????????????????????????????????????????????????TTACAGACCAACTCTTTACGTTAAACGAGACTATCCCTGGGTCAGACAAGTTTATTATAAAGGTCGGATGTGGCTAAAACGGCATGCTTTCTGAAGAGACTAAGAAGACAAAAGAGAACAGAGACTATATAATGGAAGTTCCCGAGCTAGGGAGCTCTCAATACCAACTTACTTACTACATCACGGTCCATGCTCTTATAAAAATTTAAAAA????????????????????????????GGGGCTCAGTGTATGCCGCAAAGGGTCGGGGGATGTTCGTTTCCGTGTTTGGTTTTAATCTAAACAGTAGGAAGACTCACCGTTCCATACCTACGAATACTCGGGGTGGACTCAAATTAGTTCCTGAAAAAATAGTTTGCTGGCACCCCAGATAATTGCGTATCATAGAGCACTTATTAAGGGGAT
		</sequence>
		<sequence>
			<taxon idref="Basiliscus_basiliscus"/>
			GCCCCAAGCGAATTAAAAATAGTATGCATCGTACCGGTTTAATACGAAGGGCCCCAGGAGAGTGAGTAGGGAGGCTATCGGCTCGAAGGGAGCAAGCAAAGAGGACGGTGACAATCATGGGTCATTAGGCCTAGTGATAACAGGCTGGCTAGAGAAGAACAGCCACGGTCTAAAACTAGGAGCTGCTCAACTAGTTTACGGCCAACA????????????????????????????????????????????????????????TTACAGACCAACTCGTTACGTTAAACGAGACTATCCCTGGGTCAGACAAGTTTATTATAAAGATCAGATGTGGCTAAAAGGGCATGCTTTCTGAAGAGACTAGGAAGACAAAAGAGAACAGAGACTATATAATGGAAGTTCCCGAGCTAGGGAGCTCTCAATACCAACTTACTTACTACATCACGGTCCATGCTCTTATAAAAATTTAAAAA????????????????????????????GGGGCTCAGTATATGCCGCAAAAGGTCGGGGGATGTTCGTTTCCGTGTTTGGTTTTAATCTAAACAGTAGGAAGACTCACCGTTCCATACCTACGAATACTCGGGGTGGACTCAAATTAGTTCCTGAAAAAATAGTTTACTGGCACCCCAGATAATTACGTATCATAGAGCGCTTATTAAGGGGAT
		</sequence>
		<sequence>
			<taxon idref="Urosaurus_ornatus"/>
			?????????????????????GTATGCATCGTACCGGTTTAATACGAAGGGCCCCAGGAGAGTGAGTAGGGAGACTATCGGCTCGAAGGGAGCAAACAAAGAGGACGGTGACAATCATGGGTCGTTAGGCCTAGTGATAACAGGCTGGTTTGAGAAGAACAGCCACGGTCTAAAACTAGGAGCTGCTCAACTAGTTTACGGCCAACATGAAGGGAGAAGATGGGGTGCTTAAGGTAGTCTAGCAGACTAGAGTTAAAG?????????????????????????????ACGAGACTATCCCTGGGTCAGACAAGTTTATTATAAAGGTCAGATGTGGCTAAAAGGGCATGCTTTCTGAAGAGACTAGGAAGACAAAAGAGAACAGAGACTATATAATGGAAGTTCCCGAGCTAGGGAGCTCTCAATACCAACTTACTTACTACATCACGGTCCATGCTCTTATAAAAATTTAAAAATTTAGGGGGGAGAACAGCTAATAATGAAGGGGCTCAGTATATGCCGCAAAACGTCGGGGGATGTTCGTTTCCGTGTTTGGTTTTAATCTAAACAGTAGGAAGACTCACCGTTCCATACCTACGAATACTCGGGGTGGACTCAAATTAGTTCCTGAAAAAATAGTTTACTGGCATCCCAGATAATTGCGTATCATAGAGCACTTATTAAGGGG??
		</sequence>
		<sequence>
			<taxon idref="Phrynosoma_platyrhinos"/>
			?????????????????AATAGTATGCATGGTACCGGTTTAATACGAAGGACCCCAGGAGAGTGAGTAGGGAGACTATCGGCTCGAAGGGAGCAAACAAAGAGGACGGTGACAATCATGGGTCGTTAGGCCTAATGATAACAGGCTGGTTTGAGAAGAACAGCCACGGTCTAAAACTAGGAGCTGCTCAACTAGTTTACGGCCAACA????????????????????????????????????????????????????????TTACAGACCAACTCGTTACGTTAAATGAGACTATCCCTGGGTCAGACAAGTTTATTATAAAGGTCAGATGTGGCTAAAAGGGCATGCTTTCTGAAGAGACTAGGAAGACAAAAGAGAACAGAGACTATATAATGGAAGTTCCCGAGCTAGGGAGCTCTCAATACCAACTTACTTACTACATCACGGTCCATGCTCTT???????????????????????????????????????????GGGGCTCAGTATATGCCGCAAAACGTCGGGGGATGTTCGTTTCCGTGTTTGGTTTTAATCTAAACAGTAGGAAGACTCACCGTTCCATACCTACGAATACTCGGGGTGGACTCAAATTAGTTCCTGAAAAAATAGTTTACTGGCATCCCAGATAATTGCGTATCATAGGGCACTTATTAAGGGGAT
		</sequence>
		<sequence>
			<taxon idref="Cophosaurus_texanus"/>
			?????????????????????GTATGCATCGTACCGGTTTAATACGAAGGGCCCCAGGAGAGTGAGTAGGGAGACTATCGGCTCGAAGGGAGCAAACAAAGAGGAGGGTGACAATCATGGGTCGTTAGGCCTAGTGATAACAGGCTGGTTTGAGAAGAACAGCCACGGTCTAAAACCAGGAGCTGCTCAACTAGTTTACGGCCAACATGAAGGGAGAAGATGGGGTGCTTAAGGTAGTCTAGCAGACTAGA???????????????????????????????????????????????????????????????????????????????????????????????????????????????????????????????????????????????????????????????????????????????????????????????????????????????????????????????????????????????????AATAATGAAGGGGCTCAGTATATGCCGAAAAACGTCGGGGGATGTTCGTTTCCGTGTTTGGTTTTAATCTAAACAGTAGGAAGACTCACCGTTCCATACCTACGAATACTCGGGGTGGACTCAAATTAGTTCCTGAAAAAATAGTTTACTGGCATGCCAGATAATTGCGTATCATAGGGCACTTATTAAGGGG??
		</sequence>
		<sequence>
			<taxon idref="Callisaurus_draconoides"/>
			?????????????????????GTATGCATCGTACCGGTTTAATACGAAGGGCCCCAGGAGAGTGAGTAGGGAGACTATCGGCTCGAAGGGAGCAAACAAAGAGGAGGGTGACAATCATGGGTCGTTAGGCCTAGTGATAACAGGCTGGTTTGAGAAGAACAGCCACGGTCTAAAAATAGGAGCTGCTCAACTAGTTTACGGCCAACATGAAGGGAGAAGATGGGGTGCTTAAGGTAGTCTAGCAGACTAGAGTTAAAATATAATTACAGACCAACTCGTTACGTTAAACGAGACTATCCCTGGGTCAGACAAGTTTATTATAAAGGTCAGATGTGGCTAAAAGGGCATGCTTTCTGAAGAGACTAGGAAGACAAAAGAGAACAGAGACTATATAATGGAAGTTCCCGAGCTAGGGAGCTCTCAATACCAACTTACTTACTACATCACGGTCCATGCTCTTATAAAAATTTAAAAATTTAGGGGGGAGGACAGCT???????????????CAGTATATGCCGCAAAACGTCGGGGGATGTTCGTTTCCGTGTTTGGTTTTAATCTAAACAGTAGGAAGACTCACCGTTCCATACCTACGAATACTCGGGGTGGACTCAAATTAGTTCCTGAAAAAATAGTTTACTGGCATCCCAGATAATTGCGTATCATAGGGCACT????????????
		</sequence>
		<sequence>
			<taxon idref="Holbrookia_maculata"/>
			??????????????????????????????GTACCGGTTTAATACGAAGGGCCCCAGGGGAGTGAGTAGGGAGACTATCGGCTCGAAGGGAGCAAACAAAGAGGAGGGTGACAATCATGGGTCGTTAGGCCTAGTGATAACAGGCTGGTTTGAGAAGAACAGCCACGGTCTAAAACTAGGAGCTGCTCAACTAGTTTACGGCCAACATGAAGGGAGAAGATGGGGTGCTTAAGGTAGTCTAGCAGACTAGAGTTAAAATATAATTACAGACCAACTCGTTACGTTAAACGAGACTATCCCTGGGTCAGACAAGTTTATTATAAAGGTCAGATGTGGCTAAAAGGGCATGCTTTCTGAAGAGACTAGGAAGACAAAAGAGAACAGAGACTATATAATGGAAGTTCCCGAGCTAGGGAGCTCTCAATACCAACTTACTTACTACATCACGGTCCATGCTCTTATAAAAATTTAAAAATTTAGGGGGGAGGACAGCTAATAATGAAGGGGCTCAGTATATGCCGCAAAACGTCGGGGGATGTTCGTTTCCGTGTTTGGTTTTAATCTAAACAGTAGGAAGACTCACCGTTCCATACCTACGAATACTCGGGGTGGACTCAAATTAGTTCCTGAAAAAATAGTTTACTGGCATCCCAGATAATTGCGTATCATAGGGCACTTATTAAGGGG??
		</sequence>
		<sequence>
			<taxon idref="Uma_exsul"/>
			?????????????????????????????????????????????????????????????????????????????????????????????????????????????????????????????????????????????????????????????????????????????????????????????????????????????????????????????????????????????????????????????????????????????????????????????????????????????????????????????????????????????????????????????????????????????????????????????????????????????????????????????????????????????????????????????????????????????????????????????????????????????????????????????????????????????????????????????????????????????????????????????????????????????????????????????????????????????????????????????????????????????????????????????????????????????????
		</sequence>
		<sequence>
			<taxon idref="Uma_paraphygas"/>
			?????????????????????????????????????????????????????????????????????????????????????????????????????????????????????????????????????????????????????????????????????????????????????????????????????????????????????????????????????????????????????????????????????????????????????????????????????????????????????????????????????????????????????????????????????????????????????????????????????????????????????????????????????????????????????????????????????????????????????????????????????????????????????????????????????????????????????????????????????????????????????????????????????????????????????????????????????????????????????????????????????????????????????????????????????????????????
		</sequence>
		<sequence>
			<taxon idref="Uma_scoparia"/>
			?????????????TAAAAATAGTATGCATTGTACCGGTTTAATACGAAGGGCCCCAGGAGAGTGAGTAGGGAGACTATCGGCTCGAAGGGAGCAAACAAAGAGGAGGGTGACAATCATGGGTCGTTAGGCCTAGTGATAACAGGCTGGTTTGAGAAGAACAGCCACGGTCTAAAACTAGGAGCTGCTCAACTAGTTTACGGCCAACA????????????????????????????????????????????????????????????AGTCCAACTCGTTACGTTAAACGAGACTATCCCTGGGTCAGACAAGTTTATTATAAAGGTCAGATGTGGCTAAAAGGGCATGCTTTCTGAAGAGACTAGGAAGACAAAAGAGAACAGAGACTATATAATGGAAGTTCCCGAGCTAGGGAGCTCTCAATACCAACTTACTTACTACATCACGGTCCATGCTCTT????????????????????????????????????????????GGGCTCAGTATATGCCGCAAAACGTCGGGGGATGTTCGTTTCCGTGTTTGGTTTTAATCTAAACAGTAGGAAGACTCACCGTTCCATACCTACGAATACTCGGGGTGGACTCAAATTAGTTCCTGAAAAAATAGTTTACTGGCATCCCAGA??????????????????????????????????
		</sequence>
		<sequence>
			<taxon idref="Uma_inornata"/>
			?????????????????????????????????????????????????????????????????????????????????????????????????????????????????????????????????????????????????????????????????????????????????????????????????????????????????????????????????????????????????????????????????????????????????????????????????????????????????????????????????????????????????????????????????????????????????????????????????????????????????????????????????????????????????????????????????????????????????????????????????????????????????????????????????????????????????????????????????????????????????????????????????????????????????????????????????????????????????????????????????????????????????????????????????????????????????
		</sequence>
		<sequence>
			<taxon idref="Uma_notata"/>
			?????????????????????GTATGCATCGTACCGGTTTAATACGAAGGGCCCCAGGAGAGTGAGTAGGGAGACTATCGGCTCGAAGGGAGCAAACAAAGAGGAGGGTGACAATCATGGGTCGTTAGGCCTAGTGATAACAGGCTGGTTTGAGAAGAACAGCCACGGTCTAAAACTAGGAGCTGCTCAACTAGTTTACGGCCAACATGAAGAGAGAAGATGGGGTGCTTAAGGTAGTCTAGCAGACTAGAGTTAAA?TATAATTACAGTCCAATTCGTTACGTTAAACGAGACTATCCCTGGGTCAGACAAGTTTATTATAAAGGTCAGATGTGGCTAAAAGGGCATGCTTTCTGAAGAGACTAGGAAGACAAAAGAGAACAGAGACTATATAATGGAAGTTCCCGAGCTAGGGAGCTCTCAATACCAACTTACTTACTACATCACGGTCCATGCTCTTATAAAAATTTAAAAATTTAGGGGGGAGAACAGCT?????????????????????????????????????????ATGTTCGTTTCCGTGTTTGGTTTTAATCTAAACAGTAGGAAGACTCACCGTTCCATACCTACGAATACTCGGGGTGGACTCAAATTAGTTCCTGAAAAAATAGTTTACTGGCATCCCAGATAATTGCGTATCATAGGGCACTTATTAAGGGG??
		</sequence>
	</alignment>
	
	

	<!-- The sequence alignment (each sequence refers to a taxon above).         -->
	<!-- ntax=13 nchar=485                                                       -->
	<alignment id="alignment20" dataType="nucleotide">
		<sequence>
			<taxon idref="Chamaeleo_calyptratus"/>
			??????????????????AGCGTCGCACTCTATCTGTCCTACCGTATTGCCGCTACCGCAACCCTCTCCGCCTTCCGCCACATGTAATATTCCCGACGGGGTAGTCTTTTGAATATGTGTTACTCCTTGTTGATCCGATCTT-CGGTCCGTGTCAACTCGTTTAAGTCCTTCTTGGCCAACTGGCACGGTCCCCTTCCTTCGGACCTCCCTTCTCCTACCCCCTCTGACCCGGCCTTACATTCCTCCTA?????CCGATAGCCGCAGCCCGCCCGGTCTCCAGACTTCAATGGGGTGTCGCTTCTGTGGGCGCCGCTCCTGCCGCCGAACGTCACGCGCGGGGCCTCTTAGTCTCCGAGAGGAGCAGTGCTACTCAGCTGCGCCTCAGGTCGAGCATTCTCCCCTGTCCTCGACCGCCCCTCTTGTGCTTCTCACCATCTGGAAGCACCGG??????????????????????????????????
		</sequence>
		<sequence>
			<taxon idref="Leiolepis_belliana"/>
			??????????????????GGCGTCGCGCTCTGTCAGTCCTACCGTGTTRCCGTTACCGCAGCTCTTCCCGCCCCCCGCCACATGTGCYGTTCCCGACGGGGTAGTCTTTTGGATGTGTGTTACTTCTTGCTGATCCGATTTTCCGGTCCGTGTCAACTCGTTTAAGCCCCTCTTGGCCCATTGGCACGGATCCACTCCTCCGGACCTCCCTCCTCCTACCCTCTCTAATCCAGCCTTACACT????????????CAGAGAGCCGCGCCACGCTCGGTCTCCAGACTTAAATGGGGTACAACTTTTGAGGGCGTCGCTCCGATCGCCGAGTGTCACGTGTGAAGCCTATCAGACTCCGAGGTGAGCAGCACTACTTAGCTGTGCCCCAGGTCGAGCAGCTTCCTCTATCCTAGATCGCCCTTCTTGTGATCGTCACCATCTGGAAGCACCGGCTTGTAGGAAGTCAT???????????????????
		</sequence>
		<sequence>
			<taxon idref="Basiliscus_basiliscus"/>
			??????????????????GGCGTCGTGACCTGTCTCTCCTGCCGTGTTACCGCTATCGCAACTCTCACCGTCCCCCGCCACACGCGATATTCCCGACGGAGTAGTCCTCTGGTCGGGTGTTATTTCCCATTAATCTGATCTTCCGGTCCATGTTAACTTGTCTAAGTTCCTCTAGGACAACTAGCGCGACGTCGCTCCTCCGAGCCTCCCACCTCCTACCGTCTCTGAAGCAGCCTTACAAT????????????TAGAGAGTCGCTCAATGCCCAATCTCCAGACTTAAAGAGGGTATAACCCTTGGGGGTGCCGTTCCGATCGCCGAGTGCTGCGTGCAGAAACTGTTGGATTCTGAGATAAATAACACTACTCAGTTGTGCCTCCGGTCGCGCAATTTCCCCTATCCTAGATCCCCACCCTTGTGTTAGTCACCATCTGGGAGTTCCGCCTTGTAATACGCTAC???????????????????
		</sequence>
		<sequence>
			<taxon idref="Urosaurus_ornatus"/>
			?????????????????GGGTGCCGTGACCTGTCTCTCCTGCCGTGTTCCCGCCATCGCAACTCTCCCTGTTTCCCGCCACACGCGATATTCCCGACGAAGTAGTCTCCTGGACCAATATTAATTTTTGCTAATCCGATCTTCAGGTCCATGTTAGTTTATCTAAGTCCCTCTTGGACAACTGGTACTGCTCCGTT??????????????????????????????????????????????????????????????????????????????????TCCAGACTTAAAGAGGGTATAACCTTTGGAGGCGCCGTTCCGATCGCCAAGTGCTGCGTGCGGAAATTGTTGGACTCTGAGATGAATAACACTACTCAATTGTGCCCTAGGTCGTGCAATTTCCTCTATCCTAGATTCCCACCCTTGTGTTAGTCACCATCTGGAAGTTCCGCTTTGTGATACGCTACGTGGCTTTCAGCTAAAGAT
		</sequence>
		<sequence>
			<taxon idref="Phrynosoma_platyrhinos"/>
			??????????????????GGTGCCGTGACGTGTCTCTCCTGCTGTGTCCCCGCCATCGCAGCTCTCACCGTTTCCCGCCACACGCGATATTCCCGAAGAAGTAGTCTCCTGGTCGGATATTAATTCTCGCTAATCCGATCTTCCGGTCCATGTTAATTTGTCTAAGTTCCTCTTGGACAACTGGCACTGCTCCGTTGCTCCGGACCTCCCACCTCCTACCGTTTCTAGAACAGCCTTACAAT????????????TAGAGAGTCGCTCAATGCACAATCTCCAGACTTAAAGAGGGTATAACCYTTGGAGGCGCCGTTTCGATCGCCGAGTGCTGCGTGCGGGAATTGTTGGACTATGAAATGAATAACACTACTCAATTGTGCCTTAGGTCGTGCAGTTTCCTCTATCCTAGATTCCCACCCTTGTGTTCGTCATCATCCGGAAGTTCCGC??????????????????????????????????
		</sequence>
		<sequence>
			<taxon idref="Cophosaurus_texanus"/>
			AATTCTCGTTTTGCTAGGGGTGTCGTGACGTGTCTCTCCTGCCGCGTCCCCGCCATCGCAGCTCTCACCGTTTCCCGCCATACGCGATATTCCCGAAGAAGTAGTCTCCTGGTCGAATATTAATTCTCGCTAATCCGATCTTCCGGTCCATGTTAATTTGTCTAAGTCCCTCTTGGACAACTGGCACTGCTCCGTTCCTCCGGACCTCCCACCTCCT????????????????????????????????????????????????????????????????????????????????????????????????????????????????????????????????????????????????????????????????????????????????????????????????????????????????????????????????????????????????????????????????????????????
		</sequence>
		<sequence>
			<taxon idref="Callisaurus_draconoides"/>
			AATTCTCGTTTTGCTAGGGGTGTCGTGACGTGTCTCTCCTGCCGCGTCCCCGTCATCGCAACTCTCACCGTTTTCCGCCATACGCGATATTCCCGAAGAAGTAGTCTCCTGGTCGAATATTAATTCTCGCTAATCCGATCTTCCGGTCCATGTTAATTTGTCTAAGTCCCTCTTGGACAACTGGCACTGCTCCGTTCCTCCGGACCTCCCACCTCCT????????????????????????????????TTTTATAGAGAGTCGCTCAATGCACAATCTCCAGATTTAAAGAGGGTATAACTTTTGGAGGCGCCGTTTCGATCGCCGAGTGCTGCGTGCGGAAATTGTTAGACTCTGAGATGAATAACACTACTTAATTGTGCCCTAGGTCGCGCAGTTTCTTCTATCCTAGATTCCCACCCTTGTGTTAGTCACCATCCGGAAGTTCCGCCTTGTAATACGCTACGTGGCTTTCAGCTAAAGAT
		</sequence>
		<sequence>
			<taxon idref="Holbrookia_maculata"/>
			AATTCTCGTTTTGCTAGGGGTGTCGTGACGTGTCTCTCCTGCCGCGTCCCCGCCATCGCAACTCTCACCGTTTCCCGCCATACGCGATATTCTCGAAGAAGTAGTCTCCTGGTCGAATAATAATTCTCGCTAATCCGATCTTCCGGTCCATGTTAATTTGTCTAAGTCCCTCTTGGACAACTGGCACTGCTCCGTTCCTCCGGACCTCCCACCTCCT????????????????????????????????TTTTATAGAGAGTCGCTCAATGCACAATCTCCAGATTTAAAGAGGGTATAACTCTTGGAGGCGCCGTCTCGATGGCCGAGTGCTGCGTGCGGAAATTGTTAGACTCTGAGATGAATAACACTACTTAATTGTGCCCTAGGTCGCGCAGTTTCCTCTATCCTAGATTCCCACCCTTGTGTTAGTCACCATCCGGAAGTTCCGCCTTGTAATACGCTACGTGGCTTTTAGCTAAAGAT
		</sequence>
		<sequence>
			<taxon idref="Uma_exsul"/>
			?????????????????????????????????????????????????????????????????????????????????????????????????????????????????????????????????????????????????????????????????????????????????????????????????????????????????????????????????????????????????????????????????????????????????????????????????????????????????????????????????????????????????????????????????????????????????????????????????????????????????????????????????????????????????????????????????????????????????????????????????????
		</sequence>
		<sequence>
			<taxon idref="Uma_paraphygas"/>
			?????????????????????????????????????????????????????????????????????????????????????????????????????????????????????????????????????????????????????????????????????????????????????????????????????????????????????????????????????????????????????????????????????????????????????????????????????????????????????????????????????????????????????????????????????????????????????????????????????????????????????????????????????????????????????????????????????????????????????????????????????
		</sequence>
		<sequence>
			<taxon idref="Uma_scoparia"/>
			??????????????????GGTGCCGTGACGTGTCTCTCCTGCCGCGTCCCCGCCATCGCAGCTCTCACTGTTTCCCGCCACACGCGATATTCCCGAAGAAGTAGTCTCCTGGTCGAATATTAATTCTCGCTAATCCGATCTTCCGGTCCATGTTAATTTGTCTGCGTCCCTCTTGGACAACTGGCACTGCTCCGTTCCTCCGGACCTCCCATCTCCTACTGTCTCTAAAGCAGCCTTACAAT????????????????GAGTCGCTCAATGCACAATCTCCAGATTTAAAAAGGGTATAACCTTTGGAGGCGCCGTTTCGATCGCCGAGTGCTGCGTGCGGAAATTGCTAGACTCTGAGATGAATAACACTACTCAATTGTGCCCTAGGTCGCGCAGTTTCCTCTATCCTAGATTCTCACCCTTGTGTTAGTAACCATCCGGGAGTTTCGC??????????????????????????????????
		</sequence>
		<sequence>
			<taxon idref="Uma_inornata"/>
			?????????????????????????????????????????????????????????????????????????????????????????????????????????????????????????????????????????????????????????????????????????????????????????????????????????????????????????????????????????????????????????????????????????????????????????????????????????????????????????????????????????????????????????????????????????????????????????????????????????????????????????????????????????????????????????????????????????????????????????????????????
		</sequence>
		<sequence>
			<taxon idref="Uma_notata"/>
			AATTCTCGTTTTGCTAGGGGTGCCGTGACGTGTCTCTCCTGCCGCGTCCCCGCCATCGCAGCTCTCACTGTTTCCCGCCACACGCGATATTCCCGAAGAAGTAGTCTCCTGGTCGAATATTAATTCTCGCTAATCCGATCTTCCGGTCCATGTTAATTTGTCTGCGTCCCTCTTGGACAACTGGCACTGCTCCGTTCCTCCGGACCTCCCATCTCCT????????????????????????????????TTTTATAGAGAGTCGCTCAATGCACAATCTCCAGATTTAAAAAGGGTATAACCTTTGGAGGCGCCGTTTCGATCGCCGAGTGCTGCGTGCGGAAATTGTTAGACTCTGAGATGAATAACACTACTCAATTGTGCCCTAGGTCGCGCAGTTTCCTCTATCCTAGATTCCCACCCTTGTGTTAGTAACCATCCGGGAGTTTCGCCTTGTAATACGCTACGTGGCTTTCAGCTAAAGAT
		</sequence>
	</alignment>
	
	

	<!-- The sequence alignment (each sequence refers to a taxon above).         -->
	<!-- ntax=13 nchar=723                                                       -->
	<alignment id="alignment21" dataType="nucleotide">
		<sequence>
			<taxon idref="Chamaeleo_calyptratus"/>
			TAAATAAGCTCGTGATTGGTGAATGCATCGCTATTTAGTAAATCGTCCTACTCTTCGCCTATATGCTTGAGTCTTCCTTGAAAGCTATGCTCCTATTTAAAGAGTCCCTTACTTAATCCTTAAGATATCATCTGTTCCTCATACCCTCATGGCTTAATTGTTGCCTTAGGCTGCTTATTACTTTCGCGATGATATTGTTCGCTACAGCCTCAAACAACTCAGTCCTCGCGCAAGCCTTGATTAATAACGCCAC??????????????????????????TGGTCAAAGTATCTCATTTTTCTCTGCTACTTGGATGATTGACTATTACTATAGGTTTTCTTGTAGATCTTACCAGAGCGATTCAGTTATGTGTCCTTTCTCATTTCGCGATAAAATGAGTACAA-GTTCTGTAATTTGTTTCGTTTTCGAGTTTCATCACAGAAAGACTACCTTTTTCTTCGGTCAATGTGTACTTTTGTTGAGGATACTTAAGTCTCACTCTTAGGTAC?????????????????????????????????????????????????????????????????????????????????????????????????????????????????????????????????????????????????????????????????????????????????????????????????????????????????????
		</sequence>
		<sequence>
			<taxon idref="Leiolepis_belliana"/>
			TAAATAAGCTCGTGATTGGTGAATGCATCGCTATTTAGTAAATCGTCCTACTCTTCGCCTATATGCTTGAGTCTTCCTTGAAAGCTATGCTCCTATTTAAAGAGTCCCTTACTTAATCCTTGAGATATCATCTGTTCCTCATACCCTCATGGCTTAATTGTTGCCTTAGGCTGCTTATTACTTTCGCGATGATATTGTTCGCTACAGCCTCAAACAACTCAGTCCTCGCGCAAGCCTTGATTAATAACGCCAC??????????????????????????TGGTCAAAGTATCTCATTTTTCTCTGCTACTTGGATGGTTGACTATTACTATAGGTTTTCTTGTAGATCTTACCAGAGCGATTCAGTTATGTGTCCTTTCTCATTTCGCGATGGAATGAGTACAAAGTTCTGTAATTTGTTTCGTTTTCGAGTTTCATCACAGAAAGACTACCTTTTTCTTCGGTCAATGTGTACTTTTGTTAAGGATACTTAAGTCTCACTCT????????????????????????????????TCTTTTGACGAAAAACCTACTTGGTCTCATTGCGTTGCTCTCCATAAAGCGGACTGAAGCTTTTTTGTCGTGTTGCTCTAGATCTAACATAGAATAAATCCTCTTCTATCATTTGCTCGTGTGGCATAACACGGTTAGGCATCCACCACAT?????????????????????????????????????
		</sequence>
		<sequence>
			<taxon idref="Basiliscus_basiliscus"/>
			TAAATAAGCTCGTGATTGGTGAATGCATCGCTATTTAGTAAATCGTCCTACTCTTCGCCTATATGCTTGAGTCTTCCTTGAAAGCTATGCTCCTATTTAAAGAGTCCCTTACTTAATCCTTGAGATATCATCTGTTCCTCATACCCTCATGGCTTAATTGTTGCCTTAGGCTGCTTATTACTTTCGCGATGATATTGTTCGCTACAGCCTCAAACAACTCAGTCCTCGCGCAAGCCTTGATTAATAACGCCAC??????????????????????????TGGTCAAAGTATCTCATTTTTCTCTGCTACTTGGATGATTGACTATTACTATAGGTTTTCTTGTAGATCTTACCAGAGCGATTCAGTTATGTGTCCTTTCTCATTTCGCGATGGAATGAGTACAACGTTCTGTAATTTGTTTCGTTTTCGAGTTTCATCACAGAAAGACTACCTTTTTCTTCGGTCAATGTGTACTTTTGTTAAGGATACTTAAGTCTCACTCT???????????????????????????TTGATTCTTTTGACGAAAAACCTACTKGGTCTCATTGCGTTGCTCTCCATAAAGCGGACTGAAGCTTTTTTGTCGTGTTGCTCTAGATCTAACATAGAATAAATCCTCTTCTATCATTTGCTCGTGTGGCATAACACGGTTAGGCATCCACCTCAT?????????????????????????????????????
		</sequence>
		<sequence>
			<taxon idref="Urosaurus_ornatus"/>
			???????????????????????????????????????????CGTCCTACTCTTCGCCTATATGCTTGAGTCTTCCTTGAAAGCTATGCTCCTATTTAAAGAGTCCCTTACTTAATCCTTGAGATATCATCTGTTCCTCATACCCTCATGGCTTAATTGTTGCCTTAGGCTGCTTATTACTTTCGCGATGATATTGTTCGCTACAACCTCAAACAACTCAGTCCTCGCGCAAGCCTTGATTAATAACGCCACTGTTCTTC??????????????????TGGTCAAAGTATCTCATTTTTCTCTGCTACTTGGATGAATGACTATTACTATAGGTTTTCTTGTAGATCTTACCAGAGCGATTCAGTTATGTGTCCTTTCTCATTTCGCGATGGAATGAGTACAACGTTCTGTAATTTGTTTCGTTTTCGAGTTTCATCACAGAAAGACTACCTTTTT???????????????????????????????????????????????????????GCACGACTCTCCTTTTTGTTGATTCTTTTGACGAAAAACCTACTTGGTCTCATTGCGTTGCTCTCCATAAAGCGGACTGAAGCTTTTTTGTCGTGTTGCTCTAGATCTAACATAGAATAAATCCTCTTCTATCATTTGCTCGTGTGGCATAACACGGTTAGGCATCCACCACATACGTGCTTTTTCTTCATTTGT????????????????
		</sequence>
		<sequence>
			<taxon idref="Phrynosoma_platyrhinos"/>
			TAAATAAGCTCGTGATTGGTGAATGCATCGCTATTTAGTAAATCGTCCTACTCTTCGCCTATATGCTTGAGTCTTCCTTGAAAGCTATGCTCCTATTTAAAGAGTCCCTTACTTAATCCTTGAGATATCATCTGTTCCTCATACCCTCATGGCTTAATTGTTGCCTTAGGCTGCTTATTACTTTCGCGATGATATTGTTCGCTACAGCCTCAAACAACTCAGTCCTCGCGCAAGCCTTGATTAATAACGCCAC??????????????????????????TGGTCAAAGTATCTCATTTTTCTCTGCTACTTAGATGATTGACTATTACTATAGGTTTTCTTGTAGATCTTACCAGAGCGATTCAGTTATGTGTCCTTTCTCATTTCGCGATGGAATGAGTACAACGTTCTGTAATTTGTTTCGTTTTCGAGTTTCATCACAGAAAGACTACCTTTTTCTTCGGTCAATGTGTACTTTTGTTAAGGATACTTAAGTCTCACTCT????????????????????????????????????????????????????????????????????????????????????????????????????????????????????????????????????????????????????????????????????????????????????????????????????????????????????????????
		</sequence>
		<sequence>
			<taxon idref="Cophosaurus_texanus"/>
			??????????????????????????????????????????TCGTCCTACTCTTCGCCTATATGCTTGAGTCTTCCTTGAAAGCTATGCTCCTATTTAAAGAGTCCCTTACTTAATCCTTGAGATATCATCTGTTCCTCATACCCTCATGGCTTAATTGTTGCCTTAGGCTGCTTATTACTTTCGCGATGATATTGTTCGCTACAGCCTCAAACAACTCAGTCCTCGCGCAAGCCTTGATTAATAACGCCACTGTTCT??CGTCGATTTTTTTGAAAATGGTCAAAGTATCTCATTTTTCTCTGCTACTTGGATGATTGACTATTACTATAGGTTTTCTTGTAGATCTTACCAGAGCGATTCAGTTATGTGTCCTTTCTCATTTCGCGATGGAATGAGTACAACGTTCTGTAATTTGTTTCGTTTTCGAGTTTCATCACAGAAAGACTACCTTTTTCTTCGGTCAATGTGTACTTTT????????????????????????????????CTGCACGACTCTCCTTTTTGTTGATTCTTTTGACGAAAAACCTACTTGGTCTCATTGCGTTGCTCTCCATAAAGCGGACTGAAGCTTTTTTGTCGTGTTGCTCTAGATCTAACATAGAATAAATCCTCTTCTATCATTTGCTCGTGTGGCATAACACGGTTAGGCATCCACCACATACGTGCTTTTTCTTCATTTGTCTTGTAGATTGGCCTG
		</sequence>
		<sequence>
			<taxon idref="Callisaurus_draconoides"/>
			??????????????????????ATGCATCGCTATTTAGTAAATCGTCCTACTCTTCGCCTATATGCTTGAGTCTTCCTTGAAAGCTATGCTCCTATTTAAAGAGTCCCTTACTTAATCCTTGAGATATCATCTGTTCCTCATACCCTCATGGCTTAATTGTTGCCTTAGGCTGCTTATTACTTTCGCGATGATATTGTTCGCTACAGCCTCAAACAACTCAGTCCTCGCGCAAGCCTTGATTAATAACGCCACTGTTCTTCCGTCGATTTTTTTGAAAATGGTCAAAGTATCTCATTTTTCTCTGCTACTTGGATGATTGACTATTACTATAGGTTTTCTTGTAGATCTTACCAGAGCGATTCAGTTATGTGTCCTTTCTCATTTCGCGATGGAATGAGTACAACGTTCTGTAATTTGTTTCGTTTTCGAGTTTCATCACAGAAAGACTACCTTTTTCTTCGGTCAATGTGTACTTTT????????????????????????????????CTGCACGACTCTCCTTTTTGTTGATTCTTTTGACGAAAAACCTACTTGGTCTCATTGCGTTGCTCTCCATAAAGCGGACTGAAGCTTTTTTGTCGTGTTGCTCTAGATCTAACATAGAATAAATCCTCTTCTATCATTTGCTCGTGTGGCATAACACGGTTAGGCATCCACCACATACGTGCTTTTTCTTCATTTGTCTTGTAGATTGGCCTG
		</sequence>
		<sequence>
			<taxon idref="Holbrookia_maculata"/>
			??????????????????????ATGCATCGCTATTTAGTAAATCGTCCTACTCTTCGCCTATATGCTTGAGTCTTCCTTGAAAGCTATGCTCCTATTTAAAGAGTCCCTTACTTAATCCTTGAGATATCATCTGTTCCTCATACCCTCATGGCTTAATTGTTGCCTTAGGCTGCTTATTACTTTCGCGATGATATTGTTCGCTACAGCCTCAAACAACTCAGTCCTCGCGCAAGCCTTGATTAATAACGCCACTGTT????CGTCGATTTTTTTGAAAATGGTCAAAGTATCTCATTTTTCTCTGCTACTTGGATGATTGACTATTACTATAGGTTTTCTTGTAGATCTTACCAGAGCGATTCAGTTATGTGTCCTTTCTCATTTCGCGATGGAATGAGTACAACGTTCTGTAATTTGTTTCGTTTTCGAGTTTCATCACAGAAAGACTACCTTTTTCTTCGGTCAATGTGTACTTTT????????????????????????????????CTGCACGACTCTCCTTTTTGTTGATTCTTTTGACGAAAAACCTACTTGGTCTCATTGCGTTGCTCTCCATAAAGCGGACTGAAGCTTTTTTGTCGTGTTGCTCTAGATCTAACATAGAATAAATCCTCTTCTATCATTTGCTCGTGTGGCATAACACGGTTAGGCATCCACCACATACGTGCTTTTTCTTCATTTGTCTTGTAGATTGGCCTG
		</sequence>
		<sequence>
			<taxon idref="Uma_exsul"/>
			???????????????????????????????????????????????????????????????????????????????????????????????????????????????????????????????????????????????????????????????????????????????????????????????????????????????????????????????????????????????????????????????????????????????????????????????????????????????????????????????????????????????????????????????????????????????????????????????????????????????????????????????????????????????????????????????????????????????????????????????????????????????????????????????????????????????????????????????????????????????????????????????????????????????????????????????????????????????????????????????????????????????????????????????????????????????????????????????????????????????????
		</sequence>
		<sequence>
			<taxon idref="Uma_paraphygas"/>
			???????????????????????????????????????????????????????????????????????????????????????????????????????????????????????????????????????????????????????????????????????????????????????????????????????????????????????????????????????????????????????????????????????????????????????????????????????????????????????????????????????????????????????????????????????????????????????????????????????????????????????????????????????????????????????????????????????????????????????????????????????????????????????????????????????????????????????????????????????????????????????????????????????????????????????????????????????????????????????????????????????????????????????????????????????????????????????????????????????????????????
		</sequence>
		<sequence>
			<taxon idref="Uma_scoparia"/>
			TAAATAAGCTCGTGATTGGTGAATGCATCGCTATTTAGTAAATCGTCCTACTCTTCGCCTATATGCTTGAGTCTTCCTTGAAAGCTATGCTCCTATTTAAAGAGTCCCTTACTTAATCCTTGAGATATCATCTGTTCCTCATACCCTCATGGCTTAATTGTTGCCTTAGGCTGCTTATTACTTTCGCGATGATATTGTTCGCTACAGCCTCAAACAACTCAGTCCTCGCGCAAGCCTTGATTAATAACGCCAC??????????????????????????TGGTCAAAGTATCTCATTTTTCTCTGCTACTTGGATGATTGACTATTACTATAGGTTTTCTTGTAGATCTTACCAGAGCGATTCAGTTATGTGTCCTTTCTCATTTCGCGATGGAATGAGTACAACGTTCTGTAATTTGTTTCGTTTTCGAGTTTCATCACAGAAAGACTACCTTTTTCTTCGGTCAATGTGTACTTTTGTTAAGGATACTTAAGTCTCACTCT???????????????????????????ATGTTTATTTTGACGAAAAACCTACTTGGTCTCATTGCGTTGCTCTCCATAAAGCGGACTGAAGCTTTTTTGTCGTGTTGCTCTAGATCTAACATAGAAYAAATCSTCTTCTATCATTTGCTCGTGTGGCAKAACACGGTTAGGCA???????????????????????????????????????????????
		</sequence>
		<sequence>
			<taxon idref="Uma_inornata"/>
			???????????????????????????????????????????????????????????????????????????????????????????????????????????????????????????????????????????????????????????????????????????????????????????????????????????????????????????????????????????????????????????????????????????????????????????????????????????????????????????????????????????????????????????????????????????????????????????????????????????????????????????????????????????????????????????????????????????????????????????????????????????????????????????????????????????????????????????????????????????????????????????????????????????????????????????????????????????????????????????????????????????????????????????????????????????????????????????????????????????????????
		</sequence>
		<sequence>
			<taxon idref="Uma_notata"/>
			??????????????????????ATGCATCGCTATTTAGTAAATCGTCCTACTCTTCGCCTATATGCTTGAGTCTTCCTTGAAAGCTATGCTCCTATTTAAAGAGTCCCTTACTTAATCCTTGAGATATCATCTGTTCCTCATACCCTCATGGCTTAATTGTTGCCTTAGGCTGCTTATTACTTTCGCGATGATATTGTTCGCTACAGCCTCAAACAACTCAGTCCTCGCGCAAGCCTTGATTAATAACGCCACTGTTCTTCCGTCGATTTTTTTGAAAATGGTCAAAGTATCTCATTTTTCTCTGCTACTTGGATGATTGACTATTACTATAGGTTTTCTTGTAGATCTTACCAGAGCGATTCAGTTATGTGTCCTTTCTCATTTCGCGATGGAATGAGTACAACGTTCTGTAATTTGTTTCGTTTTCGAGTTTCATCACAGAAAGACTACCTTTTTCTTCGGTCAATGTGTACTTTT????????????????????????????????CTGCACGACTCTCCTTTTTGTTGATTCTTTTGACGAAAAACCTACTTGGTCTCATTGCGTTGCTCTCCATAAAGCGGACTGAAGCTTTTTTGTCGTGTTGCTCTAGATCTAACATAGAATAAATCCTCTTCTATCATTTGCTCGTGTGGCATAACACGGTTAGGCATCCACCACATACGTGCTTTTTC?????????????????????????
		</sequence>
	</alignment>
	
	

	<!-- The sequence alignment (each sequence refers to a taxon above).         -->
	<!-- ntax=13 nchar=546                                                       -->
	<alignment id="alignment22" dataType="nucleotide">
		<sequence>
			<taxon idref="Chamaeleo_calyptratus"/>
			CCGCGCATAAATTGAATATGGTCGGATAAACATTTAAAGGGCTTTAATGCACATGGTGCTCTTGGTTTAGTAATACATAGAATCATCTCTCATTTTTCATATAGCAACATTAAACGGATACAGCAAACTCCTGATCAAGTAACTTTTAAAATTCATCAACTATGTTGTTCAAAGAAAACCAATTATCTACTTCCTTTTCAAATGTAATTATTAAGCCTACCTGCGACCGGCGGAACGTAACTAAAAATA??????????????????????????????????????????????????????????????????????????????????????????????????????CCCAATCATCAAAGGGTAATAGAATGAATAGTATCGACCATTTATGCACCATATAATACTTTAGTATACACTAATTAAATTMTCGTAACTTTTTCCCACTCACTCATTTCTTCAGGATTGTCCCTTTGGTATAAAAATTGCTACTTTCAAAATATATATTCGGATTAGATCAATGCTACTGATAAAAAATTTTAT
		</sequence>
		<sequence>
			<taxon idref="Leiolepis_belliana"/>
			CCGCGCATAAATTGAATATGGTCGGATAAACATTTAAACGGCTTTAATACACATGGTGCTCTTGGTTTAGTAATACCTAGAATCATCTCTCATTTTTCATATAGCAACATTAAACGGATACTGCAAACTCCTGATCAGGTAACTTTTAAAATTCATCAAATATGTTGCTCAAGGAAAACCAATTATCTACTTCCTTTTCAAATGCAATTATTAAGCCTACCTTCGTCTCGTAAAACGGAACTAAAAATATCATTTGGTTCAAAAATTGGTTCCCCTAGAGATTTCATTGTTATATAGTCGCATAAAAA????????????????????????????????????????????????????CAAAGGGTAATAGAATCAATAGTATCGACCATTTATGCACAATATAATACTTTAGTATACACTAATTAAATTCTCGTAACTTTTTCCCACTCACTCAATTCTTCAGGATTGTCCCTCTGGTTTAAAAATTGCTACTTTCAAAGAACATATTCGGATTAGATCAATGCTACTGATAAAGAATTTTAT
		</sequence>
		<sequence>
			<taxon idref="Basiliscus_basiliscus"/>
			CCGCGCATAAATTGAATATGGTCCGATAAACGTTTAAAGGGCTTTAATACACATGGTGCTCTTGGTTTAGTAATACCTAGAATCATCTCTCATTTTTCATATAGCAACATTAAACGGATACAGCAAATTTCTGATCAGGTAACTTTTAAAATTGATCAAATATGTTGCTCAAGGGGAACCAATTATCTACTTCCTTTTTAAATGCAATTATTCAGCCTACCTCAGTCTCGTAAGGCTGAACTGAAAATATCATTTGGTTCACAAATTGATTCCCCTAAAGATTTCATCAGTGCATAGTTGCGTAAAAA???????????????????????????????????????????CCCAATCATCAAAGGATAGTGGAGCCAATAGTATCGACCATTTATGCACAAAATAATACTTTAGTATACACTAATTAAATTGACGTAATTTTTTCCCACTCATTCAATTCTTCAGGATTGTCCCTCTGGTGTAGAAATTACTACTTTCACAAGATATATTTGGATTAAATCAATATTACTGATAGCAAATTTTAA
		</sequence>
		<sequence>
			<taxon idref="Urosaurus_ornatus"/>
			?????CATAAATTGAATATGGTCCGATAAACGTTTAAAGGACTTTAATACACATGGTGCTCTTGGTTTAGTAATACCTAGAATAATCTCTCATTTTTCATATAGCAACATTAAACGGATACAGCAAATTTCTGATCAGGTAACTTTTAAAATTTATCAAATATGTTGCTCAAGGGGAACCAATTATCTACTTCCTTTTTAAATGCAATTATTCA??????????????????????????????????????????????????????????????????????????????????????????????????????????????????ATATCGGAAGTATAAGCTACTATCCCAATCATCAAAGGATAGTAGAGCCAATAGTATCGACCATTTATGCACAATATAATACTTTAGTATACACTAATTAAATTGTCGTAACTTTTTCCCACTCACCCAATTCTTCAGGATTGTCCCTCTGGTGTAGAAATTACTACTTTCACAAGATATAGTTGGATTAAA??????????????????????????
		</sequence>
		<sequence>
			<taxon idref="Phrynosoma_platyrhinos"/>
			CCGCGCATAAATTGAATATGGTCCGATAAACGTTTAAAGAGCTTTAATACACATGGTGCTCTTGGTTTAGTAATACCTAGAATAATCTCTCATTTTTCATATAGCAACATTAAACGGATACAATAAATTTCTGATCACGTAACTTTTAAAATTTATCAAATATGTTGCTCAAGGGGAACCAATTATCTACTTCCTTTTTAAATGCAATTATTCAGCCTACCTCAGTCTCGTAAGACCGAACTGAAAATATCATTTGGTTCACAAATTGATTCCCGTAAAGATTTCATCAGTATATAGTCGCGTAAAAA???????????????????????????????????????????CCCAATCATCAAAGGATAATAGAGCCAATAGTATCGACCATTTATGCACAATATAATACTTCAGTATACACTAATTAAATTGTCGTAACTTTTTCCCACTCACTCAATTCTTCAGGATTGTCCCTCTGGTGTAAAAATTACTACTTTCACAAAATATATTCGGATTAAATTAATATTACTGATAGCAAATTTTAT
		</sequence>
		<sequence>
			<taxon idref="Cophosaurus_texanus"/>
			?????CATAAATTGAATATGGTCCGATAAACGTTTAAAGGGCTTTAATACACATGGTGCTCTTGGTTTAGTAATACCTACAATAATCTCTCATTTTTCATATAGCAACATTAAACGGATACAACAAATTTCTGATCAGGTAACTTTTAAAATTTATTAAATATGTTGCTCAAGGGGAACCAATTATCTACTTCCTTTTTAAATGCAATTATTCAGCC???????????????????????????????????????????????????????????????????????????????????????????AACAATAATCAAATGCGAAAATATCGGAAGTATAAGCTACTATCCCAATCATCAAAGGATAGTAGAGCCAATAGTATCGACCATTTATGCACAATATAATACTTTAGTATACACTAATTAAATTGTCGTAACTTTTTCCCACTCACTCAATTCTTCAGGATTGTCCCTCTGGTGTAGAAATTACTACTTTCACAAGATATATTTGGATTAAA??????????????????????????
		</sequence>
		<sequence>
			<taxon idref="Callisaurus_draconoides"/>
			?????CATAAATTGAATATGGTCCGATAAACGTTTAAAGGGCTTTAATACACATGGTGCTCTTGGTTTAGTAATACCTAGAATAATCTCTCATTTTTCATATAGCAACATTAAACGGATACAACAAATTTCTGATCAGGTAACTTTTAAAATTTATCAAATATGTTGCTCAAAGGGAACCAATTATCTACTTCCTTTTTAAATGCAATTATTCAGCC???????????????????????????????????????????????????????????????????????????????????????????AACAATAATCAAATGCGAAAATATCGGAAGTATAAGCTACTATCCCAATCATCAAAGGATAGTAAAGCCAATAGTATCGACCATTTATGCACAATATAATACTTTAGTATACACTAATTAAATTGTCGTAACTTTTTCCCACTCACTCAATTCTTCAGGATTGTCCCTCTGGTGTAGAAATTACTACTTTCACAAGATATATTTGGATTAAA??????????????????????????
		</sequence>
		<sequence>
			<taxon idref="Holbrookia_maculata"/>
			????????????????????????????????????????????????????????????????????????????????????????????????????????????????????????????????????????????????????????????????????????????????????????????????????????????????????????????????????????????????????????????????????????????????????????????????????????????????????AACAATAATCAAATGCGAAAATATCGGAAGTATAAGCTACTATCCCAATCATCAAAGGATAGTAGAGCCAATAGTATCGACCATTTATGCACAATATAATACTTTAGTATACACTAATTAAATTGTCGTAACTTTTTCCCACTCACTCAATTCTTCAGGATTGTCCCTCTGGTGTAGAAATTACTACTTTCACAAGATATATTTGGATTAAA??????????????????????????
		</sequence>
		<sequence>
			<taxon idref="Uma_exsul"/>
			??????????????????????????????????????????????????????????????????????????????????????????????????????????????????????????????????????????????????????????????????????????????????????????????????????????????????????????????????????????????????????????????????????????????????????????????????????????????????????????????????????????????????????????????????????????????????????????????????????????????????????????????????????????????????????????????????????????????????????????????????????????????????????????????????????????????????????????????????
		</sequence>
		<sequence>
			<taxon idref="Uma_paraphygas"/>
			??????????????????????????????????????????????????????????????????????????????????????????????????????????????????????????????????????????????????????????????????????????????????????????????????????????????????????????????????????????????????????????????????????????????????????????????????????????????????????????????????????????????????????????????????????????????????????????????????????????????????????????????????????????????????????????????????????????????????????????????????????????????????????????????????????????????????????????????????
		</sequence>
		<sequence>
			<taxon idref="Uma_scoparia"/>
			CCGCGCATAAATTGAATATGGTCCGATAAACATTTAAAGGGCTTTAATACACATGGTGCTCTTGGTTTAGTAATACCTAGAATAATCTCTCATTTTTCATATAGCAACATTAAACGGATACAATAAATTTCTGATCAGGTAACTTTTAAAATTTATCAAATATGTTGCTCGAGGGGAACCAATTATCTACTTCCTTTTTAAATGCAATTATTCAGCCTACCTCAGTCTCGTAAACCCGAACTGAAAATATCATTTGGTTCACAAATTGATTCCCGTAAAGATTTCATCAGTATATAGTCGCGTAAAA????????????????????????????????????????????CCCAATCATCAAAGGATAGTAGAGCCAATAGTATCGACCATTTATGCACAATATAATACTTTAGTATACACTAATTAAATTGTCGTAACTTTTTCCCACTCACTCAATTCTTCAGGATTGTCCCTCTGGTGTAGAAATTACTACTTTCACAAGATATATGTGGATTAAATTAATATTACTGATAGCAAATTTTAT
		</sequence>
		<sequence>
			<taxon idref="Uma_inornata"/>
			??????????????????????????????????????????????????????????????????????????????????????????????????????????????????????????????????????????????????????????????????????????????????????????????????????????????????????????????????????????????????????????????????????????????????????????????????????????????????????????????????????????????????????????????????????????????????????????????????????????????????????????????????????????????????????????????????????????????????????????????????????????????????????????????????????????????????????????????????
		</sequence>
		<sequence>
			<taxon idref="Uma_notata"/>
			?????CATAAATTGAATATGGTCCGATAAACGTTTAAAGGGCTTTAATACACATGGTGCTCTTGGTTTAGTAATACCTAGAATAATCTCTCATTTTTCATATAGCAACATTAAACGGATACAATAAATTTCTGATCAGGTAACTTTTAAAATTTATCAAATATGTTGCTCAAGGGGAACCAATTATCTACTTCCTTTTTAAATGCAATTATTCAGCC???????????????????????????????????????????????????????????????????????????????????????????AACAATAATCAAATGCGAAAATATCGGAAGTATAAGCTACTATCCCAATCATCAAAGGATAGTAGAGCCAATAGTATCGACCATTTATGCACAATATAATACTTTAGTATACACTAATTAAATTGTCGTAACTTTTTCCCACTCACTCAATTCTTCAGGATTGTCCCTCTGGTGTAGAAATTACTACTTTCA??????????????????????????????????????????????
		</sequence>
	</alignment>
	
	

	<!-- The sequence alignment (each sequence refers to a taxon above).         -->
	<!-- ntax=13 nchar=880                                                       -->
	<alignment id="alignment23" dataType="nucleotide">
		<sequence>
			<taxon idref="Chamaeleo_calyptratus"/>
			CATAGCCGTGAAAGCAGCCAGTCGCAGGGGCGCGACATAGGACCAGTGGGGGTCGGACAGGCGCGAAGAATGGGGGGAGAGAGAAATGAAGTACCGTCACTGCTCAAGGGGATAAGGGTGGAGATCCACCACCATCGCTCGAGGACAGGAAATGAACACCAGGTTG-AAAGG---AGGAGGCGAGCACCGAGACAGGCACACACACCCGGACACCCGAGACTCCCCTGCG--GGGACGACGCTGTGGTGAAGAGAGATCTGGCCGTCAGCGAGACAAACAGATGGATGCAACGAGACGGCKGGAGCTTCGTCTTCGCCGGGTAGCAAGGCCCAATAAACCAACGTGGGAGATTGGAGGGGCAGACGACCAATTACAGCCTGGAGAGAGATCGCAAATAGCGGCAGCATGGGGGAACCCCATGATTAGTAGGAGAGTCAGGAGAGCCGTTCAAACGCCAGAACTTTACCAGTTGGGGGTCCGAAACAACGGAATCGGAAGAAGAACTACGGCGACCTTAAGCATAAGATCCAGCATGGGGTGAATGCACGTTTACAGTGCTGAGGAATAGGTGCGTTGGCACGGTAGTGAGAGGGGGCGGGCTTCTCACGGAGGCCCTCAACATACAGCGGCCGAAAGTA????????????????????????????????????????AGTATTATTACTCAGGCTAACTGGGCTGAAGAGACAACAGACCGAACGGGCTTCGTTGCGCTCAAGTATCTAATCCCAGTGCACTCAGCACAGATTTGGACCAGAGGGGGCGTCGTCCGGAAAAGAGCAATAGCGATAAGGACAAGATCGGGACGAAACCGTAAGGTGAATGAAGATGTCTA???????????????????
		</sequence>
		<sequence>
			<taxon idref="Leiolepis_belliana"/>
			CATAGCCGTGAAAGCAGACAGTCGCAGAGGCGGGGCACAAGACCAGTGGGGGTCGAACAAGCGTGAGGAATGGGGGGAGAGAGGAATGAAGTACCGTCACTGCTTAAGGGGATGAGGGTGGAGATCCACCACCATCGCTTGAGGATAGAA--GACACG-GACGTTGAAAAAAGGGACGAGGCAAGCATCGAGACAGGCACACACACCCGGACATCCGACACTCCCCTGAGGGGGGACGGCGCCGTAACGAAGAGAGATCTAACCATCCGCTAAACAAACAGATGGATGCAAGGAGACGGCGGGAGCTTCATATTCGCCGGGTAGCAAGACCCAACAAACCAATGTAGAAGATTGGAGGAGCAGACGACCAATTACAGCCTGGAGAGAGATCGCAAATAGCAGCAGCATGGGCGGACCCCATGATTAGTAGGAGAGTCAGGAGAGCCGTTCGAACGCCGGAACTTTACCAGTTGGGGGTCCGAAACAAAGGAATCGGAAGAAGAACTATGGCGAACTTAAGCATAAGATCCAGCGTGGGGTGAACGCAAGTTTACAGTGCTGAGGAGTAGGTGCGTTGGCACGGTAGTAAGACGGGGTGGGCTTCACACGGGGGCCCTCAACATACAGCAGCCGAAAGTA????????????????????????????????????????AGTGTTTTTACTCAGGCTAACTAGGCT--AAAGATAACAGAGCGCACGGGCTTCCTTGCGCTCAAGTACCTAATCCCAGTGCACTCAGCACAGCTTTAGACCACAGGGGGCGCCGTCCGGAAAAGAGCAATAGCGATAAGGACAAGATCGGGACGAAACCGTGAGGTGAA-----ATGTCTA???????????????????
		</sequence>
		<sequence>
			<taxon idref="Basiliscus_basiliscus"/>
			CATAGTCGTGAAAGCAGCCAGTCGCAGAGGCGGAGCACAAGACCAGGGGGGGTCGTACAAGCGCGAAGAATGGGGGGAGAGAGGAATGAAGTACCGTCACTGCTCAAGGGGATAAGGGTGGAGATCCACCATCGTCGCTTGAGGATAGAA--TAGACA-TAGGTGAAAAAAA---ACGAGGCGAGCACCGAGACAGGCACACACACCCGGACACCCGAGACTCCCCCGGGGGGGCAGGGCGCCATGGCGAAGAGTGATCTTGCCATCAGCTACACAAACAGATGAATGCAAGGAGACGGCGGGCGCTTCATCTTCGCCGGGTAGCAAAGCCCAATCAACCCACGTAGAAAATTGGAGGGGCAGACGACCAATTACAGGCTAGAGAGAGATCGCAAGTAGGGGCAGCATGGGCGGACCCCATGATTAGTAGGAGAGTCAGGAAAGCCGTGCGCACGCCAGAACTTCACCAGTTGGGGGTCCGCAACAACGGCATCGGAAGAAGACCTACGGCGACCTTAAGCATCAGATCCAGCGGGGGGTGAACGCACGTTTACCGTGCTGAGGAATAGGTGCGTTGGCACGGTAGTAAGACGGGGCGGGCTTCACACTGAGGCCCTCAACATCCAGCGGCAGAAAGTA????????????????????????????????????????AGTGTTTTTACTCAGGCTAACTAAGCT--AATGGTGCAAGAGTGAACGGGCTTGCTTGCGCTCAAGTACCTAATCCCAGTGCACTCAGCACAGACTTAGACCACGGGGGGCGTCGTCCGGAAAAGAGCAATAGCGATAAGGAGAAGATCGGGACGAAACCGTGAGGTGGA-----ATG???????????????????????
		</sequence>
		<sequence>
			<taxon idref="Urosaurus_ornatus"/>
			??????????????????????????????????????????????????????????????????????????????????????????????CGTCACTGCTTGAGGGGATAAGGGTGGAGATCTACCATCGTCGCTTGAGGGTAGAA--TAGACG-TAGGTTAAAAAAA---ACGAGGCGAGCACCGAGACAGGCACACACACCCGGACACCCGAGACTCCCGCGAGGGGGGAGGGCGCCGTGACGAAGAGTGATCTAGCCATCAGCTACACAAACAGATGAATGCAAGGAGACGGCGGGAGCTTCATAT???????????????????????????????????????????????????????????????????????????????????????????????GAGGGGACCCCATGATTAGTAGGAGAGTCAGGAGAGCCGTGCGCACGCCAGAACTTCACCAGTTGGGGGTCTGCAACAACGGCATCGGAAGAAGCACTACGGCGAACTTAAGCATAAGATCCAGCGGGGGGTGAATGCAGGTTTACAGTGCTGAGGAATAGGTGCGTTGGCACGGTAGTGAGACGGGGC??????????????????????????????????????????AAACTTCGAGGGGGAAGCCAACGGTCCGCGGGTGTGAGGGAGTGTTTTTACTCAGGCTAACTAAGCTGGAAACATGCAAGAGTGAACAGGCTTGCTTGCGCTCAAGTACCTAATCCCAGTGCACTCAGCACAGACTTAGACCACGGGGGGCGTCGTCCGGAAAAGAGCAATAGCGATAAGGAGAAGATCGGGACGAAACCGTGAGGTGGGTGGGGATGCCTAACTGCACTTGAGGAAAGAA
		</sequence>
		<sequence>
			<taxon idref="Phrynosoma_platyrhinos"/>
			CATAGCCGTGAAAGCAGCCAGTCGCAGAGGCGGAGCACAAGACCAGGGGGGGTCGGACAAGCGCGAAGAATGGGGAGAGAGAGGAATGAAGTACCGTCACTGCTTGAGGGGATAAGGGTGGAGATCCACCACCGTCGCTCGAGGATAGAA--TAGACG-TAGGTTA-AAAAA---ACGAGGCGAGCACCGAGACAGGCACACACACCCGGACACCCGAGACTCCCCCGAGGGGGGAGGGCGCCGTGACGAAGAGTGATCTAGCCATCAGCTACACAAACAGATGAATGCAAGGAGACGGCGGGAGCTTAATATTCGCCGGGTAGCAAGGCCC????????????????????????????????????????????????????????????????????????????????GGACCCCATGATTAGTAGGAGAGTCAGGAGAGCCGTGCGCAGGCCAGAACTTCACCAGTTGGGGGTCCGCAACAACGGCATCGGAAGAAGCACTACGGCGAACTTAAGCATAAGATCCAGCGGGGGGTGAATGCGGGTTTACAGTGCTGAGGAATAGGTGCGTTGGCACGGTAGTGAGACGGGGCGGGGTTCACACTGGGGCCCTCAACAT????????????????????????????????????????????????????????AGTGTTTTTACTCAGGCTAACTAGGCT--AAACATGCAAGAGTGAACAGGCTTGCTTGCGCTCAAGTATCTAATCCCAGTGCACTCAGCACAGACTTAGACCACGGGGGGCGTCGTCCGGAAAAGAGCAATAGCGATAAGGAGAAGATCGGGACGAAACCGTGAGGTG?????????????????????????????????
		</sequence>
		<sequence>
			<taxon idref="Cophosaurus_texanus"/>
			??????????????????????????????????????????????????????????????????????????????????????????????????????????????????AGGGTGGAGATCCACCATCGTCGCTTGAGGATAGAA--TAGAGG-TAGGTTA--AAAA---ACGAGGCGAGCACCGAGACAGGCACACACACCCGGACACCCGAGACTCCCCCGAGGGGGGAGGGCGCCGTGACGAAGAGTGATCTAGCCATCAGCTACACAAACAGATGAATGCAAGGAGACGGCGGGAGCTTCATAT???????????????????????????????????????????????????????????????????????????????????????????????GAGGGGACCCCATGATTAGTAGGAGAGTCAGGAGAGCCGTGCGCAGGCCAGAACTTCACCAGTTGGGGGTCCGCAACAACGGCATCGGAAGAAGCACTACGGCGAACTTAAGCATAAGATCCAGCGGGGGGTGAATGCGGGTTTACAGTGCTGAGGAATAGGTGCGTTGGCACGGTAGTGAGACGGGGCGGGGTTCACACTGAGGCCCTCAACAT????????????????AAACTTCGAGGGGGAAGCCAACGGTCCGCGGGTGTGAGGGAGTGTTTTTACTCAGGCTAACTAAGCTGGAAACATGCAAGAGTGAACAGGCTTGCTTGCGCTCAAGTACCTAATCCCAGTGCACTCAGCACAGACTTAGACCACGGGGGGCGTCGTCCGGAAAAGAGCAATAGCGATAAGGAGAAGATCGGGACGAAACCGTGAGGTGGGTGGGGATGTCTAACTGCACTTGGGGAAAGAA
		</sequence>
		<sequence>
			<taxon idref="Callisaurus_draconoides"/>
			??????????????????????????????????????????????????????????????????????????????????????????????CGTCACTGCTTGAGGGGATAAGGGTGGAGATCCACCATCGTCGCTTGAGGATAGAA--TAGACG-TAGGTTA--AAAA---ACGAGGCGAGCACCGAGACAGGCACACACACCCGGATACCCGAGACTCCCCCGAGGGGGGAGGGCGCCGTGACGAAGAGTGATCTAGCCATCAGCTACACAAACAGATGAATGCAAGGAGACGGCGGGAGCTTCATAT???????????????????????????????????????????????????????????????????????????????????????????????GAGGGGACCCCATGATTAGTAGGAGAGTCAGGAGAGCCGTGCGCAGGCCAGAACTTCACCAGTTGGGGGTCCGCAACAACGGCATCGGAAGAAGCACTACGGCGAACTTAAGCATAAGATCCAGCGGGGGGTGAATGCGGGTTTACAGTGCTGAGGAATAGGTGCGTTGGCACGGTAGTGAGACGGGGCGGGGTTCACACTGAGGCCCTCAACAT????????????????AAACTTCGAGGGGGAAGCCAACGGTCCGCGGGTGTGAGGGAGTGTTTTTACTCAGGCTAACTAGGCTGGAAACATGCAAGAGTGAACAGGCTTGCTTGCGCTCAAGTACCTAATCCCAGTGCACTCAGCACAGACTTAGACCACGGGGGGCGTCGTCCGGAAAAGAGCAATAGCGATAAGGAGAAGATCGGGACGAAACCGTGAGGTGGGTGGGGATGTCTAACTGCACTTGGGGAAAGA?
		</sequence>
		<sequence>
			<taxon idref="Holbrookia_maculata"/>
			???????????????????????????????????????????????????????????????????????????????????????????????????????????????????????????????????TCGTCGCTTGAGGATAGAA--TAGACA-TAGGTTA--AAAA---ACGAGGCGAGCACCGAGACAGGCACACACACCCGGACACCCGAGACTCCCCCGAGGGGGGAGGGCGCCGTGACGAAGAGTGATCTAGCCATCAGCTACACAAACAGATGAATGCAAGGAGACGGCGGGAGCTTCATAT??????????????????????????????????????????????????????????????????????????????????????????????????????????????????????????????????????????????????????????????????????????????????????????????????????????????????????????????????????????????????????????????????????????????????????????????????????????????????????????????????????AAACTTCGAGGGGGAAGCCAACGGTCCGCGGGTGTGAGGGAGTGTTTTTACTCAGGCTAACTAAGCTGGAAACATGCAAGAGTGAACAGGCTTGCTTGCGTTCAAGTACCTAATCCCAGTGCACTCAGCACAGACTTAGACCACGGGGGGCGTCGTCCGGAAAAGAGCAATAGCGATAAGGAGAAGATCAGGACGAAACCGTGAGGTGGGTGGGGATGTCTAACTGCACTTG?????????
		</sequence>
		<sequence>
			<taxon idref="Uma_exsul"/>
			????????????????????????????????????????????????????????????????????????????????????????????????????????????????????????????????????????????????????????????????????????????????????????????????????????????????????????????????????????????????????????????????????????????????????????????????????????????????????????????????????????????????????????????????????????????????????????????????????????????????????????????????????????????????????????????????????????????????????????????????????????????????????????????????????????????????????????????????????????????????????????????????????????????????????????????????????????????????????????????????????????????????????????????????????????????????????????????????????????????????????????????????????????????????????????????????????????????????????????????????????????????????????????????????????????????????????????????????????????????????
		</sequence>
		<sequence>
			<taxon idref="Uma_paraphygas"/>
			????????????????????????????????????????????????????????????????????????????????????????????????????????????????????????????????????????????????????????????????????????????????????????????????????????????????????????????????????????????????????????????????????????????????????????????????????????????????????????????????????????????????????????????????????????????????????????????????????????????????????????????????????????????????????????????????????????????????????????????????????????????????????????????????????????????????????????????????????????????????????????????????????????????????????????????????????????????????????????????????????????????????????????????????????????????????????????????????????????????????????????????????????????????????????????????????????????????????????????????????????????????????????????????????????????????????????????????????????????????????
		</sequence>
		<sequence>
			<taxon idref="Uma_scoparia"/>
			??????????????????????CGCAGAGGCGGAGCACAAGACCAGGGGGGGTCGGACAAGCGCGAAGAATGGGGAGAGAGAGGAATGAAGTACCGTCACTGCTTGAGGGGATAAGGGTGGAGATCCACCATCGTCGCTTGAGGATAAAA--TAGACC-TAGGTAA--AAAA---ACGAGGCGAGCACCGAGACAGGCACACACACCCGGACACCCGAGACTCCCCCGAGGGGGGATGGCGCCGTGACGAAGAGTGATCTAGCCATCAGCTACACAAACAGATGAATGCAAGGAGACGGCGGGAGCTTCATATTCGCCGGGTAGCAAGGCCCAATCAACCAACGTAGAAAATTGGAGGGGCAGACGACCAATTACAGGCTAGAGAGAGATCGCAAGTAGGAGCAGCATGAGGGGACCTCATGATTAGTAGGAGAGTCAGGAGAGCCGTGCGCAGGCCAGAACTTCACCAGTTGGGGGTCCGCAACAACGGCATCGGAAGAAGCACTACGGCGAACTTAAGCATAAGATCCAGCGGGGGGTGAATGCGGGTTTACAGTGCTGAGGAATAGGTGCGTTGGCACGGTAGTGAGACGGGGCGGGGTTCACACTGAGGCCCTCAACATCCAGCTGCAGAAAGTA????????????????????????????????????????AGTGTTTTTACTCAGGCTAACTAGGCT--AAACATGCAAGAGTGAACGGGCTTGCTTGCGCTCAAGTACCTAATCTCAGTGCACTCAGCACAGACTTAGACCACGGGGGGCGTCGTCCGGAAAAGAGCAATAGCGATAAGGAGAAGATCGGGACGAAACCGTGAGGTG-----GGATGTC?????????????????????
		</sequence>
		<sequence>
			<taxon idref="Uma_inornata"/>
			????????????????????????????????????????????????????????????????????????????????????????????????????????????????????????????????????????????????????????????????????????????????????????????????????????????????????????????????????????????????????????????????????????????????????????????????????????????????????????????????????????????????????????????????????????????????????????????????????????????????????????????????????????????????????????????????????????????????????????????????????????????????????????????????????????????????????????????????????????????????????????????????????????????????????????????????????????????????????????????????????????????????????????????????????????????????????????????????????????????????????????????????????????????????????????????????????????????????????????????????????????????????????????????????????????????????????????????????????????????????
		</sequence>
		<sequence>
			<taxon idref="Uma_notata"/>
			??????????????????????????????????????????????????????????????????????????????????????????????CGTCACTGCTTGAGGGGATAAGGGTGGAGATCCACCATCGTCGCTTGAGGATAAAA--TAGACC-TAGGTAA--AAAA---ACGAGGCGAGCACCGAGACAGGCACACACACCCGGACACCCGAGACTCCCCCGAGGGGGGATGGCGCCGTGACGAAGAGTGATCTAGCCATCAGCTACACAAACAGATGAATGCAAGGAGACGGCGGGAGCTTCATAT???????????????????????????????????????????????????????????????????????????????????????????????GAGGGGACCTCATGATTAGTAGGAGAGTCAGGAGAGCCGTGCGCAGGCCAGAACTTCACCAGTTGGGGGTCCGCAACAACGGCATCGGAAGAAGCACTACGGCGAACTTAAGCATAAGATCCAGCGGGGGGTGAATGCGGGTTTACAGTGCTGAGGAATAGGTGCGTTGGCACGGTAGTGAGACGGGGCGGGGTTCACACTGAGGCCCTCAAC??????????????????AAACTTCGAGGGGGAAGCCAACGGTCCGCGGGTGTGAGGGAGTGTTTTTACTCAGGCTAACTAGGCTGGAAACATGCAAGAGTGAACGGGCTTGCTTGCGCTCAAGTACCTAATCTCAGTGCACTCAGCACAGACTTAGACCACGGGGGGCGTCGTCCGGAAAAGAGCAATAGCGATAAGGAGAAGATCGGGACGAAACCGTGAGGTGGGTGGGGATGTCTAACTGCACTTGGGGAAAGAA
		</sequence>
	</alignment>
	
	

	<!-- The sequence alignment (each sequence refers to a taxon above).         -->
	<!-- ntax=13 nchar=871                                                       -->
	<alignment id="alignment24" dataType="nucleotide">
		<sequence>
			<taxon idref="Chamaeleo_calyptratus"/>
			TATGCTCTCGCATATTAGTGCAAAAAGCCGGCATCCACACCTTCACCATTTCTCCCGTGCGCGTTGCGTCCCATTTCCTCGAGTTATGGCGCCCCTCCGCCAGCTTGCTAAACCGGACTGATTCCCTCATCTACCCTATTTAAAGCAGGCCCAGCGATTCACACGT-GGGG---GCAATATAAAAATTAAAAAATAATCGTTAAAAATTATTATATAGAAGCAACTCCTC--TAGCCCCCACCTTGCGTAAAAGTTGGACCGACGGACAATGCTACCGATACCACGCTCAATTTTAAATCCTACACCGAGCCTTTGAATGGTGATTACCCCCTTTGTGCCCACAAACCTGCCCCCATCAATGCACAATTACCCAAAAAGCCTGATAAAACGACCATTTACATTAAGGTACCGTTTGCACCCTCGAGAGTATTAGCACTAGATGCAGCCACTAAGGAACTGAGTGTGTGAACCCCATAGAATCTTTATAAAACCAAAATTACAGGACACTCGGGGGTACGAGACAG???????????????????????????????????????ATTGAACCTCTACCACAATCTGATAGAACTCATATCCACTAGAAGACATGATACGTCTTACGATCCCCCCAGATGTTAAAGATTCTGCAGTTCTATCAACCCACTACGATATATACCATGTCCAGCGTATGCTACACGTGAAAGATATAGAGGGAGAAGCTTTGATATGAGGTTATATCAGGGGATATGCAGGAGATTGAATCGTTTCTTATACCCGACCACGCGGGTAGCTCGCAGCGTCCTGAAAACACAGCATTCGTCGAATACCCCCCGTACCCTGTCACATAATAAGGCAATAGATAACCTG
		</sequence>
		<sequence>
			<taxon idref="Leiolepis_belliana"/>
			TATGCTCTCGCACATTAGTACAAAAAGCCGGCTCCCACACCTTCACCATTTCTCCCGTGCGCCTTGCGTCCCATTTCCTCGAGTTATGGCGCCCCTCCGCCAGCTTGCTAAACCAGACTGATTCCCTCATCTACCCTATTTAAAACAGGC--GGCAAT-CGCACCTGGAGGGGGGAAATATAAAAATTAAAAAATAATCGTTAAAAATTATTATATAGAAGCAACTTCTCTGAAGCCCTCACCCTGCATAGAAGTCGGACCGACGGACAATAACACCGATACCACGCTCAACTTTAAATCCCACACCGACCATTTGAATGGTGATTAGCCCCTTTGTGCCCACAAACCTGCCCCCATCAGTGCACAATTAGCGAGAAGACTTGATAAGACGACCATTTACATTAAGGTACCGTTTGCACCCTCGAGAGTATTAGCACTAGATGCAGCCACTAAGGAACTGAGTGTGTGAACCCTATAGAATCTTTATAAAATCAAAATTACAGGACACTCGGGGGTACGAGACAG???????????????????????????????????????ATTGAACCTCTACCACGATCTGATAGGACTCATATCCACTAGAAGACATGATACGTCTTACGATCGCCCCAGATATTAAAGATTCTGCAGTTCTATCAACCCACTACGATATATACCATGTCAATCGTATGCTACACGTGAAAGATATAGGGGGAGAAGCTTTGATATGAGGTTATATCAGGGGATATGCAGGAGATCGAATCGTTTCTTATACCCGACCACGCGGGTAGCTCGCAGCGTCCTGAAAACACAGCATTCGTCGAATACTCCCCGTACCCTGTCACATAATAAGGCAACAGATAACCTG
		</sequence>
		<sequence>
			<taxon idref="Basiliscus_basiliscus"/>
			TATGCTCTCGCACATTAGTACAAAAAGCCGGCTGCCACACCTTCACCATTTCTCCCGTGCGCCTTGCGTCCCATTTCCTGGAGTTATGGCGCCCCTCCCCCAGCTTGCGAAACCGGACTGATTCCCTCATCTACCCTATTTAAAGCAGGC--GGCACT-CGCACTTGGGGG---GAAATATAAAAATTAAAAAATAATCGTTAAAAATTATTATATAGAAGCAACTCCTCTGAAGTCCTCACCTTACATAGAAGTTGGACCGAAGGACAATACCACCGATACCACGCTCAACTTTAAATCCCACACTGACCGTTTGAAGGGTGAGTAGCCCCTTTGTGCCCACAAACCTGCCCCCATCAGGGCACGATTACCGAGAAAGCTTGACAAGACGACGATTTACATTAAGGTACCGTTTGCACCCTCGAGAGTATTAGCACTAGATGCAGCCACTAAGGAACTGAGTGTGTCAACCCCATAGAATCTTTATATAAAAAAAATTACAGGACACTCGGGGGTACGAGACAG???????????????????????????????????????ATTGAACCTCTACCACGTTCTGATAGAACTCATATCCACTAGAAGACACGATACGTCTTACGATCGCCTCAGATATTAAAGATTCTGCAGTTCTATCAACCCACTACGATATATACCATTGCGATAGTATGCTACACGTGAAAGATATAAGGGGAGAAGCTTTGATATGAGGTTATATCAGGGGATATGCAGGAGATCGAATCGTTTCTTATACCCGACCACGCGGGTAGCTCGCAGCGTCCTGAAAACACAGCATTCGTGGAATACTCCCCGTACTCTGTCACATGATAAAGCAATAGATAACCTG
		</sequence>
		<sequence>
			<taxon idref="Urosaurus_ornatus"/>
			??????????????????????????????????????????????????????????????????????????????????????????????CTCCCCCAGCTTGCGAAACCAGACTGATTCCCTCATCTACCCTATTTAAAGCAGGC--GGCATT-CGCACGTGGGGG---GAAATATAAAAATTAAAAAATAATCGTTAAAAATTATTATATAGAAGCAACTCCTCTGAAGCCCTCACCTTGCATAGAAGTTGGACCGACAGACAATACCACCGATACCACGCTCAACTTTAAATCCCACACCGACCGT????????????????????????????????????????????????????????????????????????????????????????????GGTACCGTTTGCACCCTCGAGAGTATTAGCACAAGATGCAGCCACTAAGGAACTGAGTGTGTCAACCCCATAGAATCTTTATATAAACAAAATTACAGGACACTCGGGGGTACGAGACAGCCCACTTACTCTAGAACCGGTTGTACCGTGTTGGACAAT????????????????????????????????????????????????????????????????????????????TAAAGATTCTGCAGTTCTATCAACCCACTACGATATATACCATATCGATAGTATGCTACACGTGAAAGATAAAGGGGGAGAAGCTTTGATATGAGGTTATATCAGGGGATATGCAGGAGATCGAATCGTTTCTTATACCCGACCACGCGGGTAGGTCGCAGCGTCCTGACAACACAGCATTCGTGGAAT??????????????????????????????????????????
		</sequence>
		<sequence>
			<taxon idref="Phrynosoma_platyrhinos"/>
			TATGCTCTCGCACATTAGTACAAAAAGCCGGTTCCCACACCTTCACCATTTCTCCCGTGCGCCTTGCGTCCCATTTCCTGGAGTTATGGCGCCCCTCCCCCAGCTTGCGAAACCGGACTGATTCCCTCATCTACCCTATTTAAAGCGGAC--GGCATT-CGCACGT-GGGG---GAAATATAAAAATTAAAAAATAATCGTTAAAAATTATTATATAGAAGCAACTCCTCTGAAGCCCTCACCTTGCATAGAAGTTGGACCGACAGACAATACCACCGATACCACGCTCAACTTTAAATCCCACACCGGCCGTTTGAAGGGTGATTAGCCCCCTTGTGCCCACAAACCTGCCCCCATCAGGGCACGATTACCGAGAAAGCGCGACAAAACGACCATTTACATTAAGGTACCGTTTGCACCCTCGAGAGTATTAGCACTAGATGCAGCCACTAAGGAACTGAGTGTGTCAACCCCATAGAATCTTTATATAAACAAAATTACAGGACACTCGGGGGTACGAGACAG??????????????????????????????????????????????????????????????????????????????????????????????????????????????????????AGATTCTGCAGTTCTATCAATCCACTACGATATATACCATATCGATAGTATGCTACACGTGAAAGATAAAAGGGCAGAAGCTTTGATATGAGGTTATATCAGGGGATATGCAGGAGATCGAATCGTTTCTTATACCCGACCACGCGGGTAGGTCGCAGCGTCCTGACAACACAGCATTCGTGGAATACTCCCCGTACTCTGTCACATAATGA????????????????
		</sequence>
		<sequence>
			<taxon idref="Cophosaurus_texanus"/>
			??????????????????????????????????????????????????????????????????????????????????????????????????????????????????GGACTGATTCCCTCATCTACCCTATTTAAAGCGGGC--GGCATT-CGCACGT--GGG---GAAATATAAAAATTAAAAAATAATCGTTAAAAATTATTATATAGAAGCAACTCCTCTGAAGCCCACACTTTGCATAGAAGTTGGACCGACAGACAATACCACCGATACCACGCTCAACTTTAAATCCCACACCGACCGT????????????????????????????????????????????????????????????????????????????????????????????GGTACCGTTTGCACCCTCGAGAGTATTAGCACTAGATGCAGCCACTAAGGAACTGAGTGTGTCAACCCCATAGAATCTTTATATAAACAAAATTACAGGACACTCGGGGGTACGAGACAGCCCACTTACTCTAGAACCGGTTGTACCGTGTTGGACAAT????????????????????????????????????????????????????????????????????????????TAAAGATTCTGCAGTTCTATCAATCCACTACGATATATACCATATCGATAGTATGCTACACGTGAAAGATAAAAGGGCAGAAGCTTTGATATGAGGTTATATCAGGGGATATGCAGGAGATCGAATCGTTTCTTATACCCGACCACGCGGGTAGGTCGCAGTGTCCTGACAACACAGCATTCGTGGAATACTCCCCGTACTCTGTCACATGATGA????????????????
		</sequence>
		<sequence>
			<taxon idref="Callisaurus_draconoides"/>
			??????????????????????????????????????????????????????????????????????????????????????????????CTCCCCCAGCTTGCGAAACCGGACTGATTCCCTCATCTACCCTATTTAAAGCGGGC--GGCATT-CGCACGT--GGG---GAAATATAAAAATTAAAAAATAATCGTTAAAAATTATTATATAGAAGCAACTCCTCTGAAGCCCACACTTTGCATAGAAGTTGGACCGACAGACAATACCACCGATACCACGCTCAACTTTAAATCCCACACCGACCGT????????????????????????????????????????????????????????????????????????????????????????????GGTACCGTTTGCACCCTCGAGAGTATTAGCACTAGATGCAGCCACTAAGGAACTGAGTGTGTCAACCCCATAGAATCTTTATATAAACAAAATTACAGGACACTCGGGGGTACGAGACAGCCCACTTACTCTAGAACCGGTTGTACCGTGTTGGACAAT????????????????????????????????????????????????????????????????????????????TAAAGATTCTGCAGTTCTATCAATCCACTACGATATATACCATATCGATAGTATGCTACACGTGAAAGATAAAAGGGCAGAAGCTTTGATATGAGGTTATATCAGGGGATATGCAGGAGATCGAATCGTTTCTTATACCCGACCACGCGGGTAGGTCGCAGTGTCCTGACAACACAGCATTCGTGGAATACTCCCCGTACTCTGTCACATGATGA????????????????
		</sequence>
		<sequence>
			<taxon idref="Holbrookia_maculata"/>
			???????????????????????????????????????????????????????????????????????????????????????????????????????????????????????????????????TACCCTATTTAAAGCGGGC--GGCATT-CGCACGT--GGG---GAAATATAAAAATTAAAAAATAATCGTTAAAAATTATTATATAGAAGCAACTCCTCTGAAGCCCACACTTTGCATAGAAGTTGGACCGACAGACAATACCACCGATACCACGCTCAACTTTAAATCCCACACCGACCGT????????????????????????????????????????????????????????????????????????????????????????????GGTACCGTTTGCACCCTCGAGAGTATTAGTACTAGATGCAGCCACTAAGGAACTGAGTGTGTCAACCCCATAGAATCTTTATATAAACAAAATTACAGGACACTCGGGGGTACGAGACAGCCCACTTACTCTAGAACCGGTTGTACCGTGTTGGACAAT???????????????????????????????????????????????????????????????????????????????????????????????????????????????????????????????????????????????????????????????????????????????????????????????????????????????????????????????????????????????????????????????????????????????????????????????????????????????????
		</sequence>
		<sequence>
			<taxon idref="Uma_exsul"/>
			???????????????????????????????????????????????????????????????????????????????????????????????????????????????????????????????????????????????????????????????????????????????????????????????????????????????????????????????????????????????????????????????????????????????????????????????????????????????????????????????????????????????????????????????????????????????????????????????????????????????????????????????????????????????????????????????????????????????????????????????????????????????????????????????????????????????????????????????????????????????????????????????????????????????????????????????????????????????????????????????????????????????????????????????????????????????????????????????????????????????????????????????????????????????????????????????????????????????????????????????????????????????????????????????????????????????????????????????????????
		</sequence>
		<sequence>
			<taxon idref="Uma_paraphygas"/>
			???????????????????????????????????????????????????????????????????????????????????????????????????????????????????????????????????????????????????????????????????????????????????????????????????????????????????????????????????????????????????????????????????????????????????????????????????????????????????????????????????????????????????????????????????????????????????????????????????????????????????????????????????????????????????????????????????????????????????????????????????????????????????????????????????????????????????????????????????????????????????????????????????????????????????????????????????????????????????????????????????????????????????????????????????????????????????????????????????????????????????????????????????????????????????????????????????????????????????????????????????????????????????????????????????????????????????????????????????????
		</sequence>
		<sequence>
			<taxon idref="Uma_scoparia"/>
			??????????????????????AAAAGCCGGTTCCCACACCTTCACCATTTCTCCCGTGCGCCTTGCGTCCCATTTCCTGGGGTTATGGCGCCCCTCCCCCAGCTTGCGAAACCGGACTGATTCCCTCATCTACCCTATTTAAAGCGGGC--GGCATT-TGCACGT--GGG---GAAATATAAAAATTAAAAAATAATCGTTAAAAATTATTATATAGAAGCAACTCCCCTGAAGCCCACACTTTGCATAGAAGTTGGACCGACAGACAATACCACCGATACCACGCTCAACTTTAAATCCCACACCGACCGTTTGAAGGGTGATTAGCCCCTTTGTGCCCACAAACCTGCCCCCATCAGGGCACGATTACCGRGAAAGCGCGACAAAATGACCATTTACATTAAGGTACCGTTTGCACCCTCGAGAGTATTAGCACTAGATGCAGCCACTAAGGAACTGAGTGTGTCAACCCCATAGAATCTTTATATAAGCAAAATTACAGGACACTCGGGGGTACGAGACAG???????????????????????????????????????ATTGAACCTCTACAACGCTCTGATAGAACTCATATCCACTAGAAGACACGATACGTCTTACGATCGCCTCAGATATTAAAGATTCTGCAGTTCTATCAATCCACTACGATATATACCATATCGATAGTATGCTACACGTGAAAGATAAAAGGGCAGAAGCTTTGATATGAGGTTATATCAGGGGATATGCAGGAGATCGAATCGTTTCTTATACCCGACCACGCGGGTAGGTCGCAGCGTCCTGACAACACAGCATTCGTGGAATACTCCCCGTACTCTGTCACATGATGAAGCAATAGATAACCTG
		</sequence>
		<sequence>
			<taxon idref="Uma_inornata"/>
			???????????????????????????????????????????????????????????????????????????????????????????????????????????????????????????????????????????????????????????????????????????????????????????????????????????????????????????????????????????????????????????????????????????????????????????????????????????????????????????????????????????????????????????????????????????????????????????????????????????????????????????????????????????????????????????????????????????????????????????????????????????????????????????????????????????????????????????????????????????????????????????????????????????????????????????????????????????????????????????????????????????????????????????????????????????????????????????????????????????????????????????????????????????????????????????????????????????????????????????????????????????????????????????????????????????????????????????????????????
		</sequence>
		<sequence>
			<taxon idref="Uma_notata"/>
			??????????????????????????????????????????????????????????????????????????????????????????????CTCCCCCAGCTTGCGAAACCGGACTGATTCCCTCATCTACCCTATTTAAAGCGGGC--GGCATT-TGCACGT--GAG---GAAATATAAAAATTAAAAAATAATCGTTAAAAATTATTATATAGAAGCAACTCCCCTGAAGCCCACACTTTGCATAGAAGTTGGACCGACAGACAATACCACCGATACCACGCTCAACTTTAAATCCCACACCGACCGT????????????????????????????????????????????????????????????????????????????????????????????GGTACCGTTTGCACCCTCGAGAGTATTAGCACTAGATGCAGCCACTAAGGAACTGAGTGTGTCAACCCCATAGAATCTTTATATAAGCAAAATTACAGGACACTCGGGGGTACGAGACAGCCCACTTACTCTAGAACCGGTTGTACCGTGTTGGACAAT????????????????????????????????????????????????????????????????????????????TAAAGATTCTGCAGTTCTATCAATCCACTACGATATATACCATATCGATAGTATGCTACACGTGAAAGATAAAAGGGCAGAAGCTTTGATATGAGGTTATATCAGGGGATATGCAGGAGATCGAATCGTTTCTTATACCCGACCACGCGGGTAGGTCGCAGCGTCCTGACAACACAGCATTCGTGGAATACTCCCCGTACTCTGTCACATGAT??????????????????
		</sequence>
	</alignment>
	
	

	<!-- The sequence alignment (each sequence refers to a taxon above).         -->
	<!-- ntax=13 nchar=307                                                       -->
	<alignment id="alignment25" dataType="nucleotide">
		<sequence>
			<taxon idref="Chamaeleo_calyptratus"/>
			GGAGGAATTTAAAAATCGTCGAGGGGATAATAGATTCTCTCAGTAATCGAAGACCGCTGCAGTCCTATAAGTCGTTGCCACCGCGGGCTCGTTGTCCCAACAGCCTGAACAGCGCTTGCGGAGTGAAGGCGTATAGACGGGAGACCACCCCACCGAGAGATGACTGGAAAGGGCCGTCAGTACCCCGCCTCATGGCGCTGATAAGGTGTCTGAATAACTTTTAAGACTCTACTGCCGCTGGCCTCTACGTCCTTCCGATGAGAACATTCGACGTCTTCTCCCGCTCCAGGTGGACCGCTAAGATTCG
		</sequence>
		<sequence>
			<taxon idref="Leiolepis_belliana"/>
			GGAGGATTCCAACTGGCGCCGGTGAGCTAACAGATTCTTCCAACGATCGAAAACCGCCGCAGTCCTATAAACCGTTGTCATCGCAAGACCGTTGTCCTAACAGCCTAAGGACCGCTTGCGGAACGAAGGTGCATAGACAGGGAGCCTCCGCACCGAAGAATGACTGGAAAGGTCCATCAGTGCCCCGGTTCATGGCGATGATAAGGTTTCTGAATATTTTTAATGACTCTTCTACCGTTGTCCTTCACTTACCTCCGATTAGAAAACCTCTAGTCCTCCATCGTTCTGGGCGGATTCTTACGACTCG
		</sequence>
		<sequence>
			<taxon idref="Basiliscus_basiliscus"/>
			GGAGGGACCACACAGCTGCCGGCGGATTAACAGATTCTATCAGCAACCACACACTGTCGTAGCCCCACGAACCGTTGTTATCGTAGGTTTGTTGTCACAGCAGCCTAAAGACCGCCCACCGGGCGACGGTGTATAGACAGGAAGCCGTCGCACCAAGAGATGCCCGGAGAGGTCCGCCAGCGGTCCGGCGCGCGACGCCGATAGGGTGCCTGACGTATTCTTGTGTCTCCGCCCCTGTTGACCCCCACGTCCTTCCGATTGAAATACCTATAGTCCTCTACAGCCCCGCGTGGATCAATCGGATTCG
		</sequence>
		<sequence>
			<taxon idref="Urosaurus_ornatus"/>
			???????????????????????????????????????????????????????????????????????????TGCTGACGCGGGTCTGTTGCCCCAGCAGCCCAAAAACCGCGCACGGGACGACGGTGTATGAACAGGAAGCCACCGCACCAGGAGATGGCCGGCGAGGTCCGTCAGCGTTCCGGCTCGCGGTGCTAATAGGCTACCTGAGTTATTATTATGTCTCTTTCCCCGTTAACCTTCACATCCTTCCGATTGAAAT??????????????????????????????????????????
		</sequence>
		<sequence>
			<taxon idref="Phrynosoma_platyrhinos"/>
			???????????????????????????????????????????????????????????????????????????????GTCGCTGGTCTGTTGCCTCAGCAGCTTAAAAACCGCTCACGGGACGACGGTGTATCGACAGGAAGCCATCGTGCCAAGAGATGTCCGGAGAGGTCCGTCAGCGGTCCGGTTCGCGGCGCTGATAGGGTGCCCGAATTATTCTTATGTCTCTACCCCTGTTAACCTTCACATCCTTCCGATTGAGATGTCTATAGTTTTCTACAGCCCTACAT????????????????
		</sequence>
		<sequence>
			<taxon idref="Cophosaurus_texanus"/>
			???????????????????????????????????????????????????????????????????????????TGTTGTCGCTGGTCCGTTGCTTCAGCAGCCTGAAAACTTCTCACGGAACGACGGTGTATCGAGAGGAAGCCGTCGTGCCAAGAGATGTCCGGAGAGGTCCGTCAGCGGTCCGGCTCGCGGCGCTGACAGGGTGCCCGAGTTCTTCTTATGTCTCCACCCCCGTCAACCTTCACATCCTTCCGATTGAAATGTCTATAGTTTTCTACAGCCCCACA?????????????????
		</sequence>
		<sequence>
			<taxon idref="Callisaurus_draconoides"/>
			???????????????????????????????????????????????????????????????????????????TGTTGTTGTTGGTCCGTTGCTTCAGTAGCCTAAAAACCGCTCACGGAACGACGGTGTATCGACAGGAAGCCGTCGTGCCATGAGATGTCCGGAGAGGTCCGTCAGCGGTCCGGTTCGCGGCGCTGATAGGGTGCCCGAGTTCTTCTTATGTCTTCACCCCCGTTAACCTTCACATCCTTTCGATTAAAATGTTTATAGTCTTCTACAGCCCTACA?????????????????
		</sequence>
		<sequence>
			<taxon idref="Holbrookia_maculata"/>
			???????????????????????????????????????????????????????????????????????????????????????????????????????????????????????????????????????????????????????????????????????????????????????????????????????????????????????????????????????????????????????????????????????????????????????????????????????????????????
		</sequence>
		<sequence>
			<taxon idref="Uma_exsul"/>
			???????????????????????????????????????????????????????????????????????????????????????????????????????????????????????????????????????????????????????????????????????????????????????????????????????????????????????????????????????????????????????????????????????????????????????????????????????????????????
		</sequence>
		<sequence>
			<taxon idref="Uma_paraphygas"/>
			???????????????????????????????????????????????????????????????????????????????????????????????????????????????????????????????????????????????????????????????????????????????????????????????????????????????????????????????????????????????????????????????????????????????????????????????????????????????????
		</sequence>
		<sequence>
			<taxon idref="Uma_scoparia"/>
			GGAGGAGCCAAACCACCCCCGGCGGAGTAACAGATTCTATCAACAACCAGACATTGTCGTAATCCTACGAACCGTTGTTGTCGCTGGTTCGTTACCTCAGCAGCCTAAAAACCGCCCACGGAACGACGGTGTATCGATAGGAAGCCATCGTGCCAAGAGATGTCCGGAGAGGTTCGTCAACGGTCCGGTTCGCGGCGCTGATAGGGTGCCCGAGTTATTCTCATGTCTCTACCCCCGTTAACCTTCACATCCTCCCGATTGAAATGTCTATAGTTTTCTACAGCCCCACATGGTTTTTCTGGACCCG
		</sequence>
		<sequence>
			<taxon idref="Uma_inornata"/>
			???????????????????????????????????????????????????????????????????????????????????????????????????????????????????????????????????????????????????????????????????????????????????????????????????????????????????????????????????????????????????????????????????????????????????????????????????????????????????
		</sequence>
		<sequence>
			<taxon idref="Uma_notata"/>
			???????????????????????????????????????????????????????????????????????????TGTTGTCGCTGGTCCGTTGCTTCAGCAGCCTAAAAACCGCCCACGGAACGACGGTGTATCGATAGGAAGCCATCGTGCCAAGAGATGTCCGGAGAGGTTCGTCAACGGTCCGGTTCGCGGCGCTGATAGGGTGCCCGAGTTATTCTCATGTCTCTACCCCCATTAACCTTCACATCCTCCCGATTGAAATGTCTATAGTTTTCTACAGCCCCAC??????????????????
		</sequence>
	</alignment>
	
	

	<!-- The sequence alignment (each sequence refers to a taxon above).         -->
	<!-- ntax=13 nchar=390                                                       -->
	<alignment id="alignment26" dataType="nucleotide">
		<sequence>
			<taxon idref="Chamaeleo_calyptratus"/>
			????????????????????????CTCCAGGGTCGACGCCTGCCGCGCGCTTATCCCTGTCCGGGACGCTACCCCCGGTCGGGGCTCGCCCCTCTTCCCCCCCCGCCTCTCCTCGCGTCCCTGCGCCTCCTCCCTGGTGAAGGGGCCGCTGGCCGCACGCAGGG??????????????????????????????????????????????????????????GGGGCCCCCCTCCCCGCCCCGCCRTCCCTCGTCGCGGCTGGGCACCCGTCCTCCCCCGGCCCCCTACGTGCCCGCTGTTGTCACCGATTTAGGATGCCGGCTTCGTGTGTCCGCCCCGACTTGCCCGAGGCTGGCAACCGC???????????????????????????
		</sequence>
		<sequence>
			<taxon idref="Leiolepis_belliana"/>
			?????????CCCGCGCCGCCGGGGCCCCGGGGTGGTCGCCTGCTGCGCGCCGGTCCCTGACCGGGGTGCGGTCCCTGGCCAGGGACCGTCTCTCCCTCCCCCTCGCCCCTCTCCGGGCTCCCACGCCTCCCTCCCGGCGGGCGGGCGGCGGGCCGCGCGCGCGGCCTCCGCGTATCCTTCGCGGTCTGGTTTGTG???????????????????????????GGAGCACCCCTTTCCGCTACGCTGCCCCTCGTTGTGGCCGGGCCTCCGTCCCCCCCCGGCCCCCTAAGTGCCTGCTGTTAACACCGGCTTAGGTTGCCGGCCTCGTCTGTCCGCCCCAGCTTGCCCGAGGCTTGCGACTGC???????????????????????????
		</sequence>
		<sequence>
			<taxon idref="Basiliscus_basiliscus"/>
			?????????CTCCTGCTGCCCGGCCTGCGAGCCGGCCGTCTGCCCCTAATCATCCTCCGCCCGGGGCGCGGGCTCCGGCCAGGGCCCGGCACCCCCCCCCCCCCGCCCCCTCCGGCGGTCCCGCAGCTCCCTCACGGTGGGCGGGCGACCGGCCACGCGCGCGGCCTCTCCGTATCCAGCGCGGGCAGCTTTGTG???????????????????????????GGCACGCCCCTTCCCGCCCCGCCGGCCCTCGTGGTGGCCGTGCACCTGTCCCCCCCCGGCCCCTTGGGTGCCTGCTCCAGTCGCGGGCCTAATTAGCCGGCGTTGCACGTCCGCTCCGACTCATCCGAGGCTTGCAAGTGC???????????????????????????
		</sequence>
		<sequence>
			<taxon idref="Urosaurus_ornatus"/>
			GGGACGCGCCCTTTGCTGTCGGGCCTGCGAACTGGCCGCCGGCCCCTAATTACCCTCCGACCGAGACGCAGGCTCCAGCCAAGGCCCACCCCCCCCTCCCTCCCGCCCTCTTCCGCGGTCCTGCGGTTGCTTCTGGGTGGGCGCGCGATCGGCCGCGCGCGCGGCCTCTTCATATCCGACACGGGCAGCTTAG??????CTGCCTCGGGGCCCGCCCCGCGCGGCACGCCCCTCGCCGCCCCGCCGCCCCGCGGGGCGGCCGGGCCCCTGCCCCCCCCCGGCCCCCCGGGCGCCCGCTCCGGCCGCGGGCTCAGTCAGCCGGCCCCGCCTGCCCGCCCCGCCTCGTCCGAGGCTTGCGACTCCCCTCTGCGGGGGCCATTTTGAT?????
		</sequence>
		<sequence>
			<taxon idref="Phrynosoma_platyrhinos"/>
			?????????CCTTTGCTGCCCGGCCCGCGGGCTGGCCGCCAGCCCCCAGTTACCCTCCGCCCGAGACGCGGGCTCCGGCCAAGGCCCACCCCCCCCCCCCTCCCGCCCCCTCGCGCGGTCCCGCGGCTGCTTCTGGGTACGCGCGCGACCGGCCGCACGCGCAGCCTCTTCGCATTTGGCGCGGGCAGCCTAGCG???????????????????????????GGCGCGTCCCTTGCCGCTTCGCCGCCCCTCGTGGTGGCCGGGCCCCTGCCCCCCCCCGGCCCCCTGGGTGCCCGCCCCGGGCGCGGGCTCAGTTAGCCGGCCTCGCCTGCCCGCTCCGCCCCGTCCGAGGCTTACGACTGC???????????????????????????
		</sequence>
		<sequence>
			<taxon idref="Cophosaurus_texanus"/>
			GGGATGCGTCCTTTGCTGCTCGGCCCGTGGGCTGGCCGCCAGCCCCCAATTACCCTCCGCCCTAGACGCGGGCTCCGGCCAAGGCCCACCTCTCCCTCCCTCCCGCCCCCTTTCGCGTTCCTGCGGCTGCTTCTGGGTAAGCCCGCGACCGGCTGCGTGCGCAGCCTCTTCGTATTTGGCGCGGGCAGCTTAG??CTGGCTGCCCCGGGGCCCGCCGGGCGCGGCACGCCCCTTGCCGCTTCGCCGCCCCTCGTGGTGGCCGGGCCCCCGTCCCCCCCCGGCCCCCGGCGCGCCCGCTCCGAGCGCGGGCCCCCTTAGCCGGCCTCGTCTGCCCGCTCCGCCCCGTCCGAGGCCTGCGACTGCCCTCTGCGATGGCCATTCTGATATACT
		</sequence>
		<sequence>
			<taxon idref="Callisaurus_draconoides"/>
			???????????????CTGCTCGGCCTGCGGGCCGGCCGCCAGCCCCTAATTACCCTCCGCCCGAGACGCGGGTTCCGGCCAAGGCCCACCTCTCCCTCCCTCATGCCCCCTTTCGCGGTCCTGCGGCTGCTTCTGGGTAAGCCCGCGATCGGCCGCGTGCGCAGCCTCTCCGCATTTGGCGCG????????????CTGTCTGCCCCGGGGCCCGCCGGGCGCGGCACGCCCCTTGCCGCTTCGCCGCCCCTCGTGGTGGCCGGGCCCCTGTCCCCCCCCGGCCCCCGGCGTGCCCGCTCCGAGCACGGGCCCACTCAGCCGGCCTCGTCTGCCCGCTCCGCCCCGTCCGAGGCCTGCGACCGCCCTCTGCGATGGCCGTTCTGATATGCT
		</sequence>
		<sequence>
			<taxon idref="Holbrookia_maculata"/>
			GGGATGCGCCCTTTGCTGCTCGGCCCGTGGGCTGGCCGCCAGCCCCCAATTATCCTCCACCCGAGACGCGGGCTCCGGCCAAGGCCCACCCCTCCCTCCCTCCCGCCCCCTTTCGCGGTCCTGCGGCTGCTTCTGGGTAAGCCCGCGATCGGCCGCATGCGCAGCCTCTCCGCATTGGGCGCGGGCAGCTTAG?????????????????????????????????????????????????????????????????????????????????????????????????????????????????????????????????????????????????????????????????????????????????????????????????????
		</sequence>
		<sequence>
			<taxon idref="Uma_exsul"/>
			??????????????????????????????????????????????????????????????????????????????????????????????????????????????????????????????????????????????????????????????????????????????????????????????????????????????????????????????????????????????????????????????????????????????????????????????????????????????????????????????????????????????????????????????????????????????????????????????????????
		</sequence>
		<sequence>
			<taxon idref="Uma_paraphygas"/>
			??????????????????????????????????????????????????????????????????????????????????????????????????????????????????????????????????????????????????????????????????????????????????????????????????????????????????????????????????????????????????????????????????????????????????????????????????????????????????????????????????????????????????????????????????????????????????????????????????????
		</sequence>
		<sequence>
			<taxon idref="Uma_scoparia"/>
			??????????CTTTGCTGCTCGGCCCGCGGGCCCGCCGCCAGCCCCCAATTGCCCTCTGCCCGAGACGCGGGCTCCGGTCAAGGCCCACCCCTCCCTCCCTCCCGTCCCCTCTCGCGGTCCTGCGGCTGCTTCTGGGTAAGCGCGCGACCGGCCGCGCACG?????????????????????????????????????????????????????????????GGCACGCCCCTTGCCGCCTCGCCGCCCCTCGGGGTGGCCGGGCCCCTGCCCCCCCCCGGCCCCCTGCGTGCCCGCTCCGAGCACGAGCTCGGTCAGCCGGCCTCGCCTGCCCGCTCCGCCCCGTCCGAGGCTTGCGACTGC???????????????????????????
		</sequence>
		<sequence>
			<taxon idref="Uma_inornata"/>
			??????????????????????????????????????????????????????????????????????????????????????????????????????????????????????????????????????????????????????????????????????????????????????????????????????????????????????????????????????????????????????????????????????????????????????????????????????????????????????????????????????????????????????????????????????????????????????????????????????
		</sequence>
		<sequence>
			<taxon idref="Uma_notata"/>
			?????????????????????????????????????????GCCCCCAATTGCCCTCTGCCCGAGACGCGGGCTCCGGTCAAGGCCCACCCCTCCCTCCCTCCCGTCCCTTCCCGCGGTCCTGCGGCTGCTTCTGGGTAAGCGCGCGACCGGCCGCGCGCGCAGCCTCTTCGCACTTTGCGCGGGCAGCTTAG??????CTGCTCCGGGGCCCGCCGGGCGCGGCACGCCCCTTGCCGCCTCGCCGCCCCTCGGGGTGGCCGGGCCCCTGCCCCCCCCCGGCCCCCTGCGTGCCCGCTCCGAGCACGAGCTCGGTCAGCCGGCCTCGCCTGCCCGCTCCGCCCCGTCCGAGGCTTGCGACTGCCCTCTGTGATGGCCGTTTTGATATACT
		</sequence>
	</alignment>
	
	

	<!-- The sequence alignment (each sequence refers to a taxon above).         -->
	<!-- ntax=13 nchar=1228                                                      -->
	<alignment id="alignment27" dataType="nucleotide">
		<sequence>
			<taxon idref="Chamaeleo_calyptratus"/>
			AGATTTGTTGGAAGAGGGGAGAGGTGCAAAGAAGTAGCTGGAATGAGAGGGTGAGAATTATGGAATTAATGGATTGATTAGAAATGTCAAAAAAGAGTCAAAGGGTTTCGGGGGCCGAAGATATATCAGGAAGAGTGCGCAAAGTACGTGAGTGTGAATGAG-GACTGTAGTGAC-AATAGTGGGTATGTGAGGCAATAGACGTGCGCGTAAGCACCGTGCCCTCTCTCTTCCATTTTCCTCCTCTTTTGTCCTCTCTTTAGCTAATTTTTTCTGCATACGGTGCTGTGGCGGCGAGGAGTTACACATCGTAATACATGAAAGTATGGTGTCCGGAGGAAATGTACTCGTAGGTCGAAGGAGGCAGGCCGGACCTGACTTATTTGAGGCGTAAAAGGAGAGCAGACTGCTGTGCCGTGACTGAAATGGATATACAAGGTTCTTTATTACTCTTTACGTGTATAAACGAGATCTGCCTCCCTGCA??????????????????????????????????????????????????????????????????????AAGTGGGGGGTGCCCTGCTTATAGCTGGCCGTTTTGTCGTAGTTGACAGTCATCAAACTTGYCTCGGGATTATCTTGGAGTCGGGAACTATGACAAGTCGTGTAAACGATTAGAGCCTTTTTATAGTCCATCTCAAAGTTTTTCC-TCTGATTTCAAGAGCTGAGCGTCTTCAGGAATGCTTATGGTTTGAGCATAAAGGATACA-CTTTAATGTTCTGTGTAGAAAACCTATCCTGCGATCTCATTGTACCACGTAATTAGATTTCACTGTTCTCTTTTCCCTAACTTTAACAAGCATAACTTGTGTTAAAAGATTCTTAACGGGGGTAGTAACGAAGGTA????????????????????????????????????ACGTAGCGTTAAAGTATGGAGCGTCGTGTCTTGTACCTTAAAAAGTGAGTTTACCTAGGTAATAAGTCGAGACAGGAAAAAGCAGGTGGTTTACCTGTAGTAATCTCGTTAAAACTGTTAGCGCCAAAGGCTAATCTACAAAGTTATTTTTACTTTTCAATGTACTATTGGTTATTAGGCGTTCGTTTGTTTTTTACACTTTCAAGCTACTTCAACCCGTCAGAAAATCTGACAGCGTCATAATACTGAACTAGGGATTTCCCTTCTTGACATGTTCGTACAGATACCCCGAGATA
		</sequence>
		<sequence>
			<taxon idref="Leiolepis_belliana"/>
			AGATTTTTTGGAAGGAG---GAGAGGTAAAGAAGTAGTTGGAATG---AGTTAAGAATGATGGAATTAGTGGATTCATTAGAAAGGTCAAGAAAGGCTCAAAGAGTTTCGG-GACCGAATATATAT-ATAAAGAATGT-TCAAATGTGTGAATGTGAGTAAG-GACTCTAGTGACAAATAGTCGGTATGAGCGGAAAAAAATGTGCACATAAGCACCGTGTATTCTCTCTTCCTTCTTCTTCTTCCTTTGCTCCCCC---ATCTAATTTTTTCTGCATACAGTGCTGTAGTGATGTAGAATTAAACATCGTAAT--ATAAAGGTA???TATTCGGAGCAAATGGTTGCGTAGGTCGAAGGAGGAAGGTCGGACCTGATCTATTTACGGCATGAAAGGAGAGCAGACTACGGTGCCGTAACTAAAAGGCATAGACAATGTTCCTTCCTATTCTTTACGTGTGTGTGCGACATCTGCCTCCCTTCATCC????????????????????????????????????????????????ATTTGTTTTGAGTCTACTCACGGGGGGGGTGCTCTGACTAGAGCTAGCCGTTTTGTGGTAGGTGATCGTCCACAGATTCGCCTCGTGATCATCTTGGAGTTGGGAACTACGTCAAATCGTGTAAACGATCAGAGTCTTTTTCTAGCCCATCTCAAAATTTTTCTTTCTGACTTTATAAGCTGGGCATCTCCAGTATCTTTTTTGGTTTGAACATAAAGAATACGTATTAAATGTTCTGCGTCCAAAACATATCCCGCGACCTTATTGCAACAAGTAATTAGATTTTACTATTCTTTGTTCCCTAACTTCGGCAAGCATAACTTGTGTTAGAAGACTTTTAACGGGGGTAGCAACGAAGGTA????????????????????????????????????ACGTAGCGTTAAAGTATGGAGCGTCGCGTCTTGTACCTTATAAGGAGAGTTGACCTGGGCAATAATTCGAGGCAGTAAGAAGCAGGTGGTTGACCTGTAATAATCTCATTGAAACTGTCGGCGTCAAAGGCTAATCTACAGAACTATTTCCACTTTTCGATGTACTATTGGTTGTTAGGCGTTCGATTGTTTTTTACACTTTTAAGCRACTTTTAATTAAGAGGAAATCTGACAGAGTCATAATACTGAATTAGGGGTTCTTCTCCTTGACATGTTCGTACGGATACCCCGTGATA
		</sequence>
		<sequence>
			<taxon idref="Basiliscus_basiliscus"/>
			GGATTCTTTGGAAGAGG---AAGAGGTAAAGAGGTAGTTGGATTG---GGTTGAAAATTACTGGATAGGTGGATCGATTAGAAACGTCAAGAAAGAGTTAAAGGGTTTCGGAGACCGAATATA----AGGAAGGGAAC-TGCGGTGTGTCAGTGTGAGTAAC-GATTATAGTGACAAAGAGTAGGTATGACACGAAAAACGCGTGCACGTGAGCACCGTATGTTCTTTTTTCTCTTCTCCTTCTCCTTCGTTCCCCC---ATCTAATCTTTTCTGCATACAGTGCTGTGGTGGTGTGGAGTTAAACGTCGTAAT--ATAAAGGTA???TGTCTGAAGGGAATGTTTCCGCAGATCGGAGGGGGAAGGTAGACCCTGTTATATCTATGGTATTAAGGGAGCACAGACAACTGTGCAGTGGCTGAATCGCTTAGACAATGTTCCTTCTTACTTTTCGCGTGTGTATGTAAAATTCGCCTGCCTTCA?????????????????????????????????????????????????????????????????????????????????????????????????????????????????????????????????????????????????????????????????????????????????????????????????????????????????????????????????AGTAGCCGGGCATCCTCAGTGTTGTTTTTGGCCTGGCCCCAACGGAGACATCTTGGATGTTCTGCGTGCAAAATCTGACCTGCGATATCGGTGTAACACGTAATTAAATTTGACTGTTGATCTTTTCCTAATTTCAACAGGAATAATTTGCTTTAAAAGATTATTAATGGGGGTTGTAACGAAGGTC????????????????????????????????????ACGTAGTACTAAGGTACGGAGTGACGTGTCTTGTACCTTGAAGGGTGAGTTGTCCTCGGTATTGGTTCGCGGCACTAAAAAGCAGGTGGTCTACCTGTAGTAATCTGATTGAGATTGTCGACGTCAAAGGCTGATCTACAGAGCCATTTCCACTTTTCATTATACTATTGGTTTTTAGGCGCTCGATAATCTTTTACACCTTTAACCCACTTTTAAGTAACAAAAAGTCYGCTAGAGTTGTAAAACTATAGTAGGGTTTTATCTCCTTGACATGTTCGTGCAGAAACCCCGAGACT
		</sequence>
		<sequence>
			<taxon idref="Urosaurus_ornatus"/>
			?????????????????????????????????????????????????????????????????????TTGATTGATTAGAAATGTCAAGGAAGATTTGAAGGGTTTTGGAGATCGAAT--A----AGGAAGGGTAC-CGAGGTGTGTCAGTGTGAGTAAA-GATTATAGTGACAAATAGTAGGAATGACACGAAAAACACGTGCACATAAGCACCGTATGTTCCTTCTTCTACTTTCCTTCTCCTTCGTTCCCCCTTTATCTAATCTTTTCTG??????????????????????????????????????????????????????GTCCGAAGGCAATTTTTCCGCAGATCGGAGGGGAAAGGTAGGACCTATTATATTTATGGTTTAAAATGAGAGCAGACTACTGTGCAGTGGTTGAATCGCTTATACAATGTTCCTTCTTACTTTTCACGTGTTTATGCGAAATATGTCTGCTTTCATCATCGTACATATAGCATCGTAACAGATGGTGGGGGAAGTTATAAGCAGGT?????????????????????????????????????????????????????????????????????????????????????????????????????????????????????????????????????????????????????????????TTTTTCCTTCTGGTTCTAGTAGCCGGGCGTTCTCAGTATTGTTTTTTGTCTAGGCCCAAAGGAGACATTTTGAAGGTTCTGCGTACAAAATATGACCCGTAATATTAATTTAACACGTAATCAAATTTGACTGTTGATTTTTTCCTAATTTCGACAAGAATAATTTGCTTTAAAAGATTCTTAATGGGGGTTGTAATGAAGGTCTTAAACGAAAGTCATTATTGGATGAGGTTAAGTTT???GTAGCGTTAAGGTATGGATTGATGCGTTTTGTGCCTTAAAGGGAGATATGTCCTTGGTATTGGCTCGCGGCACTAAAACGCGGGTGGTTCACCTGTAGTAATCTTATTGAGATTGTCGGTGTCAAAGGATAATCTACAGAGCTATTTCTACTTTTCATTATGCTATTGGCTGTTAGGCGTTCGATAATCTTTTGCATCTTTAACCAATTTTTAATTAACAGAAAGTCCGCCAGAGTCATAAAACTATAGTAGGGTTTTTTCTCCTTGTCATGTTC???????????????????
		</sequence>
		<sequence>
			<taxon idref="Phrynosoma_platyrhinos"/>
			????TTTTCGGAAGAGG---AAGAGGTAAAGAAGTAGTTGGATTG---GGTTGAAAATTACTGAATAGGTTGATTGATTAGAAATGTCAAGAAAGATTTAAAGAGTTTCGGAGACCGAATAAA----AAGAAGGGTAT-CAAGGTGTGTCAGTGTGAGTAAA-GATTATAGTGACAAATAGTAGGGATGACACGAAAAACGCGTGTACATAAGTACCGTATGTTCCTTTTTCTACTTTCCTTCTCCTTCGTTGCCCC---ATCTAATCTTTTTTGTATACAGGGCTGTAACGGTGTGGAATTAAACATCGTAAT--ATAAACGTATAGTGTCTGAAGGCAATGTTTCCGTAGATCGGAGGGGAAAGGCAGGACCTATTATATCTATGGCGTGAAATGAGAGCAGACTACTGTGCAGTGGCTGAATCGCTTATACAATGTTCCTTCTAACTTTTCACGTGTTTATGCGAAATATGTCTGCCTTCA???????????????????????????????????????????????????AATCATTTTGAGCTTACTCAAGGGGGGGGTGCTCTTCCTATAGCCGGCCGTTTTGTCGTAGGCGACTGTCACCAAACTCGCATCACGAACATCTTGGGGTAGGGGACTACGTCAAATTATGCAAATGATCAGAAACTTGTTTTTGCTCACTTCAAAATTTTTCCTTCTGGCTCTAGTAGCCGGGCGTCCTCAGTATTATTCCTGGTCTGGGCCCAAAGGAGACATTTTGAAGGTTCTGCGTACAAAATCTGACTCGCGATATTAGTTTAACACGTAATCAAATTTGACTGTTGATTTTTTCCTAATTTCGACGAGAATAGTTTGCTTTAAAAGA-TCTTAATGGGGGTTGTAACGAAGGTC????????????????????????????????????ACGTAGCGTTAAGGTATGGATTGATGCGTTTTGTGCCTTAAAGGGAGATATGTCCTTGGTATTGGCTCGCGGCACTAAAACGCGGGTGGTTCACCTGTAATAATCCTATTGAGGTTGTCGGTGTCAAAGGCTTATCTACAGAGCTATTTCCACTTTTCATTATCCTATTGGCTGTTAGGCGTTCGATAATCTTTTACACCTTTAACCAACTTTTAATTAATAAAAAGTCCGCCAGAGTCATAAAACTATAGTAGGGTTTTTTTTCCTTGACATGTTCGTGCGGAAACACCGAGACA
		</sequence>
		<sequence>
			<taxon idref="Cophosaurus_texanus"/>
			?????????????????????????????????????????????????????????????????????TTGATTGATTAGAAATGTCAAGAAAGATTTAAAGGGTTTCGGAGACCGAATAAA----AGGAAGAGTAC-AGAGGTGTGTCAGTGTGAGTAAAAGATTATAGTGACAAATAGTAGGAATGACACGAAAAACGCGTGCACATAAGCACCGTATGTTCCTTTTTCTACTTTCCTTCTCCTTCGTTCCCCCTTTATCTAATCT??????????????????????????????????????????????????????????????????????????TTTCCGTAGATCAGAGGGGAAAAGCAGAACCTATTATATCTATAGCGTGAAATGAGAGCAGACTACTGTGCAGTGGCTGAATAGCTTATACAATGTTCTTTCTTACTTTTCACGTGTTTATGCGAAA??????????????????????????????????????????????????????????????????????????????????????????????????????????????????????????????????????????????????????????????????????????????????????????????????????????????????????????????TTTTTCCTTCTGCCTTTAGTAGCCGGGCGTCCTCAGTATTGTTTTTGGTCTGGGCATAAGGAAGATATTTTGAAGGTTGTGCGTACAAAATCTGGCCCGCGATATTAGTTTAACACGTAATTAAATTTGACTGTTGATTTTTTCCTAATTTCGACAAGAATAATTTGCTTTAAAAGA-TCCTAATGGGGGTTGTAACGAAGGTTTTAGACAGAAGTCATTATTGGATTAGGCTAAGTTTT????????????????????????????????????????????????????????????????????????????????????????????????????????????????????????????????????????????????????????????????????????????????????????????????????????????????????????????????????????????????????????????????????????????????????????????????????????
		</sequence>
		<sequence>
			<taxon idref="Callisaurus_draconoides"/>
			?????????????????????????????????????????????????????????????????????TTGATTGATTAGAAATGTCAAGAAAGATTTAAAGGGTTTCGGAGACCGAATAAA----AGGAAGAGTAC-CGAGGTGTGTCAGTGTGAATAAA-GATTATAGTGAGAAATAGTAGGGATGACACGAAAAACGCGTGCACATAAGCACCGTATGTTCCTTTTTCTACTTTCCTTCTCCTTCGTTCCCCCTTTATCTAATCTTTTCTGCATACA????????????????????????????????????????????????GTCCGAAGACAATGTTTCCGTAGATCGGAGGGGAAAGGCAGAACCTATTATATCTATAGCGTGAAATGAGAGCAGACTACTGTGCAGTGGCTGAATCGCTTATACAATCTTCTTTCTTACTTTTTACGTGTTTATGCGAAATATGTCTGCCTTCATCATCGTACATATAGCATCGTAACAGGTGGTGGGGGAAGTTATGAGCAGGT?????????????????????????????????????????????????????????????????????????????????????????????????????????????????????????????????????????????????????????????TTTTTCCTTCTGCCTTTAATAGCCGAGCGTCCTCAGTATAGTTTTTGGTCTGGGCCTAAAGAAGACATTTTGAAGGTTGTGCGTACAAAATCTGACCCGCGATATTAGTTTAACACGTAATTAAATTTGACTGTTGATTTTTTCCTAATTTCGACAAGAATAATTTGCTTTAAAAGA-TCCTAATGGGGGTTGTAACGAAGGTCTTAAACAGAAGTCATTATTGGATGAGGCTAAGTTTT????????????????????????????????????????????????????????????????????????????????????????????????????????????????????????????????????????????????????????????????????????????????????????????????????????????????????????????????????????????????????????????????????????????????????????????????????????
		</sequence>
		<sequence>
			<taxon idref="Holbrookia_maculata"/>
			?????????????????????????????????????????????????????????????????????TTGATTGATTAGAAATGTCAAGAAAGATTTAAAGGGTTTCGGAGACCGAATAAA----AGGAAGAGTAC-CGAGGTGTGTCAGTGTGAATAAA-GATTATAGTGACAGATAGTAGGAATGGCACGAAAAACGCGTGCACATAAGCACCGTATGTTCCTTTTTCTACTTTCCTTCTCCTTCGTTCCCCCTTTATCTAATCTTTTCTGTATACA????????????????????????????????????????????????GTTCGAAGACAATGTTTCCGTAGATCGGAGGGGAAAGGCAGAACCTATTATATCTATAGCGTGAAATGAGAGCAGACTACTGTGCAGTGGCTGAATCGCTTATACAATGTTCTTTCTTACTTTTCACGTGTTTATGCGAAATATGTCTGCCTTCATCATCGTACATATAGCATCGTAACAGGTGGTGGGGGAAGTTATGAGCAGGT???????????????????????????????????????????????????????????????????????????????????????????????????????????????????????????????????????????????????????????????TTTCCTTCTGCCTTTAGTAGCCGGGCGTCCCCAGTATTGTTTTTGGTCTGGGTCTAAAGAAGACATTTTGAAGGTTGTGCGTACAAAATCTGACCCGCGATATTAGTATAACACGTAATTAAATTTGACTGTTGATTTTTTCCTAATTTCGACAAGAATAATTTGCTTTAAAAGA-TCCTAATGGGGGTTGTAACGAAGGTCTTAAACAGAAGTCATTATTAGATGAGGCTAAGTTTT????????????????????????????????????????????????????????????????????????????????????????????????????????????????????????????????????????????????????????????????????????????????????????????????????????????????????????????????????????????????????????????????????????????????????????????????????????
		</sequence>
		<sequence>
			<taxon idref="Uma_exsul"/>
			????????????????????????????????????????????????????????????????????????????????????????????????????????????????????????????????????????????????????????????????????????????????????????????????????????????????????????????????????????????????????????????????????????????????????????????????????????????????????????????????????????????????????????????????????????????????????????????????????????????????????????????????????????????????????????????????????????????????????????????????????????????????????????????????????????????????????????????????????????????????????????????????????????????????????????????????????????????????????????????????????????????????????????????????????????????????????????????????????????????????????????????????????????????????????????????????????????????????????????????????????????????????????????????????????????????????????????????????????????????????????????????????????????????????????????????????????????????????????????????????????????????????????????????????????????????????????????????????????????????????????????????????????????????????????????????????????????????????????????????????????????????????????????????????????????????????????????????????????????????????????????????????????????????
		</sequence>
		<sequence>
			<taxon idref="Uma_paraphygas"/>
			????????????????????????????????????????????????????????????????????????????????????????????????????????????????????????????????????????????????????????????????????????????????????????????????????????????????????????????????????????????????????????????????????????????????????????????????????????????????????????????????????????????????????????????????????????????????????????????????????????????????????????????????????????????????????????????????????????????????????????????????????????????????????????????????????????????????????????????????????????????????????????????????????????????????????????????????????????????????????????????????????????????????????????????????????????????????????????????????????????????????????????????????????????????????????????????????????????????????????????????????????????????????????????????????????????????????????????????????????????????????????????????????????????????????????????????????????????????????????????????????????????????????????????????????????????????????????????????????????????????????????????????????????????????????????????????????????????????????????????????????????????????????????????????????????????????????????????????????????????????????????????????????????????????
		</sequence>
		<sequence>
			<taxon idref="Uma_scoparia"/>
			GGATTTTTTGGAAGAGG---AAGAGGTAAAGAAGTAGTTGGATTG---GGTTGAAAATTACTGGATAGGTTGATTGATTAGAAATGTCAAGAACGATTTAAAGAGTTTCGGAGACCAAATAAA----AGGAAGGGTAC-CAAGGTGTGTCAGTGTGAGTAAG-GATTATAGTGACAAATAGTAGGGATGACACGAAAAATGCGTGCACATAAGCACCGTATGTTTCTTTTTCTCCTTTCCTTCTCCTTCGTTCCCCC---ATCTAATCTTTTCTGTATACAGTGCTGTAACGGTGTGGAATTAAACATCGTAAT--ATAAACGTA?????????AAGGCAATGTTTCCGTAGATCGGAGGGAAAAGGTAGGACCTATTATATCTATGGCATGAAATGAGAGCAGACTACTGTGCAGTGGCTGAATCGCTTATACAATGTTCCTTCTTACTTTTTAGGTGTCTATGCGAAATATGTCTGCCTTCATCA??????????????????????????????????????????????????????????????????????GGGGGGGTGCTCTTTCTATAGCTGGCCGTTTTGTCGTAGGCGACTGTCATCAAACTCGCATCACGATCATCTTGGGGTAGGGGACTACGTCAAATTATGCAAACGATCAGGACTTTGTTCTTGCTCACTTCAAAATTTTTCCTTCTGCCTTTAGTAGCCGGGCGTCCTCAGTATTGTTTTTGGTCTGGGCCCAAAGAAGACATTTTGAAGGTTGTGCGTACAAAATCTGACCCGCGATATTAGTTTAACACGTAATCAAATTTGACTGTTGATTTTTTCCTAATTTCGACAAGAATAATTTGCTTTAAAAGA-TCCTAATGGGGGT??????????????????????????????????????????????????CGTAGCGTTAAGGTACGGATTGATGCGTTTTATGCCTTAAAGGGAGATATGTCCTTGGTATCGGTTCGCGGCACTAAAACGTGGGTGGTTCACCTGTAATAATCCTATTGAGATTGTCGGTGTCAAAGGCTAATCTACAGAGCTATTTCCACTTTTCATTATCCTATTGGCTGTTAGGCGTTCGATGATCTTTTACACCTTTAACCAACTTTTAATTAATAAAAAGTCTGCCAGGGTCGTAAAACTATAGTAGGGTTTTTTTTCCTTGACATGTTCGTGCGGAAACACCGAGACA
		</sequence>
		<sequence>
			<taxon idref="Uma_inornata"/>
			????????????????????????????????????????????????????????ATTACTGGATAGGTTGATTGATTAGAAATGYCAAGAACGATTTAAAGAGTTTCGGAGACCAAATAAA----AGGAAGGGTAC-CRAGGTGTGTCAGTGTGARTAAG-GATTATAGTGACAAATAGTAGGGATGACACGAAAAATGCGTGCACATAAGCACCGTATGTTTCTTTTTCTCCTTTCCTTCTCCTTCGTTCCCCCTTTAW??????????????????????????????????????????????????????????????????????????????????????????????????????????????????????????????????????????????????????????????????????????????????????????????????????????????????????????????????????????????????????????????????????????????????????????????????????????????????????????????????????????????????????????????????????????????????????????????????????????????????????????????????????????????????????????????????????????????????????????????????????????????????????????????????????????????????????????????????????????????????????????????????????????????????????????????????????????????????????????????????????????????????????????????????????????????????????????????????????????????????????????????????????????????????????????????????????????????????????????????????????????????????????????????????????????????????????????????????????????????????????????????????????????????????????????????????????????????????????????????????????
		</sequence>
		<sequence>
			<taxon idref="Uma_notata"/>
			????????????????????????????????????????????????????????????????????????????????????????AAGAACGATTTAAAGAGTTTCGGAGACCAAATAAA----AGGAAGGGTAC-CAAGGTGTGTCAGTGTGAGTAAG-GATTATAGTGACAAATAGTAGGGATGACACGAAAAATGCGTGCACATAAGCACCGTATGTTTCTTTTTCTCCTTTCCTTCTCCTTCGTTCCCCCTTTATCTAATCTTTTCTGTATACA????????????????????????????????????????????????GTCCGAAGGCAATGTTTCCGTAGATCGGAGGGGAAAGGTAGGACCTATTATATCTATGGCATGAAATGAGAGCAGACTACTGTGCAGTGGCTGAATCGCTTATACAATGTTCCTTCTTACTTTTCAGGTGTCTATGCGAAATATGTCTGCCTTCATCATCGTACATATAGCATCGTAAGAGGTGGTGGGGGAAATTATGAGCA???????????????????????????????????????????????????????????????????????????????????????????????????????????????????????????????????????????????????????????????????TTCCTTCTGCCTTTAATAGCCGGGCGTCCTCAGTAGTGTTTTTGGTCTGGGCCCAAAGAAGACATTTTGAAGGTTGTGCGTACAAAATCTGACCCGCGATATTAGTTTAACACGTAATCAAATTTGACTGTTGATTTTTTCCTAATTTCGACAAGAATAATTTGCTTTAAAAGA-TCCTAATGGGGGTTGTAACGAAGGTCTTAAACAGAAGTCATTATTGGATGAGGCTAAGTTTT??????????????TACGGATTGATGCGTTTTGTGCCTTAAAGGGAGATATGTCCTTGGTATCGGCTCGCGGCACTAAAACGTGGGTGGTTCCCCTGTAATAATCCTATTGAGATTGTCGGTGTCAAAGGCTAATCTACAGAGCTATTTCCACTTTTCATTATCCTATTGGCTGTTAGGCGTTCGATGATCTTTTACACCTTTAACCAACTTTTAATTAATAAAAAGTCCGCCAGGGTCGTAAAACTATAGTAGGGTTTTTTTTCCTTGACATGTTCGTGCGG?????????????
		</sequence>
	</alignment>
	
	

	<!-- The sequence alignment (each sequence refers to a taxon above).         -->
	<!-- ntax=13 nchar=640                                                       -->
	<alignment id="alignment28" dataType="nucleotide">
		<sequence>
			<taxon idref="Chamaeleo_calyptratus"/>
			???????????????GTTATTCTCGATTTTTTTTGGAAATCTCGTTTGATCTCATGCGTATTTTCTAATACGGAAAATCTAGACGCGGACCGTTCTTCGATCTACTCTTCTAGGACTCACTATAGATGTGACTTTTTTGGTTCTCTCTTCTTATGGATATGTGTCTATACCTCACATTTTTTTATTCTTTTGCGATGTATCTGACATTCCAGACATCAGTCTTTTCATTGTCCTCTTCTCCCTATCTTCTC?????????????????????????????????????TATCGTCTCATTTTTGTCTATTGTGAAGCGATGATTGATTATTGAGGCACCTTATCCTGTAGATCTGTCTGCATTTCAGATATTTTTTGCTCTCGCGCTTTTTGTAAAAGCACTACAAGGCCAACTACGTTCTTTG????????????????????????????????????????????????ACGACGGCCATTTTATGTCATCATTTGTCTACCTATTCGGTTGCTTGATTAATTCTCTTTGTTCTCCTCTAGATCTTACGGCCCTGTCGACTTGTGTTGTTCTCTCCCTCAAAATTAATTTAACTGGATGCATAAAATATT???????????????????????????
		</sequence>
		<sequence>
			<taxon idref="Leiolepis_belliana"/>
			?????????TTGTTTGTTATTCTCGATTTTTTTTGGAAATCTCGTTTGATCTCATGCGTATTTTCTAATACGGAAAAACTAGACGCGGACCGTTCTTCGATCTACTCTTCTAGGACTCACTATAGATGTGACTTTTTTGGTTCTCTCTTCTTATGGATATGTGTCTATACCTCACATTTTTTTATTCTTTTGCGATGTATCTGACATTCCAGACATCAGTCTTTTCATTGTCCTCTTCTCCCTATCTTCTC?????????????????????????????????????TATCGTCTCATTTTTGTCTATTGTGAAGCGATGATTGATTATTGAGGCACCTTATCCTGTAGATCTGTCTGCATTTCAGATATTTTTTGTTCTTGCGCTTTTTGTAAAAGCACTACAAGGCCAACTACGTTCTTTGC???????????????????????????????????????????????ACGACGGCCATTTTATGTCATCATTTGTCTACCTATTCGGCTGCTTGATTAATTCTCTTTGTTCTCCTCTAGATCTTACGGCCCTGTCGACTTGTGTTGTTCTCTCCCTCAAAGTTAACTTAACTGGATGCATAAAATATT???????????????????????????
		</sequence>
		<sequence>
			<taxon idref="Basiliscus_basiliscus"/>
			???????AATTGTTTGTTATTCTTGATTTTTTTTGGAAATCTCGTTTGATCTCATGCGTATTTTCTAATACGGAAAAACTAGACGCGGACCGTTCTTCGATCTACTCTTCTAGGACTCACTATAGATGTGACTTTTTTGGTTCTCTCTTCTTATGGATATGTGTCTATACCTCACATTTTTTTATTCTTTTGCGATGTATCTGACATTCCAGACATCAGTCTTTTCATTGTCCTCTTCTCCCTATCTTCTC?????????????????????????????????????TATCGTCTCATTTTTGTCTATTGTGAAGCGATGATTGATTATTGAGGCACCTTATCCTGTAGATCTGTCTGCATTTCAGATATTTTTTGCTCTTCCGCTTTTTGTAAAAGCACTACAAGGCCAACTACGTTCTTTGCCGTTTTTCTTGT???????????????????????????????????ACGACGGCCATTTTATGTCATCATTTGTCTACCTATTCGGCTGCTTGATTAATTCTCTTTGTTCTCCTCTAGATCTTACGGCCCTGTCGACTTGTGTTGTTCTCTCCCTCAAAGTTAAATTAACTGGATGCATAAAATATT???????????????????????????
		</sequence>
		<sequence>
			<taxon idref="Urosaurus_ornatus"/>
			??????????????????????TTGATTTTTTTTGGAAATCTCGTTTGATCTCATGCGTATTTTCTAATACAGAAAAACTAGACGCGGACCGTTCTTCGATCTACTCTTCTAGGACTCACTATAGATGTGACTTTTTTGGTTCTCTCTTCTTATGGATATGTGTCTATACCTCACATTTTTTTATTCTTTTGCGATGTATCTGACATTCCAGACATCAGTCTTTTCATTGTCCTCTTCT????????????TCGTCTCGTTTTTTGTTGATTCTTTTCATGATGCCCATATCGTCTCATTTTTGTCTATTGTGAAGCGATGATTGATTATTGAGGCACCTTATCCTGTAGATCTGTCTGCATTTCAGATATTTTTTGCTCTCGCGCTTTTTGTAAAAGCACTACAAGGCCAACTACGTTCTTTGCCGTTTTTCTTGTCTTAGTTT?????TGTTTCTGTTGACTTTCTTCGGACGACGGCCATTTTATGTCATCATTTGTCTACCTATTCGGTTGCTTGATTAATTCTCTTTGTTCTCCTCTAGATCTTACGGCCCTGTCGACTTGTGTTGTTCTCTCCCTCAAAGTTAAATTAACTGGATGCATAAAATATTGCTTTGATTCTTTTCTGACATG?????
		</sequence>
		<sequence>
			<taxon idref="Phrynosoma_platyrhinos"/>
			CGAATTGAATTGTTTGTTATTCTTGATTTTTTTTGGAAATCTCGTTTGATCTCATGCGTATTTTCTAATACAGAAAAACTAGACGCGGACCGTTCTTCGATCTACTCTTCTAGGACTCACTATAGATGTGACTTTTTTGGTTCTCTCTTCTTATGGATATGTGTCTATACCTCACATTTTTTTATTCTTTTGCGATGTATCTGACATTCCAGACATCAGTCTTTTCATTGTCCTCTTCTCCCTATCTTCTC?????????????????????????????????????TATCGTCTCATTTTTGTCTATTGTGAAGCGATGATTGATTATTGAGGCACCTTATCCTGTAGATCTGTCTGCATTTCAGATATTTTTTGCTCTTGCGCTTTTTGTAAAAGCACTACAAGGCCAACTACGTTCTTTGCCGTTTTTCTTGT???????????????????????????????????ACGACGGCCATTTTATGTCATCATTTGTCTACCTATTCGGTTGCTTGATTAATTCTCTTTGTTCTCCTCTAGATCTTACGGCCCTGTCGACTTGTGTTGTTCTCTCCCTCAAAGTTAAGTTAACTGGATGCATAAAATATT???????????????????????????
		</sequence>
		<sequence>
			<taxon idref="Cophosaurus_texanus"/>
			???????????????????????????????????????????????????????????????????????????????????????????????????????????????????????????????????????????????????????????????????????????????????????????????????????????????????????????????????????????????????????????TCGTCTCGTTTTTTGTTGATTCTTTTCATGATGCCCATATCGTCTCATTTTTGTCTATTGTGAAGCGATGATTGATTATTGAGGCACCTTATCCTGTAGATCTGTCTGCATTTCAGATATTTTTTGCTCTTGCGCTTTTTGTAAAAGCACTACAAGGCCAACTACGTTCTTTGCCGTTTTTCTTGTCTTAGTTTTCTTCTGTTTCTGTTGACTTTCTTCGGACGACGGCCATTTTATGTCATCATTTGTCTACCTATTCGGTTGCTTGATTAATTCTCTTTGTTCTCCTCTAGATCTTACGGCCCTGTCGACTTGTGTTGTTCTCTCCCTCAAAGTTAAATTAACTGGATGCATAAAATATTGCTTTGATTCTTTTCTGACATGCCATC
		</sequence>
		<sequence>
			<taxon idref="Callisaurus_draconoides"/>
			???????????????GTTATTCTTGATTTTTTTTGGAAATCTCGTTTGATCTCATGCGTATTTTCTAATACAGAAAAACTAGACGCGGACCGTTCTTCGATCTACTCTTCTAGGACTCACTATAGATGTGACTTTTTTGGTTCTCTCTTCTTATGGATATGTGTCTATACCTCACATTTTTTTATTCTTTTGCGATGTATCTGACATTCCAGACATCAGTCTTTTCATTGTCCTCTTCT???????????????????GTTTTTTGTTGATTCTTTTCATGATGCCCATATCGTCTCATTTTTGTCTATTGTGAAGCGATGATTGATTATTGAGGCACCTTATCCTGTAGATCTGTCTGCATTTCAGATATTTTTTGCTCTTGCGCTTTTTGTAAAAGCACTACAAGGCCAACTACGTTCTTTGCCGTTTTTCTTGTCTTAGTT?TCTTCTGTTTCTGTTGACTTTCTTCGGACGACGGCCATTTTATGTCATCATTTGTCTACCTATTCGGTTGCTTGATTAATTCTCTTTGTTCTCCTCTAGATCTTACGGCCCTGTCGACTTGTGTTGTTCTCTCCCTCAAAGTTAAATTAACTGGATGCATAAAATATTGCTTTGATTCTTTTCTGACATGCCATC
		</sequence>
		<sequence>
			<taxon idref="Holbrookia_maculata"/>
			???????????????GTTATTCTTGATTTTTTTTGGAAATCTCGTTTGATCTCATGCGTATTTTCTAATACAGAAAAACTAGACGCGGACCGTTCTTCGATCTACTCTTCTAGGACTCACTATAGATGTGACTTTTTTGGTTCTCTCTTCTTATGGATATGTGTCTATACCTCACATTTTTTTATTCTTTTGCGATGTATCTGACATTCCAGACATCAGTCTTTTCATTGT????????????????????TCGTCTCGTTTTTTGTTGATTCTTTTCATGATGCCCATATCGTCTCATTTTTGTCTATTGTGAAGCGATGATTGATTATTGAGGCACCTTATCCTGTAGATCTGTCTGCATTTCAGATATTTTTTGCTCTTGCGCTTTTTGTAAAAGCACTACAAGGCCAACTACGTTCTTTGCCGTTTTTCTTGTCTTAGTTT???????????????????????????????????????????????????????????????????????????????????????????????????????????????????????????????????????????????????????????????????????????????????????????????????
		</sequence>
		<sequence>
			<taxon idref="Uma_exsul"/>
			????????????????????????????????????????????????????????????????????????????????????????????????????????????????????????????????????????????????????????????????????????????????????????????????????????????????????????????????????????????????????????????????????????????????????????????????????????????????????????????????????????????????????????????????????????????????????????????????????????????????????????????????????????????????????????????????????????????????????????????????????????????????????????????????????????????????????????????????????????????????????????????????????????????????????????????????????????????????????????????????
		</sequence>
		<sequence>
			<taxon idref="Uma_paraphygas"/>
			????????????????????????????????????????????????????????????????????????????????????????????????????????????????????????????????????????????????????????????????????????????????????????????????????????????????????????????????????????????????????????????????????????????????????????????????????????????????????????????????????????????????????????????????????????????????????????????????????????????????????????????????????????????????????????????????????????????????????????????????????????????????????????????????????????????????????????????????????????????????????????????????????????????????????????????????????????????????????????????????
		</sequence>
		<sequence>
			<taxon idref="Uma_scoparia"/>
			??????????????TGTTATTCTTGATTTTTTTTGGAAATCTCGTTTGATCTCATGCGTATTTTCTAATACAGAAAAACTAGACGCGGACCGTTCTTCGATCTACTCTTCTAGGACTCACTATAGATGTGACTTTTTTGGTTCTCTCTTCTTATGGATATGTGTCTATACCTCACATTTTTTTATTCTTTTGCGATGTATCTGACATTCCAGACATCAGTCTTTTCATTGTCCTCTTCTCCCTATCTTCTC?????????????????????????????????????TATCGTCTCATTTTTGTCTATTGTGAAGCGATGATTGATTATTGAGGCACCTTATCCTGTAGATCTGTCTGCATTTCAGATATTTTTTGCTCTTGCGCTTTTTGTAAAAGCACTACAAGGCCAACTACGTTCTTTGCCGTTTTTCTTGT???????????????????????????????????ACGACGGCCATTTTATGTCATCATTTGTCTACCTATTCGGTTGCTTGATTAATTCTCTTTGTTCTCCTCTAGATCTTACGGCCCTGTCGACTTGTGTTGTTCTCTCCCTCAAAGTTAAATTAACTGGATGCATAAAATATT???????????????????????????
		</sequence>
		<sequence>
			<taxon idref="Uma_inornata"/>
			????????????????????????????????????????????????????????????????????????????????????????????????????????????????????????????????????????????????????????????????????????????????????????????????????????????????????????????????????????????????????????????????????????????????????????????????????????????????????????????????????????????????????????????????????????????????????????????????????????????????????????????????????????????????????????????????????????????????????????????????????????????????????????????????????????????????????????????????????????????????????????????????????????????????????????????????????????????????????????????????
		</sequence>
		<sequence>
			<taxon idref="Uma_notata"/>
			???????????????GTTATTCTTGATTTTTTTTGGAAATCTCGTTTGATCTCATGCGTATTTTCTAATACAGAAAAACTAGACGCGGACCGTTCTTCGATCTACTCTTCTAGGACTCACTATAGATGTGACTTTTTTGGTTCTCTCTTCTTATGGATATGTGTCTATACCTCACATTTTTTTATTCTTTTGCGATGTATCTGACATTCCAGACATCAGTCTTTTCATTG?????????????????????????CTCGTTTTTTGTTGATTCTTTTCATGATGCCCATATCGTCTCATTTTTGTCTATTGTGAAACGATGATTGATTATTGAGGCACCTTATCCTGTAGATCTGTCTGCATTTCAGATATTTTTTGCTCTTGCGCTTTTTGTAAAAGCACTACAAGGCCAACTACGTTCTTTGCC????????????????????????TGTTTCTGTTGACTTTCTTCGGACGACGGCCATTTTATGTCATCATTTGTCTACCTATTCGGTTGCTTGATTAATTCTCTTTGTTCTCCTCTAGATCTTACGGCCCTGTCGACTTGTGTTGTTCTCTCCCTCAAAGTTAAATTAACTGGATGCATAAAATATTGCTTTGATTCTTTTCTGACATGCCATC
		</sequence>
	</alignment>
	
	

	<!-- The sequence alignment (each sequence refers to a taxon above).         -->
	<!-- ntax=13 nchar=445                                                       -->
	<alignment id="alignment29" dataType="nucleotide">
		<sequence>
			<taxon idref="Chamaeleo_calyptratus"/>
			?????????????????????????????????????GYTYCGTYGCGACTTCGCGTGCACGGCGCGTTGCTCCGTCGTCCGTCCCTCCGCCTCTTGGGTTCCCTTCGCGGGCGACACGGTTAGCGACTTCCAGCCTCGTGTGTGTGCTTGCCTGCACAGTGTGAACGYTGRG????????????????????????????????????GCCCCACCAACTTGCATGTCCGTACCCTGTAGCTTATTTGCCCCTGGGCCCATGGCATGTCCTCACGGTTTTCCATCCCTTTCTATTATCGCCCTGGAGTACCCGGAGCCGCTCATAGGTGTGAGCTCCTTCCTTTTGCCCTGATCCCGCGTAACCTTGTTCGTGGAATCGTTTCCCTCCCCCCCTGGTCCCCCTCCCCACCACGCCGCCRCCCTGGGCCTTCAGAAGGCTTCTGC
		</sequence>
		<sequence>
			<taxon idref="Leiolepis_belliana"/>
			?????????????????????????????????????GYTYCGTYGCGGCTCCGTGTTCCCGGTGCGTTGCTCTGCCGTCCGCCCTCCCCCCTCGTGGGTTCACTTCGCGGGCCACACGGTCAGCGCCATTTGTTCTCGTGTGTGTGCTAGCCCGCACCATGTGGACGYTGRGA?????????????????????????????TCCCCAGCCCCCCCAACCAGCATACCCGTGCCTTATAGCTTTTTCACACCTAGGCCCACGGCATRTCCCCACGACTCTCCATCCCCCTTTGTCACCGTCCTGGAGCCCCTGGAGTCACCCATAGCTGGGTGCTCCYGCCTCTTACCCCGAGCCTGCGTAATCTCGATTGTGGCACCGTTTCCCTCCCCCCCCGGTCTCCATCCCCATCATGCCGCCATCCCGGACCTCCAAAGCGCTCCTAC
		</sequence>
		<sequence>
			<taxon idref="Basiliscus_basiliscus"/>
			?????????????????????????????????????GCTCCGTCACGGCTCCGCGTTCCCGGCGCGCTGTTCCGCCGTCTATTCCCCCCCATCGTGGATTTCCTACGCGGGCCACACGGCTTGCGTCTTCTTCTTTCGTGTACGCGCCCGCATACGCAGTCCGAGCGCTGGGCCCCCTCGCCTCG???????????????CTCCACCCGCCTCGACGGCCTTCCCACCCGTGCACTACAGCTTCTGCCCGCCTAGCCGCATGGCATGTCCTCACGAGTTTCCATCCCCCTCTATCACTGTCCAGGAGCCCCTCGAGCCACCCGTCACTGTGAGCTCCTACCTCATAACCCGACCCCGCGTTATCTTGGTCGTCGAACCGTCCCCCCCCCCCCCTGGCCTCCAGCCCCGTCGTGTCGCCGTCCCGGCCCTTCAGACCGCACCCCC
		</sequence>
		<sequence>
			<taxon idref="Urosaurus_ornatus"/>
			CTTCCCCCCCCTTTGCACCGGCGGGTCGCGTGGGTCCGCTCCGTCGCGGTTCTGTGTCCCCGGCGTGCTGTTCCGCCGTCTATTGTCTCCCCTCGTGGGTTTCCTACGCGGGCGGCACGGATAGCGTAATCTTCTCTCGTGTATGTGCCCGCATATGCAGTGCGAGCGTTGGGGCCCCTCATCTCGTGTCCCTA??????????????????????CGATGTTGCCACCCATGTACCACAGCTTCTACCCACCTAGCCACATGGCAGGTCCTCTCGAATTTCTATCCCTCTCTATCACAGTCCAGAAGCTCTTCGAGCCACCTGTAACTGTGAGCTCCCACCTCATACCCCGACCCCACGTTAGCTCGACCGTGGAACCGTCCCCCCCCCCCCCTGGTCTCCACCTCCGTCATGTCGCCACCCCGACCCTTCA????????????
		</sequence>
		<sequence>
			<taxon idref="Phrynosoma_platyrhinos"/>
			?????????????????????????????????????GTTCCGTCTCGATTCTGCGTCCCCGGCGCGTCGTTCCGCTGTCTATTCTCTCCCCTCGTGGGTTCCCTACGCGGGCCGAACGGATAGCGTATTCTTCTTTCGTGTATGTGCTCGCATATGCAGTGCGAGCGCTGGGACCCCTCGGCTCG????????GTACCGCCTTCACCAGCCTTCACGGCGTTGCCACCCGTGCACTACAGTTTCTACCCACCTAGCTACATGACATGTCCTCTCGATTTTCTCTCCCTCTCTATCACAGTCCAGAAGCCCCTCGAGCCACCTGTAACTGTGAGCTCCCATCTCATACCCCGACCCCGTGTTATCTCGACCGTGGAACCATCCCCCCCCCCCCCTGGTCTCCACCCCCGTCATGTCGCCACCCCGACCCTTCAAATCGCTCCCGC
		</sequence>
		<sequence>
			<taxon idref="Cophosaurus_texanus"/>
			CTCCCCCCCCCTCTGCACCGGCGGGTCGCGTGGGGCCGTTCCGTCGCGGTTCTGCGTCCCCGGCGCGTTGTTCCGCCGTCTATCCTCTCCCCTCGCGGGTTCCCTACGCGGGCCGCACGGTTTCCGTATTCTGCTCTCGCGTGTGTGCCCGAATATGCAGTACGAGCGCTGGGACCCCTCGCCTCGTGTCCCTA???????????????????????????????????????????????????????????????????????????????????????????????????????????????????????????????????????????????????????????????????????????????????????????????????????????????????????????????????????????????????????????
		</sequence>
		<sequence>
			<taxon idref="Callisaurus_draconoides"/>
			??????CCCCCTTTGCACCGGCGGGTCGCGTGGGGCCGTTCCGTCGCGGTTCTGCGTCCCCGGCGCGTTGTTCCGCCGTCTATTCCCTCCCCTCGTGGGTTCCCTACGCGGGCCGCACGGCTAGGGTGTTCTTCTCTCGCGTGTGTGCCCGCATATGCAGTGCGAGCGCTGGGACCCCTCGGCTCGTGTCCC????????????????AGCCTTGACGGTGTTGCCACCCATGCACCACAGCTTCTACCCCCCTAGCTACATGGCATGTCCTCTCGACTTTCTATCCCTCTCTATCACAATCCATAAGCCCCTCGAGTCACCTGTAACTGTGAGCTCCCACCTCATACCCCGACCCCGCGTTATTTCGACCGTGGAACCGTCCACTCCCCCCCCTGGTCTCCACCTCCGTCATGTCGCCACCCCGACCCTTCA????????????
		</sequence>
		<sequence>
			<taxon idref="Holbrookia_maculata"/>
			CTCCCCCTCCCTCTGCACCGGCGGGTCGCGTGGGACCGTTCCGTCGCGGTTCTGCGTCCCCGGCGCGTTGTTCCGCCGTCTATTCCCTCCCCTTGTGGGTTCCCTACGCAGGCCGCACGGCTAGCGTGTCCTTCTCTCGCGTGTGTGCCCGCATATGCAGTGCGAGCGCTGGGACCCCTCGGCTCGTGTCCCTA??????????????AGCCTTGACGGTGTTGCAGCCCATGCACCACAGCTTCTACCCACCTAGCTACACGGCATGTCCTCTCGATTTTCTATCCCTCTCTATCACAGTCCAGAAGCCCCTCGAGCCACCTGTTACTGTGAGCTTCCACCTCATACCCCGACCCCGCGTTATCTCGACCGTGGAACCGTCCACCCCCCCCCCTGGTCTCCACCTCCGTCATGTTGCCACCCCG????????????????????
		</sequence>
		<sequence>
			<taxon idref="Uma_exsul"/>
			?????????????????????????????????????????????????????????????????????????????????????????????????????????????????????????????????????????????????????????????????????????????????????????????????????????????????????????????????????????????????????????????????????????????????????????????????????????????????????????????????????????????????????????????????????????????????????????????????????????????????????????????????????????????????????????????
		</sequence>
		<sequence>
			<taxon idref="Uma_paraphygas"/>
			?????????????????????????????????????????????????????????????????????????????????????????????????????????????????????????????????????????????????????????????????????????????????????????????????????????????????????????????????????????????????????????????????????????????????????????????????????????????????????????????????????????????????????????????????????????????????????????????????????????????????????????????????????????????????????????????
		</sequence>
		<sequence>
			<taxon idref="Uma_scoparia"/>
			?????????????????????????????????????GTTCCGTCGCGGTTCTGCGTCCCCGGCGTGTTGTTCCGCCGTCTATTCTCTCCCCTCGTGGGTTCCCTACGCGGGCCGCACGGATAGCGTATTCTTCTCTCGTGTATGTGCCCGCATATGCAGTGCGAGCACTGGGACCCCTCGGCTCG??????????????????????AGCCTTGACGGTGTTGCCACCCATGCACCACAGCTTCTACCCACCTAGCTACATGGCATGTCCTCTCGACTTTCTATCCCTTTCTATCACAATCCAGAAGCCTCTCGAGCCACCTGTAACTGTGAGCTCCCACCTCATACCCCGACCCCGCGTTATCTCGACCGTGGAACCGTCCCCCCCCCCCCCTGGTCTCCACCCCCGTCATGTCGTCACCCCGACCCTTCAAATCGCTCCCGC
		</sequence>
		<sequence>
			<taxon idref="Uma_inornata"/>
			?????????????????????????????????????????????????????????????????????????????????????????????????????????????????????????????????????????????????????????????????????????????????????????????????????????????????????????????????????????????????????????????????????????????????????????????????????????????????????????????????????????????????????????????????????????????????????????????????????????????????????????????????????????????????????????????
		</sequence>
		<sequence>
			<taxon idref="Uma_notata"/>
			???CCCCCCTCTTTGAACCGGCGGGTCGCGTGGGTCCGTTCCGTCGCGGTTCTGCGTCCCCGGCGTGTTGTTCCGCCGTCTATTCTCTCCCCTCGTGGGTTCCCTACGCGGGCCGCACGGATAGCGTATTCTTCTCTCGTGTATGTGCCCGCATATGCAGTGCGAGCGCTGGGA???????????????????????????????????GCCTTGACGGTGTTGCCACCCATGCACCACAGCTTCTACCCACCTAGCTACATGGCATGTCCTCTCGACTTTCTATCCCTTTCTATCACAATCCAGAAGCCTCTCGAGCCACCTGTAACTGTGAGCTCCCACCTCATACCCCGACCCCGCGTTATCTCGACCGTGGAACCGTCCCCCCCCCCCCCTGGTCTCCACCCCCGTCATGTCGTCACCCC?????????????????????
		</sequence>
	</alignment>
	
	

	<!-- The sequence alignment (each sequence refers to a taxon above).         -->
	<!-- ntax=13 nchar=896                                                       -->
	<alignment id="alignment30" dataType="nucleotide">
		<sequence>
			<taxon idref="Chamaeleo_calyptratus"/>
			TAGTATGAGCAAAAAAAGTTCATGTTTCAATGAACCAAACGAGACCAATGCTGTTAAAAGCCGTAGTAGCAGACGTCGGACTAAGACGGAACAGACGTACACACCTGGGAGTTTCGTCAAGAATAGGCAGTCAGGAAGTACAAGTATGGAAACAATCAAGCTTCTGGCGGATCGACCGGCCGGACAGGAAAAAGTATGAGAGGAGTCCATAAGTAACCAAAAAGACCACAGTGAGGAAAGACAACACTTTCTTAGATCGCACCCCCGCTTTAAAGGAAGGCCCCGAAGCAACGG???????????????????????????ACGACCAAAAATACATAAGGCGTTGTTACTCTAGTAACATGCGATATATACTTTAGTATGAATACTGATGGCTGGAGCTCCTTTCCGTCAGCTGGGGATCTTAGAGTCGGCCCCAGCCGGAACATTTGGTCACCCAAGTGA?????????????????????????????????????????????????????????????????????????????????????????????????????????????????????????????????????????????????????????????????????????????????????????????????????????????????????????????????????????????????????????????????????????????????????TTCTAAGTTGTTATCTACCGCTCCTCTCCTATGGCCTACTCTGAGATATTAACAAAGCAGGATTGGTTCCTGAGGAAAGAGATGACGCTGGTTGAGGCATGTGGGGCGAGAACTGAAGTCAAGTGACTGCCAAAGT?????????????????????
		</sequence>
		<sequence>
			<taxon idref="Leiolepis_belliana"/>
			TAGTATGAGCAAAAAAAGTTCATGTTTCAATGAACCAAACGAGACCAATGCTGTCAAAAGCCGTAGTAGCAGACGTCGGACTAAGACGGAACAGGCGTACACACCTGGGAGTCTCGTCAAGAATAGGCAGCCAGGAAGTACAAGTAAGGATACAGTCAAGCTTCCGGCGGATCGACCGGCCGGACAGGAAAAAGTATGAGAGGAGTCCATAAGTACCCAAAAAGACCACAGTGAGGAAAGACAACACTTTCTTAGATCGCACCCCCGCTTTAAAGGAAGGCCCCGAAGCAACGG???????????????????????????ACGACCAAAAATGCACAAGGTGTCGTTACTCTAGTATCATGTGATATATACTTTAGTATGAATACTGATGGCTGGAGCTCCTTTCCGTCAGCCGGGGATCCTAGAGTCGGCCCCAGCCGAAACATTTGGTCACCCAAGTGA????????????????????????????????????????????????????AGAGGCTATCAGCAGAATTACGTGTGGAGCTGATCGACGAAGATCAAGTCGGCCCTGTAATACCTTGCTGCAAATGATAGCTCGAACGTTTACTGGAATGGCACTGATGTAGCTTGCCAAGCGAAACCTCCATTTAGTCAAGTACGGTTTA??????????????????????????????????????????????????????????????????????????TTCTAAGTTGCTATCTACCGCTCCTCTCCTATGGCCTACTCTGAGATATTAACAAAGCAGGCTTGGTTCCTGAGGAAAGAGACGACGCTGGTTGAGGCATGTGGGGCGAGAACTGAAGTCAAGTGACTGCCAAAGTA????????????????????
		</sequence>
		<sequence>
			<taxon idref="Basiliscus_basiliscus"/>
			TAGTATGAGCACAAAAAGTTCATGTTTCAATGAACCAAACGAGACCAATGCTGTCAAAAGCCGTAGTAGCAGACGTCGGACTAAGACGGAACAGGCATACACACCTGGGAGTCTCGTTGAGAATAGGCAGCCAGGAAGTACAAGTAAGGATACAGTCAAGCTTCCGGCGGATCGACCGGCCGGACAGGAAAAAGTATGAGAGGAGTCCATAAGTAACCAAAAAGACCACAGCGAGGAAAGACAACACTTTCTTAGATCGCACTCCCGCTCTAAAGGAAGGCCCCGAAGCAACGG???????????????????????????ACGACCAAAAATGCACAAGGTGTTCTTACTCTAGTACCATGCGATATATACTTTAGTATGAATACTGATGGCTGGAGCTCCTTTCCGTCAGTTGGGCATCCTAGAGTCGGCCCCAGCCGAAACATTTGGTCACCCAAGTGA???????????????????????????????????????????????GGGACAGAGGCTATCAGCAGAATTACGTGCGGAGCTGATCGACGAAGATCAAGTCGGCCCTGTAATACCTTGCTGCAAATGATAGCTCGAACGTTTACTGGAACGGCACTGATGTAGCTTGCCAAGCGAAACCTCCATTTAGTCAAGTACGGTTTA??????????????????????????????????????????????????????????????????????????CTCTAAGTTGCCATCTACCGCTCATCTCCTATGGCCTACTCTGAGATATGAACAAAGCAGGATTGGTTCCTGAGGAAAGAGATGACGCTGGTTGAGGCATGTGGGGCGAGAACCGAAGTCAAGTGACTGCCAAAGTATAGTTTCCGTTT????????
		</sequence>
		<sequence>
			<taxon idref="Urosaurus_ornatus"/>
			???????????????????????????????????????????????????TGTCAAAAGCCGTAGTAGTAGTCGTAGGACTAAGACGTAACAGGCGTACACACCTGAGAGTTTCGTCGAGAATAGGCAGCCAGGAAGTACAAGTAAGGATACAGTCAAGCTTCCGGCGGATCGACCGGCCGGACAGGAAAAAGTATGAGAGGAGTCCATAAGTAACCAAAAAGACCCCAGCGAGGAAAGACAACACTTTCTTAGATCGC???????????????????????????????????????TGAATGCGGCGATTGAAGCGAAACGACCAAAAATGCACAAGGTGTTCTTACTCTAGTACCATGCGATATATACTTTAGTACGAATACTGATGGCTGGAGCTCCTTTCCGTCAGATGGGGATCCTAGAGTCGGCCCAAGCCGAAACATTTGGTCACCCAAGTGATATATGTCTCCCCATTTTGAGAA??????GGGAAAGCAACAGATATGGGGACAGAGGCTATCAGCAGAATTATGTGCGGAGTCGATCGACGAAGATCAAGTCGGCCCTGTAATACCTTGCTGCAAATGATAGCTCGAACGTTTACTGGAACGGCACTGATGTAGCTTGTCAAGCGAAACCTCCATTTAGTCAAATACGGTTTATGGTATTCATGAGGTAGTGTA????????????????CAGAAGATGCCTCAGATGAAAAACGGTATCGAAAAAACTCTAAGTTGCCATCTACCGCTCCTCTCCTATGGCCTACTCTGAGATATGAACAAAGCAGGATTGGTTCCTGAGGAAAGAGACGACTCTGGTTGAGGCATGTGGGGCGAGAACCGAAGTCAAGTGACTGCCAAAGTATAATTTCCGTTTAGCTACAG
		</sequence>
		<sequence>
			<taxon idref="Phrynosoma_platyrhinos"/>
			?AGTATGAGCAAAAAAAGTTCATGTTTCAATGAACTAAACGAGACCAATGCTGTCAAAAGCCGTAGTAGTAGACGTAGGACTAAGACGGAACAGGCGTACACACCTGGGAGTTTCGTCGAGAATAGGCAGCCAGGAAGTACAAGTAAGGATACAGTCAAGCTTCCGGCGGATCGACCGGCCGGACAGGAAAAAGTATGAGAGGAGTCCATAAGTAACCAAAAAGACCCCAGCGAGGAAAGACAACACTTTCTTAGATCGCACCCCCGCTCTAAAGGAAGGCCCCGAAGCAACGG???????????????????????????ACGACCAAAAATGCATAAGGTGTCCTTACTCTAGTACCATGCGATATATACTTTAGTATGAATACTGATGGCTGGAGCTCCTTTCCGTCAGCCGGGCATCCTAGAGTCGGCCCAAGCCAAAACATTTGGTCACCCAAGTGA?????????????????????????????????????????????????????????????????????????????????????????????????????????????????????????????????????????????????????????????????????????????????????????????????????????????????????????????????????????????????????????????????????????????????????CTCTAAGTTGCCATCTACCGCTCCTCTCCTATGGCCTACTCTGAGATATGAACAAAGTAGGATTGGTTCCTGAGGAAAGAGACGACGCTGGTTGAGGCATGTGGGGCGAGAACCGAAGTCAAGTGACTGCCAAAGTATAATTTCCGTWT????????
		</sequence>
		<sequence>
			<taxon idref="Cophosaurus_texanus"/>
			???????????????????????????????????????????????????TGTCAAAAGCCGTAGTAGCAGACGTAGGACTAAGACGGAACAGGCGTACACACCTGGGAGTTTCGTCGAGAATAGGCAGCCAGGAAGTACAAGTAAGGATACAGTCAAGCTTCCGGCGGATCGACCGGCCGGACAGGAAAAAGTATGAGAGGAGTCCATAAGTAACCAAAAAGACCCCAGCGAGGAAAGACAACACTTTCTTAGATCGC??????????????????????????????????GACGGTGCATGCGGCGATTGAAGCGAAACGACCAAAAATGCACAAGGTGTTCTTACTCTAGTACCATGCGATATATACTTTAGTATGAATACTGATGGCTGGAGCTACTTTTCGTCAGCTGGGCATCCTAGAGTCGGCCCAAGCCGAAACATTTGGTCACCCAAGTGATATGTGTCTCCCCATTTTGAGAAAGTAGGGGGTAAGCAACAGATATGGGGACAGAGGCTATCAGCAGAATTATGTGTGGAGTCGATCGACGAAGATCAAGTCGGCCCTGTAATACCTTGCTGTAAATGATAGCTCGAACGTTTACTGGAACGGCACTGATGTAGCTTGTCAAGCGAAACCTCCATTTAGTAAAATACGGTTTATGGTATTCACGAGGTAGTGTAGCACACCCTACCATCGCAGAAAATGCCTCAGATGAAAAACGGTATCGAAAAAACTCTAAGTTGCCATCTACCGCTCCTCTCCTATGGCCTACTCTGAGATATGAACAAAGCAGGATTGGTTCCTGAGGAAAGAGACGACGCTGGTTGAGGCATGTGGGGCGAGAACTGAAGTCAAGTGACTGCCAAAGTATAATTTTCGTTTAGCTACAG
		</sequence>
		<sequence>
			<taxon idref="Callisaurus_draconoides"/>
			???????????????????????????????????????????????????TGTCAAAAGCCGTAGTAGCAGACGTAGGACTAAGACGGAACAGGCGTACACACCTGGGAGTTTCGTCGAGAATAGGCAGCCAGGAAGTACAAGTAAGGATACAGTCAAGCTTCCGGCGGATCGACCGGCCGGACAGGAAAAAGTATGAGAGGAGTCCATAAGTAACCAAAAAGACCCCAGCGAGGAAAGACAACACTTTCTTAGATCGC??????????????????????????????????GACGGTGCATGCGGCGATTGAAGCGAAACGACCAAAAATGCATAAGGTGTTCTTACTCTAGTACCATGCGATATATACTTTAGTATGAATACTGATGGCTGGAGCTACTTTTCGTCAGCTGGGCATCCTAGAGTCGGCCCAAGCCGAAACATTTGGTCACCCAAGTGATATGTGTCTCCCCATTTTGAGAAAGTAGGGGGTAAGCAACAGATATGGGGACAGAGGCTATCAGCAGAATTATGTGTGGAGTCGATCGACGAAGATCAAGTCGGCCCTGTAATACCTTGCTGTAAATGATAGCTCGAACGTTTACTGGAACGGCACTGATGTAGCTTGTCAAGCGAAACCTCCATTTAGTAAAATACGGTTTATGGTATTCACGAGGTAGTGTAGCACACCCTACCATCG???????TACCTCAGATGAAAAATGGTATCGAAAAAACTCTAAGTTGCCATCTACTGCTCCTCTCCTATGGCCTACTCTGAGATATGAACAAAGCAGGATTGGTTCCTGAGGAAAGAGACGACGCTGGTTGAGGCATGTGGGGCGAGAACTGAAGTCAAGTGACTGCCAAAGTATAATTTCCGTTTAGCTACA?
		</sequence>
		<sequence>
			<taxon idref="Holbrookia_maculata"/>
[truncated: 280,452 more chars]
