# Supplementary material for: The first known fossil Uma: ecological evolution and the origins of North American fringe-toed lizards
Source: BMC Evol Biol. 2019 Sep 6;19:178. doi: 10.1186/s12862-019-1501-5 (PMC6729053; doi:10.1186/s12862-019-1501-5)
Supplement: Supplementary file 10 — BEAST xml file for multispecies coalescent analysis with only the sand lizard calibration. (XML 311 kb) [file 12862_2019_1501_MOESM10_ESM.xml]

<?xml version="1.0" encoding="UTF-8"?>
<beast beautitemplate="StarBeast" beautistatus="" namespace="beast.core:beast.evolution.alignment:beast.evolution.tree.coalescent:beast.core.util:beast.evolution.nuc:beast.evolution.operators:beast.evolution.sitemodel:beast.evolution.substitutionmodel:beast.evolution.likelihood" required="" version="2.4">


    <data id="uma_coalescent_B2_FINAL">
                        <sequence id="seq_ADG016" taxon="ADG01" totalcount="4" value="???????????????????????????????????????????????????????????????????????????????????????????????????????????????????????????GGCTTATCCCGGTCTTCGAACACAGGGAAATTTGGAGAACCTAGGTGGGCCCAATGATGCAACAAGAGGATTGACATCTTTAGCAGACACTTTTGAACATGTCATAGAGGAGCTCCTGGATGAGCAGCAGGCCATCCAGCCCAGCAAGGAAAACAAGGATGCAGACTTGTACTCGTCTCGGGTTATGCTAAGCAGTCAAGTGCCTTTGGAGCCTCCACTGCTCTTTCTGCTTGAGGAGTATAAAAACTACTTGGATGCTGCAAACATGTCCATGAGGGTCCGACGCCACTCTGATCCTGCTCGTCGTGGAGAGTTGAGTGTGTGTGACAGTACTAGTGAGTGGGTAACAGCGGCTGAGAAAAAGACTGCGGTGGACATGTCAGGGGCCACAGTTACCGTCCTGGAAAAAGTACCAGTACCTAAAGGCCAACTGAAGCAATATTTTTATGAAACCAAATGCAACTCAAAGGGATATACGAAAGAGGGATGCAGGGGCATAGACAAGAGGTACTGGAATTCCCAGTGCCGAACTACCCAGTCTTACGTGCGCGCTCTCACCATGGATAACAAAAAGAGAGTTGGATGGCGGTTTATAAGAATAGACACTTCCTGT??????????????????????????????????????????????????????????????????????????????????????????????????????????????????????????????????????????????????????????????????????????????????????????????????????????????????????????????????????????????????????????????????????????????????????????????????????????????????????????????????????????????????????????????????????????????????????????????????????????????????????????????????????????????????????????????????????????????????????????????????????????????????????????????????????????????????????????????????????????????????????????????????????????????????????????????????????????????????????????????????????????????????????????????????????????????????????????????????????????????????????????????????????????????????????????????????????????????????????????????????????????????TCCAGCAACCTGATGGGCTCCTTGGTAGTTTCATACAACTTCTACAGCCTCAACAAAATGGAAACTGGCCACAGGGCTACCAAAAGGCCAGTGAGCATGATCTGGGCTGTACTCACCATTTGGATGGTCAGTTTGCTGATCTGCATTTTGCCTCTCTGTGGCTGGGGCACTTATGGCTCGACCYCTTGGGGATGYTTTGCGGACTGCACCAGTTCTTACATCTTGTTTCTCTTCATCATCTACTCCTTGTGTTTCTTCCTGCTCCTTGTGCTCTCCGTCCCTCTCATTTATCAGCTCTTGTGCTCAGATGAGCAACTGCAYCTCTATGATGATTATCATCAAATCACCCGAGGATATTTCTCACCTGGGTCACCCCCAGTGGGTATTCACACCCTGCCCCTCTCTCCAGAGGACATTGAGAATAAAAGCCTGAAGCATTTTCAAGATGCTG??????????????????????????????????????????????????????????????????????????????????ACCCTTTGAAACAGACACTGAGTTGAACAAAGATATGCAGACAATAGATAAAAGTGCCTTATCTATGAGCCAAAGAGAGGCTGAAACACATCAGGCAAACCTGCAGCATCTCTGCCGCTTCTGTGGAGGCTCATTTAAAACTGACCCTTATAAGAGAAGCCACCCAGTTCATGGACCAGTAGATGATGAGACTCAGGCCCTTCTCARAAAGAAAGAGAAAAAGGCAACATCTTGGCCAGATCTCCTTGCCAAAGTTTTTAAGACTGATGTGAAGGGAGACATTGACACAATCCATCCTACAAAGTTTTGTCACCAGTGTTGGATTGTGGTTCAAAAAAAATTAAACAATTCCCCATGTGAAATGTTTTTTCCAAGGAAAAGTCCAGTAGAGTGGCATCCCCATTCCCCAAACTGTGATGTTTGTGATGCTTCCTTCCGTGGAGTGAAGAGAAAGAGGAAAGTTCTTAATCTACAGATGAACAAAAAATTGAGGATGGTGTCTAGAGGTGCTAGAAAAAAAAGACAAATAAGGAATCCAAAACAAGTCAACCAAAAGAGTTTAGTGAAAATGATTGCCAGCTGCAAGAAGATTCACCTCACTACCAAAATCCTTGCAGTAGACTATCCTGCAGACTTTGTAAAGTCAATTTCTTGCCAGAT?????????????????????????????????????????????????????????????????????????????????????????????????????????????????????????????????????????????????????????????????????????????????????????????????????????????????????????????????????????????"/>
                        <sequence id="seq_ADG026" taxon="ADG02" totalcount="4" value="???????????????????????????????????????????????????????????????????????????????????????????????????????????????????????????GGCTTATCCCGGTCTTCGAACACAGGGAAATTTGGAGAACCTAGGTGGGCCCAATGATGCAACAAGAGGATTGACATCTTTAGCAGACACTTTTGAACATGTCATAGAGGAGCTCCTGGATGAGCAGCAGGCCATCCAGCCCAGCAAGGAAAACAAGGATGCAGACTTGTACTCRTCTCGGGTTATGCTAAGCAGTCAAGTGCCTTTGGAGCCTCCACTGCTCTTTCTGCTTGAGGAGTATAAAAACTACTTGGATGCTGCAAACATGTCCATGAGGGTCCGACGCCACTCTGATCCTGCTCGTCGTGGAGAGTTGAGTGTGTGTGACAGTACTAGTGAGTGGGTAACAGCGGCTGAGAAAAAGACTGCGGTGGACATGTCAGGGGCAACAGTTACCGTCCTGGAAAAAGTACCAGTACCTAAAGGCCAACTGAAGCAATATTTTTATGAAACCAAATGCAACTCAAAGGGATATACGAAAGAGGGATGCAGGGGCATAGACAAGAGGTACTGGAATTCCCAGTGCCGAACTACCCAGTCTTACGTGCGCGCTCTCACCATGGATAACAAAAAGAGAGTTGGATGGCGGTTTATAAGAATAGACACTTCCTGT???????????????????????????????????????????????????????????????????????????????????????????????????????????????????????????????????????????????????????????????????????????????????????????????????????????????????????????????????????????????????????????????????????????????????????????????????????????????????????????????????????????????????????????????????????????????????????????????????????????????????????????????????????????????????????????????????????????????????????????????????????????????????????????????????????????????????????????????????????????????????????????????????????????????????????????????????????????????????????????????????????????????????????????????????????????????????????????????????????????????????????????????????????????????????????????????????????????????????????????????????????????????????????????????????????????????????????????????????????????????????????????????????????????????????????????????????????????????????????????????????????????????????????????????????????????????????????????????????????????????????????????????????????????????????????????????????????????????????????????????????????????????????????????????????????????????????????????????????????????????????????????????????????????????????????????????????????????????????????????????????????????????????????????????????????????????????????????????????ACCCTTTGAAACAGACACTGAGTTGAACAAAGATATGCAGACAATAGATAAAAGTGCCTTATCTATGAGCCAAAGAGAGGCTGAAACACATCAGGCAAACCTGCAGCATCTCTGCCGCTTCTGTGGAGGCTCATTTAAAACTGACCCTTATAAGAGAAGCCACCCAGTTCATGGACCAGTAGATGATGAGACTCAGGCCCTTCTCAGAAAGAAAGAGAAAAAGGCAACATCTTGGCCAGATCTCCTTGCCAAAGTTTTTAAGACTGATGTGAAGGGAGACATTGACACAATCCATCCTACAAAGTTTTGTCACCAGTGTTGGATTGTGGTTCAAAAAAAATTAAACAATTCCCCATGTGAAATGTTTTTTCCAAGGAAAAGTCCAGTAGAGTGGCATCCCCATTCCCCAAACTGTGATGTTTGTGATGCTTCCTTCCGTGGAGTGAAGAGAAAGAGGAAAGTTCTTAATCTACAGATGAACAAAAAATTGAGGATGGTGTCTAGAGGTGCTAGAAAAAAAAGACAAATAAGGAATCCAAAACAAGTCAACCAAAAGAGTTTAGTGAAAATGATTGCCAGCTGCAAGAAGATTCACCTCACTACCAAAATCCTTGCAGTAGACTATCCTGCAGACTTTGTAAAGTCAATTTCTTGCCAGAT?????????????????????????????????????????????????????????????????????????????????????????????????????????????????????????????????????????????????????????????????????????????????????????????????????????????????????????????????????????????"/>
                        <sequence id="seq_ADG036" taxon="ADG03" totalcount="4" value="???????????????????????????????????????????????????????????????????????????????????????????????????????????????????????????GGCTTATCCCGGTCTTCGAACACAGGGAAATTTGGAGAACCTAGGTGGGCCCAATGATGCAACAAGAGGATTGACATCTTTAGCAGACACTTTTGAACATGTCATAGAGGAGCTCCTGGATGAGCAGCAGGCCATCCAGCCCAGCAAGGAAAACAAGGATGCAGACTTGTACTCGTCTCGGGTTATGCTAAGCAGTCAAGTGCCTTTGGAGCCTCCACTGCTCTTTCTGCTTGAGGAGTATAAAAACTACTTGGATGCTGCAAACATGTCCATGAGGGTCCGACGCCACTCTGATCCTGCTCGTCGTGGAGAGTTGAGTGTGTGTGACAGTACTAGTGAGTGGGTAACAGCGGCTGAGAAAAAGACTGCGGTGGACATGTCAGGGGCCACAGTTACCGTCCTGGAAAAAGTACCAGTACCTAAAGGCCAACTGAAGCAATATTTTTATGAAACCAAATGCAACTCAAAGGGATATACGAAAGAGGGATGCAGGGGCATAGACAAGAGGTACTGGAATTCCCAGTGCCGAACTACCCAGTCTTACGTGCGCGCTCTCACCATGGATAACAAAAAGAGAGTTGGATGGCGGTTTATAAGAATAGACACTTCCTGT?????????????????????????????????????????????????????????????????????????????????GAAGATAGTGAAAACATTCTGCCGATAGATGGAGAGCAGGAWGTTATGGAAACTAATGAGGTAGATCATGCAGAGCCACTAGAAAATGAGAATAACAAAGAAGTGATAACAGACATGGAATGTAATACTCAACCAGAACAGGAAGGGCCTGTTGGTGCCCTGGAGAAAGAGGAAGCCAGCAAACCAGAAGTTGAAGCAGAAGCAGAGGAGTCAGAAGAGAAGGAGCCTGAATCCACCCCRGTATTGGAGGCTGAGGCTCAGCCTCTCTCAGAGTCTGTGCTTCAGCCACCGCCTCCACCACTGT---TGGAATCTACTCAAGATCAAGAGCCTCAGGTAGACAAAGAAGAATCTGTAGTGCCTGAAAAGCTGCCGGAAATTCAGACAGACCAAGTCCAGGCAGCAACAGTAGAAAATAAGAGCAAGGTTAGGAGCAGAAGCAGAGGTAGAGCAAGGAACAAAACCAGCAAGAGTCGAAGTCGGAGTACTAGTAGCAGTACTAGTAGTACTAGCTCTACCAGCAGTAGTAGTGGCAGCAGTTCTAGCAGTGGCAGCAGTAGTAGCCGGAGTACTTCCAGCAGCAGCAGCAGTAGTAGTGGAACT??????????????????????????????????????????????????????????????????????????????????????????????????????????????????????????????????TCCAGCAACCTGATGGGCTCCTTGGTAGTTTCATACAACTTCTACAGCCTCAACAAAATGGAAACYGGCCACAGGGCTACCAAAAGGCCAGTGAGCATGATCTGGGCTGTACTCACCATTTGGATGGTCAGTTTGCTRATCTGCATTTTGCCTCTCTGTGGCTGGGGCACTTATGGCTCGACCTCTTGGGGATGTTTTGCRGACTGCACCAGTTCTTACATYTTGTTTCTCTTCATCATCTACTCCTTGTGTTTCTTCCTGCTCCTYGTGCTCTCCGTCCCTCTCATTTATCAGCTCTTGTGCTCAGATGAGCAACTGCAYCTCTATGATGATTATCATCAAATCACCCGAGGATATTTCTCACCTGGGTCACCCCCAGTGGGTATTCACACCCTGCCCCTCTCTCCAGAGGACATTGAGAATAAAAGCCTGAAGCATTTTCAAGATGCTG??????????????????????????????????????????????????????????????????????????????????ACCCTTTGAAACAGACACTGAGTTGAACAAAGATATGCAGACAATAGATAAAAGTGCCTTATCTATGAGCCAAAGAGAGGCTGAAACACATCAGGCAAACCTGCAGCATCTCTGCCGCTTCTGTGGAGGCTCATTTAAAACTGACCCTTATAAGAGAAGCCACCCAGTTCATGGACCAGTAGATGATGAGACTCAGGCCCTTCTCARAAAGAAAGAGAAAAAGGCAACATCTTGGCCAGATCTCCTTGCCAAAGTTTTTAAGACTGATGTGAAGGGAGACATTGACACAATCCATCCTACAAAGTTTTGTCACCAGTGTTGGATTGTGGTTCAAAAAAAATTAAACAATTCCCCATGTGAAATGTTTTTTCCAAGGAAAAGTCCAGTAGAGTGGCATCCCCATTCCCCAAACTGTGATGTTTGTGATGCTTCCTTCCGTGGAGTGAAGAGAAAGAGGAAAGTTCTTAATCTACAGATGAACAAAAAATTGAGGATGGTGTCTAGAGGTGCTAGAAAAAAAAGACAAATAAGGAATCCAAAACAAGTCAACCAAAAGAGTTTAGTGAAAATGATTGCCAGCTGCAAGAAGATTCACCTCACTACCAAAATCCTTGCAGTAGACTATCCTGCAGACTTTGTAAAGTCAATTTCTTGCCAGAT?????????????????????????????????????????????????????????????????????????????????????????????????????????????????????????????????????????????????????????????????????????????????????????????????????????????????????????????????????????????"/>
                        <sequence id="seq_ADG046" taxon="ADG04" totalcount="4" value="???????????????????????????????????????????????????????????????????????????????????????????????????????????????????????????GGCTTATCCCGGTCTTCGAACACAGGGAAATTTGGAGAACCTAGGTGGGCCCAATGATGCAACAAGAGGATTGACATCTTTAGCAGACACTTTTGAACATGTCATAGAGGAGCTCCTGGATGAGCAGCAGGCCATCCAGCCCAGCAAGGAAAACAAGGATGCAGACTTGTACTCGTCTCGGGTTATGCTAAGCAGTCAAGTGCCTTTGGAGCCTCCACTGCTCTTTCTGCTTGAGGAGTATAAAAACTACTTGGATGCTGCAAACATGTCCATGAGGGTCCGACGCCACTCTGATCCTGCTCGTCGTGGAGAGTTGAGTGTGTGTGACAGTACTAGTGAGTGGGTAACAGCGGCTGAGAAAAAGACTGCGGTGGACATGTCAGGGGCAACAGTTACCGTCCTGGAAAAAGTACCAGTACCTAAAGGCCAACTGAAGCAATATTTTTATGAAACCAAATGCAACTCAAAGGGATATACGAAAGAGGGATGCAGGGGCATAGACAAGAGGTACTGGAATTCCCAGTGCCGAACTACCCAGTCTTACGTGCGCGCTCTCACCATGGATAACAAAAAGAGAGTTGGATGGCGGTTTATAAGAATAGACACTTCCTGT?????????????????????????????????????????????????????????????????????????????????GAAGATAGTGAAAACATTCTGCCGATAGATGGAGAGCAGGATGTTATGGAAACTAATGAGGTAGATCATGCAGAGCCACTAGAAAATGAGAAYAACAAAGAAGTGATAACAGACATGGAATGTAATACTCAACCAGAACAGGAAGGGCCTGTTGGTGCCCTGGAGAAAGAGGAAGCCAGCAAACCAGAAGTTGAAGCAGAAGCAGAGGAGTCAGAAGAGAAGGAGCCTGAATCCACCCCRGTATTGGAGGCTGAGGCTCAGCCTCTCTCAGAGTCTGTGCTTCAGCCACCGCCTCCACCACTGT---TGGAATCTACTCAAGATCAAGAGCCTCAGGTAGACAAAGAAGAATCTGTAGTGCCTGAAAAGCTGCCGGAAATTCAGACAGACCAAGTCCAGGCAGCAACAGTAGAAAATAAGAGCAAGGTTAGGAGCAGAAGCAGAGGTAGAGCAAGGAACAAAACCAGCAAGAGTCGAAGTCGGAGTACTAGTAGCAGTACTAGTAGTACTAGCTCTACCAGCAGTAGTAGTGGCAGCAGTTCTAGCAGTGGCAGCAGTAGTAGCCGGAGTACTTCCAGCAGCAGCAGCAGTAGTAGTGGAACT??????????????????????????????????????????????????????????????????????????????????????????????????????????????????????????????????TCCAGCAACCTGATGGGCTCCTTGGTAGTTTCATACAACTTCTACAGCCTCAACAAAATGGAAACTGGCCACAGGGCTACCAAAAGGCCAGTGAGCATGATCTGGGCTGTACTCACCATTTGGATGGTCAGTTTGCTGATCTGCATTTTGCCTCTCTGTGGCTGGGGCACTTATGGCTCGACCTCTTGGGGATGTTTTGCGGACTGCACCAGTTCTTACATCTTGTTTCTCTTCATCATCTACTCCTTGTGTTTCTTCCTGCTCCTTGTGCTCTCCGTCCCTCTCATTTATCAACTCTTGTGCTCAGATGAGCAACTGCATCTCTATGATGATTATCATCAAATCACCCGAGGATATTTCTCACCTGGGTCACCCCCAGTGGGTATTCACACCCTGCCCCTCTCTCCAGAGGACATTGAGAATAAAAGCCTGAAGCATTTTCAAGATGCTG??????????????????????????????????????????????????????????????????????????????????ACCCTTTGAAACAGACACTGAGTTGAACAAAGATATGCAGACAATAGATAAAAGTGCCTTATCTATGAGCCAAAGAGAGGCTGAAACACATCAGGCAAACCTGCAGCATCTCTGCCGCTTCTGTGGAGGCTCATTTAAAACTGACCCTTATAAGAGAAGCCACCCAGTTCATGGACCAGTAGATGATGAGACTCAGGCCCTTCTCAGAAAGAAAGAGAAAAAGGCAACATCTTGGCCAGATCTCCTTGCCAAAGTTTTTAAGACTGATGTGAAGGGAGACATTGACACAATCCATCCTACAAAGTTTTGTCACCAGTGTTGGATTGTGGTTCAAAAAAAATTAAACAATTCCCCATGTGAAATGTTTTTTCCAAGGAAAAGTCCAGTAGAGTGGCATCCCCATTCCCCAAACTGTGATGTTTGTGATGCTTCCTTCCGTGGAGTGAAGAGAAAGAGGAAAGTTCTTAATCTACAGATGAACAAAAAATTGAGGATGGTGTCTAGAGGTGCTAGAAAAAAAAGACAAATAAGGAATCCAAAACAAGTCAACCAAAAGAGTTTAGTGAAAATGATTGCCAGCTGCAAGAAGATTCACCTCACTACCAAAATYCTTGCAGTAGACTATCCTGCAGACTTTGTAAAGTCAATTTCTTGCCAGAT?????????????????????????????????????????????????????????????????????????????????????????????????????????????????????????????????????????????????????????????????????????????????????????????????????????????????????????????????????????????"/>
                        <sequence id="seq_ADG056" taxon="ADG05" totalcount="4" value="???????????????????????????????????????????????????????????????????????????????????????????????????????????????????????????GGCTTATCCCGGTCTTYGAACACAGGGAAATTTGGAGAACCTAGGTGGGCCCAATGATGCAACAAGAGGATTGACATCTTTAGCAGACACTTTTGAACATGTCATAGAGGAGCTCCTGGATGAGCAGCAGGCCATCCAGCCCAGCAAGGAAAACAAGGATGCAGACTTGTACTCRTCTCGGGTTATGCTAAGCAGTCAAGTGCCTTTGGAGCCTCCACTGCTCTTTCTGCTTGAGGAGTATAAAAACTACTTGGATGCTGCAAACATGTCCATGAGGGTCCGACGCCACTCTGATCCTGCTCGTCGTGGAGAGTTGAGTGTGTGTGACAGTACTAGTGAGTGGGTAACAGCGGCTGAGAAAAAGACTGCGGTGGACATGTCAGGGGCAACAGTTACCGTCCTGGAAAAAGTACCAGTACCTAAAGGCCAACTGAAGCAATATTTTTATGAAACCAAATGCAACTCAAAGGGATATACGAAAGAGGGATGCAGGGGCATAGACAAGAGGTACTGGAATTCCCAGTGCCGAACTACCCAGTCTTACGTGCGCGCTCTCACCATGGATAACAAAAAGAGAGTTGGATGGCGGTTTATAAGAATAGACACTTCCTGT?????????????????????????????????????????????????????????????????????????????????GAAGATAGTGAAAACATTCTGCCGATAGATGGAGAGCAGGAWGTTATGGAAACTAATGAGGTAGATCATGCAGAGCCACTAGAAAATGAGAAYAACAAAGAAGTGATAACAGACATGGAATGTAATACTCAACCAGAACAGGAAGGGCCTGTTGGTGCCCTGGAGAAAGAGGAAGCCAGCAAACCAGAAGTTGAAGCAGAAGCAGAGGAGTCAGAAGAGAAGGAGCCTGAATCCACCCCGGTATTGGAGGCTGAGGCTCAGCCTCTCTCAGAGTCTGTGCTTCAGCCACCGCCTCCACCACTGT---TGGAATCTACTCAAGATCAAGAGCCTCAGGTAGACAAAGAAGAATCTGTAGTGCCTGAAAAGCTGCCGGAAATTCAGACAGACCAAGTCCAGGCAGCAACAGTAGAAAATAAGAGCAAGGTTAGGAGCAGAAGCAGAGGTAGAGCAAGGAACAAAACCAGCAAGAGTCGAAGTCGGAGTACTAGTAGCAGTACTAGTAGTACTAGCTCTACCAGCAGTAGTAGTGGCAGCAGTTCTAGCAGTGGCAGCAGTAGTAGCCGGAGTACTTCCAGCAGCAGCAGCAGTAGTAGTGGAACT???????????????????????????????????????????????????????????????????????????????????????????????????????????????????????????????????????????????????????????????????????????????????????????????????????????????????????????????????????????????????????????????????????????????????????????????????????????????????????????????????????????????????????????????????????????????????????????????????????????????????????????????????????????????????????????????????????????????????????????????????????????????????????????????????????????????????????????????????????????????????????????????????????????????????????????????????????????????????????????????????????????????????????ACCCTTTGAAACAGACACTGAGTTGAACAAAGATATGCAGACAATAGATAAAAGTGCCTTATCTATGAGCCAAAGAGAGGCTGAAACACATCAGGCAAACCTGCAGCATCTCTGCCGCTTCTGTGGAGGCTCATTTAAAACTGACCCTTATAAGAGAAGCCACCCAGTTCATGGACCAGTAGATGATGAGACTCAGGCCCTTCTCAGAAAGAAAGAGAAAAAGGCAACATCTTGGCCAGATCTCCTTGCCAAAGTTTTTAAGACTGATGTGAAGGGAGACATTGACACAATCCATCCTACAAAGTTTTGTCACCAGTGTTGGATTGTGGTTCAAAAAAAATTAAACAATTCCCCATGTGAAATGTTTTTTCCAAGGAAAAGTCCAGTAGAGTGGCATCCCCATTCCCCAAACTGTGATGTTTGTGATGCTTCCTTCCGTGGAGTGAAGAGAAAGAGGAAAGTTCTTAATCTACAGATGAACAAAAAATTGAGGATGGTGTCTAGAGGTGCTAGAAAAAAAAGACAAATAAGGAATCCAAAACAAGTCAACCAAAAGAGTTTAGTGAAAATGATTGCCAGCTGCAAGAAGATTCACCTCACTACCAAAATTCTTGCAGTAGACTATCCTGCAGACTTTGTAAAGTCAATTTCTTGCCAGAT?????????????????????????????????????????????????????????????????????????????????????????????????????????????????????????????????????????????????????????????????????????????????????????????????????????????????????????????????????????????"/>
                        <sequence id="seq_ADG066" taxon="ADG06" totalcount="4" value="???????????????????????????????????????????????????????????????????????????????????????????????????????????????????????????GGCTTATCCCGGTCTTCGAACACAGGGAAATTTGGAGAACCTAGGTGGGCCCAATGATGCAACAAGAGGATTGACATCTTTAGCAGACACTTTTGAACATGTCATAGAGGAGCTCCTGGATGAGCAGCAGGCCATCCAGCCCAGCAAGGAAAACAAGGATGCAGACTTGTACTCATCTCGGGTTATGCTAAGCAGTCAAGTGCCTTTGGAGCCTCCACTGCTCTTTCTGCTTGAGGAGTATAAAAACTACTTGGATGCTGCAAACATGTCCATGAGGGTCCGACGCCACTCTGATCCTGCTCGTCGTGGAGAGTTGAGTGTGTGTGACAGTACTAGTGAGTGGGTAACAGCGGCTGAGAAAAAGACTGCGGTGGACATGTCAGGGGCAACAGTTACCGTCCTGGAAAAAGTACCAGTACCTAAAGGCCAACTGAAGCAATATTTTTATGAAACCAAATGCAACTCAAAGGGATATACGAAAGAGGGATGCAGGGGCATAGACAAGAGGTACTGGAATTCCCAGTGCCGAACTACCCAGTCTTACGTGCGCGCTCTCACCATGGATAACAAAAAGAGAGTTGGATGGCGGTTTATAAGAATAGACACTTCCTGT?????????????????????????????????????????????????????????????????????????????????GAAGATAGTGAAAACATTCTGCCGATAGATGGAGAGCAGGATGTTATGGAAACTAATGAGGTAGATCATGCAGAGCCACTAGAAAATGAGAAYAACAAAGAAGTGATAACAGACATGGAATGTAATACTCAACCAGAACAGGAAGGGCCTGTTGGTGCCCTGGAGAAAGAGGAAGCCAGCAAACCAGAARTTGAAGCAGAAGCAGAGGAGTCAGAAGAGAAGGAGCCTGAATCCACCCCRGTATTGGAGGCTGAGGCTCAGCCTCTCTCAGAGTCTGTGCTTCAGCCACCGCCTCCACCACTGT---TGGAATCTACTCAAGATCAAGAGCCTCAGGTAGACAAAGAAGAATCTGTAGTGCCTGAAAAGCTGCCGGAAATTCAGACAGACCAAGTCCAGGCAGCAACAGTAGAAAATAAGAGCAAGGTTAGGAGCAGAAGCAGAGGTAGAGCAAGGAACAAAACCAGCAAGAGTCGAAGTCGGAGTACTAGTAGCAGTACTAGTAGTACTAGCTCTACCAGCAGTAGTAGTGGCAGCAGTTCTAGCAGTGGCAGCAGTAGTAGCCGGAGTACTTCCAGCAGCAGCAGCAGTAGTAGTGGAACT??????????????????????????????????????????????????????????????????????????????????????????????????????????????????????????????????TCCAGCAACCTGATGGGCTCCTTGGTAGTTTCATACAACTTCTACAGCCTCAACAAAATGGAAACCGGCCACAGGGCTACCAAAAGGCCAGTGAGCATGATCTGGGCTGTACTCACCATTTGGATGGTCAGTTTGCTGATCTGCATTTTGCCTCTCTGTGGCTGGGGCACTTATGGCTCAACCTCTTGGGGATGTTTTGCAGACTGCACCAGTTCTTACATCTTGTTTCTCTTCATCATCTACTCCTTGTGTTTCTTCCTGCTCCTCGTGCTCTCCGTCCCTCTCATTTATCAGCTCTTGTGCTCAGATGAGCAACTGCACCTCTATGATGATTATCATCAAATCACCCGAGGATATTTCTCACCTGGGTCACCCCCAGTGGGTATTCACACCCTGCCCCTCTCTCCAGAGGACATTGAGAATAAAAGCCTGAAGCATTTTCAAGATGCTG??????????????????????????????????????????????????????????????????????????????????ACCCTTTGAAACAGACACTGAGTTGAACAAAGATATGCAGACAATAGATAAAAGTGCCTTATCTATGAGCCAAAGAGAGGCTGAAACACATCAGGCAAACCTGCAGCATCTCTGCCGCTTCTGTGGAGGCTCATTTAAAACTGACCCTTATAAGAGAAGCCACCCAGTTCATGGACCAGTAGATGATGAGACTCAGGCCCTTCTCAGAAAGAAAGAGAAAAAGGCAACATCTTGGCCAGATCTCCTTGCCAAAGTTTTTAAGACTGATGTGAAGGGAGACATTGACACAATCCATCCTACAAAGTTTTGTCACCAGTGTTGGATTGTGGTTCAAAAAAAATTAAACAATTCCCCATGTGAAATGTTTTTTCCAAGGAAAAGTCCAGTAGAGTGGCATCCCCATTCCCCAAACTGTGATGTTTGTGATGCTTCCTTCCGTGGAGTGAAGAGAAAGAGGAAAGTTCTTAATCTACAGATGAACAAAAAATTGAGGATGGTGTCTAGAGGTGCTAGAAAAAAAAGACAAATAAGGAATCCAAAACAAGTCAACCAAAAGAGTTTAGTGAAAATGATTGCCAGCTGCAAGAAGATTCACCTCACTACCAAAATYCTTGCAGTAGACTATCCTGCAGACTTTGTAAAGTCAATTTCTTGCCAGAT?????????????????????????????????????????????????????????????????????????????????????????????????????????????????????????????????????????????????????????????????????????????????????????????????????????????????????????????????????????????"/>
                        <sequence id="seq_ADG076" taxon="ADG07" totalcount="4" value="???????????????????????????????????????????????????????????????????????????????????????????????????????????????????????????GGCTTATCCCGGTCTTCGAACACAGGGAAATTTGGAGAACCTAGGTGGGCCCAATGATGCAACAAGAGGATTGACATCTTTAGCAGACACTTTTGAACATGTCATAGAGGAGCTCCTGGATGAGCAGCAGGCCATCCAGCCCAGCAAGGAAAACAAGGATGCAGACTTGTACTCGTCTCGGGTTATGCTAAGCAGTCAAGTGCCTTTGGAGCCTCCACTGCTCTTTCTGCTTGAGGAGTATAAAAACTACTTGGATGCTGCAAACATGTCCATGAGGGTCCGACGCCACTCTGATCCTGCTCGTCGTGGAGAGTTGAGTGTGTGTGACAGTACTAGTGAGTGGGTAACAGCGGCTGAGAAAAAGACTGCGGTGGACATGTCAGGGGCAACAGTTACCGTCCTGGAAAAAGTACCAGTACCTAAAGGCCAACTGAAGCAATATTTTTATGAAACCAAATGCAACTCAAAGGGATATACGAAAGAGGGATGCAGGGGCATAGACAAGAGGTACTGGAATTCCCAGTGCCGAACTACCCAGTCTTACGTGCGCGCTCTCACCATGGATAACAAAAAGAGAGTTGGATGGCGGTTTATAAGAATAGACACTTCCTGT???????????????????????????????????????????????????????????????????????????????????????????????????????????????????????????????????????????????????????????????????????????????????????????????????????????????????????????????????????????????????????????????????????????????????????????????????????????????????????????????????????????????????????????????????????????????????????????????????????????????????????????????????????????????????????????????????????????????????????????????????????????????????????????????????????????????????????????????????????????????????????????????????????????????????????????????????????????????????????????????????????????????????????????????????????????????????????????????????????????????????????????????????????????????????????????????????????????????????????????????????????????????????????????????????????????????????????????????????????????????????????????????????????????????????????????????????????????????????????????????????????????????????????????????????????????????????????????????????????????????????????????????????????????????????????????????????????????????????????????????????????????????????????????????????????????????????????????????????????????????????????????????????????????????????????????????????????????????????????????????????????????????????????????????????????????????????????????????????ACCCTTTGAAACAGACACTGAGTTGAACAAAGATATGCAGACAATAGATAAAAGTGCCTTATCTATGAGCCAAAGAGAGGCTGAAACACATCAGGCAAACCTGCAGCATCTCTGCCGCTTCTGTGGAGGCTCATTTAAAACTGACCCTTATAAGAGAAGCCACCCAGTTCATGGACCAGTAGATGATGAGACTCAGGCCCTTCTCAGAAAGAAAGAGAAAAAGGCAACATCTTGGCCAGATCTCCTTGCCAAAGTTTTTAAGACTGATGTGAAGGGAGACATTGACACAATCCATCCTACAAAGTTTTGTCACCAGTGTTGGATTGTGGTTCAAAAAAAATTAAACAATTCCCCATGTGAAATGTTTTTTCCAAGGAAAAGTCCAGTAGAGTGGCATCCCCATTCCCCAAACTGTGATGTTTGTGATGCTTCCTTCCGTGGAGTGAAGAGAAAGAGGAAAGTTCTTAATCTACAGATGAACAAAAAATTGAGGATGGTGTCTAGAGGTGCTAGAAAAAAAAGACAAATAAGGAATCCAAAACAAGTCAACCAAAAGAGTTTAGTGAAAATGATTGCCAGCTGCAAGAAGATTCACCTCACTACCAAAATCCTTGCAGTAGACTATCCTGCAGACTTTGTAAAGTCAATTTCTTGCCAGAT?????????????????????????????????????????????????????????????????????????????????????????????????????????????????????????????????????????????????????????????????????????????????????????????????????????????????????????????????????????????"/>
                        <sequence id="seq_ADG086" taxon="ADG08" totalcount="4" value="???????????????????????????????????????????????????????????????????????????????????????????????????????????????????????????GGCTTATCCCGGTCTTCGAACACAGGGAAATTTGGAGAACCTAGGTGGGCCCAATGATGCAACAAGAGGATTGACATCTTTAGCAGACACTTTTGAACATGTCATAGAGGAGCTCCTGGATGAGCAGCAGGCCATCCAGCCCAGCAAGGAAAACAAGGATGCAGACTTGTACTCGTCTCGGGTTATGCTAAGCAGTCAAGTGCCTTTGGAGCCTCCACTGCTCTTTCTGCTTGAGGAGTATAAAAACTACTTGGATGCTGCAAACATGTCCATGAGGGTCCGACGCCACTCTGATCCTGCTCGTCGTGGAGAGTTGAGTGTGTGTGACAGTACTAGTGAGTGGGTAACAGCGGCTGAGAAAAAGACTGCGGTGGACATGTCAGGGGCAACAGTTACCGTCCTGGAAAAAGTACCAGTACCTAAAGGCCAACTGAAGCAATATTTTTATGAAACCAAATGCAACTCAAAGGGATATACGAAAGAGGGATGCAGGGGCATAGACAAGAGGTACTGGAATTCCCAGTGCCGAACTACCCAGTCTTACGTGCGCGCTCTCACCATGGATAACAAAAAGAGAGTTGGATGGCGGTTTATAAGAATAGACACTTCCTGT?????????????????????????????????????????????????????????????????????????????????GAAGATAGTGAAAACATTCTGCCGATAGATGGAGAGCAGGATGTTATGGAAACTAATGAGGTAGATCATGCAGAGCCACTAGAAAATGAGAAYAACAAAGAAGTGATAACAGACATGGAATGTAATACTCAACCAGAACAGGAAGGGCCTGTTGGTGCCCTGGAGAAAGAGGAAGCCAGCAAACCAGAARTTGAAGCAGAAGCAGAGGAGTCAGAAGAGAAGGAGCCTGAATCCACCCCRGTATTGGAGGCTGAGGCTCAGCCTCTCTCAGAGTCTGTGCTTCAGCCACCGCCTCCACCACTGT---TGGAATCTACTCAAGATCAAGAGCCTCAGGTAGACAAAGAAGAATCTGTAGTGCCTGAAAAGCTGCCGGAAATTCAGACAGACCAAGTCCAGGCAGCAACAGTAGAAAATAAGAGCAAGGTTAGGAGCAGAAGCAGAGGTAGAGCAAGGAACAAAACCAGCAAGAGTCGAAGTCGGAGTACTAGTAGCAGTACTAGTAGTACTAGCTCTACCAGCAGTAGTAGTGGCAGCAGTTCTAGCAGTGGCAGCAGTAGTAGCCGGAGTACTTCCAGCAGCAGCAGCAGTAGTAGTGGAACT??????????????????????????????????????????????????????????????????????????????????????????????????????????????????????????????????TCCAGCAACCTGATGGGCTCCTTGGTAGTTTCATACAACTTCTACAGCCTCAACAAAATGGAAACYGGCCACAGGGCTACCAAAAGGCCAGTGAGCATGATCTGGGCTGTACTCACCATTTGGATGGTCAGTTTGCTGATCTGCATTTTGCCTCTCTGTGGCTGGGGCACTTATGGCTCGACCTCTTGGGGATGTTTTGCRGACTGCACCAGTTCTTACATCTTGTTTCTCTTCATCATCTACTCCTTGTGTTTCTTCCTGCTCCTYGTGCTCTCCGTCCCTCTCATTTATCAGCTCTTGTGCTCAGATGAGCAACTGCACCTCTATGATGATTATCATCAAATCACCCGAGGATATTTCTCACCTGGGTCACCCCCAGTGGGTATTCACACCCTGCCCCTCTCTCCAGAGGACATTGAGAATAAAAGCCTGAAGCATTTTCAAGATGCTG??????????????????????????????????????????????????????????????????????????????????ACCCTTTGAAACAGACACTGAGTTGAACAAAGATATGCAGACAATAGATAAAAGTGCCTTATCTATGAGCCAAAGAGAGGCTGAAACACATCAGGCAAACCTGCAGCATCTCTGCCGCTTCTGTGGAGGCTCATTTAAAACTGACCCTTATAAGAGAAGCCACCCAGTTCATGGACCAGTAGATGATGAGACTCAGGCCCTTCTCAGAAAGAAAGAGAAAAAGGCAACATCTTGGCCAGATCTCCTTGCCAAAGTTTTTAAGACTGATGTGAAGGGAGACATTGACACAATCCATCCTACAAAGTTTTGTCACCAGTGTTGGATTGTGGTTCAAAAAAAATTAAACAATTCCCCATGTGAAATGTTTTTTCCAAGGAAAAGTCCAGTAGAGTGGCATCCCCATTCCCCAAACTGTGATGTTTGTGATGCTTCCTTCCGTGGAGTGAAGAGAAAGAGGAAAGTTCTTAATCTACAGATGAACAAAAAATTGAGGATGGTGTCTAGAGGTGCTAGAAAAAAAAGACAAATAAGGAATCCAAAACAAGTCAACCAAAAGAGTTTAGTGAAAATGATTGCCAGCTGCAAGAAGATTCACCTCACTACCAAAATTCTTGCAGTAGACTATCCTGCAGACTTTGTAAAGTCAATTTCTTGCCAGAT?????????????????????????????????????????????????????????????????????????????????????????????????????????????????????????????????????????????????????????????????????????????????????????????????????????????????????????????????????????????"/>
                        <sequence id="seq_ADG096" taxon="ADG09" totalcount="4" value="???????????????????????????????????????????????????????????????????????????????????????????????????????????????????????????GGCTTATCCCGGTCTTCGAACACAGGGAAATTTGGAGAACCTAGGTGGGCCCAATGATGCAACAAGAGGATTGACATCTTTAGCAGACACTTTTGAACATGTCATAGAGGAGCTCCTGGATGAGCAGCAGGCCATCCAGCCCAGCAAGGAAAACAAGGATGCAGACTTGTACTCGTCTCGGGTTATGCTAAGCAGTCAAGTGCCTTTGGAGCCTCCACTGCTCTTTCTGCTTGAGGAGTATAAAAACTACTTGGATGCTGCAAACATGTCCATGAGGGTCCGACGCCACTCTGATCCTGCTCGTCGTGGAGAGTTGAGTGTGTGTGACAGTACTAGTGAGTGGGTAACAGCGGCTGAGAAAAAGACTGCGGTGGACATGTCAGGGGCAACAGTTACCGTCCTGGAAAAAGTACCAGTACCTAAAGGCCAACTGAAGCAATATTTTTATGAAACCAAATGCAACTCAAAGGGATATACGAAAGAGGGATGCAGGGGCATAGACAAGAGGTACTGGAATTCCCAGTGCCGAACTACCCAGTCTTACGTGCGCGCTCTCACCATGGATAACAAAAAGAGAGTTGGATGGCGGTTTATAAGAATAGACACTTCCTGT??????????????????????????????????????????????????????????????????????????????????????????????????????????????????????????????????????????????????????????????????????????????????????????????????????????????????????????????????????????????????????????????????????????????????????????????????????????????????????????????????????????????????????????????????????????????????????????????????????????????????????????????????????????????????????????????????????????????????????????????????????????????????????????????????????????????????????????????????????????????????????????????????????????????????????????????????????????????????????????????????????????????????????????????????????????????????????????????????????????????????????????????????????????????????????????????????????????????????????????????????????????????TCCAGCAACCTGATGGGCTCCTTGGTAGTTTCATACAACTTCTACAGCCTCAACAAAATGGAAACYGGCCACAGGGCTACCAAAAGGCCAGTGAGCATGATCTGGGCTGTACTCACCATTTGGATGGTCAGTTTGCTGATCTGCATTTTGCCTCTCTGTGGCTGGGGCACTTATGGCTCGACCTCTTGGGGATGTTTTGCRGACTGCACCAGTTCTTACATCTTGTTTCTCTTCATCATCTACTCCTTGTGTTTCTTCCTGCTCCTYGTGCTCTCCGTCCCTCTCATTTATCAGCTCTTGTGCTCAGATGAGCAACTGCAYCTCTATGATGATTATCATCAAATCACCCGAGGATATTTCTCACCTGGGTCACCCCCAGTGGGTATTCACACCCTGCCCCTCTCTCCAGAGGACATTGAGAATAAAAGCCTGAAGCATTTTCAAGATGCTG??????????????????????????????????????????????????????????????????????????????????ACCCTTTGAAACAGACACTGAGTTGAACAAAGATATGCAGACAATAGATAAAAGTGCCTTATCTATGAGCCAAAGAGAGGCTGAAACACATCAGGCAAACCTGCAGCATCTCTGCCGCTTCTGTGGAGGCTCATTTAAAACTGACCCTTATAAGAGAAGCCACCCAGTTCATGGACCAGTAGATGATGAGACTCAGGCCCTTCTCAGAAAGAAAGAGAAAAAGGCAACATCTTGGCCAGATCTCCTTGCCAAAGTTTTTAAGACTGATGTGAAGGGAGACATTGACACAATCCATCCTACAAAGTTTTGTCACCAGTGTTGGATTGTGGTTCAAAAAAAATTAAACAATTCCCCATGTGAAATGTTTTTTCCAAGGAAAAGTCCAGTAGAGTGGCATCCCCATTCCCCAAACTGTGATGTTTGTGATGCTTCCTTCCGTGGAGTGAAGAGAAAGAGGAAAGTTCTTAATCTACAGATGAACAAAAAATTGAGGATGGTGTCTAGAGGTGCTAGAAAAAAAAGACAAATAAGGAATCCAAAACAAGTCAACCAAAAGAGTTTAGTGAAAATGATTGCCAGCTGCAAGAAGATTCACCTCACTACCAAAATCCTTGCAGTAGACTATCCTGCAGACTTTGTAAAGTCAATTTCTTGCCAGAT?????????????????????????????????????????????????????????????????????????????????????????????????????????????????????????????????????????????????????????????????????????????????????????????????????????????????????????????????????????????"/>
                        <sequence id="seq_ADG106" taxon="ADG10" totalcount="4" value="???????????????????????????????????????????????????????????????????????????????????????????????????????????????????????????GGCTTATCCCGGTCTTCGAACACAGGGAAATTTGGAGAACCTAGGTGGGCCCAATGATGCAACAAGAGGATTGACATCTTTAGCAGACACTTTTGAACATGTCATAGAGGAGCTCCTGGATGAGCAGCAGGCCATCCAGCCCAGCAAGGAAAACAAGGATGCAGACTTGTACTCATCTCGGGTTATGCTAAGCAGTCAAGTGCCTTTGGAGCCTCCACTGCTCTTTCTGCTTGAGGAGTATAAAAACTACTTGGATGCTGCAAACATGTCCATGAGGGTCCGACGCCACTCTGATCCTGCTCGTCGTGGAGAGTTGAGTGTGTGTGACAGTACTAGTGAGTGGGTAACAGCGGCTGAGAAAAAGACTGCGGTGGACATGTCAGGGGCAACAGTTACCGTCCTGGAAAAAGTACCAGTACCTAAAGGCCAACTGAAGCAATATTTTTATGAAACCAAATGCAACTCAAAGGGATATACGAAAGAGGGATGCAGGGGCATAGACAAGAGGTACTGGAATTCCCAGTGCCGAACTACCCAGTCTTACGTGCGCGCTCTCACCATGGATAACAAAAAGAGAGTTGGATGGCGGTTTATAAGAATAGACACTTCCTGT?????????????????????????????????????????????????????????????????????????????????GAAGATAGTGAAAACATTCTGCCGATAGATGGAGAGCAGGATGTTATGGAAACTAATGAGGTAGATCATGCAGAGCCACTAGAAAATGAGAACAACAAAGAAGTGATAACAGACATGGAATGTAATACTCAACCAGAACAGGAAGGGCCTGTTGGTGCCCTGGAGAAAGAGGAAGCCAGCAAACCAGAAGTTGAAGCAGAAGCAGAGGAGTCAGAAGAGAAGGAGCCTGAATCCACCCCGGTATTGGAGGCTGAGGCTCAGCCTCTCTCAGAGTCTGTGCTTCAGCCACCRCCTCCACCACTGT---TGGAATCTACTCAAGATCAAGAGCCTCAGGTAGACAAAGAAGAATCTGTAGTGCCTGAAAAGCTGCCGGAAATTCAGACAGACCAAGTCCAGGCAGCAACAGTAGAAAATAAGAGCAAGGTTAGGAGCAGAAGCAGAGGTAGAGCAAGGAACAAAACCAGCAAGAGTCGAAGTCGGAGTACTAGTAGCAGTACTAGTAGTACTAGCTCTACCAGCAGTAGTAGTGGCAGCAGTTCTAGCAGTGGCAGCAGTAGTAGCCGGAGTACTTCCAGCAGCAGCAGCAGTAGTAGTGGAACA??????????????????????????????????????????????????????????????????????????????????????????????????????????????????????????????????TCCAGCAACCTGATGGGCTCCTTGGTAGTTTCATACAACTTCTACAGCCTCAACAAAATGGAAACTGGCCACAGGGCTACCAAAAGGCCAGTGAGCATGATCTGGGCTGTACTCACCATTTGGATGGTCAGTTTGCTGATCTGCATTTTGCCTCTCTGTGGCTGGGGCACTTATGGCTCGACCTCTTGGGGATGTTTTGCGGACTGCACCAGTTCTTACATCTTGTTTCTCTTCATCATCTACTCCTTGTGTTTCTTCCTGCTCCTTGTGCTCTCCGYCCCTCTCATTTATCAGCTCTTGTGCTCAGATGAGCAACTGCAYCTCTATGATGATTATCATCAAATCACCCGAGGATATTTCTCACCTGGGTCACCCCCAGTGGGTATTCACACCCTGCCCCTCTCTCCAGAGGACATTGAGAATAAAAGCCTGAAGCATTTTCAAGATGCTG??????????????????????????????????????????????????????????????????????????????????ACCCTTTGAAACAGACACTGAGTTGAACAAAGATATGCAGACAATAGATAAAAGTGCCTTATCTATGAGCCAAAGAGAGGCTGAAACACATCAGGCAAACCTGCAGCATCTCTGCCGCTTCTGTGGAGGCTCATTTAAAACTGACCCTTATAAGAGAAGCCACCCAGTTCATGGACCAGTAGATGATGAGACTCAGGCCCTTCTCAGAAAGAAAGAGAAAAAGGCAACATCTTGGCCAGATCTCCTTGCCAAAGTTTTTAAGACTGATGTGAAGGGAGACATTGACACAATCCATCCTACAAAGTTTTGTCACCAGTGTTGGATTGTGGTTCAAAAAAAATTAAACAATTCCCCATGTGAAATGTTTTTTCCAAGGAAAAGTCCAGTAGAGTGGCATCCCCATTCCCCAAACTGTGATGTTTGTGATGCTTCCTTCCGTGGAGTGAAGAGAAAGAGGAAAGTTCTTAATCTACAGATGAACAAAAAATTGAGGATGGTGTCTAGAGGTGCTAGAAAAAAAAGACAAATAAGGAATCCAAAACAAGTCAACCAAAAGAGTTTAGTGAAAATGATTGCCAGCTGCAAGAAGATTCACCTCACTACCAAAATCCTTGCAGTAGACTATCCTGCAGACTTTGTAAAGTCAATTTCTTGCCAGAT?????????????????????????????????????????????????????????????????????????????????????????????????????????????????????????????????????????????????????????????????????????????????????????????????????????????????????????????????????????????"/>
                        <sequence id="seq_ADG116" taxon="ADG11" totalcount="4" value="???????????????????????????????????????????????????????????????????????????????????????????????????????????????????????????GGCTTATCCCGGTCTTCGAACACAGGGAAATTTGGAGAACCTAGGTGGGCCCAATGATGCAACAAGAGGATTGACATCTTTAGCAGACACTTTTGAACATGTCATAGAGGAGCTCCTGGATGAGCAGCAGGCCATCCAGCCCAGCAAGGAAAACAAGGATGCAGACTTGTACTCATCTCGGGTTATGCTAAGCAGTCAAGTGCCTTTGGAGCCTCCACTGCTCTTTCTGCTTGAGGAGTATAAAAACTACTTGGATGCTGCAAACATGTCCATGAGGGTCCGACGCCACTCTGATCCTGCTCGTCGTGGAGAGTTGAGTGTGTGTGACAGTACTAGTGAGTGGGTAACAGCGGCTGAGAAAAAGACTGCGGTGGACATGTCAGGGGCAACAGTTACCGTCCTGGAAAAAGTACCAGTACCTAAAGGCCAACTGAAGCAATATTTTTATGAAACCAAATGCAACTCAAAGGGATATACGAAAGAGGGATGCAGGGGCATAGACAAGAGGTACTGGAATTCCCAGTGCCGAACTACCCAGTCTTACGTGCGCGCTCTCACCATGGATAACAAAAAGAGAGTTGGATGGCGGTTTATAAGAATAGACACTTCCTGT?????????????????????????????????????????????????????????????????????????????????GAAGATAGTGAAAACATTCTGCCGATAGATGGAGAGCAGGATGTTATGGAAACTAATGAGGTAGATCATGCAGAGCCACTAGAAAATGAGAAYAACAAAGAAGTGATAACAGACATGGAATGTAATACTCAACCAGAACAGGAAGGGCCTGTTGGTGCCCTGGAGAAAGAGGAAGCCAGCAAACCAGAAGTTGAAGCAGAAGCAGAGGAGTCAGAAGAGAAGGAGCCTGAATCCACCCCRGTATTGGAGGCTGAGGCTCAGCCTCTCTCAGAGTCTGTGCTTCAGCCACCGCCTCCACCACTGT---TGGAATCTACTCAAGATCAAGAGCCTCAGGTAGACAAAGAAGAATCTGTAGTGCCTGAAAAGCTGCCGGAAATTCAGACAGACCAAGTCCAGGCAGCAACAGTAGAAAATAAGAGCAAGGTTAGGAGCAGAAGCAGAGGTAGAGCAAGGAACAAAACCAGCAAGAGTCGAAGTCGGAGTACTAGTAGCAGTACTAGTAGTACTAGCTCTACCAGCAGTAGTAGTGGCAGCAGTTCTAGCAGTGGCAGCAGTAGTAGCCGGAGTACTTCCAGCAGCAGCAGCAGTAGTAGTGGAACT??????????????????????????????????????????????????????????????????????????????????????????????????????????????????????????????????TCCAGCAACCTGATGGGCTCCTTGGTAGTTTCATACAACTTCTACAGCCTCAACAAAATGGAAACCGGCCACAGGGTGACCAAAAGGCCAGTGAGCATGATCTGGGCTGTACTCACCATTTGGATGGTCAGTTTGCTGATCTGCATTTTGCCTCTCTGTGGCTGGGGCACTTATGGCTCGACCTCTTGGGGATGTTTTGCGGACTGCACCAGTTCTTACATTTTGTTTCTCTTCATCATCTACTCCTTGTGTTTCTTCCTGCTCCTTGTGCTCTCCGYCCCTCTCATTTATCAGCTCTTGTGCTCAGATGAGCAACTGCACCTCTATGATGATTATCATCAAATCACCCGAGGATATTTCTCACCTGGGTCACCCCCAGTGGGTATTCACACCCTGCCCCTCTCTCCAGAGGACATTGAGAATAAAAGCCTGAAGCATTTTCAAGATGCTG???????????????????????????????????????????????????????????????????????????????????????????????????????????????????????????????????????????????????????????????????????????????????????????????????????????????????????????????????????????????????????????????????????????????????????????????????????????????????????????????????????????????????????????????????????????????????????????????????????????????????????????????????????????????????????????????????????????????????????????????????????????????????????????????????????????????????????????????????????????????????????????????????????????????????????????????????????????????????????????????????????????????????????????????????????????????????????????????????????????????????????????????????????????????????????????????????????????????????????????????????????????????????????????????????????????????????????????????????????????????????????????????????????????????????????????????????????????????????????????????????????????????????"/>
                        <sequence id="seq_ADG126" taxon="ADG12" totalcount="4" value="???????????????????????????????????????????????????????????????????????????????????????????????????????????????????????????GGCTTATCCCGGTCTTCGAACACAGGGAAATTTGGAGAACCTAGGTGGGCCCAATGATGCAACAAGAGGATTGACATCTTTAGCAGACACTTTTGAACATGTCATAGAGGAGCTCCTGGATGAGCAGCAGGCCATCCAGCCCAGCAAGGAAAACAAGGATGCAGACTTGTACTCRTCTCGGGTTATGCTAAGCAGTCAAGTGCCTTTGGAGCCTCCACTGCTCTTTCTGCTTGAGGAGTATAAAAACTACTTGGATGCTGCAAACATGTCCATGAGGGTCCGACGCCACTCTGATCCTGCTCGTCGTGGAGAGTTGAGTGTGTGTGACAGTACTAGTGAGTGGGTAACAGCGGCTGAGAAAAAGACTGCGGTGGACATGTCAGGGGCAACAGTTACCGTCCTGGAAAAAGTACCAGTACCTAAAGGCCAACTGAAGCAATATTTTTATGAAACCAAATGCAACTCAAAGGGATATACGAAAGAGGGATGCAGGGGCATAGACAAGAGGTACTGGAATTCCCAGTGCCGAACTACCCAGTCTTACGTGCGCGCTCTCACCATGGATAACAAAAAGAGAGTTGGATGGCGGTTTATAAGAATAGACACTTCCTGT????????????????????????????????????????????????????????????????????????????????????????????????????????????????????????????????????????????????????????????????????????????????????????????????????????????????????????????????????????????????????????????????????????????????????????????????????????????????????????????????????????????????????????????????????????????????????????????????????????????????????????????????????????????????????????????????????????????????????????????????????????????????????????????????????????????????????????????????????????????????????????????????????????????????????????????????????????????????????????????????????????????????????????????????????????????????????????????????????????????????????????????????????????????????????????????????????????????????????????????????????????????????????????????????????????????????????????????????????????????????????????????????????????????????????????????????????????????????????????????????????????????????????????????????????????????????????????????????????????????????????????????????????????????????????????????????????????????????????????????????????????????????????????????????????????????????????????????????????????????????????????????????????????????????????????????????????????????????????????????????????????????????????????????????????????????????????????????????????????????????????????????????????????????????????????????????????????????????????????????????????????????????????????????????????????????????????????????????????????????????????????????????????????????????????????????????????????????????????????????????????????????????????????????????????????????????????????????????????????????????????????????????????????????????????????????????????????????????????????????????????????????????????????????????????????????????????????????????????????????????????????????????????????????????????????????????????????????????????????????????????????????????????????????????????????????????????????????????????????????????????????????????????????????????????????????????????????????????????????????????????????????????????????????????????????????????????????????????????????????????????????????????????????????????????????????????????????????????????????????????????"/>
                        <sequence id="seq_ADG136" taxon="ADG13" totalcount="4" value="???????????????????????????????????????????????????????????????????????????????????????????????????????????????????????????GGCTTATCCCGGTCTTTGAACACAGGGAAATTTGGAGAACCTAGGTGGGCCCAATGATGCAACAAGAGGATTGACATCTTTAGCAGACACTTTTGAACATGTCATAGAGGAGCTCCTGGATGAGCAGCAGGCCATCCAGCCCAGCAAGGAAAACAAGGATGCAGACTTGTACTCGTCTCGGGTTATGCTAAGCAGTCAAGTGCCTTTGGAGCCTCCACTGCTCTTTCTGCTTGAGGAGTATAAAAACTACTTGGATGCTGCAAACATGTCCATGAGGGTCCGACGCCACTCTGATCCTGCTCGTCGTGGAGAGTTGAGTGTGTGTGACAGTACTAGTGAGTGGGTAACAGCGGCTGAGAAAAAGACTGCGGTGGACATGTCAGGGGCAACAGTTACCGTCCTGGAAAAAGTACCAGTACCTAAAGGCCAACTGAAGCAATATTTTTATGAAACCAAATGCAACTCAAAGGGATATACGAAAGAGGGATGCAGGGGCATAGACAAGAGGTACTGGAATTCCCAGTGCCGAACTACCCAGTCTTACGTGCGCGCTCTCACCATGGATAACAAAAAGAGAGTTGGATGGCGGTTTATAAGAATAGACACTTCCTGT??????????????????????????????????????????????????????????????????????????????????????????????????????????????????????????????????????????????????????????????????????????????????????????????????????????????????????????????????????????????????????????????????????????????????????????????????????????????????????????????????????????????????????????????????????????????????????????????????????????????????????????????????????????????????????????????????????????????????????????????????????????????????????????????????????????????????????????????????????????????????????????????????????????????????????????????????????????????????????????????????????????????????????????????????????????????????????????????????????????????????????????????????????????????????????????????????????????????????????????????????????????????TCCAGCAACCTGATGGGCTCCTTGGTAGTTTCATACAACTTCTACAGCCTCAACAAAATGGAAACCGGCCACAGGGCTACCAAAAGGCCAGTGAGCATGATCTGGGCTGTACTCACCATTTGGATGGTCAGTTTGCTGATCTGCATTTTGCCTCTCTGTGGCTGGGGCACTTATGGCTCAACCTCTTGGGGATGTTTTGCAGACTGCACCAGTTCTTACATCTTGTTTCTCTTCATCATCTACTCCTTGTGTTTCTTCCTGCTCCTCGTGCTCTCCGTCCCTCTCATTTATCAGCTCTTGTGCTCAGATGAGCAACTGCACCTCTATGATGATTATCATCAAATCACCCGAGGATATTTCTCACCTGGGTCACCCCCAGTGGGTATTCACACCCTGCCCCTCTCTCCAGAGGACATTGAGAATAAAAGCCTGAAGCATTTTCAAGATGCTG??????????????????????????????????????????????????????????????????????????????????ACCCTTTGAAACAGACACTGAGTTGAACAAAGATATGCAGACAATAGATAAAAGTGCCTTATCTATGAGCCAAAGAGAGGCTGAAACACATCAGGCAAACCTGCAGCATCTCTGCCGCTTCTGTGGAGGCTCATTTAAAACTGACCCTTATAAGAGAAGCCACCCAGTTCATGGACCAGTAGATGATGAGACTCAGGCCCTTCTCAGAAAGAAAGAGAAAAAGGCAACATCTTGGCCAGATCTCCTTGCCAAAGTTTTTAAGACTGATGTGAAGGGAGACATTGACACAATCCATCCTACAAAGTTTTGTCACCAGTGTTGGATTGTGGTTCAAAAAAAATTAAACAATTCCCCATGTGAAATGTTTTTTCCAAGGAAAAGTCCAGTAGAGTGGCATCCCCATTCCCCAAACTGTGATGTTTGTGATGCTTCCTTCCGTGGAGTGAAGAGAAAGAGGAAAGTTCTTAATCTACAGATGAACAAAAAATTGAGGATGGTGTCTAGAGGTGCTAGAAAAAAAAGACAAATAAGGAATCCAAAACAAGTCAACCAAAAGAGTTTAGTGAAAATGATTGCCAGCTGCAAGAAGATTCACCTCACTACCAAAATCCTTGCAGTAGACTATCCTGCAGACTTTGTAAAGTCAATTTCTTGCCAGAT?????????????????????????????????????????????????????????????????????????????????????????????????????????????????????????????????????????????????????????????????????????????????????????????????????????????????????????????????????????????"/>
                        <sequence id="seq_ADG146" taxon="ADG14" totalcount="4" value="???????????????????????????????????????????????????????????????????????????????????????????????????????????????????????????GGCTTATCCCGGTCTTCGAACACAGGGAAATTTGGAGAACCTAGGTGGGCCCAATGATGCAACAAGAGGATTGACATCTTTAGCAGACACTTTTGAACATGTCATAGAGGAGCTCCTGGATGAGCAGCAGGCCATCCAGCCCAGCAAGGAAAACAAGGATGCAGACTTGTACTCRTCTCGGGTTATGCTAAGCAGTCAAGTGCCTTTGGAGCCTCCACTGCTCTTTCTGCTTGAGGARTATAAAAACTACTTGGATGCTGCAAACATGTCCATGAGGGTCCGACGCCACTCTGATCCTGCTCGTCGTGGAGAGTTGAGTGTGTGTGACAGTACTAGTGAGTGGGTAACAGCGGCTGAGAAAAAGACTGCGGTGGACATGTCAGGGGCAACAGTTACCGTCCTGGAAAAAGTACCAGTACCTAAAGGCCAACTGAAGCAATATTTTTATGAAACCAAATGCAACTCAAAGGGATATACGAAAGAGGGATGCAGGGGCATAGACAAGAGGTACTGGAATTCCCAGTGCCGAACTACCCAGTCTTACGTGCGCGCTCTCACCATGGATAACAAAAAGAGAGTTGGATGGCGGTTTATAAGAATAGACACTTCCTGT?????????????????????????????????????????????????????????????????????????????????GAAGATAGTGAAAACATTCTGCCGATAGATGGAGAGCAGGATGTTATGGAAACTAATGAGGTAGATCATGCAGAGCCACTAGAAAATGAGAACAACAAAGAAGTGATAACAGACATGGAATGTAATACTCAACCAGAACAGGAAGGGCCTGTTGGTGCCCTGGAGAAAGAGGAAGCCAGCAAACCAGAAGTTGAAGCAGAAGCAGAGGAGTCAGAAGAGAAGGAGCCTGAATCCACCCCGGTATTGGAGGCTGAGGCTCAGCCTCTCTCAGAGTCTGTGCTTCAGCCACCGCCTCCACCACTGT---TGGAATCTACTCAAGATCAAGAGCCTCAGGTAGACAAAGAAGAATCTGTAGTGCCTGAAAAGCTGCCGGAAATTCAGACAGACCAAGTCCAGGCAGCAACAGTAGAAAATAAGAGCAAGGTTAGGAGCAGAAGCAGAGGTAGAGCAAGGAACAAAACCAGCAAGAGTCGAAGTCGGAGTACTAGTAGCAGTACTAGTAGTACTAGCTCTACCAGCAGTAGTAGTGGCAGCAGTTCTAGCAGTGGCAGCAGTAGTAGCCGGAGTACTTCCAGCAGCAGCAGCAGTAGTAGTGGAACW??????????????????????????????????????????????????????????????????????????????????????????????????????????????????????????????????TCCAGCAACCTGATGGGCTCCTTGGTAGTTTCATACAACTTCTACAGCCTCAACAAAATGGAAACYGGCCACAGGGCTACCAAAAGGCCAGTGAGCATGATCTGGGCTGTACTCACCATTTGGATGGTCAGTTTGCTGATCTGCATTTTGCCTCTCTGTGGCTGGGGCACTTATGGCTCGACCTCTTGGGGATGTTTTGCGGACTGCACCAGTTCTTACATCTTGTTTCTCTTCATCATCTACTCCTTGTGTTTCTTCCTGCTCCTYGTGCTCTCCGTCCCTCTCATTTATCAGCTCTTGTGCTCAGATGAGCAACTGCATCTCTATGATGATTATCATCAAATCACCCGAGGATATTTCTCACCTGGGTCACCCCCAGTGGGTATTCACACCCTGCCCCTCTCTCCAGAGGACATTGAGAATAAAAGCCTGAAGCATTTTCAAGATGCTG??????????????????????????????????????????????????????????????????????????????????ACCCTTTGAAACAGACACTGAGTTGAACAAAGATATGCAGACAATAGATAAAAGTGCCTTATCTATGAGCCAAAGAGAGGCTGAAACACATCAGGCAAACCTGCAGCATCTCTGCCGCTTCTGTGGAGGCTCATTTAAAACTGACCCTTATAAGAGAAGCCACCCAGTTCATGGACCAGTAGATGATGAGACTCAGGCCCTTCTCAGAAAGAAAGAGAAAAAGGCAACATCTTGGCCAGATCTYCTTGCCAAAGTTTTTAAGACTGATGTGAAGGGAGACATTGACACAATCCATCCTACAAAGTTTTGTCACCAGTGTTGGATTGTGGTTCAAAAAAAWTTAAACAATTCCCCATGTGAAATGTTTTTTCCAAGGAAAAGTCCAGTAGAGTGGCATCCCCATTCCCCAAACTGTGATGTTTGTGATGCTTCCTTCCGTGGAGTGAAGAGAAAGAGGAAAGTTCTTAATCTACAGATGAACAAAAAATTGAGGATGGTGTCTAGAGGTGCTAGAAAAAAAAGACAAATAAGGAATCCAAAACAAGTCAACCAAAAGAGTTTAGTGAAAATGATTGCCAGCTGCAAGAAGATTCACCTCACTACCAAAATYCTTGCAGTAGACTATCCTGCAGACTTTGTAAAGTCAATTTCTTGCCAGAT?????????????????????????????????????????????????????????????????????????????????????????????????????????????????????????????????????????????????????????????????????????????????????????????????????????????????????????????????????????????"/>
                        <sequence id="seq_ADG156" taxon="ADG15" totalcount="4" value="???????????????????????????????????????????????????????????????????????????????????????????????????????????????????????????GGCTTATCCCGGTCTTCGAACACAGGGAAATTTGGAGAACCTAGGTGGGCCCAATGATGCAACAAGAGGATTGACATCTTTAGCAGACACTTTTGAACATGTCATAGAGGAGCTCCTGGATGAGCAKCAGGCCATCCAGCCCAGCAAGGAAAACAAGGATGCAGACTTGTACTCGTCTCGGGTTATGCTAAGCAGTCAAGTGCCTTTGGAGCCTCCACTGCTCTTTCTGCTTGAGGAGTATAAAAACTACTTGGATGCTGCAAACATGTCCATGAGGGTCCGACGCCACTCTGATCCTGCTCGTCGTGGAGAGTTGAGTGTGTGTGACAGTACTAGTGAGTGGGTAACAGCGGCTGAGAAAAAGACTGCGGTGGACATGTCAGGGGCAACAGTTACCGTCCTGGAAAAAGTACCAGTACCTAAAGGCCAACTGAAGCAATATTTTTATGAAACCAAATGCAACTCAAAGGGATATACRAAAGAGGGATGCAGGGGCATAGACAAGAGGTACTGGAATTCCCAGTGCCGAACTACCCAGTCTTACGTGCGCGCTCTCACCATGGATAACAAAAAGAGAGTTGGATGGCGGTTTATAAGAATAGACACTTCCTGT?????????????????????????????????????????????????????????????????????????????????GAAGATAGTGAAAACATTCTGCCGATAGATGGAGAGCAGGATGTTATGGAAACTAATGAGGTAGATCATGCAGAGCCACTAGAAAATGAGAATAACAAAGAAGTGATAACAGACATGGAATGTAATACTCAACCAGAACAGGAAGGGCCTGTTGGTGCCCTGGAGAAAGAGGAAGCCAGCAAACCAGAARTTGAAGCAGAAGCAGAGGAGTCAGAAGAGAAGGAGCCTGAATCCACCCCAGTATTGGAGGCTGAGGCTCAGCCTCTCTCAGAGTCTGTGCTTCAGCCACCGCCTCCACCACTGT---TGGAATCTACTCAAGATCAAGAGCCTCAGGTAGACAAAGAAGAATCTGTAGTGCCTGAAAAGCTGCCGGAAATTCAGACAGACCAAGTCCAGGCAGCAACAGTAGAAAATAAGAGCAAGGTTAGGAGCAGAAGCAGAGGTAGAGCAAGGAACAAAACCAGCAAGAGTCGAAGTCGGAGTACTAGTAGCAGTACTAGTAGTACTAGCTCTACCAGCAGTAGTAGTGGCAGCAGTTCTAGCAGTGGCAGCAGTAGTAGCCGGAGTACTTCCAGCAGCAGCAGCAGTAGTAGTGGAACT??????????????????????????????????????????????????????????????????????????????????????????????????????????????????????????????????TCCAGCAACCTGATGGGCTCCTTGGTAGTTTCATACAACTTCTACAGCCTCAACAAAATGGAAACYGGCCACAGGGCTACCAAAAGGCCAGTGAGCATGATCTGGGCTGTACTCACCATTTGGATGGTCAGTTTGCTGATCTGCATTTTGCCTCTCTGTGGCTGGGGCACTTATGGCTCGACCTCTTGGGGATGTTTTGCGGACTGCACCAGTTCTTACATCTTGTTTCTCTTCATCATCTACTCCTTGTGTTTCTTCCTGCTCCTYGTGCTCTCCGTCCCTCTCATTTATCAGCTCTTGTGCTCAGATGAGCAACTGCAYCTCTATGATGATTATCATCAAATCACCCGAGGATATTTCTCACCTGGGTCACCCCCAGTGGGTATTCACACCCTGCCCCTCTCTCCAGAGGACATTGAGAATAAAAGCCTGAAGCATTTTCAAGATGCTG??????????????????????????????????????????????????????????????????????????????????ACCCTTTGAAACAGACACTGAGTTGAACAAAGATATGCAGACAATAGATAAAAGTGCCTTATCTATGAGCCAAAGAGAGGCTGAAACACATCAGGCAAACCTGCAGCATCTCTGCCGCTTCTGTGGAGGCTCATTTAAAACTGACCCTTATAAGAGAAGCCACCCAGTTCATGGACCAGTAGATGATGAGACTCAGGCCCTTCTCAGAAAGAAAGAGAAAAAGGCAACATCTTGGCCAGATCTCCTTGCCAAAGTTTTTAAGACTGATGTGAAGGGAGACATTGACACAATCCATCCTACAAAGTTTTGTCACCAGTGTTGGATTGTGGTTCAAAAAAAATTAAACAATTCCCCATGTGAAATGTTTTTTCCAAGGAAAAGTCCAGTAGAGTGGCATCCCCATTCCCCAAACTGTGATGTTTGTGATGCTTCCTTCCGTGGAGTGAAGAGAAAGAGGAAAGTTCTTAATCTACAGATGAACAAAAAATTGAGGATGGTGTCTAGAGGTGCTAGAAAAAAAAGACAAATAAGGAATCCAAAACAAGTCAACCAAAAGAGTTTAGTGAAAATGATTGCCAGCTGCAAGAAGATTCACCTCACTACCAAAATCCTTGCAGTAGACTATCCTGCAGACTTTGTAAAGTCAATTTCTTGCCAGAT?????????????????????????????????????????????????????????????????????????????????????????????????????????????????????????????????????????????????????????????????????????????????????????????????????????????????????????????????????????????"/>
                        <sequence id="seq_ADG166" taxon="ADG16" totalcount="4" value="???????????????????????????????????????????????????????????????????????????????????????????????????????????????????????????GGCTTATCCCGGTCTTCGAACACAGGGAAATTTGGAGAACCTAGGTGGGCCCAATGATGCAACAAGAGGATTGACATCTTTAGCAGACACTTTTGAACATGTCATAGAGGAGCTCCTGGATGAGCAGCAGGCCATCCAGCCCAGCAAGGAAAACAAGGATGCAGACTTGTACTCRTCTCGGGTTATGCTAAGCAGTCAAGTGCCTTTGGAGCCTCCACTGCTCTTTCTGCTTGAGGAGTATAAAAACTACTTGGATGCTGCAAACATGTCCATGAGGGTCCGACGCCACTCTGATCCTGCTCGTCGTGGAGAGTTGAGTGTGTGTGACAGTACTAGTGAGTGGGTAACAGCGGCTGAGAAAAAGACTGCGGTGGACATGTCAGGGGCAACAGTTACCGTCCTGGAAAAAGTACCAGTACCTAAAGGCCAACTGAAGCAATATTTTTATGAAACCAAATGCAACTCAAAGGGATATACGAAAGAGGGATGCAGGGGCATAGACAAGAGGTACTGGAATTCCCAGTGCCGAACTACCCAGTCTTACGTGCGCGCTCTCACCATGGATAACAAAAAGAGAGTTGGATGGCGGTTTATAAGAATAGACACTTCCTGT?????????????????????????????????????????????????????????????????????????????????GAAGATAGTGAAAACATTCTGCCGATAGATGGAGAGCAGGATGTTATGGAAACTAATGAGGTAGATCATGCAGAGCCACTAGAAAATGAGAAYAACAAAGAAGTGATAACAGACATGGAATGTAATACTCAACCAGAACAGGAAGGGCCTGTTGGTGCCCTGGAGAAAGAGGAAGCCAGCAAACCAGAAGTTGAAGCAGAAGCAGAGGAGTCAGAAGAGAAGGAGCCTGAATCCACCCCRGTATTGGAGGCTGAGGCTCAGCCTCTCTCAGAGTCTGTGCTTCAGCCACCRCCTCCACCACTGT---TGGAATCTACTCAAGATCAAGAGCCTCAGGTAGACAAAGAAGAATCTGTAGTGCCTGAAAAGCTGCCGGAAATTCAGACAGACCAAGTCCAGGCAGCAACAGTAGAAAATAAGAGCAAGGTTAGGAGCAGAAGCAGAGGTAGAGCAAGGAACAAAACCAGCAAGAGTCGAAGTCGGAGTACTAGTAGCAGTACTAGTAGTACTAGCTCTACCAGCAGTAGTAGTGGCAGCAGTTCTAGCAGTGGCAGCAGTAGTAGCCGGAGTACTTCCAGCAGCAGCAGCAGTAGTAGTGGAACW??????????????????????????????????????????????????????????????????????????????????????????????????????????????????????????????????TCCAGCAACCTGATGGGCTCCTTGGTAGTTTCATACAACTTCTACAGCCTCAACAAAATGGAAACTGGCCACAGGGCTACCAAAAGGCCAGTGAGCATGATCTGGGCTGTACTCACCATTTGGATGGTCAGTTTGCTGATCTGCATTTTGCCTCTCTGTGGCTGGGGCACTTATGGCTCGACCTCTTGGGGATGTTTTGCGGACTGCACCAGTTCTTACATCTTGTTTCTCTTCATCATCTACTCCTTGTGTTTCTTCCTGCTCCTTGTGCTCTCCGTCCCTCTCATTTATCAGCTCTTGTGCTCAGATGAGCAACTGCACCTCTATGATGATTATCATCAAATCACCCGAGGATATTTCTCACCTGGGTCACCCCCAGTGGGTATTCACACCCTGCCCCTCTCTCCAGAGGACATTGAGAATAAAAGCCTGAAGCATTTTCAAGATGCTG???????????????????????????????????????????????????????????????????????????????????????????????????????????????????????????????????????????????????????????????????????????????????????????????????????????????????????????????????????????????????????????????????????????????????????????????????????????????????????????????????????????????????????????????????????????????????????????????????????????????????????????????????????????????????????????????????????????????????????????????????????????????????????????????????????????????????????????????????????????????????????????????????????????????????????????????????????????????????????????????????????????????????????????????????????????????????????????????????????????????????????????????????????????????????????????????????????????????????????????????????????????????????????????????????????????????????????????????????????????????????????????????????????????????????????????????????????????????????????????????????????????????????"/>
                        <sequence id="seq_ADG176" taxon="ADG17" totalcount="4" value="???????????????????????????????????????????????????????????????????????????????????????????????????????????????????????????GGCTTATCCCGGTCTTCGAACACAGGGAAATTTGGAGAACCTAGGTGGGCCCAATGATGCAACAAGAGGATTGACATCTTTAGCAGACACTTTTGAACATGTCATAGAGGAGCTCCTGGATGAGCAGCAGGCCATCCAGCCCAGCAAGGAAAACAAGGATGCAGACTTGTACTCGTCTCGGGTTATGCTAAGCAGTCAAGTGCCTTTGGAGCCTCCACTGCTCTTTCTGCTTGAGGAGTATAAAAACTACTTGGATGCTGCAAACATGTCCATGAGGGTCCGACGCCACTCTGATCCTGCTCGTCGTGGAGAGTTGAGTGTGTGTGACAGTACTAGTGAGTGGGTAACAGCGGCTGAGAAAAAGACTGCGGTGGACATGTCAGGGGCAACAGTTACCGTCCTGGAAAAAGTACCAGTACCTAAAGGCCAACTGAAGCAATATTTTTATGAAACCAAATGCAACTCAAAGGGATATACGAAAGAGGGATGCAGGGGCATAGACAAGAGGTACTGGAATTCCCAGTGCCGAACTACCCAGTCTTACGTGCGCGCTCTCACCATGGATAACAAAAAGAGAGTTGGATGGCGGTTTATAAGAATAGACACTTCCTGT?????????????????????????????????????????????????????????????????????????????????GAAGATAGTGAAAACATTCTGCCGATAGATGGAGAGCAGGATGTTATGGAAACTAATGAGGTAGATCATGCAGAGCCACTAGAAAATGAGAAYAACAAAGAAGTGATAACAGACATGGAATGTAATACTCAACCAGAACAGGAAGGGCCTGTTGGTGCCCTGGAGAAAGAGGAAGCCAGCAAACCAGAAGTTGAAGCAGAAGCAGAGGAGTCAGAAGAGAAGGAGCCTGAATCCACCCCGGTATTGGAGGCTGAGGCTCAGCCTCTCTCAGAGTCTGTGCTTCAGCCACCRCCTCCACCACTGT---TGGAATCTACTCAAGATCAAGAGCCTCAGGTAGACAAAGAAGAATCTGTAGTGCCTGAAAAGCTGCCGGAAATTCAGACAGACCAAGTCCAGGCAGCAACAGTAGAAAATAAGAGCAAGGTTAGGAGCAGAAGCAGAGGTAGAGCAAGGAACAAAACCAGCAAGAGTCRAAGTCGGAGTACTAGTAGCAGTACTAGTAGTACTAGCTCTACCAGCAGTAGTAGTGGCAGCAGTTCTAGCAGTGGCAGCAGTAGTAGCCGGAGTACTTCCAGCAGCAGCAGCAGTAGTAGTGGAACW??????????????????????????????????????????????????????????????????????????????????????????????????????????????????????????????????TCCAGCAACCTGATGGGCTCCTTGGTAGTTTCATACAACTTCTACAGCCTCAACAAAATGGAAACTGGCCACAGGGCTACCAAAAGGCCAGTGAGCATGATCTGGGCTGTACTCACCATTTGGATGGTCAGTTTGCTGATCTGCATTTTGCCTCTCTGTGGCTGGGGCACTTATGGCTCGACYTCTTGGGGATGTTTTGCGGACTGCACCAGTTCTTACATCTTGTTTCTCTTCATCATCTACTCCTTGTGTTTCTTCCTGCTCCTTGTGCTCTCCGTCCCTCTCATTTATCAGCTCTTGTGCTCAGATGAGCAACTGCATCTCTATGATGATTATCATCAAATCACCCGAGGATATTTCTCACCTGGGTCACCCCCAGTGGGTATTCACACCCTGCCCCTCTCTCCAGAGGACATTGAGAATAAAAGCCTGAAGCATTTTCAAGATGCTG??????????????????????????????????????????????????????????????????????????????????ACCCTTTGAAACAGACACTGAGTTGAACAAAGATATGCAGACAATAGATAAAAGTGCCTTATCTATGAGCCAAAGAGAGGCTGAAACACATCAGGCAAACCTGCAGCATCTCTGCCGCTTCTGTGGAGGCTCATTTAAAACTGACCCTTATAAGAGAAGCCACCCAGTTCATGGACCAGTAGATGATGAGACTCAGGCCCTTCTCAGAAAGAAAGAGAAAAAGGCAACATCTTGGCCAGATCTCCTTGCCAAAGTTTTTAAGACTGATGTGAAGGGAGACATTGACACAATCCATCCTACAAAGTTTTGTCACCAGTGTTGGATTGTGGTTCAAAAAAAATTAAACAATTCCCCATGTGAAATGTTTTTTCCAAGGAAAAGTCCAGTAGAGTGGCATCCCCATTCCCCAAACTGTGATGTTTGTGATGCTTCCTTCCGTGGAGTGAAGAGAAAGAGGAAAGTTCTTAATCTACAGATGAACAAAAAATTGAGGATGGTGTCTAGAGGTGCTAGAAAAAAAAGACAAATAAGGAATCCAAAACAAGTCAACCAAAAGAGTTTAGTGAAAATGATTGCCAGCTGCAAGAAGATTCACCTCACTACCAAAATCCTTGCAGTAGACTATCCTGCAGACTTTGTAAAGTCAATTTCTTGCCAGAT?????????????????????????????????????????????????????????????????????????????????????????????????????????????????????????????????????????????????????????????????????????????????????????????????????????????????????????????????????????????"/>
                        <sequence id="seq_ADG186" taxon="ADG18" totalcount="4" value="???????????????????????????????????????????????????????????????????????????????????????????????????????????????????????????GGCTTATCCCGGTCTTCGAACACAGGGAAATTTGGAGAACCTAGGTGGGCCCAATGATGCAACAAGAGGATTGACATCTTTAGCAGACACTTTTGAACATGTCATAGAGGAGCTCCTGGATGAGCAGCAGGCCATCCAGCCCAGCAAGGAAAACAARGATGCAGACTTGTACTCATCTCGGGTTATGCTAAGCAGTCAAGTGCCTTTGGAGCCTCCACTGCTCTTTCTGCTTGAGGAGTATAAAAACTACTTGGATGCTGCAAACATGTCCATGAGGGTCCGACGCCACTCTGATCCTGCTCGTCGTGGAGAGTTGAGTGTGTGTGACAGTACTAGTGAGTGGGTAACAGCGGCTGAGAAAAAGACTGCGGTGGACATGTCAGGGGCAACAGTTACCGTCCTGGAAAAAGTACCAGTACCTAAAGGCCAACTGAAGCAATATTTTTATGAAACCAAATGCAACTCAAAGGGATATACGAAAGAGGGATGCAGGGGCATAGACAAGAGGTACTGGAATTCCCAGTGCCGAACTACCCAGTCTTACGTGCGCGCTCTCACCATGGATAACAAAAAGAGAGTTGGATGGCGGTTTATAAGAATAGACACTTCCTGT?????????????????????????????????????????????????????????????????????????????????GAAGATAGTGAAAACATTCTGCCGATAGATGGAGAGCAGGAWGTTATGGAAACTAATGAGGTAGATCATGCAGAGCCACTAGAAAATGAGAATAACAAAGAAGTGATAACAGACATGGAATGTAATACTCAACCAGAACAGGAAGGGCCTGTTGGTGCCCTGGAGAAAGAGGAAGCCAGCAAACCAGAAGTTGAAGCAGAAGCAGAGGAGTCAGAAGAGAAGGAGCCTGAATCCACCCCRGTATTGGAGGCTGAGGCTCAGCCTCTCTCAGAGTCTGTGCTTCAGCCACCGCCTCCACCACTGT---TGGAATCTACTCAAGATCAAGAGCCTCAGGTAGACAAAGAAGAATCTGTAGTGCCTGAAAAGCTGCCGGAAATTCAGACAGACCAAGTCCAGGCAGCAACAGTAGAAAATAAGAGCAAGGTTAGGAGCAGAAGCAGAGGTAGAGCAAGGAACAAAACCAGCAAGAGTCGAAGTCGGAGTACTAGTAGCAGTACTAGTAGTACTAGCTCTACCAGCAGTAGTAGTGGCAGCAGTTCTAGCAGTGGCAGCAGTAGTAGCCGGAGTACTTCCAGCAGCAGCAGCAGTAGTAGTGGAACT??????????????????????????????????????????????????????????????????????????????????????????????????????????????????????????????????TCCAGCAACCTGATGGGCTCCTTGGTAGTTTCATACAACTTCTACAGCCTCAACAAAATGGAAACCGGCCACAGGGCTACCAAAAGGCCAGTGAGCATGATCTGGGCTGTACTCACCATTTGGATGGTCAGTTTGCTGATCTGCATTTTGCCTCTCTGTGGCTGGGGCACTTATGGCTCGACCTCTTGGGGATGTTTTGCGGACTGCACCAGTTCTTACATTTTGTTTCTCTTCATCATCTACTCCTTGTGTTTCTTCCTGCTCCTCGTGCTCTCCGTCCCTCTCATTTATCAGCTCTTGTGCTCAGATGAGCAACTGCACCTCTATGATGATTATCATCAAATCACCCGAGGATATTTCTCACCTGGGTCACCCCCAGTGGGTATTCACACCCTGCCCCTCTCTCCAGAGGACATTGAGAATAAAAGCCTGAAGCATTTTCAAGATGCTG???????????????????????????????????????????????????????????????????????????????????????????????????????????????????????????????????????????????????????????????????????????????????????????????????????????????????????????????????????????????????????????????????????????????????????????????????????????????????????????????????????????????????????????????????????????????????????????????????????????????????????????????????????????????????????????????????????????????????????????????????????????????????????????????????????????????????????????????????????????????????????????????????????????????????????????????????????????????????????????????????????????????????????????????????????????????????????????????????????????????????????????????????????????????????????????????????????????????????????????????????????????????????????????????????????????????????????????????????????????????????????????????????????????????????????????????????????????????????????????????????????????????????"/>
                        <sequence id="seq_ADG196" taxon="ADG19" totalcount="4" value="???????????????????????????????????????????????????????????????????????????????????????????????????????????????????????????GGCTTATCCCGGTCTTCGAACACAGGGAAATTTGGAGAACCTAGGTGGGCCCAATGATGCAACAAGAGGATTGACATCTTTAGCAGACACTTTTGAACATGTCATAGAGGAGCTCCTGGATGAGCAGCAGGCCATCCAGCCCAGCAAGGAAAACAAGGATGCAGACTTGTACTCGTCTCGGGTTATGCTAAGCAGTCAAGTGCCTTTGGAGCCTCCACTGCTCTTTCTGCTTGAGGAGTATAAAAACTACTTGGATGCTGCAAACATGTCCATGAGGGTCCGACGCCACTCTGATCCTGCTCGTCGTGGAGAGTTGAGTGTGTGTGACAGTACTAGTGAGTGGGTAACAGCGGCTGAGAAAAAGACTGCGGTGGACATGTCAGGGGCAACAGTTACCGTCCTGGAAAAAGTACCAGTACCTAAAGGCCAACTGAAGCAATATTTTTATGAAACCAAATGCAACTCAAAGGGATATACGAAAGAGGGATGCAGGGGCATAGACAAGAGGTACTGGAATTCCCAGTGCCGAACTACCCAGTCTTACGTGCGCGCTCTCACCATGGATAACAAAAAGAGAGTTGGATGGCGGTTTATAAGAATAGACACTTCCTGT?????????????????????????????????????????????????????????????????????????????????GAAGATAGTGAAAACATTCTGCCGATAGATGGAGAGCAGGATGTTATGGAAACTAATGAGGTAGATCATGCAGAGCCACTAGAAAATGAGAACAACAAAGAAGTGATAACAGACATGGAATGTAATACTCAACCAGAACAGGAAGGGCCTGTTGGTGCCCTGGAGAAAGAGGAAGCCAGCAAACCAGAAGTTGAAGCAGAAGCAGAGGAGTCAGAAGAGAAGGAGCCTGAATCCACCCCGGTATTGGAGGCTGAGGCTCAGCCTCTCTCAGAGTCTGTGCTTCAGCCACCACCTCCACCACTGT---TGGAATCTACTCAAGATCAAGAGCCTCAGGTAGACAAAGAAGAATCTGTAGTGCCTGAAAAGCTGCCGGAAATTCAGACAGACCAAGTCCAGGCAGCAACAGTAGAAAATAAGAGCAAGGTTAGGAGCAGAAGCAGAGGTAGAGCAAGGAACAAAACCAGCAAGAGTCGAAGTCGGAGTACTAGTAGCAGTACTAGTAGTACTAGCTCTACCAGCAGTAGTAGTGGCAGCAGTTCTAGCAGTGGCAGCAGTAGTAGCCGGAGTACTTCCAGCAGCAGCAGCAGTAGTAGTGGAACA??????????????????????????????????????????????????????????????????????????????????????????????????????????????????????????????????TCCAGCAACCTGATGGGCTCCTTGGTAGTTTCATACAACTTCTACAGCCTCAACAAAATGGAAACCGGCCACAGGGCTACCAAAAGGCCAGTGAGCATGATCTGGGCTGTACTCACCATTTGGATGGTCAGTTTGCTGATCTGCATTTTGCCTCTCTGTGGCTGGGGCACTTATGGCTCAACCTCTTGGGGATGTTTTGCGGACTGCACCAGTTCTTACATCTTGTTTCTCTTCATCATCTACTCCTTGTGTTTCTTCCTGCTCCTCGTGCTCTCCATCCCTCTCATTTATCAGCTCTTGTGCTCAGATGAGCAACTGCATCTCTATGATGATTATCATCAAATCACCCGAGGATATTTCTCACCTGGGTCACCCCCAGTGGGTATTCACACCCTGCCCCTCTCTCCAGAGGACATTGAGAATAAAAGCCTGAAGCATTTTCAAGATGCTG??????????????????????????????????????????????????????????????????????????????????ACCCTTTGAAACAGACACTGAGTTGAACAAAGATATGCAGACAATAGATAAAAGTGCCTTATCTATGAGCCAAAGAGAGGCTGAAACACATCAGGCAAACCTGCAGCATCTCTGCCGCTTCTGTGGAGGCTCATTTAAAACTGACCCTTATAAGAGAAGCCACCCAGTTCATGGACCAGTAGATGATGAGACTCAGGCCCTTCTCARAAAGAAAGAGAAAAAGGCAACATCTTGGCCAGATCTCCTTGCCAAAGTTTTTAAGACTGATGTGAAGGGAGACATTGACACAATCCATCCTACAAAGTTTTGTCACCAGTGTTGGATTGTGGTTCAAAAAAAATTAAACAATTCCCCATGTGAAATGTTTTTTCCAAGGAAAAGTCCAGTAGAGTGGCATCCCCATTCCCCAAACTGTGATGTTTGTGATGCTTCCTTCCGTGGAGTGAAGAGAAAGAGGAAAGTTCTTAATCTACAGATGAACAAAAAATTGAGGATGGTGTCTAGAGGTGCTAGAAAAAAAAGACAAATAAGGAATCCAAAACAAGTCAACCAAAAGAGTTTAGTGAAAATGATTGCCAGCTGCAAGAAGATTCACCTCACTACCAAAATCCTTGCAGTAGACTATCCTGCAGACTTTGTAAAGTCAATTTCTTGCCAGAT?????????????????????????????????????????????????????????????????????????????????????????????????????????????????????????????????????????????????????????????????????????????????????????????????????????????????????????????????????????????"/>
                        <sequence id="seq_ADG206" taxon="ADG20" totalcount="4" value="???????????????????????????????????????????????????????????????????????????????????????????????????????????????????????????GGCTTATCCCGGTCTTCGAACACAGGGAAATTTGGAGAACCTAGGTGGGCCCAATGATGCAACAAGAGGATTGACATCTTTAGCAGACACTTTTGAACATGTCATAGAGGAGCTCCTGGATGAGCAGCAGGCCATCCAGCCCAGCAAGGAAAACAAGGATGCAGACTTGTACTCGTCTCGGGTTATGCTAAGCAGTCAAGTGCCTTTGGAGCCTCCACTGCTCTTTCTGCTTGAGGAGTATAAAAACTACTTGGATGCTGCAAACATGTCCATGAGGGTCCGACGCCACTCTGATCCTGCTCGTCGTGGAGAGTTGAGTGTGTGTGACAGTACTAGTGAGTGGGTAACAGCGGCTGAGAAAAAGACTGCGGTGGACATGTCAGGGGCAACAGTTACCGTCCTGGAAAAAGTACCAGTACCTAAAGGCCAACTGAAGCAATATTTTTATGAAACCAAATGCAACTCAAAGGGATATACGAAAGAGGGATGCAGGGGCATAGACAAGAGGTACTGGAATTCCCAGTGCCGAACTACCCAGTCTTACGTGCGCGCTCTCACCATGGATAACAAAAAGAGAGTTGGATGGCGGTTTATAAGAATAGACACTTCCTGT?????????????????????????????????????????????????????????????????????????????????GAAGATAGTGAAAACATTCTGCCGATAGATGGAGAGCAGGAWGTTATGGAAACTAATGAGGTAGATCATGCAGAGCCACTAGAAAATGAGAAYAACAAAGAAGTGATAACAGACATGGAATGTAATACTCAACCAGAACAGGAAGGGCCTGTTGGTGCCCTGGAGAAAGAGGAAGCCAGCAAACCAGAAGTTGAAGCAGAAGCAGAGGAGTCAGAAGAGAAGGAGCCTGAATCCACCCCGGTATTGGAGGCTGAGGCTCAGCCTCTCTCAGAGTCTGTGCTTCAGCCACCRCCTCCACCACTGT---TGGAATCTACTCAAGATCAAGAGCCTCAGGTAGACAAAGAAGAATCTGTAGTGCCTGAAAAGCTGCCGGAAATTCAGACAGACCAAGTCCAGGCAGCAACAGTAGAAAATAAGAGCAAGGTTAGGAGCAGAAGCAGAGGTAGAGCAAGGAACAAAACCAGCAAGAGTCGAAGTCGGAGTACTAGTAGCAGTACTAGTAGTACTAGCTCTACCAGCAGTAGTAGTGGCAGCAGTTCTAGCAGTGGCAGCAGTAGTAGCCGGAGTACTTCCAGCAGCAGCAGCAGTAGTAGTGGAACW??????????????????????????????????????????????????????????????????????????????????????????????????????????????????????????????????TCCAGCAACCTGATGGGCTCCTTGGTAGTTTCATACAACTTCTACAGCCTCAACAAAATGGAAACCGGCCACAGGGCTACCAAAAGGCCAGTGAGCATGATCTGGGCTGTACTCACCATTTGGATGGTCAGTTTGCTGATCTGCATTTTGCCTCTCTGTGGCTGGGGCACTTATGGCTCAACCTCTTGGGGATGTTTTGCGGACTGCACCAGTTCTTACATCTTGTTTCTCTTCATCATCTACTCCTTGTGTTTCTTCCTGCTCCTCGTGCTCTCCATCCCTCTCATTTATCAGCTCTTGTGCTCAGATGAGCAACTGCATCTCTATGATGATTATCATCAAATCACCCGAGGATATTTCTCACCTGGGTCACCCCCAGTGGGTATTCACACCCTGCCCCTCTCTCCAGAGGACATTGAGAATAAAAGCCTGAAGCATTTTCAAGATGCTG??????????????????????????????????????????????????????????????????????????????????ACCCTTTGAAACAGACACTGAGTTGAACAAAGATATGCAGACAATAGATAAAAGTGCCTTATCTATGAGCCAAAGAGAGGCTGAAACACATCAGGCAAACCTGCAGCATCTCTGCCGCTTCTGTGGAGGCTCATTTAAAACTGACCCTTATAAGAGAAGCCACCCAGTTCATGGACCAGTAGATGATGAGACTCAGGCCCTTCTCARAAAGAAAGAGAAAAAGGCAACATCTTGGCCAGATCTCCTTGCCAAAGTTTTTAAGACTGATGTGAAGGGAGACATTGACACAATCCATCCTACAAAGTTTTGTCACCAGTGTTGGATTGTGGTTCAAAAAAAATTAAACAATTCCCCATGTGAAATGTTTTTTCCAAGGAAAAGTCCAGTAGAGTGGCATCCCCATTCCCCAAACTGTGATGTTTGTGATGCTTCCTTCCGTGGAGTGAAGAGAAAGAGGAAAGTTCTTAATCTACAGATGAACAAAAAATTGAGGATGGTGTCTAGAGGTGCTAGAAAAAAAAGACAAATAAGGAATCCAAAACAAGTCAACCAAAAGAGTTTAGTGAAAATGATTGCCAGCTGCAAGAAGATTCACCTCACTACCAAAATCCTTGCAGTAGACTATCCTGCAGACTTTGTAAAGTCAATTTCTTGCCAGAT?????????????????????????????????????????????????????????????????????????????????????????????????????????????????????????????????????????????????????????????????????????????????????????????????????????????????????????????????????????????"/>
                        <sequence id="seq_ADG216" taxon="ADG21" totalcount="4" value="???????????????????????????????????????????????????????????????????????????????????????????????????????????????????????????GGCTTATCCCGGTCTTCGAACACAGGGAAATTTGGAGAACCTAGGTGGGCCCAATGATGCAACAAGAGGATTGACATCTTTAGCAGACACTTTTGAACATGTCATAGAGGAGCTCCTGGATGAGCAGCAGGCCATCCAGCCCAGCAAGGAAAACAAGGATGCAGACTTGTACTCGTCTCGGGTTATGCTAAGCAGTCAAGTGCCTTTGGAGCCTCCACTGCTCTTTCTGCTTGAGGAGTATAAAAACTACTTGGATGCTGCAAACATGTCCATGAGGGTCCGACGCCACTCTGATCCTGCTCGTCGTGGAGAGTTGAGTGTGTGTGACAGTACTAGTGAGTGGGTAACAGCGGCTGAGAAAAAGACTGCGGTGGACATGTCAGGGGCAACAGTTACCGTCCTGGAAAAAGTACCAGTACCTAAAGGCCAACTGAAGCAATATTTTTATGAAACCAAATGCAACTCAAAGGGATATACGAAAGAGGGATGCAGGGGCATAGACAAGAGGTACTGGAATTCCCAGTGCCGAACTACCCAGTCTTACGTGCGCGCTCTCACCATGGATAACAAAAAGAGAGTTGGATGGCGGTTTATAAGAATAGACACTTCCTGT?????????????????????????????????????????????????????????????????????????????????GAAGATAGTGAAAACATTCTGCCGATAGATGGAGAGCAGGATGTTATGGAAACTAATGAGGTAGATCATGCAGAGCCACTAGAAAATGAGAACAACAAAGAAGTGATAACAGACATGGAATGTAATACTCAACCAGAACAGGAAGGGCCTGTTGGTGCCCTGGAGAAAGAGGAAGCCAGCAAACCAGAAGTTGAAGCAGAAGCAGAGGAGTCAGAAGAGAAGGAGCCTGAATCCACCCCAGTATTGGAGGCTGAGGCTCAGCCTCTCTCAGAGTCTGTGCTTCAGCCACCACCTCCACCACTGT---TGGAATCTACTCAAGATCAAGAGCCTCAGGTAGACAAAGAAGAATCTGTAGTGCCTGAAAAGCTGCCGGAAATTCAGACAGACCAAGTCCAGGCAGCAACAGTAGAAAATAAGAGCAAGGTTAGGAGCAGAAGCAGAGGTAGAGCAAGGAACAAAACCAGCAAGAGTCGAAGTCGGAGTACTAGTAGCAGTACTAGTAGTACTAGCTCTACCAGCAGTAGTAGTGGCAGCAGTTCTAGCAGTGGCAGCAGTAGTAGCCGGAGTACTTCCAGCAGCAGCAGCAGTAGTAGTGGAACA??????????????????????????????????????????????????????????????????????????????????????????????????????????????????????????????????TCCAGCAACCTGATGGGCTCCTTGGTAGTTTCATACAACTTCTACAGCCTCAACAAAATGGAAACYGGCCACAGGGCTACCAAAAGGCCAGTGAGCATGATCTGGGCTGTACTCACCATTTGGATGGTCAGTTTGCTRATCTGCATTTTGCCTCTCTGTGGCTGGGGCACTTATGGCTCGACCTCTTGGGGATGTTTTGCRGACTGCACCAGTTCTTACATYTTGTTTCTCTTCATCATCTACTCCTTGTGTTTCTTCCTGCTCCTYGTGCTCTCCGTCCCTCTCATTTATCAGCTCTTGTGCTCAGATGAGCAACTGCAYCTCTATGATGATTATCATCAAATCACCCGAGGATATTTCTCACCTGGGTCACCCCCAGTGGGTATTCACACCCTGCCCCTCTCTCCAGAGGACATTGAGAATAAAAGCCTGAAGCATTTTCAAGATGCTG??????????????????????????????????????????????????????????????????????????????????ACCCTTTGAAACAGACACTGAGTTGAACAAAGATATGCAGACAATAGATAAAAGTGCCTTATCTATGAGCCAAAGAGAGGCTGAAACACATCAGGCAAACCTGCAGCATCTCTGCCGCTTCTGTGGAGGCTCATTTAAAACTGACCCTTATAAGAGAAGCCACCCAGTTCATGGACCAGTAGATGATGAGACTCAGGCCCTTCTCAGAAAGAAAGAGAAAAAGGCAACATCTTGGCCAGATCTCCTTGCCAAAGTTTTTAAGACTGATGTGAAGGGAGACATTGACACAATCCATCCTACAAAGTTTTGTCACCAGTGTTGGATTGTGGTTCAAAAAAAATTAAACAATTCCCCATGTGAAATGTTTTTTCCAAGGAAAAGTCCAGTAGAGTGGCATCCCCATTCCCCAAACTGTGATGTTTGTGATGCTTCCTTCCGTGGAGTGAAGAGAAAGAGGAAAGTTCTTAATCTACAGATGAACAAAAAATTGAGGATGGTGTCTAGAGGTGCTAGAAAAAAAAGACAAATAAGGAATCCAAAACAAGTCAACCAAAAGAGTTTAGTGAAAATGATTGCCAGCTGCAAGAAGATTCACCTCACTACCAAAATCCTTGCAGTAGACTATCCTGCAGACTTTGTAAAGTCAATTTCTTGCCAGAT?????????????????????????????????????????????????????????????????????????????????????????????????????????????????????????????????????????????????????????????????????????????????????????????????????????????????????????????????????????????"/>
                        <sequence id="seq_ADG226" taxon="ADG22" totalcount="4" value="???????????????????????????????????????????????????????????????????????????????????????????????????????????????????????????GGCTTATCCCGGTCTTCGAACACAGGGAAATTTGGAGAACCTAGGTGGGCCCAATGATGCAACAAGAGGATTGACATCTTTAGCAGACACTTTTGAACATGTCATAGAGGAGCTCCTGGATGAGCAGCAGGCCATCCAGCCCAGCAAGGAAAACAAGGATGCAGACTTGTACTCRTCTCGGGTTATGCTAAGCAGTCAAGTGCCTTTGGAGCCTCCACTGCTCTTTCTGCTTGAGGAGTATAAAAACTACTTGGATGCTGCAAACATGTCCATGAGGGTCCGACGCCACTCTGATCCTGCTCGTCGTGGAGAGTTGAGTGTGTGTGACAGTACTAGTGAGTGGGTAACAGCGGCTGAGAAAAAGACTGCGGTGGACATGTCAGGGGCAACAGTTACCGTCCTGGAAAAAGTACCAGTACCTAAAGGCCAACTGAAGCAATATTTTTATGAAACCAAATGCAACTCAAAGGGATATACGAAAGAGGGATGCAGGGGCATAGACAAGAGGTACTGGAATTCCCAGTGCCGAACTACCCAGTCTTACGTGCGCGCTCTCACCATGGATAACAAAAAGAGAGTTGGATGGCGGTTTATAAGAATAGACACTTCCTGT?????????????????????????????????????????????????????????????????????????????????GAAGATAGTGAAAACATTCTGCCGATAGATGGAGAGCAGGATGTTATGGAAACTAATGAGGTAGATCATGCAGAGCCACTAGAAAATGAGAATAACAAAGAAGTGATAACAGACATGGAATGTAATACTCAACCAGAACAGGAAGGGCCTGTTGGTGCCCTGGAGAAAGAGGAAGCCAGCAAACCAGAAGTTGAAGCAGAAGCAGAGGAGTCAGAAGAGAAGGAGCCTGAATCCACCCCAGTATTGGAGGCTGAGGCTCAGCCTCTCTCAGAGTCTGTGCTTCAGCCACCGCCTCCACCACTGT---TGGAATCTACTCAAGATCAAGAGCCTCAKGTAGACAAAGAAGAATCTGTAGTGCCTGAAAAGCTGCCGGAAATTCAGACAGACCAAGTCCAGGCAGCAACAGTAGAAAATAAGAGCAAGGTTAGGAGCAGAAGCAGAGGTAGAGCAAGGAACAAAACCAGCAAGAGTCGAAGTCGGAGTACTAGTAGCAGTACTAGTAGTACTAGCTCTACCAGCAGTAGTAGTGGCAGCAGTTCTAGCAGTGGCAGCAGTAGTAGCCGGAGTACTTCCAGCAGCAGCAGCAGTAGTAGTGGAACT???????????????????????????????????????????????????????????????????????????????????????????????????????????????????????????????????????????????????????????????????????????????????????????????????????????????????????????????????????????????????????????????????????????????????????????????????????????????????????????????????????????????????????????????????????????????????????????????????????????????????????????????????????????????????????????????????????????????????????????????????????????????????????????????????????????????????????????????????????????????????????????????????????????????????????????????????????????????????????????????????????????????????????ACCCTTTGAAACAGACACTGAGTTGAACAAAGATATGCAGACAATAGATAAAAGTGCCTTATCTATGAGCCAAAGAGAGGCTGAAACACATCAGGCAAACCTGCAGCATCTCTGCCGCTTCTGTGGAGGCTCATTTAAAACTGACCCTTATAAGAGAAGCCACCCAGTTCATGGACCAGTAGATGATGAGACTCAGGCCCTTCTCAGAAAGAAAGAGAAAAAGGCAACATCTTGGCCAGATCTCCTTGCCAAAGTTTTTAAGACTGATGTGAAGGGAGACATTGACACAATCCATCCTACAAAGTTTTGTCACCAGTGTTGGATTGTGGTTCAAAAAAAATTAAACAATTCCCCATGTGAAATGTTTTTTCCAAGGAAAAGTCCAGTAGAGTGGCATCCCCATTCCCCAAACTGTGATGTTTGTGATGCTTCCTTCCGTGGAGTGAAGAGAAAGAGGAAAGTTCTTAATCTACAGATGAACAAAAAATTGAGGATGGTGTCTAGAGGTGCTAGAAAAAAAAGACAAATAAGGAATCCAAAACAAGTCAACCAAAAGAGTTTAGTGAAAATGATTGCCAGCTGCAAGAAGATTCACCTCACTACCAAAATCCTTGCAGTAGACTATCCTGCAGACTTTGTAAAGTCAATTTCTTGCCAGAT?????????????????????????????????????????????????????????????????????????????????????????????????????????????????????????????????????????????????????????????????????????????????????????????????????????????????????????????????????????????"/>
                        <sequence id="seq_ADG256" taxon="ADG25" totalcount="4" value="???????????????????????????????????????????????????????????????????????????????????????????????????????????????????????????GGCTTATCCCGGTCTTCGAACACAGGGAAATTTGGAGAACCTAGGTGGGCCCAATGATGCAACAAGAGGATTGACATCTTTAGCAGACACTTTTGAACATGTCATAGAGGAGCTCCTGGATGAGCAGCAGGCCATCCAGCCCAGCAAGGAAAACAAGGATGCAGACTTGTACTCGTCTCGGGTTATGCTAAGCAGTCAAGTGCCTTTGGAGCCTCCACTGCTCTTTCTGCTTGAGGAGTATAAAAACTACTTGGATGCTGCAAACATGTCCATGAGGGTCCGACGCCACTCTGATCCTGCTCGTCGTGGAGAGTTGAGTGTGTGTGACAGTACTAGTGAGTGGGTAACAGCGGCTGAGAAAAAGACTGCGGTGGACATGTCAGGGGCAACAGTTACCGTCCTGGAAAAAGTACCAGTACCTAAAGGCCAACTGAAGCAATATTTTTATGAAACCAAATGCAACTCAAAGGGATATACGAAAGAGGGATGCAGGGGCATAGACAAGAGGTACTGGAATTCCCAGTGCCGAACTACCCAGTCTTACGTGCGCGCTCTCACCATGGATAACAAAAAGAGAGTTGGATGGCGGTTTATAAGAATAGACACTTCCTGT??????????????????????????????????????????????????????????????????????????????????????????????????????????????????????????????????????????????????????????????????????????????????????????????????????????????????????????????????????????????????????????????????????????????????????????????????????????????????????????????????????????????????????????????????????????????????????????????????????????????????????????????????????????????????????????????????????????????????????????????????????????????????????????????????????????????????????????????????????????????????????????????????????????????????????????????????????????????????????????????????????????????????????????????????????????????????????????????????????????????????????????????????????????????????????????????????????????????????????????????????????????????TCCAGCAACCTGATGGGCTCCTTGGTAGTTTCATACAACTTCTACAGCCTCAACAAAATGGAAACYGGCCACAGGGCTACCAAAAGGCCAGTGAGCATGATCTGGGCTGTACTCACCATTTGGATGGTCAGTTTGCTGATCTGCATTTTGCCTCTCTGTGGCTGGGGCACTTATGGCTCGACCTCTTGGGGATGTTTTGCGGACTGCACCAGTTCTTACATCTTGTTTCTCTTCATCATCTACTCCTTGTGTTTCTTCCTGCTCCTTGTGCTCTCCGTCCCTCTCATTTATCAGCTCTTGTGCTCAGATGAGCAACTGCACCTCTATGATGATTATCATCAAATCACCCGAGGATATTTCTCACCTGGGTCACCCCCAGTGGGTATTCACACCCTGCCCCTCTCTCCAGAGGACATTGAGAATAAAAGCCTGAAGCATTTTCAAGATGCTG??????????????????????????????????????????????????????????????????????????????????ACCCTTTGAAACAGACACTGAGTTGAACAAAGATATGCAGACAATAGATAAAAGTGCCTTATCTATGAGCCAAAGAGAGGCTGAAACACATCAGGCAAACCTGCAGCATCTCTGCCGCTTCTGTGGAGGCTCATTTAAAACTGACCCTTATAAGAGAAGCCACCCAGTTCATGGACCAGTAGATGATGAGACTCAGGCCCTTCTCAGAAAGAAAGAGAAAAAGGCAACATCTTGGCCAGATCTCCTTGCCAAAGTTTTTAAGACTGATGTGAAGGGAGACATTGACACAATCCATCCTACAAAGTTTTGTCACCAGTGTTGGATTGTGGTTCAAAAAAAATTAAACAATTCCCCATGTGAAATGTTTTTTCCAAGGAAAAGTCCAGTAGAGTGGCATCCCCATTCCCCAAACTGTGATGTTTGTGATGCTTCCTTCCGTGGAGTGAAGAGAAAGAGGAAAGTTCTTAATCTACAGATGAACAAAAAATTGAGGATGGTGTCTAGAGGTGCTAGAAAAAAAAGACAAATAAGGAATCCAAAACAAGTCAACCAAAAGAGTTTAGTGAAAATGATTGCCAGCTGCAAGAAGATTCACCTCACTACCAAAATYCTTGCAGTAGACTATCCTGCAGACTTTGTAAAGTCAATTTCTTGCCAGAT?????????????????????????????????????????????????????????????????????????????????????????????????????????????????????????????????????????????????????????????????????????????????????????????????????????????????????????????????????????????"/>
                        <sequence id="seq_ADG266" taxon="ADG26" totalcount="4" value="???????????????????????????????????????????????????????????????????????????????????????????????????????????????????????????GGCTTATCCCGGTCTTCGAACACAGGGAAATTTGGAGAACCTAGGTGGGCCCAATGATGCAACAAGAGGATTGACATCTTTAGCAGACACTTTTGAACATGTCATAGAGGAGCTCCTGGATGAGCAGCAGGCCATCCAGCCCAGCAAGGAAAACAAGGATGCAGACTTGTACTCGTCTCGGGTTATGCTAAGCAGTCAAGTGCCTTTGGAGCCTCCACTGCTCTTTCTGCTTGAGGAGTATAAAAACTACTTGGATGCTGCAAACATGTCCATGAGGGTCCGACGCCACTCTGATCCTGCTCGTCGTGGAGAGTTGAGTGTGTGTGACAGTACTAGTGAGTGGGTAACAGCGGCTGAGAAAAAGACTGCGGTGGACATGTCAGGGGCAACAGTTACCGTCCTGGAAAAAGTACCAGTACCTAAAGGCCAACTGAAGCAATATTTTTATGAAACCAAATGCAACTCAAAGGGATATACGAAAGAGGGATGCAGGGGCATAGACAAGAGGTACTGGAATTCCCAGTGCCGAACTACCCAGTCTTACGTGCGCGCTCTCACCATGGATAACAAAAAGAGAGTTGGATGGCGGTTTATAAGAATAGACACTTCCTGT?????????????????????????????????????????????????????????????????????????????????GAAGATAGTGAAAACATTCTGCCGATAGATGGAGAGCAGGATGTTATGGAAACTAATGAGGTAGATCATGCAGAGCCACTAGAAAATGAGAAYAACAAAGAAGTGATAACAGACATGGAATGTAATACTCAACCAGAACAGGAAGGGCCTGTTGGTGCCCTGGAGAAAGAGGAAGCCAGCAAACCAGAAGTTGAAGCAGAAGCAGAGGAGTCAGAAGAGAAGGAGCCTGAATCCACCCCAGTATTGGAGGCTGAGGCTCAGCCTCTCTCAGAGTCTGTGCTTCAGCCACCRCCTCCACCACTGT---TGGAATCTACTCAAGATCAAGAGCCTCAGGTAGACAAAGAAGAATCTGTAGTGCCTGAAAAGCTGCCGGAAATTCAGACAGACCAAGTCCAGGCAGCAACAGTAGAAAATAAGAGCAAGGTTAGGAGCAGAAGCAGAGGTAGAGCAAGGAACAAAACCAGCAAGAGTCGAAGTCGGAGTACTAGTAGCAGTACTAGTAGTACTAGCTCTACCAGCAGTAGTAGTGGCAGCAGTTCTAGCAGTGGCAGCAGTAGTAGCCGGAGTACTTCCAGCAGCAGCAGCAGTAGTAGTGGAACW??????????????????????????????????????????????????????????????????????????????????????????????????????????????????????????????????TCCAGCAACCTGATGGGCTCCTTGGTAGTTTCATACAACTTCTACAGCCTCAACAAAATGGAAACTGGCCACAGGGCTACCAAAAGGCCAGTGAGCATGATCTGGGCTGTACTCACCATTTGGATGGTCAGTTTGCTGATCTGCATTTTGCCTCTCTGTGGCTGGGGCACTTATGGCTCGACCTCTTGGGGATGTTTTGCGGACTGCACCAGTTCTTACATCTTGTTTCTCTTCATCATCTACTCCTTGTGTTTCTTCCTGCTCCTTGTGCTCTCCGTCCCTCTCATTTATCAGCTCTTGTGCTCAGATGAGCAACTGCATCTCTATGATGATTATCATCAAATCACCCGAGGATATTTCTCACCTGGGTCACCCCCAGTGGGTATTCACACCCTGCCCCTCTCTCCAGAGGACATTGAGAATAAAAGCCTGAAGCATTTTCAAGATGCTG??????????????????????????????????????????????????????????????????????????????????ACCCTTTGAAACAGACACTGAGTTGAACAAAGATATGCAGACAATAGATAAAAGTGCCTTATCTATGAGCCAAAGAGAGGCTGAAACACATCAGGCAAACCTGCAGCATCTCTGCCGCTTCTGTGGAGGCTCATTTAAAACTGACCCTTATAAGAGAAGCCACCCAGTTCATGGACCAGTAGATGATGAGACTCAGGSCCTTCTCAGAAAGAAAGAGAAAAAGGCAACATCTTGGCCAGATCTCCTTGCCAAAGTTTTTAAGACTGATGTGAAGGGAGACATTGACACAATCCATCCTACAAAGTTTTGTCACCAGTGTTGGATTGTGGTTCAAAAAAAATTAAACAATTYCCCATGTGAAATGTTTTTTCCAAGGAAAAGTCCAGTAGAGTGGCATCCCCATTCCCCAAACTGTGATGTTTGTGATGCTTCCTTCCGTGGAGTGAAGAGAAAGAGGAAAGTTCTTAATCTACAGATGAACAAAAAATTGAGGATGGTGTCTAGAGGTGCTAGAAAAAAAAGACAAATAAGGAATCCAAAACAAGTCAACCAAAAGAGTTTAGTGAAAATGATTGCCAGCTGCAAGAAGATTCACCTCACTACCAAAATYCTTGCAGTAGACTATCCTGCAGACTTTGTAAAGTCAATTTCTTGCCAGAT?????????????????????????????????????????????????????????????????????????????????????????????????????????????????????????????????????????????????????????????????????????????????????????????????????????????????????????????????????????????"/>
                        <sequence id="seq_ADG276" taxon="ADG27" totalcount="4" value="?????????????????????????????????????????????????????????????????????????????????????????????????????????????????????????????????????????????????????????????????????????????????????????????????????????????????????????????????????????????????????????????????????????????????????????????????????????????????????????????????????????????????????????????????????????????????????????????????????????????????????????????????????????????????????????????????????????????????????????????????????????????????????????????????????????????????????????????????????????????????????????????????????????????????????????????????????????????????????????????????????????????????????????????????????????????????????????????????????????????????????????????????????????????????????????????????????????????????????????????????????????????????GAAGATAGTGAAAACATTCTGCCGATAGATGGAGAGCAGGATGTTATGGAAACTAATGAGGTAGATCATGCAGAGCCACTAGAAAATGAGAATAACAAAGAAGTGATAACAGACATGGAATGTAATACTCAACCAGAACAGGAAGGGCCTGTTGGTGCCCTGGAGAAAGAGGAAGCCAGCAAACCAGAAGTTGAAGCAGAAGCAGAGGAGTCAGAAGAGAAGGAGCCTGAATCCACCCCAGTATTGGAGGCTGAGGCTCAGCCTCTCTCAGAGTCTGTGCTTCAGCCACCGCCTCCACCACTGT---TGGAATCTACTCAAGATCAAGAGCCTCAGGTAGACAAAGAAGAATCTGTAGTGCCTGAAAAGCTGCCGGAAATTCAGACAGACCAAGTCCAGGCAGCAACAGTAGAAAATAAGAGCAAGGTTAGGAGCAGAAGCAGAGGTAGAGCAAGGAACAAAACCAGCAAGAGTCGAAGTCGGAGTACTAGTAGCAGTACTAGTAGTACTAGCTCTACCAGCAGTAGTAGTGGCAGCAGTTCTAGCAGTGGCAGCAGTAGTAGCCGGAGTACTTCCAGCAGCAGCAGCAGTAGTAGTGGAACT??????????????????????????????????????????????????????????????????????????????????????????????????????????????????????????????????TCCAGCAACCTGATGGGCTCCTTGGTAGTTTCATACAACTTCTACAGCCTCAACAAAATGGAAACYGGCCACAGGGCTACCAAAAGGCCAGTGAGCATGATCTGGGCTGTACTCACCATTTGGATGGTCAGTTTGCTGATCTGCATTTTGCCTCTCTGTGGCTGGGGCACTTATGGCTCRACCTCTTGGGGATGTTTTGCGGACTGCACCAGTTCTTACATCTTGTTTCTCTTCATCATCTACTCCTTGTGTTTCTTCCTGCTCCTYGTGCTCTCCRTCCCTCTCATTTATCAGCTCTTGTGCTCAGATGAGCAACTGCATCTCTATGATGATTATCATCAAATCACCCGAGGATATTTCTCACCTGGGTCACCCCCAGTGGGTATTCACACCCTGCCCCTCTCTCCAGAGGACATTGAGAATAAAAGCCTGAAGCATTTTCAAGATGCTG??????????????????????????????????????????????????????????????????????????????????ACCCTTTGAAACAGACACTGAGTTGAACAAAGATATGCAGACAATAGATAAAAGTGCCTTATCTATGAGCCAAAGAGAGGCTGAAACACATCAGGCAAACCTGCAGCATCTCTGCCGCTTCTGTGGAGGCTCATTTAAAACTGACCCTTATAAGAGAAGCCACCCAGTTCATGGACCAGTAGATGATGAGACTCAGGCCCTTCTCAGAAAGAAAGAGAAAAAGGCAACATCTTGGCCAGATCTCCTTGCCAAAGTTTTTAAGACTGATGTGAAGGGAGACATTGACACAATCCATCCTACAAAGTTTTGTCACCAGTGTTGGATTGTGGTTCAAAAAAAATTAAACAATTCCCCATGTGAAATGTTTTTTCCAAGGAAAAGTCCAGTAGAGTGGCATCCCCATTCCCCAAACTGTGATGTTTGTGATGCTTCCTTCCGTGGAGTGAAGAGAAAGAGGAAAGTTCTTAATCTACAGATGAACAAAAAATTGAGGATGGTGTCTAGAGGTGCTAGAAAAAAAAGACAAATAAGGAATCCAAAACAAGTCAACCAAAAGAGTTTAGTGAAAATGATTGCCAGCTGCAAGAAGATTCACCTCACTACCAAAATCCTTGCAGTAGACTATCCTGCAGACTTTGTAAAGTCAATTTCTTGCCAGAT?????????????????????????????????????????????????????????????????????????????????????????????????????????????????????????????????????????????????????????????????????????????????????????????????????????????????????????????????????????????"/>
                        <sequence id="seq_CVFTL866" taxon="CVFTL86" totalcount="4" value="???????????????????????????????????????????????????????????????????????????????????????????????????????????????????????????GGCTTATCCCGGTCTTCGAACACAGGGAAATTTGGAGAACCTAGGTGGGCCCAATGATGCAACAAGAGGATTGACATCTTTAGCAGACACTTTTGAACATGTCATAGAGGAGCTCCTGGATGAGCARCAGGCCATCCAGCCCAGCAAGGAAAACAAGGATGCAGACTTGTACTCRTCTCGGGTTATGCTAAGCAGTCAAGTGCCTTTGGAGCCTCCACTGCTCTTTCTGCTTGAGGAGTATAAAAACTACTTGGATGCTGCAAACATGTCCATGAGGGTCCGACGCCACTCTGATCCTGCTCGTCGTGGAGAGTTGAGTGTGTGTGAYAGTACTAGTGAGTGGGTAACAGCGGCTGAGAAAAAGACTGCGGTGGACATGTCAGGGGCAACAGTTACCGTCCTGGAAAAAGTACCAGTACCTAAAGGCCAACTGAAGCAATATTTTTATGAAACCAAATGCAACTCAAAGGGATATACGAAAGAGGGATGCAGGGGCATAGACAAGAGGTACTGGAATTCCCAGTGCCGAACTACCCAGTCTTACGTGCGCGCTCTCACCATGGATAACAAAAAGAGAGTTGGATGGCGGTTTATAAGAATAGACACTTCCTGT?????????????????????????????????????????????????????????????????????????????????GAAGATAGTGAAAACATTCTGCCGATAGATGGAGAGCAGGATGTTATGGAAACTAATGAGGTAGATCATGCAGAGCCACTAGAAAATGAGAAYAACAAAGAAGTGATAACAGACATGGAATGTAATACTCAACCAGAACAGGAAGGGCCTGTTGGTGCCCTGGAGAAAGAGGAAGCCAGCAAACCAGAAGTTGAAGCAGAAGCAGAGGAGTCAGAAGAGAAGGAGCCTGAATCCACCCCRGTATTGGAGGCTGAGGCTCAGCCTCTCTCAGAGTCTGTGCTTCAGCCACCRCCTCCACCACTGT---TGGAATCTACTCAAGATCAAGAGCCTCAGGTAGACAAAGAAGAATCTGTAGTGCCTGAAAAGCTGCCGGAAATTCAGACAGACCAAGTCCAGGCAGCAACAGTAGAAAATAAGAGCAAGGTTAGGAGCAGAAGCAGAGGTAGAGCAAGGAACAAAACCAGCAAGAGTCGAAGTCGGAGTACTAGTAGCAGTACTAGTAGTACTAGCTCTACCAGCAGTAGTAGTGGCAGCAGTTCTAGCAGTGGCAGCAGTAGTAGCCGGAGTACTTCCAGCAGCAGCAGCAGTAGTAGTGGAACW??????????????????????????????????????????????????????????????????????????????????????????????????????????????????????????????????TCCAGCAACCTGATGGGCTCCTTGGTAGTTTCATACAACTTCTACAGCCTCAACAAAATGGAAACYGGCCACAGGGCTACCAAAAGGCCAGTGAGCATGATCTGGGCTGTACTCACCATTTGGATGGTCAGTTTGCTGATCTGCATTTTGCCTCTCTGTGGCTGGGGCACTTATGGCTCRACCTCTTGGGGATGYTTTGCGGACTGCACCAGTTCTTACATCTTGTTTCTCTTCATCATCTACTCCTTGTGTTTCTTCCTGCTCCTYGTGCTCTCCGTCCCTCTCATTTATCAGCTCTTGTGCTCAGATGAGCAACTGCATCTCTATGATGATTATCATCAAATCACCCGAGGATATTTCTCACCTGGGTCACCCCCAGTGGGTATTCACACCCTGCCCCTCTCTCCAGAGGACATTGAGAATAAAAGCCTGAAGCATTTTCAAGATGCTG??????????????????????????????????????????????????????????????????????????????????ACCCTTTGAAACAGACACTGAGTTGAACAAAGATATGCAGACAATAGATAAAAGTGCCTTATCTATGAGCCAAAGAGAGGCTGAAACACATCAGGCAAACCTGCAGCATCTCTGCCGCTTCTGTGGAGGCTCATTTAAAACTGACCCTTATAAGAGAAGCCACCCAGTTCATGGACCAGTAGATGATGAGACTCAGGCCCTTCTCAGAAAGAAAGAGAAAAAGGCAACATCTTGGCCAGATCTCCTTGCCAAAGTTTTTAAGACTGATGTGAAGGGAGACATTGACACAATCCATCCTACAAAGTTTTGTCACCAGTGTTGGATTGTGGTTCAAAAAAAATTAAACAATTCCCCATGTGAAATGTTTTTTCCAAGGAAAAGTCCAGTAGAGTGGCATCCCCATTCCCCAAACTGTGATGTTTGTGATGCTTCCTTCCGTGGAGTGAAGAGAAAGAGGAAAGTTCTTAATCTACAGATGAACAAAAAATTGAGGATGGTGTCTAGAGGTGCTAGAAAAAAAAGACAAATAAGGAATCCAAAACAAGTCAACCAAAAGAGTTTAGTGAAAATGATTGCCAGCTGCAAGAAGATTCACCTCACTACCAAAATCCTTGCAGTAGACTATCCTGCAGACTTTGTAAAGTCAATTTCTTGCCAGAT?????????????????????????????????????????????????????????????????????????????????????????????????????????????????????????????????????????????????????????????????????????????????????????????????????????????????????????????????????????????"/>
                        <sequence id="seq_CVFTL876" taxon="CVFTL87" totalcount="4" value="???????????????????????????????????????????????????????????????????????????????????????????????????????????????????????????GGCTTATCCCGGTCTTCGAACACAGGGAAATTTGGAGAACCTAGGTGGGCCCAATGATGCAACAAGAGGATTGACATCTTTAGCAGACACTTTTGAACATGTCATAGAGGAGCTCCTGGATGAGCARCAGGCCATCCAGCCCAGCAAGGAAAACAAGGATGCAGACTTGTACTCGTCTCGGGTTATGCTAAGCAGTCAAGTGCCTTTGGAGCCTCCACTGCTCTTTCTGCTTGAGGAGTATAAAAACTACTTGGATGCTGCAAACATGTCCATGAGGGTCCGACGCCACTCTGATCCTGCTCGTCGTGGAGAGTTGAGTGTGTGTGAYAGTACTAGTGAGTGGGTAACAGCGGCTGAGAAAAAGACTGCGGTGGACATGTCAGGGGCAACAGTTACCGTCCTGGAAAAAGTACCAGTACCTAAAGGCCAACTGAAGCAATATTTTTATGAAACCAAATGCAACTCAAAGGGATATACGAAAGAGGGATGCAGGGGCATAGACAAGAGGTACTGGAATTCCCAGTGCCGAACTACCCAGTCTTACGTGCGCGCTCTCACCATGGATAACAAAAAGAGAGTTGGATGGCGGTTTATAAGAATAGACACTTCCTGT?????????????????????????????????????????????????????????????????????????????????GAAGATAGTGAAAACATTCTGCCGATAGATGGAGAGCAGGATGTTATGGAAACTAATGAGGTAGATCATGCAGAGCCACTAGAAAATGAGAATAACAAAGAAGTGATAACAGACATGGAATGTAATACTCAACCAGAACAGGAAGGGCCTGTTGGTGCCCTGGAGAAAGAGGAAGCCAGCAAACCAGAAGTTGAAGCAGAAGCAGAGGAGTCAGAAGAGAAGGAGCCTGAATCCACCCCRGTATTGGAGGCTGAGGCTCAGCCTCTCTCAGAGTCTGTGCTTCAGCCACCGCCTCCACCACTGT---TGGAATCTACTCAAGATCAAGAGCCTCAGGTAGACAAAGAAGAATCTGTAGTGCCTGAAAAGCTGCCGGAAATTCAGACAGACCAAGTCCAGGCAGCAACAGTAGAAAATAAGAGCAAGGTTAGGAGCAGAAGCAGAGGTAGAGCAAGGAACAAAACCAGCAAGAGTCGAAGTCGGAGTACTAGTAGCAGTACTAGTAGTACTAGCTCTACCAGCAGTAGTAGTGGCAGCAGTTCTAGCAGTGGCAGCAGTAGTAGCCGGAGTACTTCCAGCAGCAGCAGCAGTAGTAGTGGAACT??????????????????????????????????????????????????????????????????????????????????????????????????????????????????????????????????TCCAGCAACCTGATGGGCTCCTTGGTAGTTTCATACAACTTCTACAGCCTCAACAAAATGGAAACYGGCCACAGGGCTACCAAAAGGCCAGTGAGCATGATCTGGGCTGTACTCACCATTTGGATGGTCAGTTTGCTGATCTGCATTTTGCCTCTCTGTGGCTGGGGCACTTATGGCTCAACCTCTTGGGGATGCTTTGCGGACTGCACCAGTTCTTACATCTTGTTTCTCTTCATCATCTACTCCTTGTGTTTCTTCCTGCTCCTCGTGCTCTCCGTCCCTCTCATTTATCAGCTCTTGTGCTCAGATGAGCAACTGCATCTCTATGATGATTATCATCAAATCACCCGAGGATATTTCTCACCTGGGTCACCCCCAGTGGGTATTCACACCCTGCCCCTCTCTCCAGAGGACATTGAGAATAAAAGCCTGAAGCATTTTCAAGATGCTG??????????????????????????????????????????????????????????????????????????????????ACCCTTTGAAACAGACACTGAGTTGAACAAAGATATGCAGACAATAGATAAAAGTGCCTTATCTATGAGCCAAAGAGAGGCTGAAACACATCAGGCAAACCTGCAGCATCTCTGCCGCTTCTGTGGAGGCTCATTTAAAACTGACCCTTATAAGAGAAGCCACCCAGTTCATGGACCAGTAGATGATGAGACTCAGGCCCTTCTCAGAAAGAAAGAGAAAAAGGCAACATCTTGGCCAGATCTCCTTGCCAAAGTTTTTAAGACTGATGTGAAGGGAGACATTGACACAATCCATCCTACAAAGTTTTGTCACCAGTGTTGGATTGTGGTTCAAAAAAAATTAAACAATTCCCCATGTGAAATGTTTTTTCCAAGGAAAAGTCCAGTAGAGTGGCATCCCCATTCCCCAAACTGTGATGTTTGTGATGCTTCCTTCCGTGGAGTGAAGAGAAAGAGGAAAGTTCTTAATCTACAGATGAACAAAAAATTGAGGATGGTGTCTAGAGGTGCTAGAAAAAAAAGACAAATAAGGAATCCAAAACAAGTCAACCAAAAGAGTTTAGTGAAAATGATTGCCAGCTGCAAGAAGATTCACCTCACTACCAAAATCCTTGCAGTAGACTATCCTGCAGACTTTGTAAAGTCAATTTCTTGCCAGAT?????????????????????????????????????????????????????????????????????????????????????????????????????????????????????????????????????????????????????????????????????????????????????????????????????????????????????????????????????????????"/>
                        <sequence id="seq_CVFTL886" taxon="CVFTL88" totalcount="4" value="???????????????????????????????????????????????????????????????????????????????????????????????????????????????????????????GGCTTATCCCGGTCTTCGAACACAGGGAAATTTGGAGAACCTAGGTGGGCCCAATGATGCAACAAGAGGATTGACATCTTTAGCAGACACTTTTGAACATGTCATAGAGGAGCTCCTGGATGAGCAGCAGGCCATCCAGCCCAGCAAGGAAAACAAGGATGCAGACTTGTACTCGTCTCGGGTTATGCTAAGCAGTCAAGTGCCTTTGGAGCCTCCACTGCTCTTTCTGCTTGAGGAGTATAAAAACTACTTGGATGCTGCAAACATGTCCATGAGGGTCCGACGCCACTCTGATCCTGCTCGTCGTGGAGAGTTGAGTGTGTGTGACAGTACTAGTGAGTGGGTAACAGCGGCTGAGAAAAAGACTGCGGTGGACATGTCAGGGGCAACAGTTACCGTCCTGGAAAAAGTACCAGTACCTAAAGGCCAACTGAAGCAATATTTTTATGAAACCAAATGCAACTCAAAGGGATATACGAAAGAGGGATGCAGGGGCATAGACAAGAGGTACTGGAATTCCCAGTGCCGAACTACCCAGTCTTACGTGCGCGCTCTCACCATGGATAACAAAAAGAGAGTTGGATGGCGGTTTATAAGAATAGACACTTCCTGT?????????????????????????????????????????????????????????????????????????????????GAAGATAGTGAAAACATTCTGCCGATAGATGGAGAGCAGGATGTTATGGAAACTAATGAGGTAGATCATGCAGAGCCACTAGAAAATGAGAAYAACAAAGAAGTGATAACAGACATGGAATGTAATACTCAACCAGAACAGGAAGGGCCTGTTGGTGCCCTGGAGAAAGAGGAAGCCAGCAAACCAGAAGTTGAAGCAGAAGCAGAGGAGTCAGAAGAGAAGGAGCCTGAATCCACCCCGGTATTGGAGGCTGAGGCTCAGCCTCTCTCAGAGTCTGTGCTTCAGCCACCRCCTCCACCACTGT---TGGAATCTACTCAAGATCAAGAGCCTCAGGTAGACAAAGAAGAATCTGTAGTGCCTGAAAAGCTGCCGGAAATTCAGACAGACCAAGTCCAGGCAGCAACAGTAGAAAATAAGAGCAAGGTTAGGAGCAGAAGCAGAGGTAGAGCAAGGAACAAAACCAGCAAGAGTCGAAGTCGGAGTACTAGTAGCAGTACTAGTAGTACTAGCTCTACCAGCAGTAGTAGTGGCAGCAGTTCTAGCAGTGGCAGCAGTAGTAGCCGGAGTACTTCCAGCAGCAGCAGCAGTAGTAGTGGAACW??????????????????????????????????????????????????????????????????????????????????????????????????????????????????????????????????TCCAGCAACCTGATGGGCTCCTTGGTAGTTTCATACAACTTCTACAGCCTCAACAAAATGGAAACYGGCCACAGGGCTACCAAAAGGCCAGTGAGCATGATCTGGGCTGTACTCACCATTTGGATGGTCAGTTTGCTGATCTGCATTTTGCCTCTCTGTGGCTGGGGCACTTATGGCTCAACCTCTTGGGGATGCTTTGCGGACTGCACCAGTTCTTACATCTTGTTTCTCTTCATCATCTACTCCTTGTGTTTCTTCCTGCTCCTCGTGCTCTCCGTCCCTCTCATTTATCAGCTCTTGTGCTCAGATGAGCAACTGCATCTCTATGATGATTATCATCAAATCACCCGAGGATATTTCTCACCTGGGTCACCCCCAGTGGGTATTCACACCCTGCCCCTCTCTCCAGAGGACATTGAGAATAAAAGCCTGAAGCATTTTCAAGATGCTG??????????????????????????????????????????????????????????????????????????????????ACCCTTTGAAACAGACACTGAGTTGAACAAAGATATGCAGACAATAGATAAAAGTGCCTTATCTATGAGCCAAAGAGAGGCTGAAACACATCAGGCAAACCTGCAGCATCTCTGCCGCTTCTGTGGAGGCTCATTTAAAACTGACCCTTATAAGAGAAGCCACCCAGTTCATGGACCAGTAGATGATGAGACTCAGGCCCTTCTCAGAAAGAAAGAGAAAAAGGCAACATCTTGGCCAGATCTCCTTGCCAAAGTTTTTAAGACTGATGTGAAGGGAGACATTGACACAATCCATCCTACAAAGTTTTGTCACCAGTGTTGGATTGTGGTTCAAAAAAAATTAAACAATTCCCCATGTGAAATGTTTTTTCCAAGGAAAAGTCCAGTAGAGTGGCATCCCCATTCCCCAAACTGTGATGTTTGTGATGCTTCCTTCCGTGGAGTGAAGAGAAAGAGGAAAGTTCTTAATCTACAGATGAACAAAAAATTGAGGATGGTGTCTAGAGGTGCTAGAAAAAAAAGACAAATAAGGAATCCAAAACAAGTCAACCAAAAGAGTTTAGTGAAAATGATTGCCAGCTGCAAGAAGATTCACCTCACTACCAAAATCCTTGCAGTAGACTATCCTGCAGACTTTGTAAAGTCAATTTCTTGCCAGAT?????????????????????????????????????????????????????????????????????????????????????????????????????????????????????????????????????????????????????????????????????????????????????????????????????????????????????????????????????????????"/>
                        <sequence id="seq_CVFTL896" taxon="CVFTL89" totalcount="4" value="???????????????????????????????????????????????????????????????????????????????????????????????????????????????????????????GGCTTATCCCGGTCTTCGAACACAGGGAAATTTGGAGAACCTAGGTGGGCCCAATGATGCAACAAGAGGATTGACATCTTTAGCAGACACTTTTGAACATGTCATAGAGGAGCTCCTGGATGAGCARCAGGCCATCCAGCCCAGCAAGGAAAACAAGGATGCAGACTTGTACTCRTCTCGGGTTATGCTAAGCAGTCAAGTGCCTTTGGAGCCTCCACTGCTCTTTCTGCTTGAGGAGTATAAAAACTACTTGGATGCTGCAAACATGTCCATGAGGGTCCGACGCCACTCTGATCCTGCTCGTCGTGGAGAGTTGAGTGTGTGTGAYAGTACTAGTGAGTGGGTAACAGCGGCTGAGAAAAAGACTGCGGTGGACATGTCAGGGGCAACAGTTACCGTCCTGGAAAAAGTACCAGTACCTAAAGGCCAACTGAAGCAATATTTTTATGAAACCAAATGCAACTCAAAGGGATATACGAAAGAGGGATGCAGGGGCATAGACAAGAGGTACTGGAATTCCCAGTGCCGAACTACCCAGTCTTACGTGCGCGCTCTCACCATGGATAACAAAAAGAGAGTTGGATGGCGGTTTATAAGAATAGACACTTCCTGT??????????????????????????????????????????????????????????????????????????????????????????????????????????????????????????????????????????????????????????????????????????????????????????????????????????????????????????????????????????????????????????????????????????????????????????????????????????????????????????????????????????????????????????????????????????????????????????????????????????????????????????????????????????????????????????????????????????????????????????????????????????????????????????????????????????????????????????????????????????????????????????????????????????????????????????????????????????????????????????????????????????????????????????????????????????????????????????????????????????????????????????????????????????????????????????????????????????????????????????????????????????????TCCAGCAACCTGATGGGCTCCTTGGTAGTTTCATACAACTTCTACAGCCTCAACAAAATGGAAACTGGCCACAGGGCTACCAAAAGGCCAGTGAGCATGATCTGGGCTGTACTCACCATTTGGATGGTCAGTTTGCTGATCTGCATTTTGCCTCTCTGTGGCTGGGGCACTTATGGCTCAACCTCTTGGGGATGCTTTGCGGACTGCACCAGTTCTTACATCTTGTTTCTCTTCATCATCTACTCCTTGTGTTTCTTCCTGCTCCTCGTGCTCTCCGTCCCTCTCATTTATCAGCTCTTGTGCTCAGATGAGCAACTGCATCTCTATGATGATTATCATCAAATCACCCGAGGATATTTCTCACCTGGGTCACCCCCAGTGGGTATTCACACCCTGCCCCTCTCTCCAGAGGACATTGAGAATAAAAGCCTGAAGCATTTTCAAGATGCTG??????????????????????????????????????????????????????????????????????????????????ACCCTTTGAAACAGACACTGAGTTGAACAAAGATATGCAGACAATAGATAAAAGTGCCTTATCTATGAGCCAAAGAGAGGCTGAAACACATCAGGCAAACCTGCAGCATCTCTGCCGCTTCTGTGGAGGCTCATTTAAAACTGACCCTTATAAGAGAAGCCACCCAGTTCATGGACCAGTAGATGATGAGACTCAGGCCCTTCTCAGAAAGAAAGAGAAAAAGGCAACATCTTGGCCAGATCTCCTTGCCAAAGTTTTTAAGACTGATGTGAAGGGAGACATTGACACAATCCATCCTACAAAGTTTTGTCACCAGTGTTGGATTGTGGTTCAAAAAAAATTAAACAATTCCCCATGTGAAATGTTTTTTCCAAGGAAAAGTCCAGTAGAGTGGCATCCCCATTCCCCAAACTGTGATGTTTGTGATGCTTCCTTCCGTGGAGTGAAGAGAAAGAGGAAAGTTCTTAATCTACAGATGAACAAAAAATTGAGGATGGTGTCTAGAGGTGCTAGAAAAAAAAGACAAATAAGGAATCCAAAACAAGTCAACCAAAAGAGTTTAGTGAAAATGATTGCCAGCTGCAAGAAGATTCACCTCACTACCAAAATCCTTGCAGTAGACTATCCTGCAGACTTTGTAAAGTCAATTTCTTGCCAGAT?????????????????????????????????????????????????????????????????????????????????????????????????????????????????????????????????????????????????????????????????????????????????????????????????????????????????????????????????????????????"/>
                        <sequence id="seq_CVFTL906" taxon="CVFTL90" totalcount="4" value="???????????????????????????????????????????????????????????????????????????????????????????????????????????????????????????GGCTTATCCCGGTCTTCGAACACAGGGAAATTTGGAGAACCTAGGTGGGCCCAATGATGCAACAAGAGGATTGACATCTTTAGCAGACACTTTTGAACATGTCATAGAGGAGCTCCTGGATGAGCARCAGGCCATCCAGCCCAGCAAGGAAAACAAGGATGCAGACTTGTACTCRTCTCGGGTTATGCTAAGCAGTCAAGTGCCTTTGGAGCCTCCACTGCTCTTTCTGCTTGAGGAGTATAAAAACTACTTGGATGCTGCAAACATGTCCATGAGGGTCCGACGCCACTCTGATCCTGCTCGTCGTGGAGAGTTGAGTGTGTGTGAYAGTACTAGTGAGTGGGTAACAGCGGCTGAGAAAAAGACTGCGGTGGACATGTCAGGGGCAACAGTTACCGTCCTGGAAAAAGTACCAGTACCTAAAGGCCAACTGAAGCAATATTTTTATGAAACCAAATGCAACTCAAAGGGATATACGAAAGAGGGATGCAGGGGCATAGACAAGAGGTACTGGAATTCCCAGTGCCGAACTACCCAGTCTTACGTGCGCGCTCTCACCATGGATAACAAAAAGAGAGTTGGATGGCGGTTTATAAGAATAGACACTTCCTGT?????????????????????????????????????????????????????????????????????????????????GAAGATAGTGAAAACATTCTGCCGATAGATGGAGAGCAGGATGTTATGGAAACTAATGAGGTAGATCATGCAGAGCCACTAGAAAATGAGAATAACAAAGAAGTGATAACAGACATGGAATGTAATACTCAACCAGAACAGGAAGGGCCTGTTGGTGCCCTGGAGAAAGAGGAAGCCAGCAAACCAGAAGTTGAAGCAGAAGCAGAGGAGTCAGAAGAGAAGGAGCCTGAATCCACCCCGGTATTGGAGGCTGAGGCTCAGCCTCTCTCAGAGTCTGTGCTTCAGCCACCGCCTCCACCACTGT---TGGAATCTACTCAAGATCAAGAGCCTCAGGTAGACAAAGAAGAATCTGTAGTGCCTGAAAAGCTGCCGGAAATTCAGACAGACCAAGTCCAGGCAGCAACAGTAGAAAATAAGAGCAAGGTTAGGAGCAGAAGCAGAGGTAGAGCAAGGAACAAAACCAGCAAGAGTCGAAGTCGGAGTACTAGTAGCAGTACTAGTAGTACTAGCTCTACCAGCAGTAGTAGTGGCAGCAGTTCTAGCAGTGGCAGCAGTAGTAGCCGGAGTACTTCCAGCAGCAGCAGCAGTAGTAGTGGAACT??????????????????????????????????????????????????????????????????????????????????????????????????????????????????????????????????TCCAGCAACCTGATGGGCTCCTTGGTAGTTTCATACAACTTCTACAGCCTCAACAAAATGGAAACYGGCCACAGGGCTACCAAAAGGCCAGTGAGCATGATCTGGGCTGTACTCACCATTTGGATGGTCAGTTTGCTGATCTGCATTTTGCCTCTCTGTGGCTGGGGCACTTATGGCTCAACCTCTTGGGGATGCTTTGCGGACTGCACCAGTTCTTACATCTTGTTTCTCTTCATCATCTACTCCTTGTGTTTCTTCCTGCTCCTCGTGCTCTCCGTCCCTCTCATTTATCAGCTCTTGTGCTCAGATGAGCAACTGCATCTCTATGATGATTATCATCAAATCACCCGAGGATATTTCTCACCTGGGTCACCCCCAGTGGGTATTCACACCCTGCCCCTCTCTCCAGAGGACATTGAGAATAAAAGCCTGAAGCATTTTCAAGATGCTG??????????????????????????????????????????????????????????????????????????????????ACCCTTTGAAACAGACACTGAGTTGAACAAAGATATGCAGACAATAGATAAAAGTGCCTTATCTATGAGCCAAAGAGAGGCTGAAACACATCAGGCAAACCTGCAGCATCTCTGCCGCTTCTGTGGAGGCTCATTTAAAACTGACCCTTATAAGAGAAGCCACCCAGTTCATGGACCAGTAGATGATGAGACTCAGGCCCTTCTCAGAAAGAAAGAGAAAAAGGCAACATCTTGGCCAGATCTCCTTGCCAAAGTTTTTAAGACTGATGTGAAGGGAGACATTGACACAATCCATCCTACAAAGTTTTGTCACCAGTGTTGGATTGTGGTTCAAAAAAAATTAAACAATTCCCCATGTGAAATGTTTTTTCCAAGGAAAAGTCCAGTAGAGTGGCATCCCCATTCCCCAAACTGTGATGTTTGTGATGCTTCCTTCCGTGGAGTGAAGAGAAAGAGGAAAGTTCTTAATCTACAGATGAACAAAAAATTGAGGATGGTGTCTAGAGGTGCTAGAAAAAAAAGACAAATAAGGAATCCAAAACAAGTCAACCAAAAGAGTTTAGTGAAAATGATTGCCAGCTGCAAGAAGATTCACCTCACTACCAAAATCCTTGCAGTAGACTATCCTGCAGACTTTGTAAAGTCAATTTCTTGCCAGAT?????????????????????????????????????????????????????????????????????????????????????????????????????????????????????????????????????????????????????????????????????????????????????????????????????????????????????????????????????????????"/>
                        <sequence id="seq_CVFTL916" taxon="CVFTL91" totalcount="4" value="???????????????????????????????????????????????????????????????????????????????????????????????????????????????????????????GGCTTATCCCGGTCTTCGAACACAGGGAAATTTGGAGAACCTAGGTGGGCCCAATGATGCAACAAGAGGATTGACATCTTTAGCAGACACTTTTGAACATGTCATAGAGGAGCTCCTGGATGAGCAGCAGGCCATCCAGCCCAGCAAGGAAAACAAGGATGCAGACTTGTACTCGTCTCGGGTTATGCTAAGCAGTCAAGTGCCTTTGGAGCCTCCACTGCTCTTTCTGCTTGAGGAGTATAAAAACTACTTGGATGCTGCAAACATGTCCATGAGGGTCCGACGCCACTCTGATCCTGCTCGTCGTGGAGAGTTGAGTGTGTGTGACAGTACTAGTGAGTGGGTAACAGCGGCTGAGAAAAAGACTGCGGTGGACATGTCAGGGGCAACAGTTACCGTCCTGGAAAAAGTACCAGTACCTAAAGGCCAACTGAAGCAATATTTTTATGAAACCAAATGCAACTCAAAGGGATATACGAAAGAGGGATGCAGGGGCATAGACAAGAGGTACTGGAATTCCCAGTGCCGAACTACCCAGTCTTACGTGCGCGCTCTCACCATGGATAACAAAAAGAGAGTTGGATGGCGGTTTATAAGAATAGACACTTCCTGT?????????????????????????????????????????????????????????????????????????????????GAAGATAGTGAAAACATTCTGCCGATAGATGGAGAGCAGGATGTTATGGAAACTAATGAGGTAGATCATGCAGAGCCACTAGAAAATGAGAAYAACAAAGAAGTGATAACAGACATGGAATGTAATACTCAACCAGAACAGGAAGGGCCTGTTGGTGCCCTGGAGAAAGAGGAAGCCAGCAAACCAGAAGTTGAAGCAGAAGCAGAGGAGTCAGAAGAGAAGGAGCCTGAATCCACCCCGGTATTGGAGGCTGAGGCTCAGCCTCTCTCAGAGTCTGTGCTTCAGCCACCRCCTCCACCACTGT---TGGAATCTACTCAAGATCAAGAGCCTCAGGTAGACAAAGAAGAATCTGTAGTGCCTGAAAAGCTGCCGGAAATTCAGACAGACCAAGTCCAGGCAGCAACAGTAGAAAATAAGAGCAAGGTTAGGAGCAGAAGCAGAGGTAGAGCAAGGAACAAAACCAGCAAGAGTCGAAGTCGGAGTACTAGTAGCAGTACTAGTAGTACTAGCTCTACCAGCAGTAGTAGTGGCAGCAGTTCTAGCAGTGGCAGCAGTAGTAGCCGGAGTACTTCCAGCAGCAGCAGCAGTAGTAGTGGAACW??????????????????????????????????????????????????????????????????????????????????????????????????????????????????????????????????TCCAGCAACCTGATGGGCTCCTTGGTAGTTTCATACAACTTCTACAGCCTCAACAAAATGGAAACCGGCCACAGGGCTACCAAAAGGCCAGTGAGCATGATCTGGGCTGTACTCACCATTTGGATGGTCAGTTTGCTGATCTGCATTTTGCCTCTCTGTGGCTGGGGCACTTATGGCTCAACCTCTTGGGGATGCTTTGCGGACTGCACCAGTTCTTACATCTTGTTTCTCTTCATCATCTACTCCTTGTGTTTCTTCCTGCTCCTCGTGCTCTCCGTCCCTCTCATTTATCAGCTCTTGTGCTCAGATGAGCAACTGCATCTCTATGATGATTATCATCAAATCACCCGAGGATATTTCTCACCTGGGTCACCCCCAGTGGGTATTCACACCCTGCCCCTCTCTCCAGAGGACATTGAGAATAAAAGCCTGAAGCATTTTCAAGATGCTG??????????????????????????????????????????????????????????????????????????????????ACCCTTTGAAACAGACACTGAGTTGAACAAAGATATGCAGACAATAGATAAAAGTGCCTTATCTATGAGCCAAAGAGAGGCTGAAACACATCAGGCAAACCTGCAGCATCTCTGCCGCTTCTGTGGAGGCTCATTTAAAACTGACCCTTATAAGAGAAGCCACCCAGTTCATGGACCAGTAGATGATGAGACTCAGGCCCTTCTCAGAAAGAAAGAGAAAAAGGCAACATCTTGGCCAGATCTCCTTGCCAAAGTTTTTAAGACTGATGTGAAGGGAGACATTGACACAATCCATCCTACAAAGTTTTGTCACCAGTGTTGGATTGTGGTTCAAAAAAAATTAAACAATTCCCCATGTGAAATGTTTTTTCCAAGGAAAAGTCCAGTAGAGTGGCATCCCCATTCCCCAAACTGTGATGTTTGTGATGCTTCCTTCCGTGGAGTGAAGAGAAAGAGGAAAGTTCTTAATCTACAGATGAACAAAAAATTGAGGATGGTGTCTAGAGGTGCTAGAAAAAAAAGACAAATAAGGAATCCAAAACAAGTCAACCAAAAGAGTTTAGTGAAAATGATTGCCAGCTGCAAGAAGATTCACCTCACTACCAAAATCCTTGCAGTAGACTATCCTGCAGACTTTGTAAAGTCAATTTCTTGCCAGAT?????????????????????????????????????????????????????????????????????????????????????????????????????????????????????????????????????????????????????????????????????????????????????????????????????????????????????????????????????????????"/>
                        <sequence id="seq_CVFTL926" taxon="CVFTL92" totalcount="4" value="???????????????????????????????????????????????????????????????????????????????????????????????????????????????????????????GGCTTATCCCGGTCTTCGAACACAGGGAAATTTGGAGAACCTAGGTGGGCCCAATGATGCAACAAGAGGATTGACATCTTTAGCAGACACTTTTGAACATGTCATAGAGGAGCTCCTGGATGAGCAGCAGGCCATCCAGCCCAGCAAGGAAAACAAGGATGCAGACTTGTACTCGTCTCGGGTTATGCTAAGCAGTCAAGTGCCTTTGGAGCCTCCACTGCTCTTTCTGCTTGAGGAGTATAAAAACTACTTGGATGCTGCAAACATGTCCATGAGGGTCCGACGCCACTCTGATCCTGCTCGTCGTGGAGAGTTGAGTGTGTGTGACAGTACTAGTGAGTGGGTAACAGCGGCTGAGAAAAAGACTGCGGTGGACATGTCAGGGGCAACAGTTACCGTCCTGGAAAAAGTACCAGTACCTAAAGGCCAACTGAAGCAATATTTTTATGAAACCAAATGCAACTCAAAGGGATATACGAAAGAGGGATGCAGGGGCATAGACAAGAGGTACTGGAATTCCCAGTGCCGAACTACCCAGTCTTACGTGCGCGCTCTCACCATGGATAACAAAAAGAGAGTTGGATGGCGGTTTATAAGAATAGACACTTCCTGT?????????????????????????????????????????????????????????????????????????????????GAAGATAGTGAAAACATTCTGCCGATAGATGGAGAGCAGGATGTTATGGAAACTAATGAGGTAGATCATGCAGAGCCACTAGAAAATGAGAATAACAAAGAAGTGATAACAGACATGGAATGTAATACTCAACCAGAACAGGAAGGGCCTGTTGGTGCCCTGGAGAAAGAGGAAGCCAGCAAACCAGAAGTTGAAGCAGAAGCAGAGGAGTCAGAAGAGAAGGAGCCTGAATCCACCCCRGTATTGGAGGCTGAGGCTCAGCCTCTCTCAGAGTCTGTGCTTCAGCCACCGCCTCCACCACTGT---TGGAATCTACTCAAGATCAAGAGCCTCAGGTAGACAAAGAAGAATCTGTAGTGCCTGAAAAGCTGCCGGAAATTCAGACAGACCAAGTCCAGGCAGCAACAGTAGAAAATAAGAGCAAGGTTAGGAGCAGAAGCAGAGGTAGAGCAAGGAACAAAACCAGCAAGAGTCGAAGTCGGAGTACTAGTAGCAGTACTAGTAGTACTAGCTCTACCAGCAGTAGTAGTGGCAGCAGTTCTAGCAGTGGCAGCAGTAGTAGCCGGAGTACTTCCAGCAGCAGCAGCAGTAGTAGTGGAACT??????????????????????????????????????????????????????????????????????????????????????????????????????????????????????????????????TCCAGCAACCTGATGGGCTCCTTGGTAGTTTCATACAACTTCTACAGCCTCAACAAAATGGAAACYGGCCACAGGGCTACCAAAAGGCCAGTGAGCATGATCTGGGCTGTACTCACCATTTGGATGGTCAGTTTGCTGATCTGCATTTTGCCTCTCTGTGGCTGGGGCACTTATGGCTCRACCTCTTGGGGATGYTTTGCGGACTGCACCAGTTCTTACATCTTGTTTCTCTTCATCATCTACTCCTTGTGTTTCTTCCTGCTCCTYGTGCTCTCCGTCCCTCTCATTTATCAGCTCTTGTGCTCAGATGAGCAACTGCAYCTCTATGATGATTATCATCAAATCACCCGAGGATATTTCTCACCTGGGTCACCCCCAGTGGGTATTCACACCCTGCCCCTCTCTCCAGAGGACATTGAGAATAAAAGCCTGAAGCATTTTCAAGATGCTG??????????????????????????????????????????????????????????????????????????????????ACCCTTTGAAACAGACACTGAGTTGAACAAAGATATGCAGACAATAGATAAAAGTGCCTTATCTATGAGCCAAAGAGAGGCTGAAACACATCAGGCAAACCTGCAGCATCTCTGCCGCTTCTGTGGAGGCTCATTTAAAACTGACCCTTATAAGAGAAGCCACCCAGTTCATGGACCAGTAGATGATGAGACTCAGGCCCTTCTCAGAAAGAAAGAGAAAAAGGCAACATCTTGGCCAGATCTCCTTGCCAAAGTTTTTAAGACTGATGTGAAGGGAGACATTGACACAATCCATCCTACAAAGTTTTGTCACCAGTGTTGGATTGTGGTTCAAAAAAAATTAAACAATTCCCCATGTGAAATGTTTTTTCCAAGGAAAAGTCCAGTAGAGTGGCATCCCCATTCCCCAAACTGTGATGTTTGTGATGCTTCCTTCCGTGGAGTGAAGAGAAAGAGGAAAGTTCTTAATCTACAGATGAACAAAAAATTGAGGATGGTGTCTAGAGGTGCTAGAAAAAAAAGACAAATAAGGAATCCAAAACAAGTCAACCAAAAGAGTTTAGTGAAAATGATTGCCAGCTGCAAGAAGATTCACCTCACTACCAAAATCCTTGCAGTAGACTATCCTGCAGACTTTGTAAAGTCAATTTCTTGCCAGAT?????????????????????????????????????????????????????????????????????????????????????????????????????????????????????????????????????????????????????????????????????????????????????????????????????????????????????????????????????????????"/>
                        <sequence id="seq_CVFTL936" taxon="CVFTL93" totalcount="4" value="???????????????????????????????????????????????????????????????????????????????????????????????????????????????????????????GGCTTATCCCGGTCTTCGAACACAGGGAAATTTGGAGAACCTAGGTGGGCCCAATGATGCAACAAGAGGATTGACATCTTTAGCAGACACTTTTGAACATGTCATAGAGGAGCTCCTGGATGAGCARCAGGCCATCCAGCCCAGCAAGGAAAACAAGGATGCAGACTTGTACTCRTCTCGGGTTATGCTAAGCAGTCAAGTGCCTTTGGAGCCTCCACTGCTCTTTCTGCTTGAGGAGTATAAAAACTACTTGGATGCTGCAAACATGTCCATGAGGGTCCGACGCCACTCTGATCCTGCTCGTCGTGGAGAGTTGAGTGTGTGTGAYAGTACTAGTGAGTGGGTAACAGCGGCTGAGAAAAAGACTGCGGTGGACATGTCAGGGGCAACAGTTACCGTCCTGGAAAAAGTACCAGTACCTAAAGGCCAACTGAAGCAATATTTTTATGAAACCAAATGCAACTCAAAGGGATATACGAAAGAGGGATGCAGGGGCATAGACAAGAGGTACTGGAATTCCCAGTGCCGAACTACCCAGTCTTACGTGCGCGCTCTCACCATGGATAACAAAAAGAGAGTTGGATGGCGGTTTATAAGAATAGACACTTCCTGT?????????????????????????????????????????????????????????????????????????????????GAAGATAGTGAAAACATTCTGCCGATAGATGGAGAGCAGGATGTTATGGAAACTAATGAGGTAGATCATGCAGAGCCACTAGAAAATGAGAATAACAAAGAAGTGATAACAGACATGGAATGTAATACTCAACCAGAACAGGAAGGGCCTGTTGGTGCCCTGGAGAAAGAGGAAGCCAGCAAACCAGAAGTTGAAGCAGAAGCAGAGGAGTCAGAAGAGAAGGAGCCTGAATCCACCCCGGTATTGGAGGCTGAGGCTCAGCCTCTCTCAGAGTCTGTGCTTCAGCCACCGCCTCCACCACTGT---TGGAATCTACTCAAGATCAAGAGCCTCAGGTAGACAAAGAAGAATCTGTAGTGCCTGAAAAGCTGCCGGAAATTCAGACAGACCAAGTCCAGGCAGCAACAGTAGAAAATAAGAGCAAGGTTAGGAGCAGAAGCAGAGGTAGAGCAAGGAACAAAACCAGCAAGAGTCGAAGTCGGAGTACTAGTAGCAGTACTAGTAGTACTAGCTCTACCAGCAGTAGTAGTGGCAGCAGTTCTAGCAGTGGCAGCAGTAGTAGCCGGAGTACTTCCAGCAGCAGCAGCAGTAGTAGTGGAACT??????????????????????????????????????????????????????????????????????????????????????????????????????????????????????????????????TCCAGCAACCTGATGGGCTCCTTGGTAGTTTCATACAACTTCTACAGCCTCAACAAAATGGAAACTGGCCACAGGGCTACCAAAAGGCCAGTGAGCATGATCTGGGCTGTACTCACCATTTGGATGGTCAGTTTGCTGATCTGCATTTTGCCTCTCTGTGGCTGGGGCACTTATGGCTCAACCTCTTGGGGATGCTTTGCGGACTGCACCAGTTCTTACATCTTGTTTCTCTTCATCATCTACTCCTTGTGTTTCTTCCTGCTCCTCGTGCTCTCCGTCCCTCTCATTTATCAGCTCTTGTGCTCAGATGAGCAACTGCATCTCTATGATGATTATCATCAAATCACCCGAGGATATTTCTCACCTGGGTCACCCCCAGTGGGTATTCACACCCTGCCCCTCTCTCCAGAGGACATTGAGAATAAAAGCCTGAAGCATTTTCAAGATGCTG??????????????????????????????????????????????????????????????????????????????????ACCCTTTGAAACAGACACTGAGTTGAACAAAGATATGCAGACAATAGATAAAAGTGCCTTATCTATGAGCCAAAGAGAGGCTGAAACACATCAGGCAAACCTGCAGCATCTCTGCCGCTTCTGTGGAGGCTCATTTAAAACTGACCCTTATAAGAGAAGCCACCCAGTTCATGGACCAGTAGATGATGAGACTCAGGCCCTTCTCAGAAAGAAAGAGAAAAAGGCAACATCTTGGCCAGATCTCCTTGCCAAAGTTTTTAAGACTGATGTGAAGGGAGACATTGACACAATCCATCCTACAAAGTTTTGTCACCAGTGTTGGATTGTGGTTCAAAAAAAATTAAACAATTCCCCATGTGAAATGTTTTTTCCAAGGAAAAGTCCAGTAGAGTGGCATCCCCATTCCCCAAACTGTGATGTTTGTGATGCTTCCTTCCGTGGAGTGAAGAGAAAGAGGAAAGTTCTTAATCTACAGATGAACAAAAAATTGAGGATGGTGTCTAGAGGTGCTAGAAAAAAAAGACAAATAAGGAATCCAAAACAAGTCAACCAAAAGAGTTTAGTGAAAATGATTGCCAGCTGCAAGAAGATTCACCTCACTACCAAAATCCTTGCAGTAGACTATCCTGCAGACTTTGTAAAGTCAATTTCTTGCCAGAT?????????????????????????????????????????????????????????????????????????????????????????????????????????????????????????????????????????????????????????????????????????????????????????????????????????????????????????????????????????????"/>
                        <sequence id="seq_CVFTL946" taxon="CVFTL94" totalcount="4" value="???????????????????????????????????????????????????????????????????????????????????????????????????????????????????????????GGCTTATCCCGGTCTTCGAACACAGGGAAATTTGGAGAACCTAGGTGGGCCCAATGATGCAACAAGAGGATTGACATCTTTAGCAGACACTTTTGAACATGTCATAGAGGAGCTCCTGGATGAGCARCAGGCCATCCAGCCCAGCAAGGAAAACAAGGATGCAGACTTGTACTCRTCTCGGGTTATGCTAAGCAGTCAAGTGCCTTTGGAGCCTCCACTGCTCTTTCTGCTTGAGGAGTATAAAAACTACTTGGATGCTGCAAACATGTCCATGAGGGTCCGACGCCACTCTGATCCTGCTCGTCGTGGAGAGTTGAGTGTGTGTGAYAGTACTAGTGAGTGGGTAACAGCGGCTGAGAAAAAGACTGCGGTGGACATGTCAGGGGCAACAGTTACCGTCCTGGAAAAAGTACCAGTACCTAAAGGCCAACTGAAGCAATATTTTTATGAAACCAAATGCAACTCAAAGGGATATACGAAAGAGGGATGCAGGGGCATAGACAAGAGGTACTGGAATTCCCAGTGCCGAACTACCCAGTCTTACGTGCGCGCTCTCACCATGGATAACAAAAAGAGAGTTGGATGGCGGTTTATAAGAATAGACACTTCCTGT?????????????????????????????????????????????????????????????????????????????????GAAGATAGTGAAAACATTCTGCCGATAGATGGAGAGCAGGATGTTATGGAAACTAATGAGGTAGATCATGCAGAGCCACTAGAAAATGAGAATAACAAAGAAGTGATAACAGACATGGAATGTAATACTCAACCAGAACAGGAAGGGCCTGTTGGTGCCCTGGAGAAAGAGGAAGCCAGCAAACCAGAAGTTGAAGCAGAAGCAGAGGAGTCAGAAGAGAAGGAGCCTGAATCCACCCCAGTATTGGAGGCTGAGGCTCAGCCTCTCTCAGAGTCTGTGCTTCAGCCACCGCCTCCACCACTGT---TGGAATCTACTCAAGATCAAGAGCCTCAGGTAGACAAAGAAGAATCTGTAGTGCCTGAAAAGCTGCCGGAAATTCAGACAGACCAAGTCCAGGCAGCAACAGTAGAAAATAAGAGCAAGGTTAGGAGCAGAAGCAGAGGTAGAGCAAGGAACAAAACCAGCAAGAGTCGAAGTCGGAGTACTAGTAGCAGTACTAGTAGTACTAGCTCTACCAGCAGTAGTAGTGGCAGCAGTTCTAGCAGTGGCAGCAGTAGTAGCCGGAGTACTTCCAGCAGCAGCAGCAGTAGTAGTGGAACT??????????????????????????????????????????????????????????????????????????????????????????????????????????????????????????????????TCCAGCAACCTGATGGGCTCCTTGGTAGTTTCATACAACTTCTACAGCCTCAACAAAATGGAAACYGGCCACAGGGCTACCAAAAGGCCAGTGAGCATGATCTGGGCTGTACTCACCATTTGGATGGTCAGTTTGCTGATCTGCATTTTGCCTCTCTGTGGCTGGGGCACTTATGGCTCAACCTCTTGGGGATGCTTTGCGGACTGCACCAGTTCTTACATCTTGTTTCTCTTCATCATCTACTCCTTGTGTTTCTTCCTGCTCCTCGTGCTCTCCGTCCCTCTCATTTATCAGCTCTTGTGCTCAGATGAGCAACTGCATCTCTATGATGATTATCATCAAATCACCCGAGGATATTTCTCACCTGGGTCACCCCCAGTGGGTATTCACACCCTGCCCCTCTCTCCAGAGGACATTGAGAATAAAAGCCTGAAGCATTTTCAAGATGCTG??????????????????????????????????????????????????????????????????????????????????ACCCTTTGAAACAGACACTGAGTTGAACAAAGATATGCAGACAATAGATAAAAGTGCCTTATCTATGAGCCAAAGAGAGGCTGAAACACATCAGGCAAACCTGCAGCATCTCTGCCGCTTCTGTGGAGGCTCATTTAAAACTGACCCTTATAAGAGAAGCCACCCAGTTCATGGACCAGTAGATGATGAGACTCAGGCCCTTCTCAGAAAGAAAGAGAAAAAGGCAACATCTTGGCCAGATCTCCTTGCCAAAGTTTTTAAGACTGATGTGAAGGGAGACATTGACACAATCCATCCTACAAAGTTTTGTCACCAGTGTTGGATTGTGGTTCAAAAAAAATTAAACAATTCCCCATGTGAAATGTTTTTTCCAAGGAAAAGTCCAGTAGAGTGGCATCCCCATTCCCCAAACTGTGATGTTTGTGATGCTTCCTTCCGTGGAGTGAAGAGAAAGAGGAAAGTTCTTAATCTACAGATGAACAAAAAATTGAGGATGGTGTCTAGAGGTGCTAGAAAAAAAAGACAAATAAGGAATCCAAAACAAGTCAACCAAAAGAGTTTAGTGAAAATGATTGCCAGCTGCAAGAAGATTCACCTCACTACCAAAATYCTTGCAGTAGACTATCCTGCAGACTTTGTAAAGTCAATTTCTTGCCAGAT?????????????????????????????????????????????????????????????????????????????????????????????????????????????????????????????????????????????????????????????????????????????????????????????????????????????????????????????????????????????"/>
                        <sequence id="seq_CVFTL956" taxon="CVFTL95" totalcount="4" value="???????????????????????????????????????????????????????????????????????????????????????????????????????????????????????????GGCTTATCCCGGTCTTCGAACACAGGGAAATTTGGAGAACCTAGGTGGGCCCAATGATGCAACAAGAGGATTGACATCTTTAGCAGACACTTTTGAACATGTCATAGAGGAGCTCCTGGATGAGCARCAGGCCATCCAGCCCAGCAAGGAAAACAAGGATGCAGACTTGTACTCGTCTCGGGTTATGCTAAGCAGTCAAGTGCCTTTGGAGCCTCCACTGCTCTTTCTGCTTGAGGAGTATAAAAACTACTTGGATGCTGCAAACATGTCCATGAGGGTCCGACGCCACTCTGATCCTGCTCGTCGTGGAGAGTTGAGTGTGTGTGAYAGTACTAGTGAGTGGGTAACAGCGGCTGAGAAAAAGACTGCGGTGGACATGTCAGGGGCAACAGTTACCGTCCTGGAAAAAGTACCAGTACCTAAAGGCCAACTGAAGCAATATTTTTATGAAACCAAATGCAACTCAAAGGGATATACGAAAGAGGGATGCAGGGGCATAGACAAGAGGTACTGGAATTCCCAGTGCCGAACTACCCAGTCTTACGTGCGCGCTCTCACCATGGATAACAAAAAGAGAGTTGGATGGCGGTTTATAAGAATAGACACTTCCTGT?????????????????????????????????????????????????????????????????????????????????GAAGATAGTGAAAACATTCTGCCGATAGATGGAGAGCAGGATGTTATGGAAACTAATGAGGTAGATCATGCAGAGCCACTAGAAAATGAGAATAACAAAGAAGTGATAACAGACATGGAATGTAATACTCAACCAGAACAGGAAGGGCCTGTTGGTGCCCTGGAGAAAGAGGAAGCCAGCAAACCAGAAGTTGAAGCAGAAGCAGAGGAGTCAGAAGAGAAGGAGCCTGAATCCACCCCRGTATTGGAGGCTGAGGCTCAGCCTCTCTCAGAGTCTGTGCTTCAGCCACCGCCTCCACCACTGT---TGGAATCTACTCAAGATCAAGAGCCTCAGGTAGACAAAGAAGAATCTGTAGTGCCTGAAAAGCTGCCGGAAATTCAGACAGACCAAGTCCAGGCAGCAACAGTAGAAAATAAGAGCAAGGTTAGGAGCAGAAGCAGAGGTAGAGCAAGGAACAAAACCAGCAAGAGTCGAAGTCGGAGTACTAGTAGCAGTACTAGTAGTACTAGCTCTACCAGCAGTAGTAGTGGCAGCAGTTCTAGCAGTGGCAGCAGTAGTAGCCGGAGTACTTCCAGCAGCAGCAGCAGTAGTAGTGGAACT??????????????????????????????????????????????????????????????????????????????????????????????????????????????????????????????????TCCAGCAACCTGATGGGCTCCTTGGTAGTTTCATACAACTTCTACAGCCTCAACAAAATGGAAACCGGCCACAGGGCTACCAAAAGGCCAGTGAGCATGATCTGGGCTGTACTCACCATTTGGATGGTCAGTTTGCTGATCTGCATTTTGCCTCTCTGTGGCTGGGGCACTTATGGCTCAACCTCTTGGGGATGCTTTGCGGACTGCACCAGTTCTTACATCTTGTTTCTCTTCATCATCTACTCCTTGTGTTTCTTCCTGCTCCTCGTGCTCTCCGTCCCTCTCATTTATCAGCTCTTGTGCTCAGATGAGCAACTGCATCTCTATGATGATTATCATCAAATCACCCGAGGATATTTCTCACCTGGGTCACCCCCAGTGGGTATTCACACCCTGCCCCTCTCTCCAGAGGACATTGAGAATAAAAGCCTGAAGCATTTTCAAGATGCTG???????????????????????????????????????????????????????????????????????????????????????????????????????????????????????????????????????????????????????????????????????????????????????????????????????????????????????????????????????????????????????????????????????????????????????????????????????????????????????????????????????????????????????????????????????????????????????????????????????????????????????????????????????????????????????????????????????????????????????????????????????????????????????????????????????????????????????????????????????????????????????????????????????????????????????????????????????????????????????????????????????????????????????????????????????????????????????????????????????????????????????????????????????????????????????????????????????????????????????????????????????????????????????????????????????????????????????????????????????????????????????????????????????????????????????????????????????????????????????????????????????????????????"/>
                        <sequence id="seq_CVFTL966" taxon="CVFTL96" totalcount="4" value="???????????????????????????????????????????????????????????????????????????????????????????????????????????????????????????GGCTTATCCCGGTCTTCGAACACAGGGAAATTTGGAGAACCTAGGTGGGCCCAATGATGCAACAAGAGGATTGACATCTTTAGCAGACACTTTTGAACATGTCATAGAGGAGCTCCTGGATGAGCAGCAGGCCATCCAGCCCAGCAAGGAAAACAAGGATGCAGACTTGTACTCGTCTCGGGTTATGCTAAGCAGTCAAGTGCCTTTGGAGCCTCCACTGCTCTTTCTGCTTGAGGAGTATAAAAACTACTTGGATGCTGCAAACATGTCCATGAGGGTCCGACGCCACTCTGATCCTGCTCGTCGTGGAGAGTTGAGTGTGTGTGACAGTACTAGTGAGTGGGTAACAGCGGCTGAGAAAAAGACTGCGGTGGACATGTCAGGGGCAACAGTTACCGTCCTGGAAAAAGTACCAGTACCTAAAGGCCAACTGAAGCAATATTTTTATGAAACCAAATGCAACTCAAAGGGATATACGAAAGAGGGATGCAGGGGCATAGACAAGAGGTACTGGAATTCCCAGTGCCGAACTACCCAGTCTTACGTGCGCGCTCTCACCATGGATAACAAAAAGAGAGTTGGATGGCGGTTTATAAGAATAGACACTTCCTGT?????????????????????????????????????????????????????????????????????????????????GAAGATAGTGAAAACATTCTGCCGATAGATGGAGAGCAGGATGTTATGGAAACTAATGAGGTAGATCATGCAGAGCCACTAGAAAATGAGAAYAACAAAGAAGTGATAACAGACATGGAATGTAATACTCAACCAGAACAGGAAGGGCCTGTTGGTGCCCTGGAGAAAGAGGAAGCCAGCAAACCAGAAGTTGAAGCAGAAGCAGAGGAGTCAGAAGAGAAGGAGCCTGAATCCACCCCRGTATTGGAGGCTGAGGCTCAGCCTCTCTCAGAGTCTGTGCTTCAGCCACCRCCTCCACCACTGT---TGGAATCTACTCAAGATCAAGAGCCTCAGGTAGACAAAGAAGAATCTGTAGTGCCTGAAAAGCTGCCGGAAATTCAGACAGACCAAGTCCAGGCAGCAACAGTAGAAAATAAGAGCAAGGTTAGGAGCAGAAGCAGAGGTAGAGCAAGGAACAAAACCAGCAAGAGTCGAAGTCGGAGTACTAGTAGCAGTACTAGTAGTACTAGCTCTACCAGCAGTAGTAGTGGCAGCAGTTCTAGCAGTGGCAGCAGTAGTAGCCGGAGTACTTCCAGCAGCAGCAGCAGTAGTAGTGGAACW??????????????????????????????????????????????????????????????????????????????????????????????????????????????????????????????????TCCAGCAACCTGATGGGCTCCTTGGTAGTTTCATACAACTTCTACAGCCTCAACAAAATGGAAACTGGCCACAGGGCTACCAAAAGGCCAGTGAGCATGATCTGGGCTGTACTCACCATTTGGATGGTCAGTTTGCTGATCTGCATTTTGCCTCTCTGTGGCTGGGGCACTTATGGCTCAACCTCTTGGGGATGCTTTGCGGACTGCACCAGTTCTTACATCTTGTTTCTCTTCATCATCTACTCCTTGTGTTTCTTCCTGCTCCTCGTGCTCTCCGTCCCTCTCATTTATCAGCTCTTGTGCTCAGATGAGCAACTGCATCTCTATGATGATTATCATCAAATCACCCGAGGATATTTCTCACCTGGGTCACCCCCAGTGGGTATTCACACCCTGCCCCTCTCTCCAGAGGACATTGAGAATAAAAGCCTGAAGCATTTTCAAGATGCTG??????????????????????????????????????????????????????????????????????????????????ACCCTTTGAAACAGACACTGAGTTGAACAAAGATATGCAGACAATAGATAAAAGTGCCTTATCTATGAGCCAAAGAGAGGCTGAAACACATCAGGCAAACCTGCAGCATCTCTGCCGCTTCTGTGGAGGCTCATTTAAAACTGACCCTTATAAGAGAAGCCACCCAGTTCATGGACCAGTAGATGATGAGACTCAGGCCCTTCTCAGAAAGAAAGAGAAAAAGGCAACATCTTGGCCAGATCTCCTTGCCAAAGTTTTTAAGACTGATGTGAAGGGAGACATTGACACAATCCATCCTACAAAGTTTTGTCACCAGTGTTGGATTGTGGTTCAAAAAAAATTAAACAATTCCCCATGTGAAATGTTTTTTCCAAGGAAAAGTCCAGTAGAGTGGCATCCCCATTCCCCAAACTGTGATGTTTGTGATGCTTCCTTCCGTGGAGTGAAGAGAAAGAGGAAAGTTCTTAATCTACAGATGAACAAAAAATTGAGGATGGTGTCTAGAGGTGCTAGAAAAAAAAGACAAATAAGGAATCCAAAACAAGTCAACCAAAAGAGTTTAGTGAAAATGATTGCCAGCTGCAAGAAGATTCACCTCACTACCAAAATCCTTGCAGTAGACTATCCTGCAGACTTTGTAAAGTCAATTTCTTGCCAGAT?????????????????????????????????????????????????????????????????????????????????????????????????????????????????????????????????????????????????????????????????????????????????????????????????????????????????????????????????????????????"/>
                        <sequence id="seq_CVFTL976" taxon="CVFTL97" totalcount="4" value="???????????????????????????????????????????????????????????????????????????????????????????????????????????????????????????GGCTTATCCCGGTCTTCGAACACAGGGAAATTTGGAGAACCTAGGTGGGCCCAATGATGCAACAAGAGGATTGACATCTTTAGCAGACACTTTTGAACATGTCATAGAGGAGCTCCTGGATGAGCARCAGGCCATCCAGCCCAGCAAGGAAAACAAGGATGCAGACTTGTACTCATCTCGGGTTATGCTAAGCAGTCAAGTGCCTTTGGAGCCTCCACTGCTCTTTCTGCTTGAGGAGTATAAAAACTACTTGGATGCTGCAAACATGTCCATGAGGGTCCGACGCCACTCTGATCCTGCTCGTCGTGGAGAGTTGAGTGTGTGTGAYAGTACTAGTGAGTGGGTAACAGCGGCTGAGAAAAAGACTGCGGTGGACATGTCAGGGGCAACAGTTACCGTCCTGGAAAAAGTACCAGTACCTAAAGGCCAACTGAAGCAATATTTTTATGAAACCAAATGCAACTCAAAGGGATATACGAAAGAGGGATGCAGGGGCATAGACAAGAGGTACTGGAATTCCCAGTGCCGAACTACCCAGTCTTACGTGCGCGCTCTCACCATGGATAACAAAAAGAGAGTTGGATGGCGGTTTATAAGAATAGACACTTCCTGT?????????????????????????????????????????????????????????????????????????????????GAAGATAGTGAAAACATTCTGCCGATAGATGGAGAGCAGGATGTTATGGAAACTAATGAGGTAGATCATGCAGAGCCACTAGAAAATGAGAATAACAAAGAAGTGATAACAGACATGGAATGTAATACTCAACCAGAACAGGAAGGGCCTGTTGGTGCCCTGGAGAAAGAGGAAGCCAGCAAACCAGAAGTTGAAGCAGAAGCAGAGGAGTCAGAAGAGAAGGAGCCTGAATCCACCCCRGTATTGGAGGCTGAGGCTCAGCCTCTCTCAGAGTCTGTGCTTCAGCCACCGCCTCCACCACTGT---TGGAATCTACTCAAGATCAAGAGCCTCAGGTAGACAAAGAAGAATCTGTAGTGCCTGAAAAGCTGCCGGAAATTCAGACAGACCAAGTCCAGGCAGCAACAGTAGAAAATAAGAGCAAGGTTAGGAGCAGAAGCAGAGGTAGAGCAAGGAACAAAACCAGCAAGAGTCGAAGTCGGAGTACTAGTAGCAGTACTAGTAGTACTAGCTCTACCAGCAGTAGTAGTGGCAGCAGTTCTAGCAGTGGCAGCAGTAGTAGCCGGAGTACTTCCAGCAGCAGCAGCAGTAGTAGTGGAACT???????????????????????????????????????????????????????????????????????????????????????????????????????????????????????????????????????????????????????????????????????????????????????????????????????????????????????????????????????????????????????????????????????????????????????????????????????????????????????????????????????????????????????????????????????????????????????????????????????????????????????????????????????????????????????????????????????????????????????????????????????????????????????????????????????????????????????????????????????????????????????????????????????????????????????????????????????????????????????????????????????????????????????ACCCTTTGAAACAGACACTGAGTTGAACAAAGATATGCAGACAATAGATAAAAGTGCCTTATCTATGAGCCAAAGAGAGGCTGAAACACATCAGGCAAACCTGCAGCATCTCTGCCGCTTCTGTGGAGGCTCATTTAAAACTGACCCTTATAAGAGAAGCCACCCAGTTCATGGACCAGTAGATGATGAGACTCAGGCCCTTCTCAGAAAGAAAGAGAAAAAGGCAACATCTTGGCCAGATCTCCTTGCCAAAGTTTTTAAGACTGATGTGAAGGGAGACATTGACACAATCCATCCTACAAAGTTTTGTCACCAGTGTTGGATTGTGGTTCAAAAAAAATTAAACAATTCCCCATGTGAAATGTTTTTTCCAAGGAAAAGTCCAGTAGAGTGGCATCCCCATTCCCCAAACTGTGATGTTTGTGATGCTTCCTTCCGTGGAGTGAAGAGAAAGAGGAAAGTTCTTAATCTACAGATGAACAAAAAATTGAGGATGGTGTCTAGAGGTGCTAGAAAAAAAAGACAAATAAGGAATCCAAAACAAGTCAACCAAAAGAGTTTAGTGAAAATGATTGCCAGCTGCAAGAAGATTCACCTCACTACCAAAATYCTTGCAGTAGACTATCCTGCAGACTTTGTAAAGTCAATTTCTTGCCAGAT?????????????????????????????????????????????????????????????????????????????????????????????????????????????????????????????????????????????????????????????????????????????????????????????????????????????????????????????????????????????"/>
                        <sequence id="seq_CVFTL986" taxon="CVFTL98" totalcount="4" value="???????????????????????????????????????????????????????????????????????????????????????????????????????????????????????????GGCTTATCCCGGTCTTCGAACACAGGGAAATTTGGAGAACCTAGGTGGGCCCAATGATGCAACAAGAGGATTGACATCTTTAGCAGACACTTTTGAACATGTCATAGAGGAGCTCCTGGATGAGCARCAGGCCATCCAGCCCAGCAAGGAAAACAAGGATGCAGACTTGTACTCATCTCGGGTTATGCTAAGCAGTCAAGTGCCTTTGGAGCCTCCACTGCTCTTTCTGCTTGAGGAGTATAAAAACTACTTGGATGCTGCAAACATGTCCATGAGGGTCCGACGCCACTCTGATCCTGCTCGTCGTGGAGAGTTGAGTGTGTGTGAYAGTACTAGTGAGTGGGTAACAGCGGCTGAGAAAAAGACTGCGGTGGACATGTCAGGGGCAACAGTTACCGTCCTGGAAAAAGTACCAGTACCTAAAGGCCAACTGAAGCAATATTTTTATGAAACCAAATGCAACTCAAAGGGATATACGAAAGAGGGATGCAGGGGCATAGACAAGAGGTACTGGAATTCCCAGTGCCGAACTACCCAGTCTTACGTGCGCGCTCTCACCATGGATAACAAAAAGAGAGTTGGATGGCGGTTTATAAGAATAGACACTTCCTGT?????????????????????????????????????????????????????????????????????????????????GAAGATAGTGAAAACATTCTGCCGATAGATGGAGAGCAGGATGTTATGGAAACTAATGAGGTAGATCATGCAGAGCCACTAGAAAATGAGAAYAACAAAGAAGTGATAACAGACATGGAATGTAATACTCAACCAGAACAGGAAGGGCCTGTTGGTGCCCTGGAGAAAGAGGAAGCCAGCAAACCAGAAGTTGAAGCAGAAGCAGAGGAGTCAGAAGAGAAGGAGCCTGAATCCACCCCRGTATTGGAGGCTGAGGCTCAGCCTCTCTCAGAGTCTGTGCTTCAGCCACCRCCTCCACCACTGT---TGGAATCTACTCAAGATCAAGAGCCTCAGGTAGACAAAGAAGAATCTGTAGTGCCTGAAAAGCTGCCGGAAATTCAGACAGACCAAGTCCAGGCAGCAACAGTAGAAAATAAGAGCAAGGTTAGGAGCAGAAGCAGAGGTAGAGCAAGGAACAAAACCAGCAAGAGTCGAAGTCGGAGTACTAGTAGCAGTACTAGTAGTACTAGCTCTACCAGCAGTAGTAGTGGCAGCAGTTCTAGCAGTGGCAGCAGTAGTAGCCGGAGTACTTCCAGCAGCAGCAGCAGTAGTAGTGGAACW??????????????????????????????????????????????????????????????????????????????????????????????????????????????????????????????????TCCAGCAACCTGATGGGCTCCTTGGTAGTTTCATACAACTTCTACAGCCTCAACAAAATGGAAACYGGCCACAGGGCTACCAAAAGGCCAGTGAGCATGATCTGGGCTGTACTCACCATTTGGATGGTCAGTTTGCTGATCTGCATTTTGCCTCTCTGTGGCTGGGGCACTTATGGCTCAACCTCTTGGGGATGCTTTGCGGACTGCACCAGTTCTTACATCTTGTTTCTCTTCATCATCTACTCCTTGTGTTTCTTCCTGCTCCTCGTGCTCTCCGTCCCTCTCATTTATCAGCTCTTGTGCTCAGATGAGCAACTGCATCTCTATGATGATTATCATCAAATCACCCGAGGATATTTCTCACCTGGGTCACCCCCAGTGGGTATTCACACCCTGCCCCTCTCTCCAGAGGACATTGAGAATAAAAGCCTGAAGCATTTTCAAGATGCTG??????????????????????????????????????????????????????????????????????????????????ACCCTTTGAAACAGACACTGAGTTGAACAAAGATATGCAGACAATAGATAAAAGTGCCTTATCTATGAGCCAAAGAGAGGCTGAAACACATCAGGCAAACCTGCAGCATCTCTGCCGCTTCTGTGGAGGCTCATTTAAAACTGACCCTTATAAGAGAAGCCACCCAGTTCATGGACCAGTAGATGATGAGACTCAGGCCCTTCTCAGAAAGAAAGAGAAAAAGGCAACATCTTGGCCAGATCTCCTTGCCAAAGTTTTTAAGACTGATGTGAAGGGAGACATTGACACAATCCATCCTACAAAGTTTTGTCACCAGTGTTGGATTGTGGTTCAAAAAAAATTAAACAATTCCCCATGTGAAATGTTTTTTCCAAGGAAAAGTCCAGTAGAGTGGCATCCCCATTCCCCAAACTGTGATGTTTGTGATGCTTCCTTCCGTGGAGTGAAGAGAAAGAGGAAAGTTCTTAATCTACAGATGAACAAAAAATTGAGGATGGTGTCTAGAGGTGCTAGAAAAAAAAGACAAATAAGGAATCCAAAACAAGTCAACCAAAAGAGTTTAGTGAAAATGATTGCCAGCTGCAAGAAGATTCACCTCACTACCAAAATYCTTGCAGTAGACTATCCTGCAGACTTTGTAAAGTCAATTTCTTGCCAGAT?????????????????????????????????????????????????????????????????????????????????????????????????????????????????????????????????????????????????????????????????????????????????????????????????????????????????????????????????????????????"/>
                        <sequence id="seq_CVFTL996" taxon="CVFTL99" totalcount="4" value="???????????????????????????????????????????????????????????????????????????????????????????????????????????????????????????GGCTTATCCCGGTCTTCGAACACAGGGAAATTTGGAGAACCTAGGTGGGCCCAATGATGCAACAAGAGGATTGACATCTTTAGCAGACACTTTTGAACATGTCATAGAGGAGCTCCTGGATGAGCAGCAGGCCATCCAGCCCAGCAAGGAAAACAAGGATGCAGACTTGTACTCGTCTCGGGTTATGCTAAGCAGTCAAGTGCCTTTGGAGCCTCCACTGCTCTTTCTGCTTGAGGAGTATAAAAACTACTTGGATGCTGCAAACATGTCCATGAGGGTCCGACGCCACTCTGATCCTGCTCGTCGTGGAGAGTTGAGTGTGTGTGACAGTACTAGTGAGTGGGTAACAGCGGCTGAGAAAAAGACTGCGGTGGACATGTCAGGGGCAACAGTTACCGTCCTGGAAAAAGTACCAGTACCTAAAGGCCAACTGAAGCAATATTTTTATGAAACCAAATGCAACTCAAAGGGATATACGAAAGAGGGATGCAGGGGCATAGACAAGAGGTACTGGAATTCCCAGTGCCGAACTACCCAGTCTTACGTGCGCGCTCTCACCATGGATAACAAAAAGAGAGTTGGATGGCGGTTTATAAGAATAGACACTTCCTGT??????????????????????????????????????????????????????????????????????????????????????????????????????????????????????????????????????????????????????????????????????????????????????????????????????????????????????????????????????????????????????????????????????????????????????????????????????????????????????????????????????????????????????????????????????????????????????????????????????????????????????????????????????????????????????????????????????????????????????????????????????????????????????????????????????????????????????????????????????????????????????????????????????????????????????????????????????????????????????????????????????????????????????????????????????????????????????????????????????????????????????????????????????????????????????????????????????????????????????????????????????????????TCCAGCAACCTGATGGGCTCCTTGGTAGTTTCATACAACTTCTACAGCCTCAACAAAATGGAAACYGGCCACAGGGCTACCAAAAGGCCAGTGAGCATGATCTGGGCTGTACTCACCATTTGGATGGTCAGTTTGCTGATCTGCATTTTGCCTCTCTGTGGCTGGGGCACTTATGGCTCAACCTCTTGGGGATGCTTTGCGGACTGCACCAGTTCTTACATCTTGTTTCTCTTCATCATCTACTCCTTGTGTTTCTTCCTGCTCCTCGTGCTCTCCGTCCCTCTCATTTATCAGCTCTTGTGCTCAGATGAGCAACTGCATCTCTATGATGATTATCATCAAATCACCCGAGGATATTTCTCACCTGGGTCACCCCCAGTGGGTATTCACACCCTGCCCCTCTCTCCAGAGGACATTGAGAATAAAAGCCTGAAGCATTTTCAAGATGCTG??????????????????????????????????????????????????????????????????????????????????ACCCTTTGAAACAGACACTGAGTTGAACAAAGATATGCAGACAATAGATAAAAGTGCCTTATCTATGAGCCAAAGAGAGGCTGAAACACATCAGGCAAACCTGCAGCATCTCTGCCGCTTCTGTGGAGGCTCATTTAAAACTGACCCTTATAAGAGAAGCCACCCAGTTCATGGACCAGTAGATGATGAGACTCAGGCCCTTCTCAGAAAGAAAGAGAAAAAGGCAACATCTTGGCCAGATCTCCTTGCCAAAGTTTTTAAGACTGATGTGAAGGGAGACATTGACACAATCCATCCTACAAAGTTTTGTCACCAGTGTTGGATTGTGGTTCAAAAAAAATTAAACAATTCCCCATGTGAAATGTTTTTTCCAAGGAAAAGTCCAGTAGAGTGGCATCCCCATTCCCCAAACTGTGATGTTTGTGATGCTTCCTTCCGTGGAGTGAAGAGAAAGAGGAAAGTTCTTAATCTACAGATGAACAAAAAATTGAGGATGGTGTCTAGAGGTGCTAGAAAAAAAAGACAAATAAGGAATCCAAAACAAGTCAACCAAAAGAGTTTAGTGAAAATGATTGCCAGCTGCAAGAAGATTCACCTCACTACCAAAATCCTTGCAGTAGACTATCCTGCAGACTTTGTAAAGTCAATTTCTTGCCAGAT?????????????????????????????????????????????????????????????????????????????????????????????????????????????????????????????????????????????????????????????????????????????????????????????????????????????????????????????????????????????"/>
                        <sequence id="seq_Callisaurus draconoides4" taxon="Callisaurus draconoides" totalcount="4" value="TGAACAGTTCCACCAAGTGAAAAGAGTGATGACCATCCTTTTCCTTACTATGGTTATTTCATACTTCAGTTGCATGAAAGCTGCCCCAATGAAAGAAGTTAGCCTCAGGGGACAAGGCAGCTTGGCTTATCCCGGTCTTCGGACACAGGGAAATTTGGAGAACCTAGGTGGGCCCAATGATGCCACAAGAGGATTGACATCTTTAGCAGACACTTTTGAACATGTCATAGAGGAGCTCCTGGATGAGCAGCAGGCCATCCAGCCCAGCAAGGAGAATAAGGATGCAGACTTGTACTCATCTCGGGTTATGCTAAGCAGTCAAGTGCCTTTGGAGCCTCCACTGCTCTTTCTGCTTGAGGAGTATAAAAACTACTTGGATGCTGCAAACATGTCCATGAGGGTCCGACGCCACTCTGATCCTGCTCGTCGTGGAGAGCTGAGTGTATGTGACAGTACTAGTGAGTGGGTAACAGCGGCCGAGAAAAAGACTGCGGTGGACATGTCAGGGGCAACGGTTACCGTCCTGGAAAAAGTACCAGTACCTAAAGGCCAACTGAAGCAATATTTTTATGAGACCAAATGCAACTCAAAGGGATATACGAAAGAGGGATGCAGGGGCATAGACAAGAGGTACTGGAATTCCCAGTGCCGAACTACCCAGTCTTATGTGCGAGCTCTCACCATGGATAACAAAAAGAGAGTTGGATGGCGGTTTATAAGAATAGACACTTCCTGTGTGTGTACACTGACCATAAAAAGGGGAAGATAGTGGATTCATGCTGTATAGATTATATTGAGACAAAAGTTTATCTATTTG?????????????????????????????????????????TGCTATGGAAACTAATGAGGCAGATCATGTAGAGCCACTAGAAAATGAGAATAGCAAAGAAGTGATACCAGAAATGGAATGTAATACTCAACCAGAACAGGAGGGGCCTGTTGCTGCCTTGGAGAAAGAGGAAGCCAGCAAGCCAGAAGTTGAAGCAGAAGCAGAGGAGTCAGAAGAGAAAGAGCCTGAATCCACCCCGGTATTGGAGGCTGAGGCTCAGCCTCTCTCAGAGTCTGTGCTTCAGCCACCACCTCCACCACTAT---TGGAATCTACTCAAGATCAAGAGCCTCAGGTAGAGAGAGAAGAATCTGTAGTGCCTGAAAAGCTGCCGGAAATTCAGACAGACCAAGTCCAGGCAGCAACAGTAGAAAACAAGAGCAAGGTTAGGAGCCGAAGCAGAGGTAGAGCAAGGAACAAAACCAGCAAGAGTCGAAGTCGGAGTACTAGCAGCAGTACTAGTAGTACTAGCTCTACAAGCAGTAGTAGTGGCAGCAGTTCTAGCAGTGGCAGCAGTAGTAGCCGGAGTACTTCCAGCAGCAGCAGCAGTACTAGTGGAACTAGCAGTCGAGAAAGTAGCAGTAGTTCTAGTAGCAGTGAGAGCAGAAGTCGAAGCAGAGCTTTGGCTGAACGAGATGCTGCCCCCGATGCTGTGCACCACTTCAGCGCTGCTCTACTTGTTTCAGGGCTTTTCCAGCAATCTGATGGGCTCCTTGGTAGTTTCGTACAACTTCTACAGCCTCAACAAAATGGAAACCAGTCACAGGGTGACTAAAAGGCCAGTGAGCATGATCTGGGCCGTTCTCACCATTTGGATGGTCAGTTTGCTGATCTGCATTTTGCCCCTCTGTGGCTGGGGCACTTATGGCTCGACCTCTTGGGGATGTTTTGCAGACTGCACCAGTTCTTACATCTTGTTTCTCTTCATCATCTACTCCTTGTGTTTCTTCCTGCTCCTCGTGCTCTCCGTCCCTCTCATTTATCAGCTCTTGTGCTCAGATGAGCAACTGCATCTCTATGATGATTATCACCAAATCACCCGAGGATATTTCTCACCTGGGTCACCCCCAGTGGGTATTCACACCCTCCCCCTCTCTCCAGAGGACATTGACAATAAAAGCCTGAAGCACTTTCAAGATGCTGGCCAGAACTCTGACCCCAGGATCCAGCAAGGTCCAGCTGATGACCGCTGTAGACTGGACCACGTGTCGCTAA-GTCAAACACACCCTTTGAAACAGACACTGAGTTGAACAAAGATATGCAGACAATAGATAAAAGTGCCTTATCTATGAGCCAAAGAGAGGCTGAAACACACCAGGCAAACCTGCAGCATCTCTGCCGCCTCTGTGGAGGCTCATTTAAAACTGACCCTTATAAGAGAAGCCACCCAGTTCATGGACCAGTAGATGATGAGACTCAGGCCCTTCTGAGAAAGAAAGAGAAAAAGGCAACATCTTGGCCAGATCTCCTTGCCAAAGTTTTTAAGACTGATGTGAAGGGAGACATTGACACAATCCATCCTACAAAGTTTTGTCACCAGTGTTGGACTGTGGTTCAAAAGAAATTAAACAATTCCCCATGTGAAATGTTTTTGCCAAGGAAAAGTCCAGTAGAGTGGCATCCCCATTCCCCAAGCTGTGATGTTTGTGATGCTTCCTTCCGTGGAGTGAAGAGAAAGAAGAAAGTTCTTAATCTACAGATGAACAAAAAATTGAGGATGGTGTCTAGAGGTGCTAGAAAAAAAAGACAAATAAGGAATCCAAAACAAGTCAACCAAAAGAATTTAGTGAAAATGATTGCCAGCTGCAAGAAGATTCATCTCACTACCAAAATCCTTGCAGTAGACTATCCTGCAGATTTTGTAAAGTCAATTTCTTGCCAGATTTGTGAACACATCCTGGCTGACCCAGTAGAAACGACATGCAAACACTTATTCTGCAGAGCCTGCATCCTTAAATGCCTCAAAATAATGGGAAGCTATTGTCCAGCTTGTCGTTATCCTTGCTTTCCTACTGATCTGGTCAGCCCTGTGAAATCCTTCCTGAACATCCTGAACAGTCTATCTGTGAGATGTCCAGTGAAAGACTGTCTGGAAGAAGTCTGTTTGGGAAAATACTATCA"/>
                        <sequence id="seq_Cophosaurus texanus4" taxon="Cophosaurus texanus" totalcount="4" value="TGAACAGTTCCACCAAGTGAAAAGAGTGATGACCATCCTTTTCCTTACTATGGTTATTTCATACTTCAGTTGCATGAAAGCTGCCCCAATGAAAGAAGTTAGCCTCAGGGGACAAGGCAGCTTGGCTTATCCCGGTCTTCGGACGCAGGGAAATTTGGAGAACCTAGGTGGGCCCAATGATGCCACAAGAGGATTGACATCTTTAGCAGACACTTTTGAACATGTCATAGAGGAGCTTCTGGATGAGCAGCAGGCCATCCAGCCCAGCAAGGAAAATAAGGATGCAGACTTGTACTCATCTCGGGTTATGCTAAGCAGTCAAGTGCCTTTGGAGCCTCCACTGCTCTTTCTGCTTGAGGAGTATAAAAACTACTTGGATGCTGCAAACATGTCCATGAGGGTCCGACGCCACTCTGATCCTGCTCGTCGTGGAGAGCTGAGTGTATGTGACAGTACGAGTGAGTGGGTAACAGCGGCCGAGAAAAAGACTGCGGTGGACATGTCAGGGGCAACGGTTACCGTCCTGGAAAAAGTACCAGTACCTAAAGGCCAACTGAAGCAATATTTTTATGAGACCAAATGCAACTCAAAGGGATATACGAAAGAGGGATGCAGGGGCATAGACAAGAGGTACTGGAATTCCCAGTGCCGAACTACCCAGTCTTATGTGCGAGCTCTCACCATGGATAACAAAAAGAGAGTTGGATGGCGGTTTATAAGAATAGACACTTCCTGTGTGTGTACACTGACCATAAAAAGGGGAAGATAGTGGATTCATGCTGTATAGATTATATTGAGAC??????????????????????????????????????????????????????????TGTTATGGAAACTAATGAGGCAGATCATGTAGAGCCACTAGAAAATGAGAATAGCAAAGAAGTGATACCAGAAATGGAATGTAATACTCAACCAGAACAGGAGGGGCCTGTTGCTGCCCTGGAGAAAGAGGAAGCCAGCAAGCCAGAAGTTGAAGCAGAAGCAGAGGAGTCAGAAGAGAAAGAGCCTGAATCCACACCGGTATTGGAGGCTGAGGCTCAGCCTCTCTCAGAGTCTGTGCTTCAGCCACCGCCTCCACCACTATTACTGGAATCTACTCAAGATCAAGAGCCTCAGGTAGACAGAGAAGAATCTGTAGTGCCTGAAAAGCTGCCAGAAATTCAGACAGACCAAGTCCAGGCAGCAACAGTAGAAAACAAGAGCAAGGTTAGGAGCCGAAGCAGAGGTAGAGCAAGGAACAAAACCAGCAAGAGTCGAAGTCGGAGTACTAGCAGCAGTACTAGTAGTACTAGCTCTACAAGCAGTAGTAGTGGCAGCAGTTCTAGCAGTGGCAGCAGTAGTAGCCGGAGTACTTCCAGCAGCAGCAGCAGTACTAGTGGAACTAGCAGTCGAGAAAGTAGCAGTAG???????????????????????????????????CTTTGGCTGAACGAGATGCTGCCCCCGATGCTGTGCACCACTTCGGCACTGCTCTACTTGTTTCAGGGCTTTTCCAGCAATCTGATGGGCTCCTTGGTAGTTTCGTACAACTTCTACAGCCTCAACAAAATGGAAACCAGCCACAGGGTGACCAAAAGGCCAGTGAGCATGATCTGGGCCGTTCTCACCATTTGGATGGTCAGTTTGCTGATCTGCATTTTGCCCCTCTGTGGCTGGGGCACTTATGGCTCGACCTCTTGGGGATGTTTTGCGGACTGCACCAGTTCTTACATCTTGTTTCTCTTCATCATCTACTCCTTGTGTTTCTTTCTGCTCCTCGTGCTCTCCGTCCCTCTCATTTATCAGCTCTTGTGCTCAGATGAGCAACTGCATCTCTATGATGATTATCATCAAATCACTCGAGGATATTTGTCTCCTGGGTCACCCCCAATGGGTATTCACAGTCTGCCCCTCTCTCCAGAGGACACTGACAATAAAAGCCTGAAGCATTTTCAAGATGCTGGCCACAACTCTGACCCCAGGATCCAGCAAGGTCCAGCTGATGACCGCTGTAGACTGGACCAC?????????????????????????????????????????????????????????????????????????????????????????????????????????????????????????????????????????????????????????????????????????????????????????????????????????????????????????????????????????????????????????????????????????????????????????????????????????????????????????????????????????????????????????????????????????????????????????????????????????????????????????????????????????????????????????????????????????????????????????????????????????????????????????????????????????????????????????????????????????????????????????????????????????????????????????????????????????????????????????????????????????????????????????????????????????????????????????????????????????????????????????????????????????????????????????????????????????????????????????????????????????????????????????????????????????????????????????????????????????????????????????????????????????????????????"/>
                        <sequence id="seq_DAW11 136" taxon="DAW11 13" totalcount="4" value="???????????????????????????????????????????????????????????????????????????????????????????????????????????????????????????GGCTTATCCCGGTCTTCGAACACAGGGAAATTTGGAGAACCTAGGTGGGCCCAATGATGCAACAAGAGGATTGACATCTTTAGCAGACACTTTTGAACATGTCATAGAGGAGCTCCTGGATGAGCAGCAGGCCATCCAGCCCAGCAAGGAAAACAAGGATGCAGACTTGTACTCGTCTCGGGTTATGCTAAGCAGTCAAGTGCCTTTGGAGCCTCCACTGCTCTTTCTGCTTGAGGAGTATAAAAACTACTTGGATGCTGCAAACATGTCCATGAGGGTCCGACGCCACTCTGATCCTGCTCGTCGTGGAGAGTTGAGTGTGTGTGACAGTACTAGTGAGTGGGTAACAGCGGCTGAGAAAAAGACTGCGGTGGACATGTCAGGGGCAACAGTTACCGTCCTGGAAAAAGTACCAGTACCTAAAGGCCAACTGAAGCAATATTTTTATGAAACCAAATGCAACTCAAAGGGATATACGAAAGAGGGATGCAGGGGCATAGACAAGAGGTACTGGAATTCCCAGTGCCGAACTACCCAGTCTTACGTGCGCGCTCTCACCATGGATAACAAAAAGAGAGTTGGATGGCGGTTTATAAGAATAGACACTTCCT?????????????????????????????????????????????????????????????????????????????????????????????????????????????????????????????????????????????????????????????????????????????????????????????????????????????????????????????????????????????????????????????????????????????????????????????????????????????????????????????????????????????????????????????????????????????????????????????????????????????????????????????????????????????????????????????????????????????????????????????????????????????????????????????????????????????????????????????????????????????????????????????????????????????????????????????????????????????????????????????????????????????????????????????????????????????????????????????????????????????????????????????????????????????????????????????????????????????????????????????????????????????????????????????????????????????????????????????????????????????????????????????????????????????????????????????????????????????????????????????????????????????????????????????????????????????????????????????????????????????????????????????????????????????????????????????????????????????????????????????????????????????????????????????????????????????????????????????????????????????????????????????????????????????????????????????????????????????????????????????????????????????????????????????????????????????????????????????????????ACCCTTTGAAACAGACACTGAGTTGAACAAAGATATGCAGACAATAGATAAAAGTGCCTTATCTATGAGCCAAAGAGAGGCTGAAACACATCAGGCAAACCTGCAGCATCTCTGCCGCTTCTGTGGAGGCTCATTTAAAACTGACCCTTATAAGAGAAGCCACCCAGTTCATGGACCAGTAGATGATGAGACTCAGGCCCTTCTCAGAAAGAAAGAGAAAAAGGCAACATCTTGGCCAGATCTCCTTGCCAAAGTTTTTAAGACTGATGTGAAGGGAGACATTGACACAATCCATCCTACAAAGTTTTGTCACCAGTGTTGGATTGTGGTTCAAAAAAAATTAAACAATTCCCCATGTGAAATGTTTTTTCCAAGGAAAAGTCCAGTAGAGTGGCATCCCCATTCCCCAAACTGTGATGTTTGTGATGCTTCCTTCCGTGGAGTGAAGAGAAAGAGGAAAGTTCTTAATCTACAGATGAACAAAAAATTGAGGATGGTGTCTAGAGGTGCTAGAAAAAAAAGACAAATAAGGAATCCAAAACAAGTCAACCAAAAGAGTTTAGTGAAAATGATTGCCAGCTGCAAGAAGATTCACCTCACTACCAAAATCCTTGCAGTAGACTATCCTGCAGACTTTGTAAAGTCAATTTCTTGCCAGAT?????????????????????????????????????????????????????????????????????????????????????????????????????????????????????????????????????????????????????????????????????????????????????????????????????????????????????????????????????????????"/>
                        <sequence id="seq_DAW11 146" taxon="DAW11 14" totalcount="4" value="???????????????????????????????????????????????????????????????????????????????????????????????????????????????????????????GGCTTATCCCGGTCTTCGAACACAGGGAAATTTGGAGAACCTAGGTGGGCCCAATGATGCAACAAGAGGATTGACATCTTTAGCAGACACTTTTGAACATGTCATAGAGGAGCTCCTGGATGAGCAGCAGGCCATCCAGCCCAGCAAGGAAAACAAGGATGCAGACTTGTACTCGTCTCGGGTTATGCTAAGCAGTCAAGTGCCTTTGGAGCCTCCACTGCTCTTTCTGCTTGAGGAGTATAAAAACTACTTGGATGCTGCAAACATGTCCATGAGGGTCCGACGCCACTCTGATCCTGCTCGTCGTGGAGAGTTGAGTGTGTGTGACAGTACTAGTGAGTGGGTAACAGCGGCTGAGAAAAAGACTGCGGTGGACATGTCAGGGGCAACAGTTACCGTCCTGGAAAAAGTACCAGTACCTAAAGGCCAACTGAAGCAATATTTTTATGAAACCAAATGCAACTCAAAGGGATATACGAAAGAGGGATGCAGGGGCATAGACAAGAGGTACTGGAATTCCCAGTGCCGAACTACCCAGTCTTACGTGCGCGCTCTCACCATGGATAACAAAAAGAGAGTTGGATGGCGGTTTATAAGAATAGACACTTCCTGT??????????????????????????????????????????????????????????????????????????????????????????????????????????????????????????????????????????????????????????????????????????????????????????????????????????????????????????????????????????????????????????????????????????????????????????????????????????????????????????????????????????????????????????????????????????????????????????????????????????????????????????????????????????????????????????????????????????????????????????????????????????????????????????????????????????????????????????????????????????????????????????????????????????????????????????????????????????????????????????????????????????????????????????????????????????????????????????????????????????????????????????????????????????????????????????????????????????????????????????????????????????????TCCAGCAACCTGATGGGCTCCTTGGTAGTTTCATACAACTTCTACAGCCTCAACAAAATGGAAACCGGCCACAGGGCTACCAAAAGGCCAGTGAGCATGATCTGGGCTGTACTCACCATTTGGATGGTCAGTTTGCTGATCTGCATTTTGCCTCTCTGTGGCTGGGGCACTTATGGCTCAACCTCTTGGGGATGTTTTGCAGACTGCACCAGTTCTTACATCTTGTTTCTCTTCATCATCTACTCCTTGTGTTTCTTCCTGCTCCTCGTGCTCTCCGTCCCTCTCATTTATCAGCTCTTGTGCTCAGATGAGCAACTGCACCTCTATGATGATTATCATCAAATCACCCGAGGATATTTCTCACCTGGGTCACCCCCAGTGGGTATTCACACCCTGCCCCTCTCTCCAGAGGACATTGAGAATAAAAGCCTGAAGCATTTTCAAGATGCTG??????????????????????????????????????????????????????????????????????????????????ACCCTTTGAAACAGACACTGAGTTGAACAAAGATATGCAGACAATAGATAAAAGTGCCTTATCTATGAGCCAAAGAGAGGCTGAAACACATCAGGCAAACCTGCAGCATCTCTGCCGCTTCTGTGGAGGCTCATTTAAAACTGACCCTTATAAGAGAAGCCACCCAGTTCATGGACCAGTAGATGATGAGACTCAGGCCCTTCTCAGAAAGAAAGAGAAAAAGGCAACATCTTGGCCAGATCTCCTTGCCAAAGTTTTTAAGACTGATGTGAAGGGAGACATTGACACAATCCATCCTACAAAGTTTTGTCACCAGTGTTGGATTGTGGTTCAAAAAAAATTAAACAATTCCCCATGTGAAATGTTTTTTCCAAGGAAAAGTCCAGTAGAGTGGCATCCCCATTCCCCAAACTGTGATGTTTGTGATGCTTCCTTCCGTGGAGTGAAGAGAAAGAGGAAAGTTCTTAATCTACAGATGAACAAAAAATTGAGGATGGTRTCTAGAGGTGCTAGAAAAAAAAGACAAATAAGGAATCCAAAACAAGTCAACCAAAAGAGTTTAGTGAAAATGATTGCCAGCTGCAAGAAGATTCACCTCACTACCAAAATCCTTGCAGTAGACTATCCTGCAGACTTTGTAAAGTCAATTTCTTGCCAGAT?????????????????????????????????????????????????????????????????????????????????????????????????????????????????????????????????????????????????????????????????????????????????????????????????????????????????????????????????????????????"/>
                        <sequence id="seq_DAW11 156" taxon="DAW11 15" totalcount="4" value="???????????????????????????????????????????????????????????????????????????????????????????????????????????????????????????GGCTTATCCCGGTCTTCGAACACAGGGAAATTTGGAGAACCTAGGTGGGCCCAATGATGCAACAAGAGGATTGACATCTTTAGCAGACACTTTTGAACATGTCATAGAGGAGCTCCTGGATGAGCAGCAGGCCATCCAGCCCAGCAAGGAAAACAAGGATGCAGACTTGTACTCGTCTCGGGTTATGCTAAGCAGTCAAGTGCCTTTGGAGCCTCCACTGCTCTTTCTGCTTGAGGAGTATAAAAACTACTTGGATGCTGCAAACATGTCCATGAGGGTCCGACGCCACTCTGATCCTGCTCGTCGTGGAGAGTTGAGTGTGTGTGACAGTACTAGTGAGTGGGTAACAGCGGCTGAGAAAAAGACTGCGGTGGACATGTCAGGGGCAACAGTTACCGTCCTGGAAAAAGTACCAGTACCTAAAGGCCAACTGAAGCAATATTTTTATGAAACCAAATGCAACTCAAAGGGATATACGAAAGAGGGATGCAGGGGCATAGACAAGAGGTACTGGAATTCCCAGTGCCGAACTACCCAGTCTTACGTGCGCGCTCTCACCATGGATAACAAAAAGAGAGTTGGATGGCGGTTTATAAGAATAGACACTTCCTGT?????????????????????????????????????????????????????????????????????????????????GAAGATAGTGAAAACATTCTGCCGATAGATGGAGAGCAGGATGTTATGGAAACTAATGAGGTAGATCATGCAGAGCCACTAGAAAATGAGAATAACAAAGAAGTGATAACAGACATGGAATGTAATACTCAACCAGAACAGGAAGGGCCTGTTGGTGCCCTGGAGAAAGAGGAAGCCAGCAAACCAGAAATTGAAGCAGAAGCAGAGGAGTCAGAAGAGAAGGAGCCTGAATCCACCCCAGTATTGGAGGCTGAGGCTCAGCCTCTCTCAGAGTCTGTGCTTCAGCCACCGCCTCCACCACTGT---TGGAATCTACTCAAGATCAAGAGCCTCAGGTAGACAAAGAAGAATCTGTAGTGCCTGAAAAGCTGCCGGAAATTCAGACAGACCAAGTCCAGGCAGCAACAGTAGAAAATAAGAGCAAGGTTAGGAGCAGAAGCAGAGGTAGAGCAAGGAACAAAACCAGCAAGAGTCGAAGTCGGAGTACTAGTAGCAGTACTAGTAGTACTAGCTCTACCAGCAGTAGTAGTGGCAGCAGTTCTAGCAGTGGCAGCAGTAGTAGCCGGAGTACTTCCAGCAGCAGCAGCAGTAGTAGTGGAACT??????????????????????????????????????????????????????????????????????????????????????????????????????????????????????????????????TCCAGCAACCTGATGGGCTCCTTGGTAGTTTCATACAACTTCTACAGCCTCAACAAAATGGAAACCGGCCACAGGGCTACCAAAAGGCCAGTGAGCATGATCTGGGCTGTACTCACCATTTGGATGGTCAGTTTGCTGATCTGCATTTTGCCTCTCTGTGGCTGGGGCACTTATGGCTCAACCTCTTGGGGATGTTTTGCAGACTGCACCAGTTCTTACATCTTGTTTCTCTTCATCATCTACTCCTTGTGTTTCTTCCTGCTCCTCGTGCTCTCCGTCCCTCTCATTTATCAGCTCTTGTGCTCAGATGAGCAACTGCACCTCTATGATGATTATCATCAAATCACCCGAGGATATTTCTCACCTGGGTCACCCCCAGTGGGTATTCACACCCTGCCCCTCTCTCCAGAGGACATTGAGAATAAAAGCCTGAAGCATTTTCAAGATGCTG??????????????????????????????????????????????????????????????????????????????????ACCCTTTGAAACAGACACTGAGTTGAACAAAGATATGCAGACAATAGATAAAAGTGCCTTATCTATGAGCCAAAGAGAGGCTGAAACACATCAGGCAAACCTGCAGCATCTCTGCCGCTTCTGTGGAGGCTCATTTAAAACTGACCCTTATAAGAGAAGCCACCCAGTTCATGGACCAGTAGATGATGAGACTCAGGCCCTTCTCAGAAAGAAAGAGAAAAAGGCAACATCTTGGCCAGATCTCCTTGCCAAAGTTTTTAAGACTGATGTGAAGGGAGACATTGACACAATCCATCCTACAAAGTTTTGTCACCAGTGTTGGATTGTGGTTCAAAAAAAATTAAACAATTCCCCATGTGAAATGTTTTTTCCAAGGAAAAGTCCAGTAGAGTGGCATCCCCATTCCCCAAACTGTGATGTTTGTGATGCTTCCTTCCGTGGAGTGAAGAGAAAGAGGAAAGTTCTTAATCTACAGATGAACAAAAAATTGAGGATGGTGTCTAGAGGTGCTAGAAAAAAAAGACAAATAAGGAATCCAAAACAAGTCAACCAAAAGAGTTTAGTGAAAATGATTGCCAGCTGCAAGAAGATTCACCTCACTACCAAAATCCTTGCAGTAGACTATCCTGCAGACTTTGTAAAGTCAATTTCTTGCCAGAT?????????????????????????????????????????????????????????????????????????????????????????????????????????????????????????????????????????????????????????????????????????????????????????????????????????????????????????????????????????????"/>
                        <sequence id="seq_DAW3366" taxon="DAW336" totalcount="4" value="???????????????????????????????????????????????????????????????????????????????????????????????????????????????????????????GGCTTATCCCGGTCTTCGAACACAGGGAAATTTGGAGAACCTAGGTGGGCCCAATGATGCAACAAGAGGATTGACATCTTTAGCAGACACTTTTGAACATGTCATAGAGGAGCTCCTGGATGAGCAGCAGGCCATCCAGCCCAGCAAGGAAAACAAGGATGCAGACTTGTACTCGTCTCGGGTTATGCTAAGCAGTCAAGTGCCTTTGGAGCCTCCACTGCTCTTTCTGCTTGAGGAGTATAAAAACTACTTGGATGCTGCAAACATGTCCATGAGGGTCCGACGCCACTCTGATCCTGCTCGTCGTGGAGAGTTGAGTGTGTGTGACAGTACTAGTGAGTGGGTAACAGCGGCTGAGAAAAAGACTGCGGTGGACATGTCAGGGGCAACAGTTACCGTCCTGGAAAAAGTACCAGTACCTAAAGGCCAACTGAAGCAATATTTTTATGAAACCAAATGCAACTCAAAGGGATATACGAAAGAGGGATGCAGGGGCATAGACAAGAGGTACTGGAATTCCCAGTGCCGAACTACCCAGTCTTACGTGCGCGCTCTCACCATGGATAACAAAAAGAGAGTTGGATGGCGGTTTATAAGAATAGACACTTCCTGT??????????????????????????????????????????????????????????????????????????????????????????????????????????????????????????????????????????????????????????????????????????????????????????????????????????????????????????????????????????????????????????????????????????????????????????????????????????????????????????????????????????????????????????????????????????????????????????????????????????????????????????????????????????????????????????????????????????????????????????????????????????????????????????????????????????????????????????????????????????????????????????????????????????????????????????????????????????????????????????????????????????????????????????????????????????????????????????????????????????????????????????????????????????????????????????????????????????????????????????????????????????????TCCAGCAACCTGATGGGCTCCTTGGTAGTTTCATACAACTTCTACAGCCTCAACAAAATGGAAACCGGCCACAGGGCTACCAAAAGGCCAGTGAGCATGATCTGGGCTGTACTCACCATTTGGATGGTCAGTTTGCTGATCTGCATTTTGCCTCTCTGTGGCTGGGGCACTTATGGCTCAACCTCTTGGGGATGTTTTGCAGACTGCACCAGTTCTTACATCTTGTTTCTCTTCATCATCTACTCCTTGTGTTTCTTCCTGCTCCTCGTGCTCTCCGTCCCTCTCATTTATCAGCTCTTGTGCTCAGATGAGCAACTGCACCTCTATGATGATTATCATCAAATCACCCGAGGATATTTCTCACCTGGGTCACCCCCAGTGGGTATTCACACCCTGCCCCTCTCTCCAGAGGACATTGAGAATAAAAGCCTGAAGCATTTTCAAGATGCTG??????????????????????????????????????????????????????????????????????????????????ACCCTTTGAAACAGACACTGAGTTGAACAAAGATATGCAGACAATAGATAAAAGTGCCTTATCTATGAGCCAAAGAGAGGCTGAAACACATCAGGCAAACCTGCAGCATCTCTGCCGCTTCTGTGGAGGCTCATTTAAAACTGACCCTTATAAGAGAAGCCACCCAGTTCATGGACCAGTAGATGATGAGACTCAGGCCCTTCTCAGAAAGAAAGAGAAAAAGGCAACATCTTGGCCAGATCTCCTTGCCAAAGTTTTTAAGACTGATGTGAAGGGAGACATTGACACAATCCATCCTACAAAGTTTTGTCACCAGTGTTGGATTGTGGTTCAAAAAAAATTAAACAATTCCCCATGTGAAATGTTTTTTCCAAGGAAAAGTCCAGTAGAGTGGCATCCCCATTYCCCAAACTGTGATGTTTGTGATGCTTCCTTCCGTGGAGTGAAGAGAAAGAGGAAAGTTCTTAATCTACAGATGAACAAAAAATTGAGGATGGTRTCTAGAGGTGCTAGAAAAAAAAGACAAATAAGGAATCCAAAACAAGTCAACCAAAAGAGTTTAGTGAAAATGATTGCCAGCTGCAAGAAGATTCACCTCACTACCAAAATCCTTGCAGTAGACTATCCTGCAGACTTTGTAAAGTCAATTTCTTGCCAGAT?????????????????????????????????????????????????????????????????????????????????????????????????????????????????????????????????????????????????????????????????????????????????????????????????????????????????????????????????????????????"/>
                        <sequence id="seq_DH516" taxon="DH51" totalcount="4" value="???????????????????????????????????????????????????????????????????????????????????????????????????????????????????????????GGCTTATCCCGGTCTTCGAACACAGGGAAATTTGGAGAACCTAGGTGGGCCCAATGATGCAACAAGAGGATTGACATCTTTAGCAGACACTTTTGAACATGTCATAGAGGAGCTCCTGGATGAGCARCAGGCCATCCAGCCCAGCAAGGAAAACAAGGATGCAGACTTGTACTCGTCTCGGGTTATGCTAAGCAGTCAAGTGCCTTTGGAGCCTCCACTGCTCTTTCTGCTTGAGGAGTATAAAAACTACTTGGATGCTGCAAACATGTCCATGAGGGTCCGACGCCACTCTGATCCTGCTCGTCGTGGAGAGTTGAGTGTGTGTGAYAGTACTAGTGAGTGGGTAACAGCGGCTGAGAAAAAGACTGCGGTGGACATGTCAGGGGCAACAGTTACCGTCCTGGAAAAAGTACCAGTACCTAAAGGCCAACTGAAGCAATATTTTTATGAAACCAAATGCAACTCAAAGGGATATACGAAAGAGGGATGCAGGGGCATAGACAAGAGGTACTGGAATTCCCAGTGCCGAACTACCCAGTCTTACGTGCGCGCTCTCACCATGGATAACAAAAAGAGAGTTGGATGGCGGTTTATAAGAATAGACACTTCCTGT??????????????????????????????????????????????????????????????????????????????????????????????????????????????????????????????????????????????????????????????????????????????????????????????????????????????????????????????????????????????????????????????????????????????????????????????????????????????????????????????????????????????????????????????????????????????????????????????????????????????????????????????????????????????????????????????????????????????????????????????????????????????????????????????????????????????????????????????????????????????????????????????????????????????????????????????????????????????????????????????????????????????????????????????????????????????????????????????????????????????????????????????????????????????????????????????????????????????????????????????????????????????TCCAGCAACCTGATGGGCTCCTTGGTAGTTTCATACAACTTCTACAGCCTCAACAAAATGGAAACCGGCCACAGGGCTACCAAAAGGCCAGTGAGCATGATCTGGGCTGTACTCACCATTTGGATGGTCAGTTTGCTGATCTGCATTTTGCCTCTCTGTGGCTGGGGCACTTATGGCTCAACCTCTTGGGGATGCTTTGCGGACTGCACCAGTTCTTACATCTTGTTTCTCTTCATCATCTACTCCTTGTGTTTCTTCCTGCTCCTCGTGCTCTCCGTCCCTCTCATTTATCAGCTCTTGTGCTCAGATGAGCAACTGCATCTCTATGATGATTATCATCAAATCACCCGAGGATATTTCTCACCTGGGTCACCCCCAGTGGGTATTCACACCCTGCCCCTCTCTCCAGAGGACATTGAGAATAAAAGCCTGAAGCATTTTCAAGATGCTG??????????????????????????????????????????????????????????????????????????????????ACCCTTTGAAACAGACACTGAGTTGAACAAAGATATGCAGACAATAGATAAAAGTGCCTTATCTATGAGCCAAAGAGAGGCTGAAACACATCAGGCAAACCTGCAGCATCTCTGCCGCTTCTGTGGAGGCTCATTTAAAACTGACCCTTATAAGAGAAGCCACCCAGTTCATGGACCAGTAGATGATGAGACTCAGGCCCTTCTCAGAAAGAAAGAGAAAAAGGCAACATCTTGGCCAGATCTCCTTGCCAAAGTTTTTAAGACTGATGTGAAGGGAGACATTGACACAATCCATCCTACAAAGTTTTGTCACCAGTGTTGGATTGTGGTTCAAAAAAAATTAAACAATTCCCCATGTGAAATGTTTTTTCCAAGGAAAAGTCCAGTAGAGTGGCATCCCCATTCCCCAAACTGTGATGTTTGTGATGCTTCCTTCCGTGGAGTGAAGAGAAAGAGGAAAGTTCTTAATCTACAGATGAACAAAAAATTGAGGATGGTGTCTAGAGGTGCTAGAAAAAAAAGACAAATAAGGAATCCAAAACAAGTCAACCAAAAGAGTTTAGTGAAAATGATTGCCAGCTGCAAGAAGATTCACCTCACTACCAAAATCCTTGCAGTAGACTATCCTGCAGACTTTGTAAAGTCAATTTCTTGCCAGAT?????????????????????????????????????????????????????????????????????????????????????????????????????????????????????????????????????????????????????????????????????????????????????????????????????????????????????????????????????????????"/>
                        <sequence id="seq_DH526" taxon="DH52" totalcount="4" value="???????????????????????????????????????????????????????????????????????????????????????????????????????????????????????????GGCTTATCCCGGTCTTCGAACACAGGGAAATTTGGAGAACCTAGGTGGGCCCAATGATGCAACAAGAGGATTGACATCTTTAGCAGACACTTTTGAACATGTCATAGAGGAGCTCCTGGATGAGCAGCAGGCCATCCAGCCCAGCAAGGAAAACAAGGATGCAGACTTGTACTCGTCTCGGGTTATGCTAAGCAGTCAAGTGCCTTTGGAGCCTCCACTGCTCTTTCTGCTTGAGGAGTATAAAAACTACTTGGATGCTGCAAACATGTCCATGAGGGTCCGACGCCACTCTGATCCTGCTCGTCGTGGAGAGTTGAGTGTGTGTGACAGTACTAGTGAGTGGGTAACAGCGGCTGAGAAAAAGACTGCGGTGGACATGTCAGGGGCAACAGTTACCGTCCTGGAAAAAGTACCAGTACCTAAAGGCCAACTGAAGCAATATTTTTATGAAACCAAATGCAACTCAAAGGGATATACGAAAGAGGGATGCAGGGGCATAGACAAGAGGTACTGGAATTCCCAGTGCCGAACTACCCAGTCTTACGTGCGCGCTCTCACCATGGATAACAAAAAGAGAGTTGGATGGCGGTTTATAAGAATAGACACTTCCTGT?????????????????????????????????????????????????????????????????????????????????GAAGATAGTGAAAACATTCTGCCGATAGATGGAGAGCAGGATGTTATGGAAACTAATGAGGTAGATCATGCAGAGCCACTAGAAAATGAGAATAACAAAGAAGTGATAACAGACATGGAATGTAATACTCAACCAGAACAGGAAGGGCCTGTTGGTGCCCTGGAGAAAGAGGAAGCCAGCAAACCAGAAGTTGAAGCAGAAGCAGAGGAGTCAGAAGAGAAGGAGCCTGAATCCACCCCGGTATTGGAGGCTGAGGCTCAGCCTCTCTCAGAGTGTGTGCTTCAGCCACCGCCTCCACCACTGT---TGGAATCTACTCAAGATCAAGAGCCTCAGGTAGACAAAGAAGAATCTGTAGTGCCTGAAAAGCTGCCGGAAATTCAGACAGACCAAGTCCAGGCAGCAACAGTAGAAAATAAGAGCAAGGTTAGGAGCAGAAGCAGAGGTAGAGCAAGGAACAAAACCAGCAAGAGTCGAAGTCGGAGTACTAGTAGCAGTACTAGTAGTACTAGCTCTACCAGCAGTAGTAGTGGCAGCAGTTCTAGCAGTGGCAGCAGTAGTAGCCGGAGTACTTCCAGCAGCAGCAGCAGTAGTAGTGGAACT??????????????????????????????????????????????????????????????????????????????????????????????????????????????????????????????????TCCAGCAACCTGATGGGCTCCTTGGTAGTTTCATACAACTTCTACAGCCTCAACAAAATGGAAACYGGCCACAGGGCTACCAAAAGGCCAGTGAGCATGATCTGGGCTGTACTCACCATTTGGATGGTCAGTTTGCTGATCTGCATTTTGCCTCTCTGTGGCTGGGGCACTTATGGCTCAACCTCTTGGGGATGCTTTGCGGACTGCACCAGTTCTTACATCTTGTTTCTCTTCATCATCTACTCCTTGTGTTTCTTCCTGCTCCTCGTGCTCTCCGTCCCTCTCATTTATCAGCTCTTGTGCTCAGATGAGCAACTGCATCTCTATGATGATTATCATCAAATCACCCGAGGATATTTCTCACCTGGGTCACCCCCAGTGGGTATTCACACCCTGCCCCTCTCTCCAGAGGACATTGAGAATAAAAGCCTGAAGCATTTTCAAGATGCTG??????????????????????????????????????????????????????????????????????????????????ACCCTTTGAAACAGACACTGAGTTGAACAAAGATATGCAGACAATAGATAAAAGTGCCTTATCTATGAGCCAAAGAGAGGCTGAAACACATCAGGCAAACCTGCAGCATCTCTGCCGCTTCTGTGGAGGCTCATTTAAAACTGACCCTTATAAGAGAAGCCACCCAGTTCATGGACCAGTAGATGATGAGACTCAGGCCCTTCTCAGAAAGAAAGAGAAAAAGGCAACATCTTGGCCAGATCTCCTTGCCAAAGTTTTTAAGACTGATGTGAAGGGAGACATTGACACAATCCATCCTACAAAGTTTTGTCACCAGTGTTGGATTGTGGTTCAAAAAAAATTAAACAATTCCCCATGTGAAATGTTTTTTCCAAGGAAAAGTCCAGTAGAGTGGCATCCCCATTCCCCAAACTGTGATGTTTGTGATGCTTCCTTCCGTGGAGTGAAGAGAAAGAGGAAAGTTCTTAATCTACAGATGAACAAAAAATTGAGGATGGTGTCTAGAGGTGCTAGAAAAAAAAGACAAATAAGGAATCCAAAACAAGTCAACCAAAAGAGTTTAGTGAAAATGATTGCCAGCTGCAAGAAGATTCACCTCACTACCAAAATCCTTGCAGTAGACTATCCTGCAGACTTTGTAAAGTCAATTTCTTGCCAGAT?????????????????????????????????????????????????????????????????????????????????????????????????????????????????????????????????????????????????????????????????????????????????????????????????????????????????????????????????????????????"/>
                        <sequence id="seq_DH536" taxon="DH53" totalcount="4" value="???????????????????????????????????????????????????????????????????????????????????????????????????????????????????????????GGCTTATCCCGGTCTTCGAACACAGGGAAATTTGGAGAACCTAGGTGGGCCCAATGATGCAACAAGAGGATTGACATCTTTAGCAGACACTTTTGAACATGTCATAGAGGAGCTCCTGGATGAGCAGCAGGCCATCCAGCCCAGCAAGGAAAACAAGGATGCAGACTTGTACTCGTCTCGGGTTATGCTAAGCAGTCAAGTGCCTTTGGAGCCTCCACTGCTCTTTCTGCTTGAGGAGTATAAAAACTACTTGGATGCTGCAAACATGTCCATGAGGGTCCGACGCCACTCTGATCCTGCTCGTCGTGGAGAGTTGAGTGTGTGTGACAGTACTAGTGAGTGGGTAACAGCGGCTGAGAAAAAGACTGCGGTGGACATGTCAGGGGCAACAGTTACCGTCCTGGAAAAAGTACCAGTACCTAAAGGCCAACTGAAGCAATATTTTTATGAAACCAAATGCAACTCAAAGGGATATACGAAAGAGGGATGCAGGGGCATAGACAAGAGGTACTGGAATTCCCAGTGCCGAACTACCCAGTCTTACGTGCGCGCTCTCACCATGGATAACAAAAAGAGAGTTGGATGGCGGTTTATAAGAATAGACACTTCCTGT?????????????????????????????????????????????????????????????????????????????????GAAGATAGTGAAAACATTCTGCCGATAGATGGAGAGCAGGATGTTATGGAAACTAATGAGGTAGATCATGCAGAGCCACTAGAAAATGAGAATAACAAAGAAGTGATAACAGACATGGAATGTAATACTCAACCAGAACAGGAAGGGCCTGTTGGTGCCCTGGAGAAAGAGGAAGCCAGCAAACCAGAAGTTGAAGCAGAAGCAGAGGAGTCAGAAGAGAAGGAGCCTGAATCCACCCCRGTATTGGAGGCTGAGGCTCAGCCTCTCTCAGAGTCTGTGCTTCAGCCACCGCCTCCACCACTGT---TGGAATCTACTCAAGATCAAGAGCCTCAGGTAGACAAAGAAGAATCTGTAGTGCCTGAAAAGCTGCCGGAAATTCAGACAGACCAAGTCCAGGCAGCAACAGTAGAAAATAAGAGCAAGGTTAGGAGCAGAAGCAGAGGTAGAGCAAGGAACAAAACCAGCAAGAGTCGAAGTCGGAGTACTAGTAGCAGTACTAGTAGTACTAGCTCTACCAGCAGTAGTAGTGGCAGCAGTTCTAGCAGTGGCAGCAGTAGTAGCCGGAGTACTTCCAGCAGCAGCAGCAGTAGTAGTGGAACT??????????????????????????????????????????????????????????????????????????????????????????????????????????????????????????????????TCCAGCAACCTGATGGGCTCCTTGGTAGTTTCATACAACTTCTACAGCCTCAACAAAATGGAAACCGGCCACAGGGCTACCAAAAGGCCAGTGAGCATGATCTGGGCTGTACTCACCATTTGGATGGTCAGTTTGCTGATCTGCATTTTGCCTCTCTGTGGCTGGGGCACTTATGGCTCAACCTCTTGGGGATGCTTTGCGGACTGCACCAGTTCTTACATCTTGTTTCTCTTCATCATCTACTCCTTGTGTTTCTTCCTGCTCCTCGTGCTCTCCGTCCCTCTCATTTATCAGCTCTTGTGCTCAGATGAGCAACTGCATCTCTATGATGATTATCATCAAATCACCCGAGGATATTTCTCACCTGGGTCACCCCCAGTGGGTATTCACACCCTGCCCCTCTCTCCAGAGGACATTGAGAATAAAAGCCTGAAGCATTTTCAAGATGCTG???????????????????????????????????????????????????????????????????????????????????????????????????????????????????????????????????????????????????????????????????????????????????????????????????????????????????????????????????????????????????????????????????????????????????????????????????????????????????????????????????????????????????????????????????????????????????????????????????????????????????????????????????????????????????????????????????????????????????????????????????????????????????????????????????????????????????????????????????????????????????????????????????????????????????????????????????????????????????????????????????????????????????????????????????????????????????????????????????????????????????????????????????????????????????????????????????????????????????????????????????????????????????????????????????????????????????????????????????????????????????????????????????????????????????????????????????????????????????????????????????????????????????"/>
                        <sequence id="seq_HSU0056" taxon="HSU005" totalcount="4" value="???????????????????????????????????????????????????????????????????????????????????????????????????????????????????????????GGCTTATCCCGGTCTTCGAACACAGGGAAATTTGGAGAACCTAGGTGGGCCCAATGATGCAACAAGAGGATTGACATCTTTAGCAGACACTTTTGAACATGTCATAGAGGAGCTCCTGGATGAGCAACAGGCCATCCAGCCCAGCAAGGAAAACAAGGATGCAGACTTGTACTCGTCTCGGGTTATGCTAAGCAGTCAAGTGCCTTTGGAGCCTCCACTGCTCTTTCTGCTTGAGGAGTATAAAAACTACTTGGATGCTGCAAACATGTCCATGAGGGTCCGACGCCACTCTGATCCTGCTCGTCGTGGAGAGTTGAGTGTGTGTGATAGTACTAGTGAGTGGGTAACAGCGGCTGAGAAAAAGACTGCGGTGGACATGTCAGGGGCAACAGTTACCGTCCTGGAAAAAGTACCAGTACCTAAAGGCCAACTGAAGCAATATTTTTATGAAACCAAATGCAACTCAAAGGGATATACGAAAGAGGGATGCAGGGGCATAGACAAGAGGTACTGGAATTCCCAGTGCCGAACTACCCAGTCTTACGTGCGCGCTCTCACCATGGATAACAAAAAGAGAGTTGGATGGCGGTTTATAAGAATAGACACTTCCTGT?????????????????????????????????????????????????????????????????????????????????GAAGATAGTGAAAACATTCTGCCGATAGATGGAGAGCAGGATGTTATGGAAACTAATGAGGTAGATCATGCAGAGCCACTAGAAAATGAGAATAACAAAGAAGTGATAACAGACATGGAATGTAATACTCAACCAGAACAGGAAGGGCCTGTTGGTGCCCTGGAGAAAGAGGAAGCCAGCAAACCAGAAGTTGAAGCAGAAGCAGAGGAGTCAGAAGAGAAGGAGCCTGAATCCACCCCAGTATTGGAGGCTGAGGCTCAGCCTCTCTCAGAGTCTGTGCTTCAGCCACCGCCTCCACCACTGT---TGGAATCTACTCAAGATCAAGAGCCTCAGGTAGACAAAGAAGAATCTGTAGTGCCTGAAAAGCTGCCGGAAATTCAGACAGACCAAGTCCAGGTAGCAACAGTAGAAAATAAGAGCAAGGTTAGGAGCAGAAGCAGAGGTAGAGCAAGGAACAAAACCAGCAAGAGTCGAAGTCGGAGTACTAGTAGCAGTACTAGTAGTACTAGCTCTACCAGCAGTAGTAGTGGCAGCAGTTCTAGCAGTGGCAGCAGTAGTAGCCGGAGTACTTCCAGCAGCAGCAGCAGTAGTAGTGGAACT??????????????????????????????????????????????????????????????????????????????????????????????????????????????????????????????????TCCAGCAACCTGATGGGCTCCTTGGTAGTTTCATACAACTTCTACAGCCTCAACAAAATGGAAACTGGCCACAGGGCTACCAAAAGGCCAGTGAGCATGATCTGGGCTGTACTCACCATTTGGATGGTCAGTTTGCTGATCTGCATTTTGCCTCTCTGTGGCTGGGGCACTTATGGCTCGACCTCTTGGGGATGTTTTGCGGACTGCACCAGTTCTTACATCTTGTTTCTCTTCATCATCTACTCCCTGTGTTTCTTCCTGCTCCTTGTGCTCTCCGTCCCTCTCATTTATCAGCTCTTGTGCTCAGATGAGCAACTGCACCTCTATGATGATTATCATCAAATCACCCGAGGATATTTCTCACCTGGGACACCCCCAGTGGGTATTCACACCCTGCCCCTCTCTCCAGAGGACATTGAGAATAAAAGCCTGAAGCATTTTCAAGATGCTG??????????????????????????????????????????????????????????????????????????????????ACCCTTTGAAACAGACACTGAGTTGAACAAAGATATGCAGACAATAGATAAAAGTGCCTTATCTATGAGCCAAAGAGAGGCTGAAACACATCAGGCAAACCTGCAGCATCTCTGCCGCTTCTGTGGAGGCTCATTTAAAACTGACCCTTATAAGAGAAGCCACCCAGTTCATGGACCAGTAGATGATGAGACTCAGGCCCTTCTCAGAAAGAAAGAGAAAAAGGCAACATCTTGGCCAGATCTCCTTGCCAAAGTTTTTAAGACTGATGTGAAGGGAGACATTGACACAATCCATCCTACAAAGTTTTGTCACCAGTGTTGGATTGTGGTTCAAAAAAAATTAAACAATTCCCCATGTGAAATGTTTTTTCCAAGGAAAAGTCCAATAGAGTGGCATCCCCATTCCCCAAACTGTGATGTTTGTGATGCTTCCTTCCATGGAGTGAAGAGAAAGAGGAAAGTTCTTAATCTACAGATGAACAAAAAATTGAGGATGGTGTCTAGAGGTGCTAGAAAAAAAAGACAAATAAGGAATCCAAAACAAGTCAACCAAAAGAGTTTAGTGAAAATGATTGCCAGCTGCAAGAAGATTCACCTCACTACCAAAATCCTTGCAGTAGACTATCCTGCAGACTTTGTAAAGTCAATTTCTTGCCAGAT?????????????????????????????????????????????????????????????????????????????????????????????????????????????????????????????????????????????????????????????????????????????????????????????????????????????????????????????????????????????"/>
                        <sequence id="seq_HSU0146" taxon="HSU014" totalcount="4" value="???????????????????????????????????????????????????????????????????????????????????????????????????????????????????????????GGCTTATCCCGGTCTTCGAACACAGGGAAATTTGGAGAACCTAGGTGGGCCCAATGATGCAACAAGAGGATTGACATCTTTAGCAGACACTTTTGAACATGTCATAGAGGAGCTCCTGGATGAGCAACAGGCCATCCAGCCCAGCAAGGAAAACAAGGATGCAGACTTGTACTCGTCTCGGGTTATGCTAAGCAGTCAAGTGCCTTTGGAGCCTCCACTGCTCTTTCTGCTTGAGGAGTATAAAAACTACTTGGATGCTGCAAACATGTCCATGAGGGTCCGACGCCACTCTGATCCTGCTCGTCGTGGAGAGTTGAGTGTGTGTGATAGTACTAGTGAGTGGGTAACAGCGGCTGAGAAAAAGACTGCGGTGGACATGTCAGGGGCAACAGTTACCGTCCTGGAAAAAGTACCAGTACCTAAAGGCCAACTGAAGCAATATTTTTATGAAACCAAATGCAACTCAAAGGGATATACGAAAGAGGGATGCAGGGGCATAGACAAGAGGTACTGGAATTCCCAGTGCCGAACTACCCAGTCTTACGTGCGCGCTCTCACCATGGATAACAAAAAGAGAGTTGGATGGCGGTTTATAAGAATAGACACTTCCTGT?????????????????????????????????????????????????????????????????????????????????GAAGATAGTGAAAACATTCTGCCGATAGATGGAGAGCAGGATGTTATGGAAACTAATGAGGTAGATCATGCAGAGCCACTAGAAAATGAGAATAACAAAGAAGTGATAACAGACATGGAATGTAATACTCAACCAGAACAGGAAGGGCCTGTTGGTGCCCTGGAGAAAGAGGAAGCCAGCAAACCAGAAGTTGAAGCAGAAGCAGAGGAGTCAGAAGAGAAGGAGCCTGAATCCACCCCAGTATTGGAGGCTGAGGCTCAGCCTCTCTCAGAGTCTGTGCTTCAGCCACCGCCTCCACCACTGT---TGGAATCTACTCAAGATCAAGAGCCTCAGGTAGACAAAGAAGAATCTGTAGTGCCTGAAAAGCTGCCGGAAATTCAGACAGACCAAGTCCAGGCAGCAACAGTAGAAAATAAGAGCAAGGTTAGGAGCAGAAGCAGAGGTAGAGCAAGGAACAAAACCAGCAAGAGTCGAAGTCGGAGTACTAGTAGCAGTACTAGTAGTACTAGCTCTACCAGCAGTAGTAGTGGCAGCAGTTCTAGCAGTGGCAGCAGTAGTAGCCGGAGTACTTCCAGCAGCAGCAGCAGTAGTAGTGGAACT??????????????????????????????????????????????????????????????????????????????????????????????????????????????????????????????????TCCAGCAACCTGATGGGCTCCTTGGTAGTTTCATACAACTTCTACAGCCTCAACAAAATGGAAACTGGCCACAGGGCTACCAAAAGGCCAGTGAGCATGATCTGGGCTGTACTCACCATTTGGATGGTCAGTTTGCTGATCTGCATTTTGCCTCTCTGTGGCTGGGGCACTTATGGCTCGACCTCTTGGGGATGTTTTGCGGACTGCACCAGTTCTTACATCTTGTTTCTCTTCATCATCTACTCCYTGTGTTTCTTCCTGCTCCTTGTGCTCTCCGTCCCTCTCATTTATCAGCTCTTGTGCTCAGATGAGCAACTGCACCTCTATGATGATTATCATCAAATCACCCGAGGATATTTCTCACCTGGGWCACCCCCAGTGGGTATTCACACCCTGCCCCTCTCTCCAGAGGACATTGAGAATAAAAGCCTGAAGCATTTTCAAGATGCTG??????????????????????????????????????????????????????????????????????????????????ACCCTTTGAAACAGACACTGAGTTGAACAAAGATATGCAGACAATAGATAAAAGTCCCTTATCTATGAGCCAAAGAGAGGCTGAAACACATCAGGCAAACCTGCAGCATCTCTGCCGCTTCTGTGGAGGCTCATTTAAAACTGACCCTTATAAGAGAAGCCACCCAGTTCATGGACCAGTAGATGATGAGACTCAGGCCCTTCTCAGAAAGAAAGAGAAAAAGGCAACATCTTGGCCAGATCTCCTTGCCAAAGTTTTTAAGACTGATGTGAAGGGAGACATTGACACAATCCATCCTACAAAGTTTTGTCACCAGTGTTGGATTGTGGTTCAAAAAAAATTAAACAATTCCCCATGTGAAATGTTTTTTCCAAGGAAAAGTCCAATAGAGTGGCATCCCCATTCCCCAAACTGTGATGTTTGTGATGCTTCCTTCCATGGAGTGAAGAGAAAGAGGAAAGTTCTTAATCTACAGATGAACAAAAAATTGAGGATGGTGTCTAGAGGTGCTAGAAAAAAAAGACAAATAAGGAATCCAAAACAAGTCAACCAAAAGAGTTTAGTGAAAATGATTGCCAGCTGCAAGAAGATTCACCTCACTACCAAAATCCTTGCAGTAGACTATCCTGCAGACTTTGTAAAGTCAATTTCTTGCCAGAT?????????????????????????????????????????????????????????????????????????????????????????????????????????????????????????????????????????????????????????????????????????????????????????????????????????????????????????????????????????????"/>
                        <sequence id="seq_HSU0236" taxon="HSU023" totalcount="4" value="???????????????????????????????????????????????????????????????????????????????????????????????????????????????????????????GGCTTATCCCGGTCTTCGAACACAGGGAAATTTGGAGAACCTAGGTGGGCCCAATGATGCAACAAGAGGATTGACATCTTTAGCAGACACTTTTGAACATGTCATAGAGGAGCTCCTGGATGAGCAACAGGCCATCCAGCCCAGCAAGGAAAACAAGGATGCAGACTTGTACTCGTCTCGGGTTATGCTAAGCAGTCAAGTGCCTTTGGAGCCTCCACTGCTCTTTCTGCTTGAGGAGTATAAAAACTACTTGGATGCTGCAAACATGTCCATGAGGGTCCGACGCCACTCTGATCCTGCTCGTCGTGGAGAGTTGAGTGTGTGTGATAGTACTAGTGAGTGGGTAACAGCGGCTGAGAAAAAGACTGCGGTGGACATGTCAGGGGCAACAGTTACCGTCCTGGAAAAAGTACCAGTACCTAAAGGCCAACTGAAGCAATATTTTTATGAAACCAAATGCAACTCAAAGGGATATACGAAAGAGGGATGCAGGGGCATAGACAAGAGGTACTGGAATTCCCAGTGCCGAACTACCCAGTCTTACGTGCGCGCTCTCACCATGGATAACAAAAAGAGAGTTGGATGGCGGTTTATAAGAATAGACACTTCCTGT?????????????????????????????????????????????????????????????????????????????????GAAGATAGTGAAAACATTCTGCCGATAGATGGAGAGCAGGATGTTATGGAAACTAATGAGGTAGATCATGCAGAGCCACTAGAAAATGAGAATAACAAAGAAGTGATAACAGACATGGAATGTAATACTCAACCAGAACAGGAAGGGCCTGTTGGTGCCCTGGAGAAAGAGGAAGCCAGCAAACCAGAAGTTGAAGCAGAAGCAGAGGAGTCAGAAGAGAAGGAGCCTGAATCCACCCCAGTATTGGAGGCTGAGGCTCAGCCTCTCTCAGAGTCTGTGCTTCAGCCACCGCCTCCACCACTGT---TGGAATCTACTCAAGATCAAGAGCCTCAGGTAGACAAAGAAGAATCTGTAGTGCCTGAAAAGCTGCCGGAAATTCAGACAGACCAAGTCCAGGTAGCAACAGTAGAAAATAAGAGCAAGGTTAGGAGCAGAAGCAGAGGTAGAGCAAGGAACAAAACCAGCAAGAGTCGAAGTCGGAGTACTAGTAGCAGTACTAGTAGTACTAGCTCTACCAGCAGTAGTAGTGGCAGCAGTTCTAGCAGTGGCAGCAGTAGTAGCCGGAGTACTTCCAGCAGCAGCAGCAGTAGTAGTGGAACT??????????????????????????????????????????????????????????????????????????????????????????????????????????????????????????????????TCCAGCAACCTGATGGGCTCCTTGGTAGTTTCATACAACTTCTACAGCCTCAACAAAATGGAAACTGGCCACAGGGCTACCAAAAGGCCAGTGAGCATGATCTGGGCTGTACTCACCATTTGGATGGTCAGTTTGCTGATCTGCATTTTGCCTCTCTGTGGCTGGGGCACTTATGGCTCGACCTCTTGGGGATGTTTTGCGGACTGCACCAGTTCTTACATCTTGTTTCTCTTCATCATCTACTCCCTGTGTTTCTTCCTGCTCCTTGTGCTCTCCGTCCCTCTCATTTATCAGCTCTTGTGCTCAGATGAGCAACTGCACCTCTATGATGATTATCATCAAATCACCCGAGGATATTTCTCACCTGGGACACCCCCAGTGGGTATTCACACCCTGCCCCTCTCTCCAGAGGACATTGAGAATAAAAGCCTGAAGCATTTTCAAGATGCTG??????????????????????????????????????????????????????????????????????????????????ACCCTTTGAAACAGACACTGAGTTGAACAAAGATATGCAGACAATAGATAAAAGTGCCTTATCTATGAGCCAAAGAGAGGCTGAAACACATCAGGCAAACCTGCAGCATCTCTGCCGCTTCTGTGGAGGCTCATTTAAAACTGACCCTTATAAGAGAAGCCACCCAGTTCATGGACCAGTAGATGATGAGACTCAGGCCCTTCTCAGAAAGAAAGAGAAAAAGGCAACATCTTGGCCAGATCTCCTTGCCAAAGTTTTTAAGACTGATGTGAAGGGAGACATTGACACAATCCATCCTACAAAGTTTTGTCACCAGTGTTGGATTGTGGTTCAAAAAAAATTAAACAATTCCCCATGTGAAATGTTTTTTCCAAGGAAAAGTCCAATAGAGTGGCATCCCCATTCCCCAAACTGTGATGTTTGTGATGCTTCCTTCCATGGAGTGAAGAGAAAGAGGAAAGTTCTTAATCTACAGATGAACAAAAAATTGAGGATGGTGTCTAGAGGTGCTAGAAAAAAAAGACAAATAAGGAATCCAAAACAAGTCAACCAAAAGAGTTTAGTGAAAATGATTGCCAGCTGCAAGAAGATTCACCTCACTACCAAAATCCTTGCAGTAGACTATCCTGCAGACTTTGTAAAGTCAATTTCTTGCCAGAT?????????????????????????????????????????????????????????????????????????????????????????????????????????????????????????????????????????????????????????????????????????????????????????????????????????????????????????????????????????????"/>
                        <sequence id="seq_HSU0246" taxon="HSU024" totalcount="4" value="???????????????????????????????????????????????????????????????????????????????????????????????????????????????????????????GGCTTATCCCGGTCTTCGAACACAGGGAAATTTGGAGAACCTAGGTGGGCCCAATGATGCAACAAGAGGATTGACATCTTTAGCAGACACTTTTGAACATGTCATAGAGGAGCTCCTGGATGAGCAACAGGCCATCCAGCCCAGCAAGGAAAACAAGGATGCAGACTTGTACTCGTCTCGGGTTATGCTAAGCAGTCAAGTGCCTTTGGAGCCTCCACTGCTCTTTCTGCTTGAGGAGTATAAAAACTACTTGGATGCTGCAAACATGTCCATGAGGGTCCGACGCCACTCTGATCCTGCTCGTCGTGGAGAGTTGAGTGTGTGTGATAGTACTAGTGAGTGGGTAACAGCGGCTGAGAAAAAGACTGCGGTGGACATGTCAGGGGCAACAGTTACCGTCCTGGAAAAAGTACCAGTACCTAAAGGCCAACTGAAGCAATATTTTTATGAAACCAAATGCAACTCAAAGGGATATACGAAAGAGGGATGCAGGGGCATAGACAAGAGGTACTGGAATTCCCAGTGCCGAACTACCCAGTCTTACGTGCGCGCTCTCACCATGGATAACAAAAAGAGAGTTGGATGGCGGTTTATAAGAATAGACACTTCCTGT?????????????????????????????????????????????????????????????????????????????????GAAGATAGTGAAAACATTCTGCCGATAGATGGAGAGCAGGATGTTATGGAAACTAATGAGGTAGATCATGCAGAGCCACTAGAAAATGAGAATAACAAAGAAGTGATAACAGACATGGAATGTAATACTCAACCAGAACAGGAAGGGCCTGTTGGTGCCCTGGAGAAAGAGGAAGCCAGCAAACCAGAAGTTGAAGCAGAAGCAGAGGAGTCAGAAGAGAAGGAGCCTGAATCCACCCCAGTATTGGAGGCTGAGGCTCAGCCTCTCTCAGAGTCTGTGCTTCAGCCACCGCCTCCACCACTGT---TGGAATCTACTCAAGATCAAGAGCCTCAGGTAGACAAAGAAGAATCTGTAGTGCCTGAAAAGCTGCCGGAAATTCAGACAGACCAAGTCCAGGTAGCAACAGTAGAAAATAAGAGCAAGGTTAGGAGCAGAAGCAGAGGTAGAGCAAGGAACAAAACCAGCAAGAGTCGAAGTCGGAGTACTAGTAGCAGTACTAGTAGTACTAGCTCTACCAGCAGTAGTAGTGGCAGCAGTTCTAGCAGTGGCAGCAGTAGTAGCCGGAGTACTTCCAGCAGCAGCAGCAGTAGTAGTGGAACT??????????????????????????????????????????????????????????????????????????????????????????????????????????????????????????????????TCCAGCAACCTGATGGGCTCCTTGGTAGTTTCATACAACTTCTACAGCCTCAACAAAATGGAAACTGGCCACAGGGCTACCAAAAGGCCAGTGAGCATGATCTGGGCTGTACTCACCATTTGGATGGTCAGTTTGCTGATCTGCATTTTGCCTCTCTGTGGCTGGGGCACTTATGGCTCGACCTCTTGGGGATGTTTTGCGGACTGCACCAGTTCTTACATCTTGTTTCTCTTCATCATCTACTCCCTGTGTTTCTTCCTGCTCCTTGTGCTCTCCGTCCCTCTCATTTATCAGCTCTTGTGCTCAGATGAGCAACTGCACCTCTATGATGATTATCATCAAATCACCCGAGGATATTTCTCACCTGGGACACCCCCAGTGGGTATTCACACCCTGCCCCTCTCTCCAGAGGACATTGAGAATAAAAGCCTGAAGCATTTTCAAGATGCTG??????????????????????????????????????????????????????????????????????????????????ACCCTTTGAAACAGACACTGAGTTGAACAAAGATATGCAGACAATAGATAAAAGTSCCTTATCTATGAGCCAAAGAGAGGCTGAAACACATCAGGCAAACCTGCAGCATCTCTGCCGCTTCTGTGGAGGCTCATTTAAAACTGACCCTTATAAGAGAAGCCACCCAGTTCATGGACCAGTAGATGATGAGACTCAGGCCCTTCTCAGAAAGAAAGAGAAAAAGGCAACATCTTGGCCAGATCTCCTTGCCAAAGTTTTTAAGACTGATGTGAAGGGAGACATTGACACAATCCATCCTACAAAGTTTTGTCACCAGTGTTGGATTGTGGTTCAAAAAAAATTAAACAATTCCCCATGTGAAATGTTTTTTCCAAGGAAAAGTCCAATAGAGTGGCATCCCCATTCCCCAAACTGTGATGTTTGTGATGCTTCCTTCCATGGAGTGAAGAGAAAGAGGAAAGTTCTTAATCTACAGATGAACAAAAAATTGAGGATGGTGTCTAGAGGTGCTAGAAAAAAAAGACAAATAAGGAATCCAAAACAAGTCAACCAAAAGAGTTTAGTGAAAATGATTGCCAGCTGCAAGAAGATTCACCTCACTACCAAAATCCTTGCAGTAGACTATCCTGCAGACTTTGTAAAGTCAATTTCTTGCCAGAT?????????????????????????????????????????????????????????????????????????????????????????????????????????????????????????????????????????????????????????????????????????????????????????????????????????????????????????????????????????????"/>
                        <sequence id="seq_HSU0256" taxon="HSU025" totalcount="4" value="???????????????????????????????????????????????????????????????????????????????????????????????????????????????????????????GGCTTATCCCGGTCTTCGAACACAGGGAAATTTGGAGAACCTAGGTGGGCCCAATGATGCAACAAGAGGATTGACATCTTTAGCAGACACTTTTGAACATGTCATAGAGGAGCTCCTGGATGAGCAACAGGCCATCCAGCCCAGCAAGGAAAACAAGGATGCAGACTTGTACTCGTCTCGGGTTATGCTAAGCAGTCAAGTGCCTTTGGAGCCTCCACTGCTCTTTCTGCTTGAGGAGTATAAAAACTACTTGGATGCTGCAAACATGTCCATGAGGGTCCGACGCCACTCTGATCCTGCTCGTCGTGGAGAGTTGAGTGTGTGTGATAGTACTAGTGAGTGGGTAACAGCGGCTGAGAAAAAGACTGCGGTGGACATGTCAGGGGCAACAGTTACCGTCCTGGAAAAAGTACCAGTACCTAAAGGCCAACTGAAGCAATATTTTTATGAAACCAAATGCAACTCAAAGGGATATACGAAAGAGGGATGCAGGGGCATAGACAAGAGGTACTGGAATTCCCAGTGCCGAACTACCCAGTCTTACGTGCGCGCTCTCACCATGGATAACAAAAAGAGAGTTGGATGGCGGTTTATAAGAATAGACACTTCCTGT?????????????????????????????????????????????????????????????????????????????????GAAGATAGTGAAAACATTCTGCCGATAGATGGAGAGCAGGATGTTATGGAAACTAATGAGGTAGATCATGCAGAGCCACTAGAAAATGAGAATAACAAAGAAGTGATAACAGACATGGAATGTAATACTCAACCAGAACAGGAAGGGCCTGTTGGTGCCCTGGAGAAAGAGGAAGCCAGCAAACCAGAAGTTGAAGCAGAAGCAGAGGAGTCAGAAGAGAAGGAGCCTGAATCCACCCCAGTATTGGAGGCTGAGGCTCAGCCTCTCTCAGAGTCTGTGCTTCAGCCACCGCCTCCACCACTGT---TGGAATCTACTCAAGATCAAGAGCCTCAGGTAGACAAAGAAGAATCTGTAGTGCCTGAAAAGCTGCCGGAAATTCAGACAGACCAAGTCCAGGCAGCAACAGTAGAAAATAAGAGCAAGGTTAGGAGCAGAAGCAGAGGTAGAGCAAGGAACAAAACCAGCAAGAGTCGAAGTCGGAGTACTAGTAGCAGTACTAGTAGTACTAGCTCTACCAGCAGTAGTAGTGGCAGCAGTTCTAGCAGTGGCAGCAGTAGTAGCCGGAGTACTTCCAGCAGCAGCAGCAGTAGTAGTGGAACT??????????????????????????????????????????????????????????????????????????????????????????????????????????????????????????????????TCCAGCAACCTGATGGGCTCCTTGGTAGTTTCATACAACTTCTACAGCCTCAACAAAATGGAAACTGGCCACAGGGCTACCAAAAGGCCAGTGAGCATGATCTGGGCTGTACTCACCATTTGGATGGTCAGTTTGCTGATCTGCATTTTGCCTCTCTGTGGCTGGGGCACTTATGGCTCGACCTCTTGGGGATGTTTTGCGGACTGCACCAGTTCTTACATCTTGTTTCTCTTCATCATCTACTCCCTGTGTTTCTTCCTGCTCCTTGTGCTCTCCGTCCCTCTCATTTATCAGCTCTTGTGCTCAGATGAGCAACTGCACCTCTATGATGATTATCATCAAATCACCCGAGGATATTTCTCACCTGGGACACCCCCAGTGGGTATTCACACCCTGCCCCTCTCTCCAGAGGACATTGAGAATAAAAGCCTGAAGCATTTTCAAGATGCTG???????????????????????????????????????????????????????????????????????????????????????????????????????????????????????????????????????????????????????????????????????????????????????????????????????????????????????????????????????????????????????????????????????????????????????????????????????????????????????????????????????????????????????????????????????????????????????????????????????????????????????????????????????????????????????????????????????????????????????????????????????????????????????????????????????????????????????????????????????????????????????????????????????????????????????????????????????????????????????????????????????????????????????????????????????????????????????????????????????????????????????????????????????????????????????????????????????????????????????????????????????????????????????????????????????????????????????????????????????????????????????????????????????????????????????????????????????????????????????????????????????????????????"/>
                        <sequence id="seq_HSU0276" taxon="HSU027" totalcount="4" value="???????????????????????????????????????????????????????????????????????????????????????????????????????????????????????????GGCTTATCCCGGTCTTCGAACACAGGGAAATTTGGAGAACCTAGGTGGGCCCAATGATGCAACAAGAGGATTGACATCTTTAGCAGACACTTTTGAACATGTCATAGAGGAGCTCCTGGATGAGCAACAGGCCATCCAGCCCAGCAAGGAAAACAAGGATGCAGACTTGTACTCGTCTCGGGTTATGCTAAGCAGTCAAGTGCCTTTGGAGCCTCCACTGCTCTTTCTGCTTGAGGAGTATAAAAACTACTTGGATGCTGCAAACATGTCCATGAGGGTCCGACGCCACTCTGATCCTGCTCGTCGTGGAGAGTTGAGTGTGTGTGATAGTACTAGTGAGTGGGTAACAGCGGCTGAGAAAAAGACTGCGGTGGACATGTCAGGGGCAACAGTTACCGTCCTGGAAAAAGTACCAGTACCTAAAGGCCAACTGAAGCAATATTTTTATGAAACCAAATGCAACTCAAAGGGATATACGAAAGAGGGATGCAGGGGCATAGACAAGAGGTACTGGAATTCCCAGTGCCGAACTACCCAGTCTTACGTGCGCGCTCTCACCATGGATAACAAAAAGAGAGTTGGATGGCGGTTTATAAGAATAGACACTTCCTGT?????????????????????????????????????????????????????????????????????????????????GAAGATAGTGAAAACATTCTGCCGATAGATGGAGAGCAGGATGTTATGGAAACTAATGAGGTAGATCATGCAGAGCCACTAGAAAATGAGAATAACAAAGAAGTGATAACAGACATGGAATGTAATACTCAACCAGAACAGGAAGGGCCTGTTGGTGCCCTGGAGAAAGAGGAAGCCAGCAAACCAGAAGTTGAAGCAGAAGCAGAGGAGTCAGAAGAGAAGGAGCCTGAATCCACCCCAGTATTGGAGGCTGAGGCTCAGCCTCTCTCAGAGTCTGTGCTTCAGCCACCGCCTCCACCACTGT---TGGAATCTACTCAAGATCAAGAGCCTCAGGTAGACAAAGAAGAATCTGTAGTGCCTGAAAAGCTGCCGGAAATTCAGACAGACCAAGTCCAGGCAGCAACAGTAGAAAATAAGAGCAAGGTTAGGAGCAGAAGCAGAGGTAGAGCAAGGAACAAAACCAGCAAGAGTCGAAGTCGGAGTACTAGTAGCAGTACTAGTAGTACTAGCTCTACCAGCAGTAGTAGTGGCAGCAGTTCTAGCAGTGGCAGCAGTAGTAGCCGGAGTACTTCCAGCAGCAGCAGCAGTAGTAGTGGAACT??????????????????????????????????????????????????????????????????????????????????????????????????????????????????????????????????TCCAGCAACCTGATGGGCTCCTTGGTAGTTTCATACAACTTCTACAGCCTCAACAAAATGGAAACTGGCCACAGGGCTACCAAAAGGCCAGTGAGCATGATCTGGGCTGTACTCACCATTTGGATGGTCAGTTTGCTGATCTGCATTTTGCCTCTCTGTGGCTGGGGCACTTATGGCTCGACCTCTTGGGGATGTTTTGCGGACTGCACCAGTTCTTACATCTTGTTTCTCTTCATCATCTACTCCCTGTGTTTCTTCCTGCTCCTTGTGCTCTCCGTCCCTCTCATTTATCAGCTCTTGTGCTCAGATGAGCAACTGCACCTCTATGATGATTATCATCAAATCACCCGAGGATATTTCTCACCTGGGACACCCCCAGTGGGTATTCACACCCTGCCCCTCTCTCCAGAGGACATTGAGAATAAAAGCCTGAAGCATTTTCAAGATGCTG??????????????????????????????????????????????????????????????????????????????????ACCCTTTGAAACAGACACTGAGTTGAACAAAGATATGCAGACAATAGATAAAAGTSCCTTATCTATGAGCCAAAGAGAGGCTGAAACACATCAGGCAAACCTGCAGCATCTCTGCCGCTTCTGTGGAGGCTCATTTAAAACTGACCCTTATAAGAGAAGCCACCCAGTTCATGGACCAGTAGATGATGAGACTCAGGCCCTTCTCAGAAAGAAAGAGAAAAAGGCAACATCTTGGCCAGATCTCCTTGCCAAAGTTTTTAAGACTGATGTGAAGGGAGACATTGACACAATCCATCCTACAAAGTTTTGTCACCAGTGTTGGATTGTGGTTCAAAAAAAATTAAACAATTCCCCATGTGAAATGTTTTTTCCAAGGAAAAGTCCAATAGAGTGGCATCCCCATTCCCCAAACTGTGATGTTTGTGATGCTTCCTTCCATGGAGTGAAGAGAAAGAGGAAAGTTCTTAATCTACAGATGAACAAAAAATTGAGGATGGTGTCTAGAGGTGCTAGAAAAAAAAGACAAATAAGGAATCCAAAACAAGTCAACCAAAAGAGTTTAGTGAAAATGATTGCCAGCTGCAAGAAGATTCACCTCACTACCAAAATCCTTGCAGTAGACTATCCTGCAGACTTTGTAAAGTCAATTTCTTGCCAGAT?????????????????????????????????????????????????????????????????????????????????????????????????????????????????????????????????????????????????????????????????????????????????????????????????????????????????????????????????????????????"/>
                        <sequence id="seq_HSU0296" taxon="HSU029" totalcount="4" value="???????????????????????????????????????????????????????????????????????????????????????????????????????????????????????????GGCTTATCCCGGTCTTCGAACACAGGGAAATTTGGAGAACCTAGGTGGGCCCAATGATGCAACAAGAGGATTGACATCTTTAGCAGACACTTTTGAACATGTCATAGAGGAGCTCCTGGATGAGCAACAGGCCATCCAGCCCAGCAAGGAAAACAAGGATGCAGACTTGTACTCGTCTCGGGTTATGCTAAGCAGTCAAGTGCCTTTGGAGCCTCCACTGCTCTTTCTGCTTGAGGAGTATAAAAACTACTTGGATGCTGCAAACATGTCCATGAGGGTCCGACGCCACTCTGATCCTGCTCGTCGTGGAGAGTTGAGTGTGTGTGATAGTACTAGTGAGTGGGTAACAGCGGCTGAGAAAAAGACTGCGGTGGACATGTCAGGGGCAACAGTTACCGTCCTGGAAAAAGTACCAGTACCTAAAGGCCAACTGAAGCAATATTTTTATGAAACCAAATGCAACTCAAAGGGATATACGAAAGAGGGATGCAGGGGCATAGACAAGAGGTACTGGAATTCCCAGTGCCGAACTACCCAGTCTTACGTGCGCGCTCTCACCATGGATAACAAAAAGAGAGTTGGATGGCGGTTTATAAGAATAGACACTTCCTGT?????????????????????????????????????????????????????????????????????????????????GAAGAKAGTGAAAACATTCTGCCGATAGATGGAGAGCAGGATGTTATGGAAACTAATGAGGTAGATCATGCAGAGCCACTAGAAAATGAGAATAACAAAGAAGTGATAACAGACATGGAATGTAATACTCAACCAGAACAGGAAGGGCCTGTTGGTGCCCTGGAGAAAGAGGAAGCCAGCAAACCAGAAGTTGAAGCAGAAGCAGAGGAGTCAGAAGAGAAGGAGCCTGAATCCACCCCAGTATTGGAGGCTGAGGCTCAGCCTCTCTCAGAGTCTGTGCTTCAGCCACCGCCTCCACCACTGT---TGGAATCTACTCAAGATCAAGAGCCTCAGGTAGACAAAGAAGAATCTGTAGTGCCTGAAAAGCTGCCGGAAATTCAGACAGACCAAGTCCAGGTAGCAACAGTAGAAAATAAGAGCAAGGTTAGGAGCAGAAGCAGAGGTAGAGCAAGGAACAAAACCAGCAAGAGTCGAAGTCGGAGTACTAGTAGCAGTACTAGTAGTACTAGCTCTACCAGCAGTAGTAGTGGCAGCAGTTCTAGCAGTGGCAGCAGTAGTAGCCGGAGTACTTCCAGCAGCAGCAGCAGTAGTAGTGGAACT??????????????????????????????????????????????????????????????????????????????????????????????????????????????????????????????????TCCAGCAACCTGATGGGCTCCTTGGTAGTTTCATACAACTTCTACAGCCTCAACAAAATGGAAACTGGCCACAGGGCTACCAAAAGGCCAGTGAGCATGATCTGGGCTGTACTCACCATTTGGATGGTCAGTTTGCTGATCTGCATTTTGCCTCTCTGTGGCTGGGGCACTTATGGCTCGACCTCTTGGGGATGTTTTGCGGACTGCACCAGTTCTTACATCTTGTTTCTCTTCATCATCTACTCCCTGTGTTTCTTCCTGCTCCTTGTGCTCTCCGTCCCTCTCATTTATCAGCTCTTGTGCTCAGATGAGCAACTGCACCTCTATGATGATTATCATCAAATCACCCGAGGATATTTCTCACCTGGGACACCCCCAGTGGGTATTCACACCCTGCCCCTCTCTCCAGAGGACATTGAGAATAAAAGCCTGAAGCATTTTCAAGATGCTG??????????????????????????????????????????????????????????????????????????????????ACCCTTTGAAACAGACACTGAGTTGAACAAAGATATGCAGACAATAGATAAAAGTGCCTTATCTATGAGCCAAAGAGAGGCTGAAACACATCAGGCAAACCTGCAGCATCTCTGCCGCTTCTGTGGAGGCTCATTTAAAACTGACCCTTATAAGAGAAGCCACCCAGTTCATGGACCAGTAGATGATGAGACTCAGGCCCTTCTCAGAAAGAAAGAGAAAAAGGCAACATCTTGGCCAGATCTCCTTGCCAAAGTTTTTAAGACTGATGTGAAGGGAGACATTGACACAATCCATCCTACAAAGTTTTGTCACCAGTGTTGGATTGTGGTTCAAAAAAAATTAAACAATTCCCCATGTGAAATGTTTTTTCCAAGGAAAAGTCCAATAGAGTGGCATCCCCATTCCCCAAACTGTGATGTTTGTGATGCTTCCTTCCATGGAGTGAAGAGAAAGAGGAAAGTTCTTAATCTACAGATGAACAAAAAATTGAGGATGGTGTCTAGAGGTGCTAGAAAAAAAAGACAAATAAGGAATCCAAAACAAGTCAACCAAAAGAGTTTAGTGAAAATGATTGCCAGCTGCAAGAAGATTCACCTCACTACCAAAATCCTTGCAGTAGACTATCCTGCAGACTTTGTAAAGTCAATTTCTTGCCAGAT?????????????????????????????????????????????????????????????????????????????????????????????????????????????????????????????????????????????????????????????????????????????????????????????????????????????????????????????????????????????"/>
                        <sequence id="seq_HSU0336" taxon="HSU033" totalcount="4" value="?????????????????????????????????????????????????????????????????????????????????????????????????????????????????????????????????????????????????????????????????????????????????????????????????????????????????????????????????????????????????????????????????????????????????????????????????????????????????????????????????????????????????????????????????????????????????????????????????????????????????????????????????????????????????????????????????????????????????????????????????????????????????????????????????????????????????????????????????????????????????????????????????????????????????????????????????????????????????????????????????????????????????????????????????????????????????????????????????????????????????????????????????????????????????????????????????????????????????????????????????????????????????GAAGATAGTGAAAACATTCTGCCGATAGATGGAGAGCAGGATGTTATGGAAACTAATGAGGTAGATCATGCAGAGCCACTAGAAAATGAGAATAACAAAGAAGTGATAACAGACATGGAATGTAATACTCAACCAGAACAGGAAGGGCCTGTTGGTGCCCTGGAGAAAGAGGAAGCCAGCAAACCAGAAGTTGAAGCAGAAGCAGAGGAGTCAGAAGAGAAGGAGCCTGAATCCACCCCAGTATTGGAGGCTGAGGCTCAGCCTCTCTCAGAGTCTGTGCTTCAGCCACCGCCTCCACCACTGT---TGGAATCTACTCAAGATCAAGAGCCTCAGGTAGACAAAGAAGAATCTGTAGTGCCTGAAAAGCTGCCGGAAATTCAGACAGACCAAGTCCAGGCAGCAACAGTAGAAAATAAGAGCAAGGTTAGGAGCAGAAGCAGAGGTAGAGCAAGGAACAAAACCAGCAAGAGTCGAAGTCGGAGTACTAGTAGCAGTACTAGTAGTACTAGCTCTACCAGCAGTAGTAGTGGCAGCAGTTCTAGCAGTGGCAGCAGTAGTAGCCGGAGTACTTCCAGCAGCAGCAGCAGTAGTAGTGGAACT??????????????????????????????????????????????????????????????????????????????????????????????????????????????????????????????????TCCAGCAACCTGATGGGCTCCTTGGTAGTTTCATACAACTTCTACAGCCTCAACAAAATGGAAACTGGCCACAGGGCTACCAAAAGGCCAGTGAGCATGATCTGGGCTGTACTCACCATTTGGATGGTCAGTTTGCTGATCTGCATTTTGCCTCTCTGTGGCTGGGGCACTTATGGCTCGACCTCTTGGGGATGTTTTGCGGACTGCACCAGTTCTTACATCTTGTTTCTCTTCATCATCTACTCCYTGTGTTTCTTCCTGCTCCTTGTGCTCTCCGTCCCTCTCATTTATCAGCTCTTGTGCTCAGATGAGCAACTGCACCTCTATGATGATTATCATCAAATCACCCGAGGATATTTCTCACCTGGGWCACCCCCAGTGGGTATTCACACCCTGCCCCTCTCTCCAGAGGACATTGAGAATAAAAGCCTGAAGCATTTTCAAGATGCTG???????????????????????????????????????????????????????????????????????????????????????????????????????????????????????????????????????????????????????????????????????????????????????????????????????????????????????????????????????????????????????????????????????????????????????????????????????????????????????????????????????????????????????????????????????????????????????????????????????????????????????????????????????????????????????????????????????????????????????????????????????????????????????????????????????????????????????????????????????????????????????????????????????????????????????????????????????????????????????????????????????????????????????????????????????????????????????????????????????????????????????????????????????????????????????????????????????????????????????????????????????????????????????????????????????????????????????????????????????????????????????????????????????????????????????????????????????????????????????????????????????????????????"/>
                        <sequence id="seq_HSU0366" taxon="HSU036" totalcount="4" value="???????????????????????????????????????????????????????????????????????????????????????????????????????????????????????????GGCTTATCCCGGTCTTCGAACACAGGGAAATTTGGAGAACCTAGGTGGGCCCAATGATGCAACAAGAGGATTGACATCTTTAGCAGACACTTTTGAACATGTCATAGAGGAGCTCCTGGATGAGCAACAGGCCATCCAGCCCAGCAAGGAAAACAAGGATGCAGACTTGTACTCGTCTCGGGTTATGCTAAGCAGTCAAGTGCCTTTGGAGCCTCCACTGCTCTTTCTGCTTGAGGAGTATAAAAACTACTTGGATGCTGCAAACATGTCCATGAGGGTCCGACGCCACTCTGATCCTGCTCGTCGTGGAGAGTTGAGTGTGTGTGATAGTACTAGTGAGTGGGTAACAGCGGCTGAGAAAAAGACTGCGGTGGACATGTCAGGGGCAACAGTTACCGTCCTGGAAAAAGTACCAGTACCTAAAGGCCAACTGAAGCAATATTTTTATGAAACCAAATGCAACTCAAAGGGATATACGAAAGAGGGATGCAGGGGCATAGACAAGAGGTACTGGAATTCCCAGTGCCGAACTACCCAGTCTTACGTGCGCGCTCTCACCATGGATAACAAAAAGAGAGTTGGATGGCGGTTTATAAGAATAGACACTTCCTGT?????????????????????????????????????????????????????????????????????????????????GAAGATAGTGAAAACATTCTGCCGATAGATGGAGAGCAGGATGTTATGGAAACTAATGAGGTAGATCATGCAGAGCCACTAGAAAATGAGAATAACAAAGAAGTGATAACAGACATGGAATGTAATACTCAACCAGAACAGGAAGGGCCTGTTGGTGCCCTGGAGAAAGAGGAAGCCAGCAAACCAGAAGTTGAAGCAGAAGCAGAGGAGTCAGAAGAGAAGGAGCCTGAATCCACCCCAGTATTGGAGGCTGAGGCTCAGCCTCTCTCAGAGTCTGTGCTTCAGCCACCGCCTCCACCACTGT---TGGAATCTACTCAAGATCAAGAGCCTCAGGTAGACAAAGAAGAATCTGTAGTGCCTGAAAAGCTGCCGGAAATTCAGACAGACCAAGTCCAGGYAGCAACAGTAGAAAATAAGAGCAAGGTTAGGAGCAGAAGCAGAGGTAGAGCAAGGAACAAAACCAGCAAGAGTCGAAGTCGGAGTACTAGTAGCAGTACTAGTAGTACTAGCTCTACCAGCAGTAGTAGTGGCAGCAGTTCTAGCAGTGGCAGCAGTAGTAGCCGGAGTACTTCCAGCAGCAGCAGCAGTAGTAGTGGAACT??????????????????????????????????????????????????????????????????????????????????????????????????????????????????????????????????TCCAGCAACCTGATGGGCTCCTTGGTAGTTTCATACAACTTCTACAGCCTCAACAAAATGGAAACTGGCCACAGGGCTACCAAAAGGCCAGTGAGCATGATCTGGGCTGTACTCACCATTTGGATGGTCAGTTTGCTGATCTGCATTTTGCCTCTCTGTGGCTGGGGCACTTATGGCTCGACCTCTTGGGGATGTTTTGCGGACTGCACCAGTTCTTACATCTTGTTTCTCTTCATCATCTACTCCCTGTGTTTCTTCCTGCTCCTTGTGCTCTCCGTCCCTCTCATTTATCAGCTCTTGTGCTCAGATGAGCAACTGCACCTCTATGATGATTATCATCAAATCACCCGAGGATATTTCTCACCTGGGACACCCCCAGTGGGTATTCACACCCTGCCCCTCTCTCCAGAGGACATTGAGAATAAAAGCCTGAAGCATTTTCAAGATGCTG??????????????????????????????????????????????????????????????????????????????????ACCCTTTGAAACAGACACTGAGTTGAACAAAGATATGCAGACAATAGATAAAAGTCCCTTATCTATGAGCCAAAGAGAGGCTGAAACACATCAGGCAAACCTGCAGCATCTCTGCCGCTTCTGTGGAGGCTCATTTAAAACTGACCCTTATAAGAGAAGCCACCCAGTTCATGGACCAGTAGATGATGAGACTCAGGCCCTTCTCAGAAAGAAAGAGAAAAAGGCAACATCTTGGCCAGATCTCCTTGCCAAAGTTTTTAAGACTGATGTGAAGGGAGACATTGACACAATCCATCCTACAAAGTTTTGTCACCAGTGTTGGATTGTGGTTCAAAAAAAATTAAACAATTCCCCATGTGAAATGTTTTTTCCAAGGAAAAGTCCAATAGAGTGGCATCCCCATTCCCCAAACTGTGATGTTTGTGATGCTTCCTTCCATGGAGTGAAGAGAAAGAGGAAAGTTCTTAATCTACAGATGAACAAAAAATTGAGGATGGTGTCTAGAGGTGCTAGAAAAAAAAGACAAATAAGGAATCCAAAACAAGTCAACCAAAAGAGTTTAGTGAAAATGATTGCCAGCTGCAAGAAGATTCACCTCACTACCAAAATCCTTGCAGTAGACTATCCTGCAGACTTTGTAAAGTCAATTTCTTGCCAGAT?????????????????????????????????????????????????????????????????????????????????????????????????????????????????????????????????????????????????????????????????????????????????????????????????????????????????????????????????????????????"/>
                        <sequence id="seq_HSU0376" taxon="HSU037" totalcount="4" value="???????????????????????????????????????????????????????????????????????????????????????????????????????????????????????????GGCTTATCCCGGTCTTCGAACACAGGGAAATTTGGAGAACCTAGGTGGGCCCAATGATGCAACAAGAGGATTGACATCTTTAGCAGACACTTTTGAACATGTCATAGAGGAGCTCCTGGATGAGCAACAGGCCATCCAGCCCAGCAAGGAAAACAAGGATGCAGACTTGTACTCGTCTCGGGTTATGCTAAGCAGTCAAGTGCCTTTGGAGCCTCCACTGCTCTTTCTGCTTGAGGAGTATAAAAACTACTTGGATGCTGCAAACATGTCCATGAGGGTCCGACGCCACTCTGATCCTGCTCGTCGTGGAGAGTTGAGTGTGTGTGATAGTACTAGTGAGTGGGTAACAGCGGCTGAGAAAAAGACTGCGGTGGACATGTCAGGGGCAACAGTTACCGTCCTGGAAAAAGTACCAGTACCTAAAGGCCAACTGAAGCAATATTTTTATGAAACCAAATGCAACTCAAAGGGATATACGAAAGAGGGATGCAGGGGCATAGACAAGAGGTACTGGAATTCCCAGTGCCGAACTACCCAGTCTTACGTGCGCGCTCTCACCATGGATAACAAAAAGAGAGTTGGATGGCGGTTTATAAGAATAGACACTTCCTGT?????????????????????????????????????????????????????????????????????????????????GAAGATAGTGAAAACATTCTGCCGATAGATGGAGAGCAGGATGTTATGGAAACTAATGAGGTAGATCATGCAGAGCCACTAGAAAATGAGAATAACAAAGAAGTGATAACAGACATGGAATGTAATACTCAACCAGAACAGGAAGGGCCTGTTGGTGCCCTGGAGAAAGAGGAAGCCAGCAAACCAGAAGTTGAAGCAGAAGCAGAGGAGTCAGAAGAGAAGGAGCCTGAATCCACCCCAGTATTGGAGGCTGAGGCTCAGCCTCTCTCAGAGTCTGTGCTTCAGCCACCGCCTCCACCACTGT---TGGAATCTACTCAAGATCAAGAGCCTCAGGTAGACAAAGAAGAATCTGTAGTGCCTGAAAAGCTGCCGGAAATTCAGACAGACCAAGTCCAGGCAGCAACAGTAGAAAATAAGAGCAAGGTTAGGAGCAGAAGCAGAGGTAGAGCAAGGAACAAAACCAGCAAGAGTCGAAGTCGGAGTACTAGTAGCAGTACTAGTAGTACTAGCTCTACCAGCAGTAGTAGTGGCAGCAGTTCTAGCAGTGGCAGCAGTAGTAGCCGGAGTACTTCCAGCAGCAGCAGCAGTAGTAGTGGAACT??????????????????????????????????????????????????????????????????????????????????????????????????????????????????????????????????TCCAGCAACCTGATGGGCTCCTTGGTAGTTTCATACAACTTCTACAGCCTCAACAAAATGGAAACTGGCCACAGGGCTACCAAAAGGCCAGTGAGCATGATCTGGGCTGTACTCACCATTTGGATGGTCAGTTTGCTGATCTGCATTTTGCCTCTCTGTGGCTGGGGCACTTATGGCTCGACCTCTTGGGGATGTTTTGCGGACTGCACCAGTTCTTACATCTTGTTTCTCTTCATCATCTACTCCCTGTGTTTCTTCCTGCTCCTTGTGCTCTCCGTCCCTCTCATTTATCAGCTCTTGTGCTCAGATGAGCAACTGCACCTCTATGATGATTATCATCAAATCACCCGAGGATATTTCTCACCTGGGACACCCCCAGTGGGTATTCACACCCTGCCCCTCTCTCCAGAGGACATTGAGAATAAAAGCCTGAAGCATTTTCAAGATGCTG??????????????????????????????????????????????????????????????????????????????????ACCCTTTGAAACAGACACTGAGTTGAACAAAGATATGCAGACAATAGATAAAAGTSCCTTATCTATGAGCCAAAGAGAGGCTGAAACACATCAGGCAAACCTGCAGCATCTCTGCCGCTTCTGTGGAGGCTCATTTAAAACTGACCCTTATAAGAGAAGCCACCCAGTTCATGGACCAGTAGATGATGAGACTCAGGCCCTTCTCAGAAAGAAAGAGAAAAAGGCAACATCTTGGCCAGATCTCCTTGCCAAAGTTTTTAAGACTGATGTGAAGGGAGACATTGACACAATCCATCCTACAAAGTTTTGTCACCAGTGTTGGATTGTGGTTCAAAAAAAATTAAACAATTCCCCATGTGAAATGTTTTTTCCAAGGAAAAGTCCAATAGAGTGGCATCCCCATTCCCCAAACTGTGATGTTTGTGATGCTTCCTTCCATGGAGTGAAGAGAAAGAGGAAAGTTCTTAATCTACAGATGAACAAAAAATTGAGGATGGTGTCTAGAGGTGCTAGAAAAAAAAGACAAATAAGGAATCCAAAACAAGTCAACCAAAAGAGTTTAGTGAAAATGATTGCCAGCTGCAAGAAGATTCACCTCACTACCAAAATCCTTGCAGTAGACTATCCTGCAGACTTTGTAAAGTCAATTTCTTGCCAGAT?????????????????????????????????????????????????????????????????????????????????????????????????????????????????????????????????????????????????????????????????????????????????????????????????????????????????????????????????????????????"/>
                        <sequence id="seq_HSU0436" taxon="HSU043" totalcount="4" value="???????????????????????????????????????????????????????????????????????????????????????????????????????????????????????????GGCTTATCCCGGTCTTCGAACACAGGGAAATTTGGAGAACCTAGGTGGGCCCAATGATGCAACAAGAGGATTGACATCTTTAGCAGACACTTTTGAACATGTCATAGAGGAGCTCCTGGATGAGCAACAGGCCATCCAGCCCAGCAAGGAAAACAAGGATGCAGACTTGTACTCGTCTCGGGTTATGCTAAGCAGTCAAGTGCCTTTGGAGCCTCCACTGCTCTTTCTGCTTGAGGAGTATAAAAACTACTTGGATGCTGCAAACATGTCCATGAGGGTCCGACGCCACTCTGATCCTGCTCGTCGTGGAGAGTTGAGTGTGTGTGATAGTACTAGTGAGTGGGTAACAGCGGCTGAGAAAAAGACTGCGGTGGACATGTCAGGGGCAACAGTTACCGTCCTGGAAAAAGTACCAGTACCTAAAGGCCAACTGAAGCAATATTTTTATGAAACCAAATGCAACTCAAAGGGATATACGAAAGAGGGATGCAGGGGCATAGACAAGAGGTACTGGAATTCCCAGTGCCGAACTACCCAGTCTTACGTGCGCGCTCTCACCATGGATAACAAAAAGAGAGTTGGATGGCGGTTTATAAGAATAGACACTTCCTGT?????????????????????????????????????????????????????????????????????????????????GAAGATAGTGAAAACATTCTGCCGATAGATGGAGAGCAGGATGTTATGGAAACTAATGAGGTAGATCATGCAGAGCCACTAGAAAATGAGAATAACAAAGAAGTGATAACAGACATGGAATGTAATACTCAACCAGAACAGGAAGGGCCTGTTGGTGCCCTGGAGAAAGAGGAAGCCAGCAAACCAGAAGTTGAAGCAGAAGCAGAGGAGTCAGAAGAGAAGGAGCCTGAATCCACCCCAGTATTGGAGGCTGAGGCTCAGCCTCTCTCAGAGTCTGTGCTTCAGCCACCGCCTCCACCACTGT---TGGAATCTACTCAAGATCAAGAGCCTCAGGTAGACAAAGAAGAATCTGTAGTGCCTGAAAAGCTGYCGGAAATTCAGACAGACCAAGTCCAGGTAGCAACAGTAGAAAATAAGAGCAAGGTTAGGAGCAGAAGCAGAGGTAGAGCAAGGAACAAAACCAGCAAGAGTCGAAGTCGGAGTACTAGTAGCAGTACTAGTAGTACTAGCTCTACCAGCAGTAGTAGTGGCAGCAGTTCTAGCAGTGGCAGCAGTAGTAGCCGGAGTACTTCCAGCAGCAGCAGCAGTAGTAGTGGAACT??????????????????????????????????????????????????????????????????????????????????????????????????????????????????????????????????TCCAGCAACCTGATGGGCTCCTTGGTAGTTTCATACAACTTCTACAGCCTCAACAAAATGGAAACTGGCCACAGGGCTACCAAAAGGCCAGTGAGCATGATCTGGGCTGTACTCACCATTTGGATGGTCAGTTTGCTGATCTGCATTTTGCCTCTCTGTGGCTGGGGCACTTATGGCTCGACCTCTTGGGGATGTTTTGCGGACTGCACCAGTTCTTACATCTTGTTTCTCTTCATCATCTACTCCCTGTGTTTCTTCCTGCTCCTTGTGCTCTCCGTCCCTCTCATTTATCAGCTCTTGTGCTCAGATGAGCAACTGCACCTCTATGATGATTATCATCAAATCACCCGAGGATATTTCTCACCTGGGACACCCCCAGTGGGTATTCACACCCTGCCCCTCTCTCCAGAGGACATTGAGAATAAAAGCCTGAAGCATTTTCAAGATGCTG??????????????????????????????????????????????????????????????????????????????????ACCCTTTGAAACAGACACTGAGTTGAACAAAGATATGCAGACAATAGATAAAAGTCCCTTATCTATGAGCCAAAGAGAGGCTGAAACACATCAGGCAAACCTGCAGCATCTCTGCCGCTTCTGTGGAGGCTCATTTAAAACTGACCCTTATAAGAGAAGCCACCCAGTTCATGGACCAGTAGATGATGAGACTCAGGCCCTTCTCAGAAAGAAAGAGAAAAAGGCAACATCTTGGCCAGATCTCCTTGCCAAAGTTTTWAAGACTGATGTGAAGGGAGACATTGACACAATCCATCCTACAAAGTTTTGTCACCAGTGTTGGATTGTGGTTCAAAAAAAATTAAACAATTCCCCATGTGAAATGTTTTTTCCAAGGAAAAGTCCAATAGAGTGGCATCCCCATTCCCCAAACTGTGATGTTTGTGATGCTTCCTTCCATGGAGTGAAGAGAAAGAGGAAAGTTCTTAATCTACAGATGAACAAAAAATTGAGGATGGTGTCTAGAGGTGCTAGAAAAAAAAGACAAATAAGGAATCCAAAACAAGTCAACCAAAAGAGTTTAGTGAAAATGATTGCCAGCTGCAAGAAGATTCACCTCACTACCAAAATCCTTGCAGTAGACTATCCTGCAGACTTTGTAAAGTCAATTTCTTGCCAGAT?????????????????????????????????????????????????????????????????????????????????????????????????????????????????????????????????????????????????????????????????????????????????????????????????????????????????????????????????????????????"/>
                        <sequence id="seq_HSU0446" taxon="HSU044" totalcount="4" value="???????????????????????????????????????????????????????????????????????????????????????????????????????????????????????????GGCTTATCCCGGTCTTCGAACACAGGGAAATTTGGAGAACCTAGGTGGGCCCAATGATGCAACAAGAGGATTGACATCTTTAGCAGACACTTTTGAACATGTCATAGAGGAGCTCCTGGATGAGCAACAGGCCATCCAGCCCAGCAAGGAAAACAAGGATGCAGACTTGTACTCGTCTCGGGTTATGCTAAGCAGTCAAGTGCCTTTGGAGCCTCCACTGCTCTTTCTGCTTGAGGAGTATAAAAACTACTTGGATGCTGCAAACATGTCCATGAGGGTCCGACGCCACTCTGATCCTGCTCGTCGTGGAGAGTTGAGTGTGTGTGATAGTACTAGTGAGTGGGTAACAGCGGCTGAGAAAAAGACTGCGGTGGACATGTCAGGGGCAACAGTTACCGTCCTGGAAAAAGTACCAGTACCTAAAGGCCAACTGAAGCAATATTTTTATGAAACCAAATGCAACTCAAAGGGATATACGAAAGAGGGATGCAGGGGCATAGACAAGAGGTACTGGAATTCCCAGTGCCGAACTACCCAGTCTTACGTGCGCGCTCTCACCATGGATAACAAAAAGAGAGTTGGATGGCGGTTTATAAGAATAGACACTTCCTGT?????????????????????????????????????????????????????????????????????????????????GAAGATAGTGAAAACATTCTGCCGATAGATGGAGAGCAGGATGTTATGGAAACTAATGAGGTAGATCATGCAGAGCCACTAGAAAATGAGAATAACAAAGAAGTGATAACAGACATGGAATGTAATACTCAACCAGAACAGGAAGGGCCTGTTGGTGCCCTGGAGAAAGAGGAAGCCAGCAAACCAGAAGTTGAAGCAGAAGCAGAGGAGTCAGAAGAGAAGGAGCCTGAATCCACCCCAGTATTGGAGGCTGAGGCTCAGCCTCTCTCAGAGTCTGTGCTTCAGCCACCGCCTCCACCACTGT---TGGAATCTACTCAAGATCAAGAGCCTCAGGTAGACAAAGAAGAATCTGTAGTGCCTGAAAAGCTGCCGGAAATTCAGACAGACCAAGTCCAGGCAGCAACAGTAGAAAATAAGAGCAAGGTTAGGAGCAGAAGCAGAGGTAGAGCAAGGAACAAAACCAGCAAGAGTCGAAGTCGGAGTACTAGTAGCAGTACTAGTAGTACTAGCTCTACCAGCAGTAGTAGTGGCAGCAGTTCTAGCAGTGGCAGCAGTAGTAGCCGGAGTACTTCCAGCAGCAGCAGCAGTAGTAGTGGAACT??????????????????????????????????????????????????????????????????????????????????????????????????????????????????????????????????TCCAGCAACCTGATGGGCTCCTTGGTAGTTTCATACAACTTCTACAGCCTCAACAAAATGGAAACTGGCCACAGGGCTACCAAAAGGCCAGTGAGCATGATCTGGGCTGTACTCACCATTTGGATGGTCAGTTTGCTGATCTGCATTTTGCCTCTCTGTGGCTGGGGCACTTATGGCTCGACCTCTTGGGGATGTTTTGCGGACTGCACCAGTTCTTACATCTTGTTTCTCTTCATCATCTACTCCCTGTGTTTCTTCCTGCTCCTTGTGCTCTCCGTCCCTCTCATTTATCAGCTCTTGTGCTCAGATGAGCAACTGCACCTCTATGATGATTATCATCAAATCACCCGAGGATATTTCTCACCTGGGACACCCCCAGTGGGTATTCACACCCTGCCCCTCTCTCCAGAGGACATTGAGAATAAAAGCCTGAAGCATTTTCAAGATGCTG??????????????????????????????????????????????????????????????????????????????????ACCCTTTGAAACAGACACTGAGTTGAACAAAGATATGCAGACAATAGATAAAAGTGCCTTATCTATGAGCCAAAGAGAGGCTGAAACACATCAGGCAAACCTGCAGCATCTCTGCCGCTTCTGTGGAGGCTCATTTAAAACTGACCCTTATAAGAGAAGCCACCCAGTTCATGGACCAGTAGATGATGAGACTCAGGCCCTTCTCAGAAAGAAAGAGAAAAAGGCAACATCTTGGCCAGATCTCCTTGCCAAAGTTTTTAAGACTGATGTGAAGGGAGACATTGACACAATCCATCCTACAAAGTTTTGTCACCAGTGTTGGATTGTGGTTCAAAAAAAATTAAACAATTCCCCATGTGAAATGTTTTTTCCAAGGAAAAGTCCAATAGAGTGGCATCCCCATTCCCCAAACTGTGATGTTTGTGATGCTTCCTTCCATGGAGTGAAGAGAAAGAGGAAAGTTCTTAATCTACAGATGAACAAAAAATTGAGGATGGTGTCTAGAGGTGCTAGAAAAAAAAGACAAATAAGGAATCCAAAACAAGTCAACCAAAAGAGTTTAGTGAAAATGATTGCCAGCTGCAAGAAGATTCACCTCACTACCAAAATCCTTGCAGTAGACTATCCTGCAGACTTTGTAAAGTCAATTTCTTGCCAGAT?????????????????????????????????????????????????????????????????????????????????????????????????????????????????????????????????????????????????????????????????????????????????????????????????????????????????????????????????????????????"/>
                        <sequence id="seq_HSU0456" taxon="HSU045" totalcount="4" value="???????????????????????????????????????????????????????????????????????????????????????????????????????????????????????????GGCTTATCCCGGTCTTCGAACACAGGGAAATTTGGAGAACCTAGGTGGGCCCAATGATGCAACAAGAGGATTGACATCTTTAGCAGACACTTTTGAACATGTCATAGAGGAGCTCCTGGATGAGCAACAGGCCATCCAGCCCAGCAAGGAAAACAAGGATGCAGACTTGTACTCGTCTCGGGTTATGCTAAGCAGTCAAGTGCCTTTGGAGCCTCCACTGCTCTTTCTGCTTGAGGAGTATAAAAACTACTTGGATGCTGCAAACATGTCCATGAGGGTCCGACGCCACTCTGATCCTGCTCGTCGTGGAGAGTTGAGTGTGTGTGATAGTACTAGTGAGTGGGTAACAGCGGCTGAGAAAAAGACTGCGGTGGACATGTCAGGGGCAACAGTTACCGTCCTGGAAAAAGTACCAGTACCTAAAGGCCAACTGAAGCAATATTTTTATGAAACCAAATGCAACTCAAAGGGATATACGAAAGAGGGATGCAGGGGCATAGACAAGAGGTACTGGAATTCCCAGTGCCGAACTACCCAGTCTTACGTGCGCGCTCTCACCATGGATAACAAAAAGAGAGTTGGATGGCGGTTTATAAGAATAGACACTTCCTGT??????????????????????????????????????????????????????????????????????????????????????????????????????????????????????????????????????????????????????????????????????????????????????????????????????????????????????????????????????????????????????????????????????????????????????????????????????????????????????????????????????????????????????????????????????????????????????????????????????????????????????????????????????????????????????????????????????????????????????????????????????????????????????????????????????????????????????????????????????????????????????????????????????????????????????????????????????????????????????????????????????????????????????????????????????????????????????????????????????????????????????????????????????????????????????????????????????????????????????????????????????????????TCCAGCAACCTGATGGGCTCCTTGGTAGTTTCATACAACTTCTACAGCCTCAACAAAATGGAAACTGGCCACAGGGCTACCAAAAGGCCAGTGAGCATGATCTGGGCTGTACTCACCATTTGGATGGTCAGTTTGCTGATCTGCATTTTGCCTCTCTGTGGCTGGGGCACTTATGGCTCGACCTCTTGGGGATGTTTTGCGGACTGCACCAGTTCTTACATCTTGTTTCTCTTCATCATCTACTCCYTGTGTTTCTTCCTGCTCCTTGTGCTCTCCGTCCCTCTCATTTATCAGCTCTTGTGCTCAGATGAGCAACTGCACCTCTATGATGATTATCATCAAATCACCCGAGGATATTTCTCACCTGGGWCACCCCCAGTGGGTATTCACACCCTGCCCCTCTCTCCAGAGGACATTGAGAATAAAAGCCTGAAGCATTTTCAAGATGCTG??????????????????????????????????????????????????????????????????????????????????ACCCTTTGAAACAGACACTGAGTTGAACAAAGATATGCAGACAATAGATAAAAGTCCCTTATCTATGAGCCAAAGAGAGGCTGAAACACATCAGGCAAACCTGCAGCATCTCTGCCGCTTCTGTGGAGGCTCATTTAAAACTGACCCTTATAAGAGAAGCCACCCAGTTCATGGACCAGTAGATGATGAGACTCAGGCCCTTCTCAGAAAGAAAGAGAAAAAGGCAACATCTTGGCCAGATCTCCTTGCCAAAGTTTTTAAGACTGATGTGAAGGGAGACATTGACACAATCCATCCTACAAAGTTTTGTCACCAGTGTTGGATTGTGGTTCAAAAAAAATTAAACAATTCCCCATGTGAAATGTTTTTTCCAAGGAAAAGTCCAATAGAGTGGCATCCCCATTCCCCAAACTGTGATGTTTGTGATGCTTCCTTCCATGGAGTGAAGAGAAAGAGGAAAGTTCTTAATCTACAGATGAACAAAAAATTGAGGATGGTGTCTAGAGGTGCTAGAAAAAAAAGACAAATAAGGAATCCAAAACAAGTCAACCAAAAGAGTTTAGTGAAAATGATTGCCAGCTGCAAGAAGATTCACCTCACTACCAAAATCCTTGCAGTAGACTATCCTGCAGACTTTGTAAAGTCAATTTCTTGCCAGAT?????????????????????????????????????????????????????????????????????????????????????????????????????????????????????????????????????????????????????????????????????????????????????????????????????????????????????????????????????????????"/>
                        <sequence id="seq_HSU0476" taxon="HSU047" totalcount="4" value="?????????????????????????????????????????????????????????????????????????????????????????????????????????????????????????????????????????????????????????????????????????????????????????????????????????????????????????????????????????????????????????????????????????????????????????????????????????????????????????????????????????????????????????????????????????????????????????????????????????????????????????????????????????????????????????????????????????????????????????????????????????????????????????????????????????????????????????????????????????????????????????????????????????????????????????????????????????????????????????????????????????????????????????????????????????????????????????????????????????????????????????????????????????????????????????????????????????????????????????????????????????????????GAAGATAGTGAAAACATTCTGCCGATAGATGGAGAGCAGGATGTTATGGAAACTAATGAGGTAGATCATGCAGAGCCACTAGAAAATGAGAATAACAAAGAAGTGATAACAGACATGGAATGTAATACTCAACCAGAACAGGAAGGGCCTGTTGGTGCCCTGGAGAAAGAGGAAGCCAGCAAACCAGAAGTTGAAGCAGAAGCAGAGGAGTCAGAAGAGAAGGAGCCTGAATCCACCCCAGTATTGGAGGCTGAGGCTCAGCCTCTCTCAGAGTCTGTGCTTCAGCCACCGCCTCCACCACTGT---TGGAATCTACTCAAGATCAAGAGCCTCAGGTAGACAAAGAAGAATCTGTAGTGCCTGAAAAGCTGCCGGAAATTCAGACAGACCAAGTCCAGGCAGCAACAGTAGAAAATAAGAGCAAGGTTAGGAGCAGAAGCAGAGGTAGAGCAAGGAACAAAACCAGCAAGAGTCGAAGTCGGAGTACTAGTAGCAGTACTAGTAGTACTAGCTCTACCAGCAGTAGTAGTGGCAGCAGTTCTAGCAGTGGCAGCAGTAGTAGCCGGAGTACTTCCAGCAGCAGCAGCAGTAGTAGTGGAACT??????????????????????????????????????????????????????????????????????????????????????????????????????????????????????????????????TCCAGCAACCTGATGGGCTCCTTGGTAGTTTCATACAACTTCTACAGCCTCAACAAAATGGAAACTGGCCACAGGGCTACCAAAAGGCCAGTGAGCATGATCTGGGCTGTACTCACCATTTGGATGGTCAGTTTGCTGATCTGCATTTTGCCTCTCTGTGGCTGGGGCACTTATGGCTCGACCTCTTGGGGATGTTTTGCGGACTGCACCAGTTCTTACATCTTGTTTCTCTTCATCATCTACTCCCTGTGTTTCTTCCTGCTCCTTGTGCTCTCCGTCCCTCTCATTTATCAGCTCTTGTGCTCAGATGAGCAACTGCACCTCTATGATGATTATCATCAAATCACCCGAGGATATTTCTCACCTGGGACACCCCCAGTGGGTATTCACACCCTGCCCCTCTCTCCAGAGGACATTGAGAATAAAAGCCTGAAGCATTTTCAAGATGCTG??????????????????????????????????????????????????????????????????????????????????ACCCTTTGAAACAGACACTGAGTTGAACAAAGATATGCAGACAATAGATAAAAGTCCCTTATCTATGAGCCAAAGAGAGGCTGAAACACATCAGGCAAACCTGCAGCATCTCTGCCGCTTCTGTGGAGGCTCATTTAAAACTGACCCTTATAAGAGAAGCCACCCAGTTCATGGACCAGTAGATGATGAGACTCAGGCCCTTCTCAGAAAGAAAGAGAAAAAGGCAACATCTTGGCCAGATCTCCTTGCCAAAGTTTTTAAGACTGATGTGAAGGGAGACATTGACACAATCCATCCTACAAAGTTTTGTCACCAGTGTTGGATTGTGGTTCAAAAAAAATTAAACAATTCCCCATGTGAAATGTTTTTTCCAAGGAAAAGTCCAATAGAGTGGCATCCCCATTCCCCAAACTGTGATGTTTGTGATGCTTCCTTCCATGGAGTGAAGAGAAAGAGGAAAGTTCTTAATCTACAGATGAACAAAAAATTGAGGATGGTGTCTAGAGGTGCTAGAAAAAAAAGACAAATAAGGAATCCAAAACAAGTCAACCAAAAGAGTTTAGTGAAAATGATTGCCAGCTGCAAGAAGATTCACCTCACTACCAAAATCCTTGCAGTAGACTATCCTGCAGACTTTGTAAAGTCAATTTCTTGCCAGAT?????????????????????????????????????????????????????????????????????????????????????????????????????????????????????????????????????????????????????????????????????????????????????????????????????????????????????????????????????????????"/>
                        <sequence id="seq_HSU0576" taxon="HSU057" totalcount="4" value="???????????????????????????????????????????????????????????????????????????????????????????????????????????????????????????GGCTTATCCCGGTCTTCGAACACAGGGAAATTTGGAGAACCTAGGTGGGCCCAATGATGCAACAAGAGGATTGACATCTTTAGCAGACACTTTTGAACATGTCATAGAGGAGCTCCTGGATGAGCAACAGGCCATCCAGCCCAGCAAGGAAAACAAGGATGCAGACTTGTACTCGTCTCGGGTTATGCTAAGCAGTCAAGTGCCTTTGGAGCCTCCACTGCTCTTTCTGCTTGAGGAGTATAAAAACTACTTGGATGCTGCAAACATGTCCATGAGGGTCCGACGCCACTCTGATCCTGCTCGTCGTGGAGAGTTGAGTGTGTGTGATAGTACTAGTGAGTGGGTAACAGCGGCTGAGAAAAAGACTGCGGTGGACATGTCAGGGGCAACAGTTACCGTCCTGGAAAAAGTACCAGTACCTAAAGGCCAACTGAAGCAATATTTTTATGAAACCAAATGCAACTCAAAGGGATATACGAAAGAGGGATGCAGGGGCATAGACAAGAGGTACTGGAATTCCCAGTGCCGAACTACCCAGTCTTACGTGCGCGCTCTCACCATGGATAACAAAAAGAGAGTTGGATGGCGGTTTATAAGAATAGACACTTCCTGT??????????????????????????????????????????????????????????????????????????????????????????????????????????????????????????????????????????????????????????????????????????????????????????????????????????????????????????????????????????????????????????????????????????????????????????????????????????????????????????????????????????????????????????????????????????????????????????????????????????????????????????????????????????????????????????????????????????????????????????????????????????????????????????????????????????????????????????????????????????????????????????????????????????????????????????????????????????????????????????????????????????????????????????????????????????????????????????????????????????????????????????????????????????????????????????????????????????????????????????????????????????????TCCAGCAACCTGATGGGCTCCTTGGTAGTTTCATACAACTTCTACAGCCTCAACAAAATGGAAACTGGCCACAGGGCTACCAAAAGGCCAGTGAGCATGATCTGGGCTGTACTCACCATTTGGATGGTCAGTTTGCTGATCTGCATTTTGCCTCTCTGTGGCTGGGGCACTTATGGCTCGACCTCTTGGGGATGTTTTGCGGACTGCACCAGTTCTTACATCTTGTTTCTCTTCATCATCTACTCCCTGTGTTTCTTCCTGCTCCTTGTGCTCTCCGTCCCTCTCATTTATCAGCTCTTGTGCTCAGATGAGCAACTGCACCTCTATGATGATTATCATCAAATCACCCGAGGATATTTCTCACCTGGGACACCCCCAGTGGGTATTCACACCCTGCCCCTCTCTCCAGAGGACATTGAGAATAAAAGCCTGAAGCATTTTCAAGATGCTG??????????????????????????????????????????????????????????????????????????????????ACCCTTTGAAACAGACACTGAGTTGAACAAAGATATGCAGACAATAGATAAAAGTGCCTTATCTATGAGCCAAAGAGAGGCTGAAACACATCAGGCAAACCTGCAGCATCTCTGCCGCTTCTGTGGAGGCTCATTTAAAACTGACCCTTATAAGAGAAGCCACCCAGTTCATGGACCAGTAGATGATGAGACTCAGGCCCTTCTCAGAAAGAAAGAGAAAAAGGCAACATCTTGGCCAGATCTCCTTGCCAAAGTTTTTAAGACTGATGTGAAGGGAGACATTGACACAATCCATCCTACAAAGTTTTGTCACCAGTGTTGGATTGTGGTTCAAAAAAAATTAAACAATTCCCCATGTGAAATGTTTTTTCCAAGGAAAAGTCCAATAGAGTGGCATCCCCATTCCCCAAACTGTGATGTTTGTGATGCTTCCTTCCATGGAGTGAAGAGAAAGAGGAAAGTTCTTAATCTACAGATGAACAAAAAATTGAGGATGGTGTCTAGAGGTGCTAGAAAAAAAAGACAAATAAGGAATCCAAAACAAGTCAACCAAAAGAGTTTAGTGAAAATGATTGCCAGCTGCAAGAAGATTCACCTCACTACCAAAATCCTTGCAGTAGACTATCCTGCAGACTTTGTAAAGTCAATTTCTTGCCAGAT?????????????????????????????????????????????????????????????????????????????????????????????????????????????????????????????????????????????????????????????????????????????????????????????????????????????????????????????????????????????"/>
                        <sequence id="seq_HSU0596" taxon="HSU059" totalcount="4" value="???????????????????????????????????????????????????????????????????????????????????????????????????????????????????????????GGCTTATCCCGGTCTTCGAACACAGGGAAATTTGGAGAACCTAGGTGGGCCCAATGATGCAACAAGAGGATTGACATCTTTAGCAGACACTTTTGAACATGTCATAGAGGAGCTCCTGGATGAGCAACAGGCCATCCAGCCCAGCAAGGAAAACAAGGATGCAGACTTGTACTCGTCTCGGGTTATGCTAAGCAGTCAAGTGCCTTTGGAGCCTCCACTGCTCTTTCTGCTTGAGGAGTATAAAAACTACTTGGATGCTGCAAACATGTCCATGAGGGTCCGACGCCACTCTGATCCTGCTCGTCGTGGAGAGTTGAGTGTGTGTGATAGTACTAGTGAGTGGGTAACAGCGGCTGAGAAAAAGACTGCGGTGGACATGTCAGGGGCAACAGTTACCGTCCTGGAAAAAGTACCAGTACCTAAAGGCCAACTGAAGCAATATTTTTATGAAACCAAATGCAACTCAAAGGGATATACGAAAGAGGGATGCAGGGGCATAGACAAGAGGTACTGGAATTCCCAGTGCCGAACTACCCAGTCTTACGTGCGCGCTCTCACCATGGATAACAAAAAGAGAGTTGGATGGCGGTTTATAAGAATAGACACTTCCTGT?????????????????????????????????????????????????????????????????????????????????GAAGATAGTGAAAACATTCTGCCGATAGATGGAGAGCAGGATGTTATGGAAACTAATGAGGTAGATCATGCAGAGCCACTAGAAAATGAGAATAACAAAGAAGTGATAACAGACATGGAATGTAATACTCAACCAGAACAGGAAGGGCCTGTTGGTGCCCTGGAGAAAGAGGAAGCCAGCAAACCAGAAGTTGAAGCAGAAGCAGAGGAGTCAGAAGAGAAGGAGCCTGAATCCACCCCAGTATTGGAGGCTGAGGCTCAGCCTCTCTCAGAGTCTGTGCTTCAGCCACCGCCTCCACCACTGT---TGGAATCTACTCAAGATCAAGAGCCTCAGGTAGACAAAGAAGAATCTGTAGTGCCTGAAAAGCTGCCGGAAATTCAGACAGACCAAGTCCAGGCAGCAACAGTAGAAAATAAGAGCAAGGTTAGGAGCAGAAGCAGAGGTAGAGCAAGGAACAAAACCAGCAAGAGTCGAAGTCGGAGTACTAGTAGCAGTACTAGTAGTACTAGCTCTACCAGCAGTAGTAGTGGCAGCAGTTCTAGCAGTGGCAGCAGTAGTAGCCGGAGTACTTCCAGCAGCAGCAGCAGTAGTAGTGGAACT??????????????????????????????????????????????????????????????????????????????????????????????????????????????????????????????????TCCAGCAACCTGATGGGCTCCTTGGTAGTTTCATACAACTTCTACAGCCTCAACAAAATGGAAACTGGCCACAGGGCTACCAAAAGGCCAGTGAGCATGATCTGGGCTGTACTCACCATTTGGATGGTCAGTTTGCTGATCTGCATTTTGCCTCTCTGTGGCTGGGGCACTTATGGCTCGACCTCTTGGGGATGTTTTGCGGACTGCACCAGTTCTTACATCTTGTTTCTCTTCATCATCTACTCCCTGTGTTTCTTCCTGCTCCTTGTGCTCTCCGTCCCTCTCATTTATCAGCTCTTGTGCTCAGATGAGCAACTGCACCTCTATGATGATTATCATCAAATCACCCGAGGATATTTCTCACCTGGGACACCCCCAGTGGGTATTCACACCCTGCCCCTCTCTCCAGAGGACATTGAGAATAAAAGCCTGAAGCATTTTCAAGATGCTG??????????????????????????????????????????????????????????????????????????????????ACCCTTTGAAACAGACACTGAGTTGAACAAAGATATGCAGACAATAGATAAAAGTSCCTTATCTATGAGCCAAAGAGAGGCTGAAACACATCAGGCAAACCTGCAGCATCTCTGCCGCTTCTGTGGAGGCTCATTTAAAACTGACCCTTATAAGAGAAGCCACCCAGTTCATGGACCAGTAGATGATGAGACTCAGGCCCTTCTCAGAAAGAAAGAGAAAAAGGCAACATCTTGGCCAGATCTCCTTGCCAAAGTTTTTAAGACTGATGTGAAGGGAGACATTGACACAATCCATCCTACAAAGTTTTGTCACCAGTGTTGGATTGTGGTTCAAAAAAAATTAAACAATTCCCCATGTGAAATGTTTTTTCCAAGGAAAAGTCCAATAGAGTGGCATCCCCATTCCCCAAACTGTGATGTTTGTGATGCTTCCTTCCATGGAGTGAAGAGAAAGAGGAAAGTTCTTAATCTACAGATGAACAAAAAATTGAGGATGGTGTCTAGAGGTGCTAGAAAAAAAAGACAAATAAGGAATCCAAAACAAGTCAACCAAAAGAGTTTAGTGAAAATGATTGCCAGCTGCAAGAAGATTCACCTCACTACCAAAATCCTTGCAGTAGACTATCCTGCAGACTTTGTAAAGTCAATTTCTTGCCAGAT?????????????????????????????????????????????????????????????????????????????????????????????????????????????????????????????????????????????????????????????????????????????????????????????????????????????????????????????????????????????"/>
                        <sequence id="seq_HSU0626" taxon="HSU062" totalcount="4" value="???????????????????????????????????????????????????????????????????????????????????????????????????????????????????????????GGCTTATCCCGGTCTTCGAACACAGGGAAATTTGGAGAACCTAGGTGGGCCCAATGATGCAACAAGAGGATTGACATCTTTAGCAGACACTTTTGAACATGTCATAGAGGAGCTCCTGGATGAGCAACAGGCCATCCAGCCCAGCAAGGAAAACAAGGATGCAGACTTGTACTCGTCTCGGGTTATGCTAAGCAGTCAAGTGCCTTTGGAGCCTCCACTGCTCTTTCTGCTTGAGGAGTATAAAAACTACTTGGATGCTGCAAACATGTCCATGAGGGTCCGACGCCACTCTGATCCTGCTCGTCGTGGAGAGTTGAGTGTGTGTGATAGTACTAGTGAGTGGGTAACAGCGGCTGAGAAAAAGACTGCGGTGGACATGTCAGGGGCAACAGTTACCGTCCTGGAAAAAGTACCAGTACCTAAAGGCCAACTGAAGCAATATTTTTATGAAACCAAATGCAACTCAAAGGGATATACGAAAGAGGGATGCAGGGGCATAGACAAGAGGTACTGGAATTCCCAGTGCCGAACTACCCAGTCTTACGTGCGCGCTCTCACCATGGATAACAAAAAGAGAGTTGGATGGCGGTTTATAAGAATAGACACTTCCTGT?????????????????????????????????????????????????????????????????????????????????GAAGATAGTGAAAACATTCTGCCGATAGATGGAGAGCAGGATGTTATGGAAACTAATGAGGTAGATCATGCAGAGCCACTAGAAAATGAGAATAACAAAGAAGTGATAACAGACATGGAATGTAATACTCAACCAGAACAGGAAGGGCCTGTTGGTGCCCTGGAGAAAGAGGAAGCCAGCAAACCAGAAGTTGAAGCAGAAGCAGAGGAGTCAGAAGAGAAGGAGCCTGAATCCACCCCAGTATTGGAGGCTGAGGCTCAGCCTCTCTCAGAGTCTGTGCTTCAGCCACCGCCTCCACCACTGT---TGGAATCTACTCAAGATCAAGAGCCTCAGGTAGACAAAGAAGAATCTGTAGTGCCTGAAAAGCTGCCGGAAATTCAGACAGACCAAGTCCAGGCAGCAACAGTAGAAAATAAGAGCAAGGTTAGGAGCAGAAGCAGAGGTAGAGCAAGGAACAAAACCAGCAAGAGTCGAAGTCGGAGTACTAGTAGCAGTACTAGTAGTACTAGCTCTACCAGCAGTAGTAGTGGCAGCAGTTCTAGCAGTGGCAGCAGTAGTAGCCGGAGTACTTCCAGCAGCAGCAGCAGTAGTAGTGGAACT??????????????????????????????????????????????????????????????????????????????????????????????????????????????????????????????????TCCAGCAACCTGATGGGCTCCTTGGTAGTTTCATACAACTTCTACAGCCTCAACAAAATGGAAACTGGCCACAGGGCTACCAAAAGGCCAGTGAGCATGATCTGGGCTGTACTCACCATTTGGATGGTCAGTTTGCTGATCTGCATTTTGCCTCTCTGTGGCTGGGGCACTTATGGCTCGACCTCTTGGGGATGTTTTGCGGACTGCACCAGTTCTTACATCTTGTTTCTCTTCATCATCTACTCCCTGTGTTTCTTCCTGCTCCTTGTGCTCTCCGTCCCTCTCATTTATCAGCTCTTGTGCTCAGATGAGCAACTGCACCTCTATGATGATTATCATCAAATCACCCGAGGATATTTCTCACCTGGGACACCCCCAGTGGGTATTCACACCCTGCCCCTCTCTCCAGAGGACATTGAGAATAAAAGCCTGAAGCATTTTCAAGATGCTG??????????????????????????????????????????????????????????????????????????????????ACCCTTTGAAACAGACACTGAGTTGAACAAAGATATGCAGACAATAGATAAAAGTGCCTTATCTATGAGCCAAAGAGAGGCTGAAACACATCAGGCAAACCTGCAGCATCTCTGCCGCTTCTGTGGAGGCTCATTTAAAACTGACCCTTATAAGAGAAGCCACCCAGTTCATGGACCAGTAGATGATGAGACTCAGGCCCTTCTCAGAAAGAAAGAGAAAAAGGCAACATCTTGGCCAGATCTCCTTGCCAAAGTTTTTAAGACTGATGTGAAGGGAGACATTGACACAATCCATCCTACAAAGTTTTGTCACCAGTGTTGGATTGTGGTTCAAAAAAAATTAAACAATTCCCCATGTGAAATGTTTTTTCCAAGGAAAAGTCCAATAGAGTGGCATCCCCATTCCCCAAACTGTGATGTTTGTGATGCTTCCTTCCATGGAGTGAAGAGAAAGAGGAAAGTTCTTAATCTACAGATGAACAAAAAATTGAGGATGGTGTCTAGAGGTGCTAGAAAAAAAAGACAAATAAGGAATCCAAAACAAGTCAACCAAAAGAGTTTAGTGAAAATGATTGCCAGCTGCAAGAAGATTCACCTCACTACCAAAATCCTTGCAGTAGACTATCCTGCAGACTTTGTAAAGTCAATTTCTTGCCAGAT?????????????????????????????????????????????????????????????????????????????????????????????????????????????????????????????????????????????????????????????????????????????????????????????????????????????????????????????????????????????"/>
                        <sequence id="seq_HSU0756" taxon="HSU075" totalcount="4" value="???????????????????????????????????????????????????????????????????????????????????????????????????????????????????????????GGCTTATCCCGGTCTTCGAACACAGGGAAATTTGGAGAACCTAGGTGGGCCCAATGATGCAACAAGAGGATTGACATCTTTAGCAGACACTTTTGAACATGTCATAGAGGAGCTCCTGGATGAGCAACAGGCCATCCAGCCCAGCAAGGAAAACAAGGATGCAGACTTGTACTCGTCTCGGGTTATGCTAAGCAGTCAAGTGCCTTTGGAGCCTCCACTGCTCTTTCTGCTTGAGGAGTATAAAAACTACTTGGATGCTGCAAACATGTCCATGAGGGTCCGACGCCACTCTGATCCTGCTCGTCGTGGAGAGTTGAGTGTGTGTGATAGTACTAGTGAGTGGGTAACAGCGGCTGAGAAAAAGACTGCGGTGGACATGTCAGGGGCAACAGTTACCGTCCTGGAAAAAGTACCAGTACCTAAAGGCCAACTGAAGCAATATTTTTATGAAACCAAATGCAACTCAAAGGGATATACGAAAGAGGGATGCAGGGGCATAGACAAGAGGTACTGGAATTCCCAGTGCCGAACTACCCAGTCTTACGTGCGCGCTCTCACCATGGATAACAAAAAGAGAGTTGGATGGCGGTTTATAAGAATAGACACTTCCTGT?????????????????????????????????????????????????????????????????????????????????GAAGATAGTGAAAACATTCTGCCGATAGATGGAGAGCAGGATGTTATGGAAACTAATGAGGTAGATCATGCAGAGCCACTAGAAAATGAGAATAACAAAGAAGTGATAACAGACATGGAATGTAATACTCAACCAGAACAGGAAGGGCCTGTTGGTGCCCTGGAGAAAGAGGAAGCCAGCAAACCAGAAGTTGAAGCAGAAGCAGAGGAGTCAGAAGAGAAGGAGCCTGAATCCACCCCAGTATTGGAGGCTGAGGCTCAGCCTCTCTCAGAGTCTGTGCTTCAGCCACCGCCTCCACCACTGT---TGGAATCTACTCAAGATCAAGAGCCTCAGGTAGACAAAGAAGAATCTGTAGTGCCTGAAAAGCTGCCGGAAATTCAGACAGACCAAGTCCAGGTAGCAACAGTAGAAAATAAGAGCAAGGTTAGGAGCAGAAGCAGAGGTAGAGCAAGGAACAAAACCAGCAAGAGTCGAAGTCGGAGTACTAGTAGCAGTACTAGTAGTACTAGCTCTACCAGCAGTAGTAGTGGCAGCAGTTCTAGCAGTGGCAGCAGTAGTAGCCGGAGTACTTCCAGCAGCAGCAGCAGTAGTAGTGGAACT??????????????????????????????????????????????????????????????????????????????????????????????????????????????????????????????????TCCAGCAACCTGATGGGCTCCTTGGTAGTTTCATACAACTTCTACAGCCTCAACAAAATGGAAACTGGCCACAGGGCTACCAAAAGGCCAGTGAGCATGATCTGGGCTGTACTCACCATTTGGATGGTCAGTTTGCTGATCTGCATTTTGCCTCTCTGTGGCTGGGGCACTTATGGCTCGACCTCTTGGGGATGTTTTGCGGACTGCACCAGTTCTTACATCTTGTTTCTCTTCATCATCTACTCCCTGTGTTTCTTCCTGCTCCTTGTGCTCTCCGTCCCTCTCATTTATCAGCTCTTGTGCTCAGATGAGCAACTGCACCTCTATGATGATTATCATCAAATCACCCGAGGATATTTCTCACCTGGGACACCCCCAGTGGGTATTCACACCCTGCCCCTCTCTCCAGAGGACATTGAGAATAAAAGCCTGAAGCATTTTCAAGATGCTG???????????????????????????????????????????????????????????????????????????????????????????????????????????????????????????????????????????????????????????????????????????????????????????????????????????????????????????????????????????????????????????????????????????????????????????????????????????????????????????????????????????????????????????????????????????????????????????????????????????????????????????????????????????????????????????????????????????????????????????????????????????????????????????????????????????????????????????????????????????????????????????????????????????????????????????????????????????????????????????????????????????????????????????????????????????????????????????????????????????????????????????????????????????????????????????????????????????????????????????????????????????????????????????????????????????????????????????????????????????????????????????????????????????????????????????????????????????????????????????????????????????????????"/>
                        <sequence id="seq_HSU0766" taxon="HSU076" totalcount="4" value="???????????????????????????????????????????????????????????????????????????????????????????????????????????????????????????GGCTTATCCCGGTCTTCGAACACAGGGAAATTTGGAGAACCTAGGTGGGCCCAATGATGCAACAAGAGGATTGACATCTTTAGCAGACACTTTTGAACATGTCATAGAGGAGCTCCTGGATGAGCAACAGGCCATCCAGCCCAGCAAGGAAAACAAGGATGCAGACTTGTACTCGTCTCGGGTTATGCTAAGCAGTCAAGTGCCTTTGGAGCCTCCACTGCTCTTTCTGCTTGAGGAGTATAAAAACTACTTGGATGCTGCAAACATGTCCATGAGGGTCCGACGCCACTCTGATCCTGCTCGTCGTGGAGAGTTGAGTGTGTGTGATAGTACTAGTGAGTGGGTAACAGCGGCTGAGAAAAAGACTGCGGTGGACATGTCAGGGGCAACAGTTACCGTCCTGGAAAAAGTACCAGTACCTAAAGGCCAACTGAAGCAATATTTTTATGAAACCAAATGCAACTCAAAGGGATATACGAAAGAGGGATGCAGGGGCATAGACAAGAGGTACTGGAATTCCCAGTGCCGAACTACCCAGTCTTACGTGCGCGCTCTCACCATGGATAACAAAAAGAGAGTTGGATGGCGGTTTATAAGAATAGACACTTCCTGT?????????????????????????????????????????????????????????????????????????????????GAAGATAGTGAAAACATTCTGCCGATAGATGGAGAGCAGGATGTTATGGAAACTAATGAGGTAGATCATGCAGAGCCACTAGAAAATGAGAATAACAAAGAAGTGATAACAGACATGGAATGTAATACTCAACCAGAACAGGAAGGGCCTGTTGGTGCCCTGGAGAAAGAGGAAGCCAGCAAACCAGAAGTTGAAGCAGAAGCAGAGGAGTCAGAAGAGAAGGAGCCTGAATCCACCCCAGTATTGGAGGYTGAGGCTCAGCCTCTCTCAGAGTCTGTGCTTCAGCCACCGCCTCCACCACTGT---TGGAATCTACTCAAGATCAAGAGCCTCAGGTAGACAAAGAAGAATCTGTAGTGCCTGAAAAGCTGCCGGAAATTCAGACAGACCAAGTCCAGGTAGCAACAGTAGAAAATAAGAGCAAGGTTAGGAGCAGAAGCAGAGGTAGAGCAAGGAACAAAACCAGCAAGAGTCGAAGTCGGAGTACTAGTAGCAGTACTAGTAGTACTAGCTCTACCAGCAGTAGTAGTGGCAGCAGTTCTAGCAGTGGCAGCAGTAGTAGCCGGAGTACTTCCAGCAGCAGCAGCAGTAGTAGTGGAACT??????????????????????????????????????????????????????????????????????????????????????????????????????????????????????????????????TCCAGCAACCTGATGGGCTCCTTGGTAGTTTCATACAACTTCTACAGCCTCAACAAAATGGAAACTGGCCACAGGGCTACCAAAAGGCCAGTGAGCATGATCTGGGCTGTACTCACCATTTGGATGGTCAGTTTGCTGATCTGCATTTTGCCTCTCTGTGGCTGGGGCACTTATGGCTCGACCTCTTGGGGATGTTTTGCGGACTGCACCAGTTCTTACATCTTGTTTCTCTTCATCATCTACTCCCTGTGTTTCTTCCTGCTCCTTGTGCTCTCCGTCCCTCTCATTTATCAGCTCTTGTGCTCAGATGAGCAACTGCACCTCTATGATGATTATCATCAAATCACCCGAGGATATTTCTCACCTGGGACACCCCCAGTGGGTATTCACACCCTGCCCCTCTCTCCAGAGGACATTGAGAATAAAAGCCTGAAGCATTTTCAAGATGCTG??????????????????????????????????????????????????????????????????????????????????ACCCTTTGAAACAGACACTGAGTTGAACAAAGATATGCAGACAATAGATAAAAGTGCCTTATCTATGAGCCAAAGAGAGGCTGAAACACATCAGGCAAACCTGCAGCATCTCTGCCGCTTCTGTGGAGGCTCATTTAAAACTGACCCTTATAAGAGAAGCCACCCAGTTCATGGACCAGTAGATGATGAGACTCAGGCCCTTCTCAGAAAGAAAGAGAAAAAGGCAACATCTTGGCCAGATCTCCTTGCCAAAGTTTTTAAGACTGATGTGAAGGGAGACATTGACACAATCCATCCTACAAAGTTTTGTCACCAGTGTTGGATTGTGGTTCAAAAAAAATTAAACAATTCCCCATGTGAAATGTTTTTTCCAAGGAAAAGTCCAATAGAGTGGCATCCCCATTCCCCAAACTGTGATGTTTGTGATGCTTCCTTCCATGGAGTGAAGAGAAAGAGGAAAGTTCTTAATCTACAGATGAACAAAAAATTGAGGATGGTGTCTAGAGGTGCTAGAAAAAAAAGACAAATAAGGAATCCAAAACAAGTCAACCAAAAGAGTTTAGTGAAAATGATTGCCAGCTGCAAGAAGATTCACCTCACTACCAAAATCCTTGCAGTAGACTATCCTGCAGACTTTGTAAAGTCAATTTCTTGCCAGAT?????????????????????????????????????????????????????????????????????????????????????????????????????????????????????????????????????????????????????????????????????????????????????????????????????????????????????????????????????????????"/>
                        <sequence id="seq_HSU0776" taxon="HSU077" totalcount="4" value="???????????????????????????????????????????????????????????????????????????????????????????????????????????????????????????GGCTTATCCCGGTCTTCGAACACAGGGAAATTTGGAGAACCTAGGTGGGCCCAATGATGCAACAAGAGGATTGACATCTTTAGCAGACACTTTTGAACATGTCATAGAGGAGCTCCTGGATGAGCAACAGGCCATCCAGCCCAGCAAGGAAAACAAGGATGCAGACTTGTACTCGTCTCGGGTTATGCTAAGCAGTCAAGTGCCTTTGGAGCCTCCACTGCTCTTTCTGCTTGAGGAGTATAAAAACTACTTGGATGCTGCAAACATGTCCATGAGGGTCCGACGCCACTCTGATCCTGCTCGTCGTGGAGAGTTGAGTGTGTGTGATAGTACTAGTGAGTGGGTAACAGCGGCTGAGAAAAAGACTGCGGTGGACATGTCAGGGGCAACAGTTACCGTCCTGGAAAAAGTACCAGTACCTAAAGGCCAACTGAAGCAATATTTTTATGAAACCAAATGCAACTCAAAGGGATATACGAAAGAGGGATGCAGGGGCATAGACAAGAGGTACTGGAATTCCCAGTGCCGAACTACCCAGTCTTACGTGCGCGCTCTCACCATGGATAACAAAAAGAGAGTTGGATGGCGGTTTATAAGAATAGACACTTCCTGT??????????????????????????????????????????????????????????????????????????????????????????????????????????????????????????????????????????????????????????????????????????????????????????????????????????????????????????????????????????????????????????????????????????????????????????????????????????????????????????????????????????????????????????????????????????????????????????????????????????????????????????????????????????????????????????????????????????????????????????????????????????????????????????????????????????????????????????????????????????????????????????????????????????????????????????????????????????????????????????????????????????????????????????????????????????????????????????????????????????????????????????????????????????????????????????????????????????????????????????????????????????????TCCAGCAACCTGATGGGCTCCTTGGTAGTTTCATACAACTTCTACAGCCTCAACAAAATGGAAACTGGCCACAGGGCTACCAAAAGGCCAGTGAGCATGATCTGGGCTGTACTCACCATTTGGATGGTCAGTTTGCTGATCTGCATTTTGCCTCTCTGTGGCTGGGGCACTTATGGCTCGACCTCTTGGGGATGTTTTGCGGACTGCACCAGTTCTTACATCTTGTTTCTCTTCATCATCTACTCCCTGTGTTTCTTCCTGCTCCTTGTGCTCTCCGTCCCTCTCATTTATCAGCTCTTGTGCTCAGATGAGCAACTGCACCTCTATGATGATTATCATCAAATCACCCGAGGATATTTCTCACCTGGGACACCCCCAGTGGGTATTCACACCCTGCCCCTCTCTCCAGAGGACATTGAGAATAAAAGCCTGAAGCATTTTCAAGATGCTG??????????????????????????????????????????????????????????????????????????????????ACCCTTTGAAACAGACACTGAGTTGAACAAAGATATGCAGACAATAGATAAAAGTGCCTTATCTATGAGCCAAAGAGAGGCTGAAACACATCAGGCAAACCTGCAGCATCTCTGCCGCTTCTGTGGAGGCTCATTTAAAACTGACCCTTATAAGAGAAGCCACCCAGTTCATGGACCAGTAGATGATGAGACTCAGGCCCTTCTCAGAAAGAAAGAGAAAAAGGCAACATCTTGGCCAGATCTCCTTGCCAAAGTTTTTAAGACTGATGTGAAGGGAGACATTGACACAATCCATCCTACAAAGTTTTGTCACCAGTGTTGGATTGTGGTTCAAAAAAAATTAAACAATTCCCCATGTGAAATGTTTTTTCCAAGGAAAAGTCCAATAGAGTGGCATCCCCATTCCCCAAACTGTGATGTTTGTGATGCTTCCTTCCATGGAGTGAAGAGAAAGAGGAAAGTTCTTAATCTACAGATGAACAAAAAATTGAGGATGGTGTCTAGAGGTGCTAGAAAAAAAAGACAAATAAGGAATCCAAAACAAGTCAACCAAAAGAGTTTAGTGAAAATGATTGCCAGCTGCAAGAAGATTCACCTCACTACCAAAATCCTTGCAGTAGACTATCCTGCAGACTTTGTAAAGTCAATTTCTTGCCAGAT?????????????????????????????????????????????????????????????????????????????????????????????????????????????????????????????????????????????????????????????????????????????????????????????????????????????????????????????????????????????"/>
                        <sequence id="seq_HSU0786" taxon="HSU078" totalcount="4" value="???????????????????????????????????????????????????????????????????????????????????????????????????????????????????????????GGCTTATCCCGGTCTTCGAACACAGGGAAATTTGGAGAACCTAGGTGGGCCCAATGATGCAACAAGAGGATTGACATCTTTAGCAGACACTTTTGAACATGTCATAGAGGAGCTCCTGGATGAGCAACAGGCCATCCAGCCCAGCAAGGAAAACAAGGATGCAGACTTGTACTCGTCTCGGGTTATGCTAAGCAGTCAAGTGCCTTTGGAGCCTCCACTGCTCTTTCTGCTTGAGGAGTATAAAAACTACTTGGATGCTGCAAACATGTCCATGAGGGTCCGACGCCACTCTGATCCTGCTCGTCGTGGAGAGTTGAGTGTGTGTGATAGTACTAGTGAGTGGGTAACAGCGGCTGAGAAAAAGACTGCGGTGGACATGTCAGGGGCAACAGTTACCGTCCTGGAAAAAGTACCAGTACCTAAAGGCCAACTGAAGCAATATTTTTATGAAACCAAATGCAACTCAAAGGGATATACGAAAGAGGGATGCAGGGGCATAGACAAGAGGTACTGGAATTCCCAGTGCCGAACTACCCAGTCTTACGTGCGCGCTCTCACCATGGATAACAAAAAGAGAGTTGGATGGCGGTTTATAAGAATAGACACTTCCTGT?????????????????????????????????????????????????????????????????????????????????GAAGATAGTGAAAACATTCTGCCGATAGATGGAGAGCAGGATGTTATGGAAACTAATGAGGTAGATCATGCAGAGCCACTAGAAAATGAGAATAACAAAGAAGTGATAACAGACATGGAATGTAATACTCAACCAGAACAGGAAGGGCCTGTTGGTGCCCTGGAGAAAGAGGAAGCCAGCAAACCAGAAGTTGAAGCAGAAGCAGAGGAGTCAGAAGAGAAGGAGCCTGAATCCACCCCAGTATTGGAGGCTGAGGCTCAGCCTCTCTCAGAGTCTGTGCTTCAGCCACCGCCTCCACCACTGT---TGGAATCTACTCAAGATCAAGAGCCTCAGGTAGACAAAGAAGAATCTGTAGTGCCTGAAAAGCTGCCGGAAATTCAGACAGACCAAGTCCAGGYAGCAACAGTAGAAAATAAGAGCAAGGTTAGGAGCAGAAGCAGAGGTAGAGCAAGGAACAAAACCAGCAAGAGTCGAAGTCGGAGTACTAGTAGCAGTACTAGTAGTACTAGCTCTACCAGCAGTAGTAGTGGCAGCAGTTCTAGCAGTGGCAGCAGTAGTAGCCGGAGTACTTCCAGCAGCAGCAGCAGTAGTAGTGGAACT????????????????????????????????????????????????????????????????????????????????????????????????????????????????????????????????????????????????????????????????????????????????????????????????????????????????????????????????????????????????????????????????????????????????????????????????????????????????????????????????????????????????????????????????????????????????????????????????????????????????????????????????????????????????????????????????????????????????????????????????????????????????????????????????????????????????????????????????????????????????????????????????????????????????????????????????????????????????????????????????????????????????????????????????????????????????????????????????????????????????????????????????????????????????????????????????????????????????????????????????????????????????????????????????????????????????????????????????????????????????????????????????????????????????????????????????????????????????????????????????????????????????????????????????????????????????????????????????????????????????????????????????????????????????????????????????????????????????????????????????????????????????????????????????????????????????????????????????????????????????????????????????????????????????????????????????????????????????????????????????????????????????????????????????????????????????????????????????????????????????????????????????????????????????????????????????????????????????????????????????????????????????????????????????????????????????????????????????????????????????????????????????????????????????????????"/>
                        <sequence id="seq_HSU0806" taxon="HSU080" totalcount="4" value="???????????????????????????????????????????????????????????????????????????????????????????????????????????????????????????GGCTTATCCCGGTCTTCGAACACAGGGAAATTTGGAGAACCTAGGTGGGCCCAATGATGCAACAAGAGGATTGACATCTTTAGCAGACACTTTTGAACATGTCATAGAGGAGCTCCTGGATGAGCAACAGGCCATCCAGCCCAGCAAGGAAAACAAGGATGCAGACTTGTACTCGTCTCGGGTTATGCTAAGCAGTCAAGTGCCTTTGGAGCCTCCACTGCTCTTTCTGCTTGAGGAGTATAAAAACTACTTGGATGCTGCAAACATGTCCATGAGGGTCCGACGCCACTCTGATCCTGCTCGTCGTGGAGAGTTGAGTGTGTGTGATAGTACTAGTGAGTGGGTAACAGCGGCTGAGAAAAAGACTGCGGTGGACATGTCAGGGGCAACAGTTACCGTCCTGGAAAAAGTACCAGTACCTAAAGGCCAACTGAAGCAATATTTTTATGAAACCAAATGCAACTCAAAGGGATATACGAAAGAGGGATGCAGGGGCATAGACAAGAGGTACTGGAATTCCCAGTGCCGAACTACCCAGTCTTACGTGCGCGCTCTCACCATGGATAACAAAAAGAGAGTTGGATGGCGGTTTATAAGAATAGACACTTCCTGT?????????????????????????????????????????????????????????????????????????????????GAAGATAGTGAAAACATTCTGCCGATAGATGGAGAGCAGGATGTTATGGAAACTAATGAGGTAGATCATGCAGAGCCACTAGAAAATGAGAATAACAAAGAAGTGATAACAGACATGGAATGTAATACTCAACCAGAACAGGAAGGGCCTGTTGGTGCYCTGGAGAAAGAGGAAGCCAGCAAACCAGAAGTTGAAGCAGAAGCAGAGGAGTCAGAAGAGAAGGAGCCTGAATCCACCCCAGTATTGGAGGCTGAGGCTCAGCCTCTCTCAGAGTCTGTGCTTCAGCCACCGCCTCCACCACTGT---TGGAATCTACTCAAGATCAAGAGCCTCAGGTAGACAAAGAAGAATCTGTAGTGCCTGAAAAGCTGCCGGAAATTCAGACAGACCAAGTCCAGGTAGCAACAGTAGAAAATAAGAGCAAGGTTAGGAGCAGAAGCAGAGGTAGAGCAAGGAACAAAACCAGCAAGAGTCGAAGTCGGAGTACTAGTAGCAGTACTAGTAGTACTAGCTCTACCAGCAGTAGTAGTGGCAGCAGTTCTAGCAGTGGCAGCAGTAGTAGCCGGAGTACTTCCAGCAGCAGCAGCAGTAGTAGTGGAACT??????????????????????????????????????????????????????????????????????????????????????????????????????????????????????????????????TCCAGCAACCTGATGGGCTCCTTGGTAGTTTCATACAACTTCTACAGCCTCAACAAAATGGAAACTGGCCACAGGGCTACCAAAAGGCCAGTGAGCATGATCTGGGCTGTACTCACCATTTGGATGGTCAGTTTGCTGATCTGCATTTTGCCTCTCTGTGGCTGGGGCACTTATGGCTCGACCTCTTGGGGATGTTTTGCGGACTGCACCAGTTCTTACATCTTGTTTCTCTTCATCATCTACTCCTTGTGTTTCTTCCTGCTCCTTGTGCTCTCCGTCCCTCTCATTTATCAGCTCTTGTGCTCAGATGAGCAACTGCACCTCTATGATGATTATCATCAAATCGCCCGAGGATATTTCTCACCTGGGTCACCCCCAGTGGGTATTCACACCCTGCCCCTCTCTCCAGAGGACATTGAGAATAAAAGCCTGAAGCATTTTCAAGATGCTG??????????????????????????????????????????????????????????????????????????????????ACCCTTTGAAACAGACACTGAGTTGAACAAAGATATGCAGACAATAGATAAAAGTSCCTTATCTATGAGCCAAAGAGAGGCTGAAACACATCAGGCAAACCTGCAGCATCTCTGCCGCTTCTGTGGAGGCTCATTTAAAACTGACCCTTATAAGAGAAGCCACCCAGTTCATGGACCAGTAGATGATGAGACTCAGGCCCTTCTCAGAAAGAAAGAGAAAAAGGCAACATCTTGGCCAGATCTCCTTGCCAAAGTTTTTAAGACTGATGTGAAGGGAGACATTGACACAATCCATCCTACAAAGTTTTGTCACCAGTGTTGGATTGTGGTTCAAAAAAAATTAAACAATTCCCCATGTGAAATGTTTTTTCCAAGGAAAAGTCCAATAGASTGGCATCCCCATTCCCCAAACTGTGATGTTTGTGATGCTTCCTTCCATGGAGTGAAGAGAAAGAGGAAAGTTCTTAATCTACAGATGAACAAAAAATTGAGGATGGTGTCTAGAGGTGCTAGAAAAAAAAGACAAATAAGGAATCCAAAACAAGTCAACCAAAAGAGTTTAGTGAAAATGATTGCCAGCTGCAAGAAGATTCACCTCACTACCAAAATCCTTGCAGTAGACTATCCTGCAGACTTTGTAAAGTCAATTTCTTGCCAGAT?????????????????????????????????????????????????????????????????????????????????????????????????????????????????????????????????????????????????????????????????????????????????????????????????????????????????????????????????????????????"/>
                        <sequence id="seq_HSU0816" taxon="HSU081" totalcount="4" value="???????????????????????????????????????????????????????????????????????????????????????????????????????????????????????????GGCTTATCCCGGTCTTCGAACACAGGGAAATTTGGAGAACCTAGGTGGGCCCAATGATGCAACAAGAGGATTGACATCTTTAGCAGACACTTTTGAACATGTCATAGAGGAGCTCCTGGATGAGCAACAGGCCATCCAGCCCAGCAAGGAAAACAAGGATGCAGACTTGTACTCGTCTCGGGTTATGCTAAGCAGTCAAGTGCCTTTGGAGCCTCCACTGCTCTTTCTGCTTGAGGAGTATAAAAACTACTTGGATGCTGCAAACATGTCCATGAGGGTCCGACGCCACTCTGATCCTGCTCGTCGTGGAGAGTTGAGTGTGTGTGATAGTACTAGTGAGTGGGTAACAGCGGCTGAGAAAAAGACTGCGGTGGACATGTCAGGGGCAACAGTTACCGTCCTGGAAAAAGTACCAGTACCTAAAGGCCAACTGAAGCAATATTTTTATGAAACCAAATGCAACTCAAAGGGATATACGAAAGAGGGATGCAGGGGCATAGACAAGAGGTACTGGAATTCCCAGTGCCGAACTACCCAGTCTTACGTGCGCGCTCTCACCATGGATAACAAAAAGAGAGTTGGATGGCGGTTTATAAGAATAGACACTTCCTGT?????????????????????????????????????????????????????????????????????????????????GAAGATAGTGAAAACATTCTGCCGATAGATGGAGAGCAGGATGTTATGGAAACTAATGAGGTAGATCATGCAGAGCCACTAGAAAATGAGAATAACAAAGAAGTGATAACAGACATGGAATGTAATACTCAACCAGAACAGGAAGGGCCTGTTGGTGCYCTGGAGAAAGAGGAAGCCAGCAAACCAGAAGTTGAAGCAGAAGCAGAGGAGTCAGAAGAGAAGGAGCCTGAATCCACCCCAGTATTGGAGGCTGAGGCTCAGCCTCTCTCAGAGTCTGTGCTTCAGCCACCGCCTCCACCACTGT---TGGAATCTACTCAAGATCAAGAGCCTCAGGTAGACAAAGAAGAATCTGTAGTGCCTGAAAAGCTGCCGGAAATTCAGACAGACCAAGTCCAGGYAGCAACAGTAGAAAATAAGAGCAAGGTTAGGAGCAGAAGCAGAGGTAGAGCAAGGAACAAAACCAGCAAGAGTCGAAGTCGGAGTACTAGTAGCAGTACTAGTAGTACTAGCTCTACCAGCAGTAGTAGTGGCAGCAGTTCTAGCAGTGGCAGCAGTAGTAGCCGGAGTACTTCCAGCAGCAGCAGCAGTAGTAGTGGAACT??????????????????????????????????????????????????????????????????????????????????????????????????????????????????????????????????TCCAGCAACCTGATGGGCTCCTTGGTAGTTTCATACAACTTCTACAGCCTCAACAAAATGGAAACTGGCCACAGGGCTACCAAAAGGCCAGTGAGCATGATCTGGGCTGTACTCACCATTTGGATGGTCAGTTTGCTGATCTGCATTTTGCCTCTCTGTGGCTGGGGCACTTATGGCTCGACCTCTTGGGGATGTTTTGCGGACTGCACCAGTTCTTACATCTTGTTTCTCTTCATCATCTACTCCTTGTGTTTCTTCCTGCTCCTTGTGCTCTCCGTCCCTCTCATTTATCAGCTCTTGTGCTCAGATGAGCAACTGCACCTCTATGATGATTATCATCAAATCACCCGAGGATATTTCTCACCTGGGTCACCCCCAGTGGGTATTCACACCCTGCCCCTCTCTCCAGAGGACATTGAGAATAAAAGCCTGAAGCATTTTCAAGATGCTG??????????????????????????????????????????????????????????????????????????????????ACCCTTTGAAACAGACACTGAGTTGAACAAAGATATGCAGACAATAGATAAAAGTSCCTTATCTATGAGCCAAAGAGAGGCTGAAACACATCAGGCAAACCTGCAGCATCTCTGCCGCTTCTGTGGAGGCTCATTTAAAACTGACCCTTATAAGAGAAGCCACCCAGTTCATGGACCAGTAGATGATGAGACTCAGGCCCTTCTCAGAAAGAAAGAGAAAAAGGCAACATCTTGGCCAGATCTCCTTGCCAAAGTTTTTAAGACTGATGTGAAGGGAGACATTGACACAATCCATCCTACAAAGTTTTGTCACCAGTGTTGGATTGTGGTTCAAAAAAAATTAAACAATTCCCCATGTGAAATGTTTTTTCCAAGSAAAAGTCCAATAGAGTGGCATCCCCATTCCCCAAACTGTGATGTTTGTGATGCTTCCTTCCATGGAGTGAAGAGAAAGAGGAAAGTTCTTAATCTACAGATGAACAAAAAATTGAGGATGGTGTCTAGAGGTGCTAGAAAAAAAAGACAAATAAGGAATCCAAAACAAGTCAACCAAAAGAGTTTAGTGAAAATGATTGCCAGCTGCAAGAAGATTCACCTCACTACCAAAATCCTTGCAGTAGACTATCCTGCAGACTTTGTAAAGTCAATTTCTTGCCAGAT?????????????????????????????????????????????????????????????????????????????????????????????????????????????????????????????????????????????????????????????????????????????????????????????????????????????????????????????????????????????"/>
                        <sequence id="seq_HSU0846" taxon="HSU084" totalcount="4" value="???????????????????????????????????????????????????????????????????????????????????????????????????????????????????????????GGCTTATCCCGGTCTTCGAACACAGGGAAATTTGGAGAACCTAGGTGGGCCCAATGATGCAACAAGAGGATTGACATCTTTAGCAGACACTTTTGAACATGTCATAGAGGAGCTCCTGGATGAGCAACAGGCCATCCAGCCCAGCAAGGAAAACAAGGATGCAGACTTGTACTCGTCTCGGGTTATGCTAAGCAGTCAAGTGCCTTTGGAGCCTCCACTGCTCTTTCTGCTTGAGGAGTATAAAAACTACTTGGATGCTGCAAACATGTCCATGAGGGTCCGACGCCACTCTGATCCTGCTCGTCGTGGAGAGTTGAGTGTGTGTGATAGTACTAGTGAGTGGGTAACAGCGGCTGAGAAAAAGACTGCGGTGGACATGTCAGGGGCAACAGTTACCGTCCTGGAAAAAGTACCAGTACCTAAAGGCCAACTGAAGCAATATTTTTATGAAACCAAATGCAACTCAAAGGGATATACGAAAGAGGGATGCAGGGGCATAGACAAGAGGTACTGGAATTCCCAGTGCCGAACTACCCAGTCTTACGTGCGCGCTCTCACCATGGATAACAAAAAGAGAGTTGGATGGCGGTTTATAAGAATAGACACTTCCTGT?????????????????????????????????????????????????????????????????????????????????GAAGATAGTGAAAACATTCTGCCGATAGATGGAGAGCAGGATGTTATGGAAACTAATGAGGTAGATCATGCAGAGCCACTAGAAAATGAGAATAACAAAGAAGTGATAACAGACATGGAATGTAATACTCAACCAGAACAGGAAGGGCCTGTTGGTGCYCTGGAGAAAGAGGAAGCCAGCAAACCAGAAGTTGAAGCAGAAGCAGAGGAGTCAGAAGAGAAGGAGCCTGAATCCACCCCAGTATTGGAGGCTGAGGCTCAGCCTCTCTCAGAGTCTGTGCTTCAGCCACCGCCTCCACCACTGT---TGGAATCTACTCAAGATCAAGAGCCTCAGGTAGACAAAGAAGAATCTGTAGTGCCTGAAAAGCTGCCGGAAATTCAGACAGACCAAGTCCAGGTAGCAACAGTAGAAAATAAGAGCAAGGTTAGGAGCAGAAGCAGAGGTAGAGCAAGGAACAAAACCAGCAAGAGTCGAAGTCGGAGTACTAGTAGCAGTACTAGTAGTACTAGCTCTACCAGCAGTAGTAGTGGCAGCAGTTCTAGCAGTGGCAGCAGTAGTAGCCGGAGTACTTCCAGCAGCAGCAGCAGTAGTAGTGGAACT??????????????????????????????????????????????????????????????????????????????????????????????????????????????????????????????????TCCAGCAACCTGATGGGCTCCTTGGTAGTTTCATACAACTTCTACAGCCTCAACAAAATGGAAACTGGCCACAGGGCTACCAAAAGGCCAGTGAGCATGATCTGGGCTGTACTCACCATTTGGATGGTCAGTTTGCTGATCTGCATTTTGCCTCTCTGTGGCTGGGGCACTTATGGCTCGACCTCTTGGGGATGTTTTGCGGACTGCACCAGTTCTTACATCTTGTTTCTCTTCATCATCTACTCCTTGTGTTTCTTCCTGCTCCTTGTGCTCTCCGTCCCTCTCATTTATCAGCTCTTGTGCTCAGATGAGCAACTGCACCTCTATGATGATTATCATCAAATCACCCGAGGATATTTCTCACCTGGGTCACCCCCAGTGGGTATTCACACCCTGCCCCTCTCTCCAGAGGACATTGAGAATAAAAGCCTGAAGCATTTTCAAGATGCTG??????????????????????????????????????????????????????????????????????????????????ACCCTTTGAAACAGACACTGAGTTGAACAAAGATATGCAGACAATAGATAAAAGTCCCTTATCTATGAGCCAAAGAGAGGCTGAAACACATCAGGCAAACCTGCAGCATCTCTGCCGCTTCTGTGGAGGCTCATTTAAAACTGACCCTTATAAGAGAAGCCACCCAGTTCATGGACCAGTAGATGATGAGACTCAGGCCCTTCTCAGAAAGAAAGAGAAAAAGGCAACATCTTGGCCAGATCTCCTTGCCAAAGTTTTTAAGACTGATGTGAAGGGAGACATTGACACAATCCATCCTACAAAGTTTTGTCACCAGTGTTGGATTGTGGTTCAAAAAAAATTAAACAATTCCCCATGTGAAATGTTTTTTCCAAGGAAAAGTCCAATAGAGTGGCATCCCCATTCCCCAAACTGTGATGTTTGTGATGCTTCCTTCCATGGAGTGAAGAGAAAGAGGAAAGTTCTTAATCTACAGATGAACAAAAAATTGAGGATGGTGTCTAGAGGTGCTAGAAAAAAAAGACAAATAAGGAATCCAAAACAAGTCAACCAAAAGAGTTTAGTGAAAATGATTGCCAGCTGCAAGAAGATTCACCTCACTACCAAAATCCTTGCAGTAGACTATCCTGCAGACTTTGTAAAGTCAATTTCTTGCCAGAT?????????????????????????????????????????????????????????????????????????????????????????????????????????????????????????????????????????????????????????????????????????????????????????????????????????????????????????????????????????????"/>
                        <sequence id="seq_HSU0856" taxon="HSU085" totalcount="4" value="???????????????????????????????????????????????????????????????????????????????????????????????????????????????????????????GGCTTATCCCGGTCTTCGAACACAGGGAAATTTGGAGAACCTAGGTGGGCCCAATGATGCAACAAGAGGATTGACATCTTTAGCAGACACTTTTGAACATGTCATAGAGGAGCTCCTGGATGAGCAACAGGCCATCCAGCCCAGCAAGGAAAACAAGGATGCAGACTTGTACTCGTCTCGGGTTATGCTAAGCAGTCAAGTGCCTTTGGAGCCTCCACTGCTCTTTCTGCTTGAGGAGTATAAAAACTACTTGGATGCTGCAAACATGTCCATGAGGGTCCGACGCCACTCTGATCCTGCTCGTCGTGGAGAGTTGAGTGTGTGTGATAGTACTAGTGAGTGGGTAACAGCGGCTGAGAAAAAGACTGCGGTGGACATGTCAGGGGCAACAGTTACCGTCCTGGAAAAAGTACCAGTACCTAAAGGCCAACTGAAGCAATATTTTTATGAAACCAAATGCAACTCAAAGGGATATACGAAAGAGGGATGCAGGGGCATAGACAAGAGGTACTGGAATTCCCAGTGCCGAACTACCCAGTCTTACGTGCGCGCTCTCACCATGGATAACAAAAAGAGAGTTGGATGGCGGTTTATAAGAATAGACACTTCCTGT??????????????????????????????????????????????????????????????????????????????????????????????????????????????????????????????????????????????????????????????????????????????????????????????????????????????????????????????????????????????????????????????????????????????????????????????????????????????????????????????????????????????????????????????????????????????????????????????????????????????????????????????????????????????????????????????????????????????????????????????????????????????????????????????????????????????????????????????????????????????????????????????????????????????????????????????????????????????????????????????????????????????????????????????????????????????????????????????????????????????????????????????????????????????????????????????????????????????????????????????????????????????TCCAGCAACCTGATGGGCTCCTTGGTAGTTTCATACAACTTCTACAGCCTCAACAAAATGGAAACTGGCCACAGGGCTACCAAAAGGCCAGTGAGCATGATCTGGGCTGTACTCACCATTTGGATGGTCAGTTTGCTGATCTGCATTTTGCCTCTCTGTGGCTGGGGCACTTATGGCTCGACCTCTTGGGGATGTTTTGCGGACTGCACCAGTTCTTACATCTTGTTTCTCTTCATCATCTACTCCTTGTGTTTCTTCCTGCTCCTTGTGCTCTCCGTCCCTCTCATTTATCAGCTCTTGTGCTCAGATGAGCAACTGCACCTCTATGATGATTATCATCAAATCACCCGAGGATATTTCTCACCTGGGTCACCCCCAGTGGGTATTCACACCCTGCCCCTCTCTCCAGAGGACATTGAGAATAAAAGCCTGAAGCATTTTCAAGATGCTG??????????????????????????????????????????????????????????????????????????????????ACCCTTTGAAACAGACACTGAGTTGAACAAAGATATGCAGACAATAGATAAAAGTCCCTTATCTATGAGCCAAAGAGAGGCTGAAACACATCAGGCAAACCTGCAGCATCTCTGCCGCTTCTGTGGAGGCTCATTTAAAACTGACCCTTATAAGAGAAGCCACCCAGTTCATGGACCAGTAGATGATGAGACTCAGGCCCTTCTCAGAAAGAAAGAGAAAAAGGCAACATCTTGGCCAGATCTCCTTGCCAAAGTTTTTAAGACTGATGTGAAGGGAGACATTGACACAATCCATCCTACAAAGTTTTGTCACCAGTGTTGGATTGTGGTTCAAAAAAAATTAAACAATTCCCCATGTGAAATGTTTTTTCCAAGGAAAAGTCCAATAGAGTGGCATCCCCATTCCCCAAACTGTGATGTTTGTGATGCTTCCTTCCATGGAGTGAAGAGAAAGAGGAAAGTTCTTAATCTACAGATGAACAAAAAATTGAGGATGGTGTCTAGAGGTGCTAGAAAAAAAAGACAAATAAGGAATCCAAAACAAGTCAACCAAAAGAGTTTAGTGAAAATGATTGCCAGCTGCAAGAAGATTCACCTCACTACCAAAATCCTTGCAGTAGACTATCCTGCAGACTTTGTAAAGTCAATTTCTTGCCAGAT?????????????????????????????????????????????????????????????????????????????????????????????????????????????????????????????????????????????????????????????????????????????????????????????????????????????????????????????????????????????"/>
                        <sequence id="seq_HSU0966" taxon="HSU096" totalcount="4" value="?????????????????????????????????????????????????????????????????????????????????????????????????????????????????????????????????????????????????????????????????????????????????????????????????????????????????????????????????????????????????????????????????????????????????????????????????????????????????????????????????????????????????????????????????????????????????????????????????????????????????????????????????????????????????????????????????????????????????????????????????????????????????????????????????????????????????????????????????????????????????????????????????????????????????????????????????????????????????????????????????????????????????????????????????????????????????????????????????????????????????????????????????????????????????????????????????????????????????????????????????????????????????GAAGATAGTGAAAACATTCTGCCGATAGATGGAGAGCAGGATGTTATGGAAACTAATGAGGTAGATCATGCAGAGCCACTAGAAAATGAGAATAACAAAGAAGTGATAACAGACATGGAATGTAATACTCAACCAGAACAGGAAGGGCCTGTTGGTGCCCTGGAGAAAGAGGAAGCCAGCAAACCAGAAGTTGAAGCAGAAGCAGAGGAGTCAGAAGAGAAGGAGCCTGAATCCACCCCAGTATTGGAGGCTGAGGCTCAGCCTCTCTCAGAGTCTGTGCTTCAGCCACCGCCTCCACCACTGT---TGGAATCTACTCAAGATCAAGAGCCTCAGGTAGACAAAGAAGAATCTGTAGTGCCTGAAAAGCTGCCGGAAATTCAGACAGACCAAGTCCAGGCAGCAACAGTAGAAAATAAGAGCAAGGTTAGGAGCAGAAGCAGAGGTAGAGCAAGGAACAAAACCAGCAAGAGTCGAAGTCGGAGTACTAGTAGCAGTACTAGTAGTACTAGCTCTACCAGCAGTAGTAGTGGCAGCAGTTCTAGCAGTGGCAGCAGTAGTAGCCGGAGTACTTCCAGCAGCAGCAGCAGTAGTAGTGGAACT??????????????????????????????????????????????????????????????????????????????????????????????????????????????????????????????????TCCAGCAACCTGATGGGCTCCTTGGTAGTTTCATACAACTTCTACAGCCTCAACAAAATGGAAACTGGCCACAGGGCTACCAAAAGGCCAGTGAGCATGATCTGGGCTGTACTCACCATTTGGATGGTCAGTTTGCTGATCTGCATTTTGCCTCTCTGTGGCTGGGGCACTTATGGCTCGACCTCTTGGGGATGTTTTGCGGACTGCACCAGTTCTTACATCTTGTTTCTCTTCATCATCTACTCCYTGTGTTTCTTCCTGCTCCTTGTGCTCTCCGTCCCTCTCATTTATCAGCTCTTGTGCTCAGATGAGCAACTGCACCTCTATGATGATTATCATCAAATCACCCGAGGATATTTCTCACCTGGGWCACCCCCAGTGGGTATTCACACCCTGCCCCTCTCTCCAGAGGACATTGAGAATAAAAGCCTGAAGCATTTTCAAGATGCTG??????????????????????????????????????????????????????????????????????????????????ACCCTTTGAAACAGACACTGAGTTGAACAAAGATATGCAGACAATAGATAAAAGTCCCTTATCTATGAGCCAAAGAGAGGCTGAAACACATCAGGCAAACCTGCAGCATCTCTGCCGCTTCTGTGGAGGCTCATTTAAAACTGACCCTTATAAGAGAAGCCACCCAGTTCATGGACCAGTAGATGATGAGACTCAGGCCCTTCTCAGAAAGAAAGAGAAAAAGGCAACATCTTGGCCAGATCTCCTTGCCAAAGTTTTTAAGACTGATGTGAAGGGAGACATTGACACAATCCATCCTACAAAGTTTTGTCACCAGTGTTGGATTGTGGTTCAAAAAAAATTAAACAATTCCCCATGTGAAATGTTTTTTCCAAGGAAAAGTCCAATAGAGTGGCATCCCCATTCCCCAAACTGTGATGTTTGTGATGCTTCCTTCCATGGAGTGAAGAGAAAGAGGAAAGTTCTTAATCTACAGATGAACAAAAAATTGAGGATGGTGTCTAGAGGTGCTAGAAAAAAAAGACAAATAAGGAATCCAAAACAAGTCAACCAAAAGAGTTTAGTGAAAATGATTGCCAGCTGCAAGAAGATTCACCTCACTACCAAAATCCTTGCAGTAGACTATCCTGCAGACTTTGTAAAGTCAATTTCTTGCCAGAT?????????????????????????????????????????????????????????????????????????????????????????????????????????????????????????????????????????????????????????????????????????????????????????????????????????????????????????????????????????????"/>
                        <sequence id="seq_HSU0976" taxon="HSU097" totalcount="4" value="???????????????????????????????????????????????????????????????????????????????????????????????????????????????????????????GGCTTATCCCGGTCTTCGAACACAGGGAAATTTGGAGAACCTAGGTGGGCCCAATGATGCAACAAGAGGATTGACATCTTTAGCAGACACTTTTGAACATGTCATAGAGGAGCTCCTGGATGAGCAACAGGCCATCCAGCCCAGCAAGGAAAACAAGGATGCAGACTTGTACTCGTCTCGGGTTATGCTAAGCAGTCAAGTGCCTTTGGAGCCTCCACTGCTCTTTCTGCTTGAGGAGTATAAAAACTACTTGGATGCTGCAAACATGTCCATGAGGGTCCGACGCCACTCTGATCCTGCTCGTCGTGGAGAGTTGAGTGTGTGTGATAGTACTAGTGAGTGGGTAACAGCGGCTGAGAAAAAGACTGCGGTGGACATGTCAGGGGCAACAGTTACCGTCCTGGAAAAAGTACCAGTACCTAAAGGCCAACTGAAGCAATATTTTTATGAAACCAAATGCAACTCAAAGGGATATACGAAAGAGGGATGCAGGGGCATAGACAAGAGGTACTGGAATTCCCAGTGCCGAACTACCCAGTCTTACGTGCGCGCTCTCACCATGGATAACAAAAAGAGAGTTGGATGGCGGTTTATAAGAATAGACACTTCCTGT??????????????????????????????????????????????????????????????????????????????????????????????????????????????????????????????????????????????????????????????????????????????????????????????????????????????????????????????????????????????????????????????????????????????????????????????????????????????????????????????????????????????????????????????????????????????????????????????????????????????????????????????????????????????????????????????????????????????????????????????????????????????????????????????????????????????????????????????????????????????????????????????????????????????????????????????????????????????????????????????????????????????????????????????????????????????????????????????????????????????????????????????????????????????????????????????????????????????????????????????????????????????TCCAGCAACCTGATGGGCTCCTTGGTAGTTTCATACAACTTCTACAGCCTCAACAAAATGGAAACTGGCCACAGGGCTACCAAAAGGCCAGTGAGCATGATCTGGGCTGTACTCACCATTTGGATGGTCAGTTTGCTGATCTGCATTTTGCCTCTCTGTGGCTGGGGCACTTATGGCTCGACCTCTTGGGGATGTTTTGCGGACTGCACCAGTTCTTACATCTTGTTTCTCTTCATCATCTACTCCCTGTGTTTCTTCCTGCTCCTTGTGCTCTCCGTCCCTCTCATTTATCAGCTCTTGTGCTCAGATGAGCAACTGCACCTCTATGATGATTATCATCAAATCACCCGAGGATATTTCTCACCTGGGACACCCCCAGTGGGTATTCACACCCTGCCCCTCTCTCCAGAGGACATTGAGAATAAAAGCCTGAAGCATTTTCAAGATGCTG??????????????????????????????????????????????????????????????????????????????????ACCCTTTGAAACAGACACTGAGTTGAACAAAGATATGCAGACAATAGATAAAAGTSCCTTATCTATGAGCCAAAGAGAGGCTGAAACACATCAGGCAAACCTGCAGCATCTCTGCCGCTTCTGTGGAGGCTCATTTAAAACTGACCCTTATAAGAGAAGCCACCCAGTTCATGGACCAGTAGATGATGAGACTCAGGCCCTTCTCAGAAAGAAAGAGAAAAAGGCAACATCTTGGCCAGATCTCCTTGCCAAAGTTTTTAAGACTGATGTGAAGGGAGACATTGACACAATCCATCCTACAAAGTTTTGTCACCAGTGTTGGATTGTGGTTCAAAAAAAATTAAACAATTCCCCATGTGAAATGTTTTTTCCAAGGAAAAGTCCAATAGAGTGGCATCCCCATTCCCCAAACTGTGATGTTTGTGATGCTTCCTTCCATGGAGTGAAGAGAAAGAGGAAAGTTCTTAATCTACAGATGAACAAAAAATTGAGGATGGTGTCTAGAGGTGCTAGAAAAAAAAGACAAATAAGGAATCCAAAACAAGTCAACCAAAAGAGTTTAGTGAAAATGATTGCCAGCTGCAAGAAGATTCACCTCACTACCAAAATCCTTGCAGTAGACTATCCTGCAGACTTTGTAAAGTCAATTTCTTGCCAGAT?????????????????????????????????????????????????????????????????????????????????????????????????????????????????????????????????????????????????????????????????????????????????????????????????????????????????????????????????????????????"/>
                        <sequence id="seq_HSU1116" taxon="HSU111" totalcount="4" value="???????????????????????????????????????????????????????????????????????????????????????????????????????????????????????????GGCTTATCCCGGTCTTCGAACACAGGGAAATTTGGAGAACCTAGGTGGGCCCAATGATGCAACAAGAGGATTGACATCTTTAGCAGACACTTTTGAACATGTCATAGAGGAGCTCCTGGATGAGCAACAGGCCATCCAGCCCAGCAAGGAAAACAAGGATGCAGACTTGTACTCGTCTCGGGTTATGCTAAGCAGTCAAGTGCCTTTGGAGCCTCCACTGCTCTTTCTGCTTGAGGAGTATAAAAACTACTTGGATGCTGCAAACATGTCCATGAGGGTCCGACGCCACTCTGATCCTGCTCGTCGTGGAGAGTTGAGTGTGTGTGATAGTACTAGTGAGTGGGTAACAGCGGCTGAGAAAAAGACTGCGGTGGACATGTCAGGGGCAACAGTTACCGTCCTGGAAAAAGTACCAGTACCTAAAGGCCAACTGAAGCAATATTTTTATGAAACCAAATGCAACTCAAAGGGATATACGAAAGAGGGATGCAGGGGCATAGACAAGAGGTACTGGAATTCCCAGTGCCGAACTACCCAGTCTTACGTGCGCGCTCTCACCATGGATAACAAAAAGAGAGTTGGATGGCGGTTTATAAGAATAGACACTTCCTGT?????????????????????????????????????????????????????????????????????????????????GAAGATAGTGAAAACATTCTGCCGATAGATGGAGAGCAGGATGTTATGGAAACTAATGAGGTAGATCATGCAGAGCCACTAGAAAATGAGAATAACAAAGAAGTGATAACAGACATGGAATGTAATACTCAACCAGAACAGGAAGGGCCTGTTGGTGCCCTGGAGAAAGAGGAAGCCAGCAAACCAGAAGTTGAAGCAGAAGCAGAGGAGTCAGAAGAGAAGGAGCCTGAATCCACCCCAGTATTGGAGGCTGAGGCTCAGCCTCTCTCAGAGTCTGTGCTTCAGCCACCGCCTCCACCACTGT---TGGAATCTACTCAAGATCAAGAGCCTCAGGTAGACAAAGAAGAATCTGTAGTGCCTGAAAAGCTGCCGGAAATTCAGACAGACCAAGTCCAGGTAGCAACAGTAGAAAATAAGAGCAAGGTTAGGAGCAGAAGCAGAGGTAGAGCAAGGAACAAAACCAGCAAGAGTCGAAGTCGGAGTACTAGTAGCAGTACTAGTAGTACTAGCTCTACCAGCAGTAGTAGTGGCAGCAGTTCTAGCAGTGGCAGCAGTAGTAGCCGGAGTACTTCCAGCAGCAGCAGCAGTAGTAGTGGAACT??????????????????????????????????????????????????????????????????????????????????????????????????????????????????????????????????TCCAGCAACCTGATGGGCTCCTTGGTAGTTTCATACAACTTCTACAGCCTCAACAAAATGGAAACTGGCCACAGGGCTACCAAAAGGCCAGTGAGCATGATCTGGGCTGTACTCACCATTTGGATGGTCAGTTTGCTGATCTGCATTTTGCCTCTCTGTGGCTGGGGCACTTATGGCTCGACCTCTTGGGGATGTTTTGCGGACTGCACCAGTTCTTACATCTTGTTTCTCTTCATCATCTACTCCYTGTGTTTCTTCCTGCTCCTTGTGCTCTCCGTCCCTCTCATTTATCAGCTCTTGTGCTCAGATGAGCAACTGCACCTCTATGATGATTATCATCAAATCACCCGAGGATATTTCTCACCTGGGWCACCCCCAGTGGGTATTCACACCCTGCCCCTCTCTCCAGAGGACATTGAGAATAAAAGCCTGAAGCATTTTCAAGATGCTG???????????????????????????????????????????????????????????????????????????????????????????????????????????????????????????????????????????????????????????????????????????????????????????????????????????????????????????????????????????????????????????????????????????????????????????????????????????????????????????????????????????????????????????????????????????????????????????????????????????????????????????????????????????????????????????????????????????????????????????????????????????????????????????????????????????????????????????????????????????????????????????????????????????????????????????????????????????????????????????????????????????????????????????????????????????????????????????????????????????????????????????????????????????????????????????????????????????????????????????????????????????????????????????????????????????????????????????????????????????????????????????????????????????????????????????????????????????????????????????????????????????????????"/>
                        <sequence id="seq_HSU1126" taxon="HSU112" totalcount="4" value="???????????????????????????????????????????????????????????????????????????????????????????????????????????????????????????GGCTTATCCCGGTCTTCGAACACAGGGAAATTTGGAGAACCTAGGTGGGCCCAATGATGCAACAAGAGGATTGACATCTTTAGCAGACACTTTTGAACATGTCATAGAGGAGCTCCTGGATGAGCAACAGGCCATCCAGCCCAGCAAGGAAAACAAGGATGCAGACTTGTACTCGTCTCGGGTTATGCTAAGCAGTCAAGTGCCTTTGGAGCCTCCACTGCTCTTTCTGCTTGAGGAGTATAAAAACTACTTGGATGCTGCAAACATGTCCATGAGGGTCCGACGCCACTCTGATCCTGCTCGTCGTGGAGAGTTGAGTGTGTGTGATAGTACTAGTGAGTGGGTAACAGCGGCTGAGAAAAAGACTGCGGTGGACATGTCAGGGGCAACAGTTACCGTCCTGGAAAAAGTACCAGTACCTAAAGGCCAACTGAAGCAATATTTTTATGAAACCAAATGCAACTCAAAGGGATATACGAAAGAGGGATGCAGGGGCATAGACAAGAGGTACTGGAATTCCCAGTGCCGAACTACCCAGTCTTACGTGCGCGCTCTCACCATGGATAACAAAAAGAGAGTTGGATGGCGGTTTATAAGAATAGACACTTCCTGT?????????????????????????????????????????????????????????????????????????????????GAAGATAGTGAAAACATTCTGCCGATAGATGGAGAGCAGGATGTTATGGAAACTAATGAGGTAGATCATGCAGAGCCACTAGAAAATGAGAATAACAAAGAAGTGATAACAGACATGGAATGTAATACTCAACCAGAACAGGAAGGGCCTGTTGGTGCCCTGGAGAAAGAGGAAGCCAGCAAACCAGAAGTTGAAGCAGAAGCAGAGGAGTCAGAAGAGAAGGAGCCTGAATCCACCCCAGTATTGGAGGCTGAGGCTCAGCCTCTCTCAGAGTCTGTGCTTCAGCCACCGCCTCCACCACTGT---TGGAATCTACTCAAGATCAAGAGCCTCAGGTAGACAAAGAAGAATCTGTAGTGCCTGAAAAGCTGCCGGAAATTCAGACAGACCAAGTCCAGGTAGCAACAGTAGAAAATAAGAGCAAGGTTAGGAGCAGAAGCAGAGGTAGAGCAAGGAACAAAACCAGCAAGAGTCGAAGTCGGAGTACTAGTAGCAGTACTAGTAGTACTAGCTCTACCAGCAGTAGTAGTGGCAGCAGTTCTAGCAGTGGCAGCAGTAGTAGCCGGAGTACTTCCAGCAGCAGCAGCAGTAGTAGTGGAACT??????????????????????????????????????????????????????????????????????????????????????????????????????????????????????????????????TCCAGCAACCTGATGGGCTCCTTGGTAGTTTCATACAACTTCTACAGCCTCAACAAAATGGAAACTGGCCACAGGGCTACCAAAAGGCCAGTGAGCATGATCTGGGCTGTACTCACCATTTGGATGGTCAGTTTGCTGATCTGCATTTTGCCTCTCTGTGGCTGGGGCACTTATGGCTCGACCTCTTGGGGATGTTTTGCGGACTGCACCAGTTCTTACATCTTGTTTCTCTTCATCATCTACTCCTTGTGTTTCTTCCTGCTCCTTGTGCTCTCCGTCCCTCTCATTTATCAGCTCTTGTGCTCAGATGAGCAACTGCACCTCTATGATGATTATCATCAAATCACCCGAGGATATTTCTCACCTGGGTCACCCCCAGTGGGTATTCACACCCTGCCCCTCTCTCCAGAGGACATTGAGAATAAAAGCCTGAAGCATTTTCAAGATGCTG??????????????????????????????????????????????????????????????????????????????????ACCCTTTGAAACAGACACTGAGTTGAACAAAGATATGCAGACAATAGATAAAAGTGCCTTATCTATGAGCCAAAGAGAGGCTGAAACACATCAGGCAAACCTGCAGCATCTCTGCCGCTTCTGTGGAGGCTCATTTAAAACTGACCCTTATAAGAGAAGCCACCCAGTTCATGGACCAGTAGATGATGAGACTCAGGCCCTTCTCAGAAAGAAAGAGAAAAAGGCAACATCTTGGCCAGATCTCCTTGCCAAAGTTTTTAAGACTGATGTGAAGGGAGACATTGACACAATCCATCCTACAAAGTTTTGTCACCAGTGTTGGATTGTGGTTCAAAAAAAATTAAACAATTCCCCATGTGAAATGTTTTTTCCAAGGAAAAGTCCAATAGAGTGGCATCCCCATTCCCCAAACTGTGATGTTTGTGATGCTTCCTTCCATGGAGTGAAGAGAAAGAGGAAAGTTCTTAATCTACAGATGAACAAAAAATTGAGGATGGTGTCTAGAGGTGCTAGAAAAAAAAGACAAATAAGGAATCCAAAACAAGTCAACCAAAAGAGTTTAGTGAAAATGATTGCCAGCTGCAAGAAGATTCACCTCACTACCAAAATCCTTGCAGTAGACTATCCTGCAGACTTTGTAAAGTCAATTTCTTGCCAGAT?????????????????????????????????????????????????????????????????????????????????????????????????????????????????????????????????????????????????????????????????????????????????????????????????????????????????????????????????????????????"/>
                        <sequence id="seq_HSU1186" taxon="HSU118" totalcount="4" value="???????????????????????????????????????????????????????????????????????????????????????????????????????????????????????????GGCTTATCCCGGTCTTCGAACACAGGGAAATTTGGAGAACCTAGGTGGGCCCAATGATGCAACAAGAGGATTGACATCTTTAGCAGACACTTTTGAACATGTCATAGAGGAGCTCCTGGATGAGCAACAGGCCATCCAGCCCAGCAAGGAAAACAAGGATGCAGACTTGTACTCGTCTCGGGTTATGCTAAGCAGTCAAGTGCCTTTGGAGCCTCCACTGCTCTTTCTGCTTGAGGAGTATAAAAACTACTTGGATGCTGCAAACATGTCCATGAGGGTCCGACGCCACTCTGATCCTGCTCGTCGTGGAGAGTTGAGTGTGTGTGATAGTACTAGTGAGTGGGTAACAGCGGCTGAGAAAAAGACTGCGGTGGACATGTCAGGGGCAACAGTTACCGTCCTGGAAAAAGTACCAGTACCTAAAGGCCAACTGAAGCAATATTTTTATGAAACCAAATGCAACTCAAAGGGATATACGAAAGAGGGATGCAGGGGCATAGACAAGAGGTACTGGAATTCCCAGTGCCGAACTACCCAGTCTTACGTGCGCGCTCTCACCATGGATAACAAAAAGAGAGTTGGATGGCGGTTTATAAGAATAGACACTTCCTGT?????????????????????????????????????????????????????????????????????????????????GAAGATAGTGAAAACATTCTGCCGATAGATGGAGAGCAGGATGTTATGGAAACTAATGAGGTAGATCATGCAGAGCCACTAGAAAATGAGAATAACAAAGAAGTGATAACAGACATGGAATGTAATACTCAACCAGAACAGGAAGGGCCTGTTGGTGCCCTGGAGAAAGAGGAAGCCAGCAAACCAGAAGTTGAAGCAGAAGCAGAGGAGTCAGAAGAGAAGGAGCCTGAATCCACCCCAGTATTGGAGGCTGAGGCTCAGCCTCTCTCAGAGTCTGTGCTTCAGCCACCGCCTCCACCACTGT---TGGAATCTACTCAAGATCAAGAGCCTCAGGTAGACAAAGAAGAATCTGTAGTGCCTGAAAAGCTGCCGGAAATTCAGACAGACCAAGTCCAGGYAGCAACAGTAGAAAATAAGAGCAAGGTTAGGAGCAGAAGCAGAGGTAGAGCAAGGAACAAAACCAGCAAGAGTCGAAGTCGGAGTACTAGTAGCAGTACTAGTAGTACTAGCTCTACCAGCAGTAGTAGTGGCAGCAGTTCTAGCAGTGGCAGCAGTAGTAGCCGGAGTACTTCCAGCAGCAGCAGCAGTAGTAGTGGAACT??????????????????????????????????????????????????????????????????????????????????????????????????????????????????????????????????TCCAGCAACCTGATGGGCTCCTTGGTAGTTTCATACAACTTCTACAGCCTCAACAAAATGGAAACTGGCCACAGGGCTACCAAAAGGCCAGTGAGCATGATCTGGGCTGTACTCACCATTTGGATGGTCAGTTTGCTGATCTGCATTTTGCCTCTCTGTGGCTGGGGCACTTATGGCTCGACCTCTTGGGGATGTTTTGCGGACTGCACCAGTTCTTACATCTTGTTTCTCTTCATCATCTACTCCCTGTGTTTCTTCCTGCTCCTTGTGCTCTCCGTCCCTCTCATTTATCAGCTCTTGTGCTCAGATGAGCAACTGCACCTCTATGATGATTATCATCAAATCACCCGAGGATATTTCTCACCTGGGACACCCCCAGTGGGTATTCACACCCTGCCCCTCTCTCCAGAGGACATTGAGAATAAAAGCCTGAAGCATTTTCAAGATGCTG??????????????????????????????????????????????????????????????????????????????????ACCCTTTGAAACAGACACTGAGTTGAACAAAGATATGCAGACAATAGATAAAAGTCCCTTATCTATGAGCCAAAGAGAGGCTGAAACACATCAGGCAAACCTGCAGCATCTCTGCCGCTTCTGTGGAGGCTCATTTAAAACTGACCCTTATAAGAGAAGCCACCCAGTTCATGGACCAGTAGATGATGAGACTCAGGCCCTTCTCAGAAAGAAAGAGAAAAAGGCAACATCTTGGCCAGATCTCCTTGCCAAAGTTTTTAAGACTGATGTGAAGGGAGACATTGACACAATCCATCCTACAAAGTTTTGTCACCAGTGTTGGATTGTGGTTCAAAAAAAATTAAACAATTCCCCATGTGAAATGTTTTTTCCAAGGAAAAGTCCAATAGAGTGGCATCCCCATTCCCCAAACTGTGATGTTTGTGATGCTTCCTTCCATGGAGTGAAGAGAAAGAGGAAAGTTCTTAATCTACAGATGAACAAAAAATTGAGGATGGTGTCTAGAGGTGCTAGAAAAAAAAGACAAATAAGGAATCCAAAACAAGTCAACCAAAAGAGTTTAGTGAAAATGATTGCCAGCTGCAAGAAGATTCACCTCACTACCAAAATCCTTGCAGTAGACTATCCTGCAGACTTTGTAAAGTCAATTTCTTGCCAGAT?????????????????????????????????????????????????????????????????????????????????????????????????????????????????????????????????????????????????????????????????????????????????????????????????????????????????????????????????????????????"/>
                        <sequence id="seq_HSU1246" taxon="HSU124" totalcount="4" value="???????????????????????????????????????????????????????????????????????????????????????????????????????????????????????????GGCTTATCCCGGTCTTCGAACACAGGGAAATTTGGAGAACCTAGGTGGGCCCAATGATGCAACAAGAGGATTGACATCTTTAGCAGACACTTTTGAACATGTCATAGAGGAGCTCCTGGATGAGCAACAGGCCATCCAGCCCAGCAAGGAAAACAAGGATGCAGACTTGTACTCGTCTCGGGTTATGCTAAGCAGTCAAGTGCCTTTGGAGCCTCCACTGCTCTTTCTGCTTGAGGAGTATAAAAACTACTTGGATGCTGCAAACATGTCCATGAGGGTCCGACGCCACTCTGATCCTGCTCGTCGTGGAGAGTTGAGTGTGTGTGATAGTACTAGTGAGTGGGTAACAGCGGCTGAGAAAAAGACTGCGGTGGACATGTCAGGGGCAACAGTTACCGTCCTGGAAAAAGTACCAGTACCTAAAGGCCAACTGAAGCAATATTTTTATGAAACCAAATGCAACTCAAAGGGATATACGAAAGAGGGATGCAGGGGCATAGACAAGAGGTACTGGAATTCCCAGTGCCGAACTACCCAGTCTTACGTGCGCGCTCTCACCATGGATAACAAAAAGAGAGTTGGATGGCGGTTTATAAGAATAGACACTTCCTGT?????????????????????????????????????????????????????????????????????????????????GAAGATAGTGAAAACATTCTGCCGATAGATGGAGAGCAGGATGTTATGGAAACTAATGAGGTAGATCATGCAGAGCCACTAGAAAATGAGAATAACAAAGAAGTGATAACAGACATGGAATGTAATACTCAACCAGAACAGGAAGGGCCTGTTGGTGCCCTGGAGAAAGAGGAAGCCAGCAAACCAGAAGTTGAAGCAGAAGCAGAGGAGTCAGAAGAGAAGGAGCCTGAATCCACCCCAGTATTGGAGGCTGAGGCTCAGCCTCTCTCAGAGTCTGTGCTTCAGCCACCGCCTCCACCACTGT---TGGAATCTACTCAAGATCAAGAGCCTCAGGTAGACAAAGAAGAATCTGTAGTGCCTGAAAAGCTGCCGGAAATTCAGACAGACCAAGTCCAGGYAGCAACAGTAGAAAATAAGAGCAAGGTTAGGAGCAGAAGCAGAGGTAGAGCAAGGAACAAAACCAGCAAGAGTCGAAGTCGGAGTACTAGTAGCAGTACTAGTAGTACTAGCTCTACCAGCAGTAGTAGTGGCAGCAGTTCTAGCAGTGGCAGCAGTAGTAGCCGGAGTACTTCCAGCAGCAGCAGCAGTAGTAGTGGAACT???????????????????????????????????????????????????????????????????????????????????????????????????????????????????????????????????????????????????????????????????????????????????????????????????????????????????????????????????????????????????????????????????????????????????????????????????????????????????????????????????????????????????????????????????????????????????????????????????????????????????????????????????????????????????????????????????????????????????????????????????????????????????????????????????????????????????????????????????????????????????????????????????????????????????????????????????????????????????????????????????????????????????????ACCCTTTGAAACAGACACTGAGTTGAACAAAGATATGCAGACAATAGATAAAAGTSCCTTATCTATGAGCCAAAGAGAGGCTGAAACACATCAGGCAAACCTGCAGCATCTCTGCCGCTTCTGTGGAGGCTCATTTAAAACTGACCCTTATAAGAGAAGCCACCCAGTTCATGGACCAGTAGATGATGAGACTCAGGCCCTTCTCAGAAAGAAAGAGAAAAAGGCAACATCTTGGCCAGATCTCCTTGCCAAAGTTTTTAAGACTGATGTGAAGGGAGACATTGACACAATCCATCCTACAAAGTTTTGTCACCAGTGTTGGATTGTGGTTCAAAAAAAATTAAACAATTCCCCATGTGAAATGTTTTTTCCAAGGAAAAGTCCAATAGAGTGGCATCCCCATTCCCCAAACTGTGATGTTTGTGATGCTTCCTTCCATGGAGTGAAGAGAAAGAGGAAAGTTCTTAATCTACAGATGAACAAAAAATTGAGGATGGTGTCTAGAGGTGCTAGAAAAAAAAGACAAATAAGGAATCCAAAACAAGTCAACCAAAAGAGTTTAGTGAAAATGATTGCCAGCTGCAAGAAGATTCACCTCACTACCAAAATCCTTGCAGTAGACTATCCTGCAGACTTTGTAAAGTCAATTTCTTGCCAGAT?????????????????????????????????????????????????????????????????????????????????????????????????????????????????????????????????????????????????????????????????????????????????????????????????????????????????????????????????????????????"/>
                        <sequence id="seq_HSU1276" taxon="HSU127" totalcount="4" value="???????????????????????????????????????????????????????????????????????????????????????????????????????????????????????????????????????????????????????????????????????????????????????????????????????????????????????????????????????????????????????????????????????????????????????????????????????????????????????????????????????????????????????????????????????????????????????????????????????????????????????????????????????????????????????????????????????????????????????????????????????????????????????????????????????????????????????????????????????????????????????????????????????????????????????????????????????????????????????????????????????????????????????????????????????????????????????????????????????????????????????????????????????????????????????????????????????????????????????????????????????????????????????????????????????????????????????????????????????????????????????????????????????????????????????????????????????????????????????????????????????????????????????????????????????????????????????????????????????????????????????????????????????????????????????????????????????????????????????????????????????????????????????????????????????????????????????????????????????????????????????????????????????????????????????????????????????????????????????????????????????????????????????????????????????????????????????????????????????????????????????????????????????????????????????????????????????????????????????????????????????????????????????????????????????????????????????????????????????????????????????????????????????????????????????????????????????????????????????????????????????????????????????????????????????????????????????????????????????????????????????????????????????????????????????????????????????????????????????????????????????????????????????????????????????????????????????????????????????????????????????????????????????????????????????????????????????????????????????????????????????????????????????????????????????????????????????????????????????????????????????????????????????????????????????????????????????????????????????????????????ACCCTTTGAAACAGACACTGAGTTGAACAAAGATATGCAGACAATAGATAAAAGTGCCTTATCTATGAGCCAAAGAGAGGCTGAAACACATCAGGCAAACCTGCAGCATCTCTGCCGCTTCTGTGGAGGCTCATTTAAAACTGACCCTTATAAGAGAAGCCACCCAGTTCATGGACCAGTAGATGATGAGACTCAGGCCCTTCTCAGAAAGAAAGAGAAAAAGGCAACATCTTGGCCAGATCTCCTTGCCAAAGTTTTTAAGACTGATGTGAAGGGAGACATTGACACAATCCATCCTACAAAGTTTTGTCACCAGTGTTGGATTGTGGTTCAAAAAAAATTAAACAATTCCCCATGTGAAATGTTTTTTCCAAGGAAAAGTCCAGTAGAGTGGCATCCCCATTCCCCAAACTGTGATGTTTGTGATGCTTCCTTCCGTGGAGTGAAGAGAAAGAGGAAAGTTCTTAATCTACAGATGAACAAAAAATTGAGGATGGTGTCTAGAGGTGCTAGAAAAAAAAGACAAATAAGGAATCCAAAACAAGTCAACCAAAAGAGTTTAGTGAAAATGATTGCCAGCTGCAAGAAGATTCACCTCACTACCAAAATCCTTGCAGTAGACTATCCTGCAGACTTTGTAAAGTCAATTTCTTGCCAGAT?????????????????????????????????????????????????????????????????????????????????????????????????????????????????????????????????????????????????????????????????????????????????????????????????????????????????????????????????????????????"/>
                        <sequence id="seq_HSU1286" taxon="HSU128" totalcount="4" value="???????????????????????????????????????????????????????????????????????????????????????????????????????????????????????????GGCTTATCCCGGTCTTCGAACACAGGGAAATTTGGAGAACCTAGGTGGGCCCAATGATGCAACAAGAGGATTGACATCTTTAGCAGACACTTTTGAACATGTCATAGAGGAGCTCCTGGATGAGCAGCAGGCCATCCAGCCCAGCAAGGAAAACAARGATGCAGACTTGTACTCRTCTCGGGTTATGCTAAGCAGTCAAGTGCCTTTGGAGCCTCCACTGCTCTTTCTGCTTGAGGAGTATAAAAACTACTTGGATGCTGCAAACATGTCCATGAGGGTCCGACGCCACTCTGATCCTGCTCGTCGTGGAGAGTTGAGTGTGTGTGACAGTACTAGTGAGTGGGTAACAGCGGCTGAGAAAAAGACTGCGGTGGACATGTCAGGGGCAACAGTTACCGTCCTGGAAAAAGTACCAGTACCTAAAGGCCAACTGAAGCAATATTTTTATGAAACCAAATGCAACTCAAAGGGATATACGAAAGAGGGATGCAGGGGCATAGACAAGAGGTACTGGAATTCCCAGTGCCGAACTACCCAGTCTTACGTGCGCGCTCTCACCATGGATAACAAAAAGAGAGTTGGATGGCGGTTTATAAGAATAGACACTTCCTGT????????????????????????????????????????????????????????????????????????????????????????????????????????????????????????????????????????????????????????????????????????????????????????????????????????????????????????????????????????????????????????????????????????????????????????????????????????????????????????????????????????????????????????????????????????????????????????????????????????????????????????????????????????????????????????????????????????????????????????????????????????????????????????????????????????????????????????????????????????????????????????????????????????????????????????????????????????????????????????????????????????????????????????????????????????????????????????????????????????????????????????????????????????????????????????????????????????????????????????????????????????????????????????????????????????????????????????????????????????????????????????????????????????????????????????????????????????????????????????????????????????????????????????????????????????????????????????????????????????????????????????????????????????????????????????????????????????????????????????????????????????????????????????????????????????????????????????????????????????????????????????????????????????????????????????????????????????????????????????????????????????????????????????????????????????????????????????????????????????????????????????????????????????????????????????????????????????????????????????????????????????????????????????????????????????????????????????????????????????????????????????????????????????????????????????????????????????????????????????????????????????????????????????????????????????????????????????????????????????????????????????????????????????????????????????????????????????????????????????????????????????????????????????????????????????????????????????????????????????????????????????????????????????????????????????????????????????????????????????????????????????????????????????????????????????????????????????????????????????????????????????????????????????????????????????????????????????????????????????????????????????????????????????????????????????????????????????????????????????????????????????????????????????????????????????????????????????????????????????????????????"/>
                        <sequence id="seq_HSU1346" taxon="HSU134" totalcount="4" value="???????????????????????????????????????????????????????????????????????????????????????????????????????????????????????????GGCTTATCCCGGTCTTCGAACACAGGGAAATTTGGAGAACCTAGGTGGGCCCAATGATGCAACAAGAGGATTGACATCTTTAGCAGACACTTTTGAACATGTCATAGAGGAGCTCCTGGATGAGCAGCAGGCCATCCAGCCCAGCAAGGAAAACAAGGATGCAGACTTGTACTCATCTCGGGTTATGCTAAGCAGTCAAGTGCCTTTGGAGCCTCCACTGCTCTTTCTGCTTGAGGAGTATAAAAACTACTTGGATGCTGCAAACATGTCCATGAGGGTCCGACGCCACTCTGATCCTGCTCGTCGTGGAGAGTTGAGTGTGTGTGACAGTACTAGTGAGTGGGTAACAGCGGCTGAGAAAAAGACTGCGGTGGACATGTCAGGGGCAACAGTTACCGTCCTGGAAAAAGTACCAGTACCTAAAGGCCAACTGAAGCAATATTTTTATGAAACCAAATGCAACTCAAAGGGATATACGAAAGAGGGATGCAGGGGCATAGACAAGAGGTACTGGAATTCCCAGTGCCGAACTACCCAGTCTTACGTGCGCGCTCTCACCATGGATAACAAAAAGAGAGTTGGATGGCGGTTTATAAGAATAGACACTTCCTGT?????????????????????????????????????????????????????????????????????????????????GAAGATAGTGAAAACATTCTGCCGATAGATGGAGAGCAGGATGTTATGGAAACTAATGAGGTAGATCATGCAGAGCCACTAGAAAATGAGAACAACAAAGAAGTGATAACAGACATGGAATGTAATACTCAACCAGAACAGGAAGGGCCTGTTGGTGCCCTGGAGAAAGAGGAAGCCAGCAAACCAGAAGTTGAAGCAGAAGCAGAGGAGTCAGAAGAGAAGGAGCCTGAATCCACCCCAGTATTGGAGGCTGAGGCTCAGCCTCTCTCAGAGTCTGTGCTTCAGCCACCACCTCCACCACTGT---TGGAATCTACTCAAGATCAAGAGCCTCAGGTAGACAAAGAAGAATCTGTAGTGCCTGAAAAGCTGCCGGAAATTCAGACAGACCAAGTCCAGGCAGCAACAGTAGAAAATAAGAGCAAGGTTAGGAGCAGAAGCAGAGGTAGAGCAAGGAACAAAACCAGCAAGAGTCGAAGTCGGAGTACTAGTAGCAGTACTAGTAGTACTAGCTCTACCAGCAGTAGTAGTGGCAGCAGTTCTAGCAGTGGCAGCAGTAGTAGCCGGAGTACTTCCAGCAGCAGCAGCAGTAGTAGTGGAACA??????????????????????????????????????????????????????????????????????????????????????????????????????????????????????????????????TCCAGCAACCTGATGGGCTCCTTGGTAGTTTCATACAACTTCTACAGCCTCAACAAAATGGAAACTGGCCACAGGGCTACCAAAAGGCCAGTGAGCATGATCTGGGCTGTACTCACCATTTGGATGGTCAGTTTGCTGATCTGCATTTTGCCTCTCTGTGGCTGGGGCACTTATGGCTCRACCTCTTGGGGATGTTTTGCRGACTGCACCAGTTCTTACATCTTGTTTCTCTTCATCATCTACTCCTTGTGTTTCTTCCTGCTCCTYGTGCTCTCCGTCCCTCTCATTTATCAGCTCTTGTGCTCAGATGAGCAACTGCAYCTCTATGATGATTATCATCAAATCACCCGAGGATATTTCTCACCTGGGTCACCCCCAGTGGGTATTCACACCCTGCCCCTCTCTCCAGAGGACATTGAGAATAAAAGCCTGAAGCATTTTCAAGATGCTG??????????????????????????????????????????????????????????????????????????????????ACCCTTTGAAACAGACACTGAGTTGAACAAAGATATGCAGACAATAGATAAAAGTGCCTTATCTATGAGCCAAAGAGAGGCTGAAACACATCAGGCAAACCTGCAGCATCTCTGCCGCTTCTGTGGAGGCTCATTTAAAACTGACCCTTATAAGAGAAGCCACCCAGTTCATGGACCAGTAGATGATGAGACTCAGGCCCTTCTCAGAAAGAAAGAGAAAAAGGCAACATCTTGGCCAGATCTCCTTGCCAAAGTTTTTAAGACTGATGTGAAGGGAGACATTGACACAATCCATCCTACAAAGTTTTGTCACCAGTGTTGGATTGTGGTTCAAAAAAAATTAAACAATTCCCCATGTGAAATGTTTTTTCCAAGGAAAAGTCCAGTAGAGTGGCATCCCCATTCCCCAAACTGTGATGTTTGTGATGCTTCCTTCCGTGGAGTGAAGAGAAAGAGGAAAGTTCTTAATCTACAGATGAACAAAAAATTGAGGATGGTGTCTAGAGGTGCTAGAAAAAAAAGACAAATAAGGAATCCAAAACAAGTCAACCAAAAGAGTTTAGTGAAAATGATTGCCAGCTGCAAGAAGATTCACCTCACTACCAAAATCCTTGCAGTAGACTATCCTGCAGACTTTGTAAAGTCAATTTCTTGCCAGAT?????????????????????????????????????????????????????????????????????????????????????????????????????????????????????????????????????????????????????????????????????????????????????????????????????????????????????????????????????????????"/>
                        <sequence id="seq_HSU1356" taxon="HSU135" totalcount="4" value="???????????????????????????????????????????????????????????????????????????????????????????????????????????????????????????GGCTTATCCCGGTCTTCGAACACAGGGAAATTTGGAGAACCTAGGTGGGCCCAATGATGCAACAAGAGGATTGACATCTTTAGCAGACACTTTTGAACATGTCATAGAGGAGCTCCTGGATGAGCAGCAGGCCATCCAGCCCAGCAAGGAAAACAAGGATGCAGACTTGTACTCRTCTCGGGTTATGCTAAGCAGTCAAGTGCCTTTGGAGCCTCCACTGCTCTTTCTGCTTGAGGAGTATAAAAACTACTTGGATGCTGCAAACATGTCCATGAGGGTCCGACGCCACTCTGATCCTGCTCGTCGTGGAGAGTTGAGTGTGTGTGACAGTACTAGTGAGTGGGTAACAGCGGCTGAGAAAAAGACTGCGGTGGACATGTCAGGGGCAACAGTTACCGTCCTGGAAAAAGTACCAGTACCTAAAGGCCAACTGAAGCAATATTTTTATGAAACCAAATGCAACTCAAAGGGATATACGAAAGAGGGATGCAGGGGCATAGACAAGAGGTACTGGAATTCCCAGTGCCGAACTACCCAGTCTTACGTGCGCGCTCTCACCATGGATAACAAAAAGAGAGTTGGATGGCGGTTTATAAGAATAGACACTTCCTGT??????????????????????????????????????????????????????????????????????????????????????????????????????????????????????????????????????????????????????????????????????????????????????????????????????????????????????????????????????????????????????????????????????????????????????????????????????????????????????????????????????????????????????????????????????????????????????????????????????????????????????????????????????????????????????????????????????????????????????????????????????????????????????????????????????????????????????????????????????????????????????????????????????????????????????????????????????????????????????????????????????????????????????????????????????????????????????????????????????????????????????????????????????????????????????????????????????????????????????????????????????????????TCCAGCAACCTGATGGGCTCCTTGGTAGTTTCATACAACTTCTACAGCCTCAACAAAATGGAAACYGGCCACAGGGCTACCAAAAGGCCAGTGAGCATGATCTGGGCTGTACTCACCATTTGGATGGTCAGTTTGCTGATCTGCATTTTGCCTCTCTGTGGCTGGGGCACTTATGGCTCRACCTCTTGGGGATGTTTTGCGGACTGCACCAGTTCTTACATCTTGTTTCTCTTCATCATCTACTCCTTGTGTTTCTTCCTGCTCCTYGTGCTCTCCRTCCCTCTCATTTATCAGCTCTTGTGCTCAGATGAGCAACTGCAYCTCTATGATGATTATCATCAAATCACCCGAGGATATTTCTCACCTGGGTCACCCCCAGTGGGTATTCACACCCTGCCCCTCTCTCCAGAGGACATTGAGAATAAAAGCCTGAAGCATTTTCAAGATGCTG??????????????????????????????????????????????????????????????????????????????????ACCCTTTGAAACAGACACTGAGTTGAACAAAGATATGCAGACAATAGATAAAAGTGCCTTATCTATGAGCCAAAGAGAGGCTGAAACACATCAGGCAAACCTGCAGCATCTCTGCCGCTTCTGTGGAGGCTCATTTAAAACTGACCCTTATAAGAGAAGCCACCCAGTTCATGGACCAGTAGATGATGAGACTCAGGCCCTTCTCAGAAAGAAAGAGAAAAAGGCAACATCTTGGCCAGATCTCCTTGCCAAAGTTTTTAAGACTGATGTGAAGGGAGACATTGACACAATCCATCCTACAAAGTTTTGTCACCAGTGTTGGATTGTGGTTCAAAAAAAATTAAACAATTCCCCATGTGAAATGTTTTTTCCAAGGAAAAGTCCAGTAGAGTGGCATCCCCATTCCCCAAACTGTGATGTTTGTGATGCTTCCTTCCGTGGAGTGAAGAGAAAGAGGAAAGTTCTTAATCTACAGATGAACAAAAAATTGAGGATGGTGTCTAGAGGTGCTAGAAAAAAAAGACAAATAAGGAATCCAAAACAAGTCAACCAAAAGAGTTTAGTGAAAATGATTGCCAGCTGCAAGAAGATTCACCTCACTACCAAAATCCTTGCAGTAGACTATCCTGCAGACTTTGTAAAGTCAATTTCTTGCCAGAT?????????????????????????????????????????????????????????????????????????????????????????????????????????????????????????????????????????????????????????????????????????????????????????????????????????????????????????????????????????????"/>
                        <sequence id="seq_HSU1366" taxon="HSU136" totalcount="4" value="???????????????????????????????????????????????????????????????????????????????????????????????????????????????????????????GGCTTATCCCGGTCTTCGAACACAGGGAAATTTGGAGAACCTAGGTGGGCCCAATGATGCAACAAGAGGATTGACATCTTTAGCAGACACTTTTGAACATGTCATAGAGGAGCTCCTGGATGAGCARCAGGCCATCCAGCCCAGCAAGGAAAACAAGGATGCAGACTTGTACTCGTCTCGGGTTATGCTAAGCAGTCAAGTGCCTTTGGAGCCTCCACTGCTCTTTCTGCTTGAGGAGTATAAAAACTACTTGGATGCTGCAAACATGTCCATGAGGGTCCGACGCCACTCTGATCCTGCTCGTCGTGGAGAGTTGAGTGTGTGTGAYAGTACTAGTGAGTGGGTAACAGCGGCTGAGAAAAAGACTGCGGTGGACATGTCAGGGGCAACAGTTACCGTCCTGGAAAAAGTACCAGTACCTAAAGGCCAACTGAAGCAATATTTTTATGAAACCAAATGCAACTCAAAGGGATATACGAAAGAGGGATGCAGGGGCATAGACAAGAGGTACTGGAATTCCCAGTGCCGAACTACCCAGTCTTACGTGCGCGCTCTCACCATGGATAACAAAAAGAGAGTTGGATGGCGGTTTATAAGAATAGACACTTCCTGT?????????????????????????????????????????????????????????????????????????????????GAAGATAGTGAAAACATTCTGCCGATAGATGGAGAGCAGGATGTTATGGAAACTAATGAGGTAGATCATGCAGAGCCACTAGAAAATGAGAAYAACAAAGAAGTGATAACAGACATGGAATGTAATACTCAACCAGAACAGGAAGGGCCTGTTGGTGCCCTGGAGAAAGAGGAAGCCAGCAAACCAGAAGTTGAAGCAGAAGCAGAGGAGTCAGAAGAGAAGGAGCCTGAATCCACCCCAGTATTGGAGGCTGAGGCTCAGCCTCTCTCAGAGTCTGTGCTTCAGCCACCRCCTCCACCACTGT---TGGAATCTACTCAAGATCAAGAGCCTCAGGTAGACAAAGAAGAATCTGTAGTGCCTGAAAAGCTGCCGGAAATTCAGACAGACCAAGTCCAGGCAGCAACAGTAGAAAATAAGAGCAAGGTTAGGAGCAGAAGCAGAGGTAGAGCAAGGAACAAAACCAGCAAGAGTCGAAGTCGGAGTACTAGTAGCAGTACTAGTAGTACTAGCTCTACCAGCAGTAGTAGTGGCAGCAGTTCTAGCAGTGGCAGCAGTAGTAGCCGGAGTACTTCCAGCAGCAGCAGCAGTAGTAGTGGAACW??????????????????????????????????????????????????????????????????????????????????????????????????????????????????????????????????TCCAGCAACCTGATGGGCTCCTTGGTAGTTTCATACAACTTCTACAGCCTCAACAAAATGGAAACTGGCCACAGGGCTACCAAAAGGCCAGTGAGCATGATCTGGGCTGTACTCACCATTTGGATGGTCAGTTTGCTGATCTGCATTTTGCCTCTCTGTGGCTGGGGCACTTATGGCTCGACCTCTTGGGGATGTTTTGCGGACTGCACCAGTTCTTACATCTTGTTTCTCTTCATCATCTACTCCTTGTGTTTCTTCCTGCTCCTYGTGCTCTCCGTCCCTCTCATTTATCAGCTCTTGTGCTCAGATGAGCAACTGCATCTCTATGATGATTATCATCAAATCACCCGAGGATATTTCTCACCTGGGTCACCCCCAGTGGGTATTCACACCCTGCCCCTCTCTCCAGAGGACATTGAGAATAAAAGCCTGAAGCATTTTCAAGATGCTG??????????????????????????????????????????????????????????????????????????????????ACCCTTTGAAACAGACACTGAGTTGAACAAAGATATGCAGACAATAGATAAAAGTGCCTTATCTATGAGCCAAAGAGAGGCTGAAACACATCAGGCAAACCTGCAGCATCTCTGCCGCTTCTGTGGAGGCTCATTTAAAACTGACCCTTATAAGAGAAGCCACCCAGTTCATGGACCAGTAGATGATGAGACTCAGGCCCTTCTCAGAAAGAAAGAGAAAAAGGCAACATCTTGGCCAGATCTCCTTGCCAAAGTTTTTAAGACTGATGTGAAGGGAGACATTGACACAATCCATCCTACAAAGTTTTGTCACCAGTGTTGGATTGTGGTTCAAAAAAAATTAAACAATTCCCCATGTGAAATGTTTTTTCCAAGGAAAAGTCCAGTAGAGTGGCATCCCCATTCCCCAAACTGTGATGTTTGTGATGCTTCCTTCCGTGGAGTGAAGAGAAAGAGGAAAGTTCTTAATCTACAGATGAACAAAAAATTGAGGATGGTGTCTAGAGGTGCTAGAAAAAAAAGACAAATAAGGAATCCAAAACAAGTCAACCAAAAGAGTTTAGTGAAAATGATTGCCAGCTGCAAGAAGATTCACCTCACTACCAAAATCCTTGCAGTAGACTATCCTGCAGACTTTGTAAAGTCAATTTCTTGCCAGAT?????????????????????????????????????????????????????????????????????????????????????????????????????????????????????????????????????????????????????????????????????????????????????????????????????????????????????????????????????????????"/>
                        <sequence id="seq_HSU1376" taxon="HSU137" totalcount="4" value="???????????????????????????????????????????????????????????????????????????????????????????????????????????????????????????GGCTTATCCCGGTCTTCGAACACAGGGAAATTTGGAGAACCTAGGTGGGCCCAATGATGCAACAAGAGGATTGACATCTTTAGCAGACACTTTTGAACATGTCATAGAGGAGCTCCTGGATGAGCAGCAGGCCATCCAGCCCAGCAAGGAAAACAAGGATGCAGACTTGTACTCATCTCGGGTTATGCTAAGCAGTCAAGTGCCTTTGGAGCCTCCACTGCTCTTTCTGCTTGAGGAGTATAAAAACTACTTGGATGCTGCAAACATGTCCATGAGGGTCCGACGCCACTCTGATCCTGCTCGTCGTGGAGAGTTGAGTGTGTGTGACAGTACTAGTGAGTGGGTAACAGCGGCTGAGAAAAAGACTGCGGTGGACATGTCAGGGGCAACAGTTACCGTCCTGGAAAAAGTACCAGTACCTAAAGGCCAACTGAAGCAATATTTTTATGAAACCAAATGCAACTCAAAGGGATATACGAAAGAGGGATGCAGGGGCATAGACAAGAGGTACTGGAATTCCCAGTGCCGAACTACCCAGTCTTACGTGCGCGCTCTCACCATGGATAACAAAAAGAGAGTTGGATGGCGGTTTATAAGAATAGACACTTCCTGT?????????????????????????????????????????????????????????????????????????????????GAAGATAGTGAAAACATTCTGCYGATAGATGGAGAGCAGGATGTTATGGAAACTAATGAGGTAGATCATGCAGAGCCACTAGAAAATGAGAATAACAAAGAAGTGATAACAGACATGGAATGTAATACTCAACCAGAACAGGAAGGGCCTGTTGGTGCCCTGGAGAAAGAGGAAGCCAGCAAACCAGAAGTTGAAGCAGAAGCARAGGAGTCAGAAGAGAAGGAGCCTGAATCCACCCCAGTATTGGAGGCTGAGGCTCAGCCTCTCTCAGAGTCTGTGCTTCAGCCACCGCCTCCACCACTGT---TGGAATCTACTCAAGATCAAGAGCCTCAGGTAGACAAAGAAGAATCTGTAGTGCCTGAAAAGCTGCCGGAAATTCAGACAGACCAAGTCCAGGCAGCAACAGTAGAAAATAAGAGCAAGGTTAGGAGCAGAAGCAGAGGTAGAGCAAGGAACAAAACCAGCAAGAGTCGAAGTCGGAGTACTAGTAGCAGTACTAGTAGTACTAGCTCTACCAGCAGTAGTAGTGGCAGCAGTTCTAGCAGTGGCAGCAGTAGTAGCCGGAGTACTTCCAGCAGCAGCAGCAGTAGTAGTGGAACT??????????????????????????????????????????????????????????????????????????????????????????????????????????????????????????????????TCCAGCAACCTGATGGGCTCCTTGGTAGTTTCATACAACTTCTACAGCCTCAACAAAATGGAAACYGGCCACAGGGCTACCAAAAGGCCAGTGAGCATGATCTGGGCTGTACTCACCATTTGGATGGTCAGTTTGCTGATCTGCATTTTGCCTCTCTGTGGCTGGGGCACTTATGGCTCGACCTCTTGGGGATGTTTTGCGGACTGCACCAGTTCTTACATYTTGTTTCTCTTCATCATCTACTCCTTGTGTTTCTTCCTGCTCCTCGTGCTCTCCRTCCCTCTCATTTATCAGCTCTTGTGCTCAGATGAGCAACTGCAYCTCTATGATGATTATCATCAAATCACCCGAGGATATTTCTCACCTGGGTCACCCCCAGTGGGTATTCACACCCTGCCCCTCTCTCCAGAGGACATTGAGAATAAAAGCCTGAAGCATTTTCAAGATGCTG??????????????????????????????????????????????????????????????????????????????????ACCCTTTGAAACAGACACTGAGTTGAACAAAGATATGCAGACAATAGATAAAAGTGCCTTATCTATGAGCCAAAGAGAGGCTGAAACACATCAGGCAAACCTGCAGCATCTCTGCCGCTTCTGTGGAGGCTCATTTAAAACTGACCCTTATAAGAGAAGCCACCCAGTTCATGGACCAGTAGATGATGAGACTCAGGSCCTTCTCAGAAAGAAAGAGAAAAAGGCAACATCTTGGCCAGATCTCCTTGCCAAAGTTTTTAAGACTGATGTGAAGGGAGACATTGACACAATCCATCCTACAAAGTTTTGTCACCAGTGTTGGATTGTGGTTCAAAAAAAATTAAACAATTYCCCATGTGAAATGTTTTTTCCAAGGAAAAGTCCAGTAGAGTGGCATCCCCATTCCCCAAACTGTGATGTTTGTGATGCTTCCTTCCGTGGAGTGAAGAGAAAGAGGAAAGTTCTTAATCTACAGATGAACAAAAAATTGAGGATGGTGTCTAGAGGTGCTAGAAAAAAAAGACAAATAAGGAATCCAAAACAAGTCAACCAAAAGAGTTTAGTGAAAATGATTGCCAGCTGCAAGAAGATTCACYTCACTACCAAAATCCTTGCAGTAGACTATCCTGCAGACTTTGTAAAGTCAATTTCTTGCCAGAT?????????????????????????????????????????????????????????????????????????????????????????????????????????????????????????????????????????????????????????????????????????????????????????????????????????????????????????????????????????????"/>
                        <sequence id="seq_HSU1386" taxon="HSU138" totalcount="4" value="???????????????????????????????????????????????????????????????????????????????????????????????????????????????????????????GGCTTATCCCGGTCTTCGAACACAGGGAAATTTGGAGAACCTAGGTGGGCCCAATGATGCAACAAGAGGATTGACATCTTTAGCAGACACTTTTGAACATGTCATAGAGGAGCTCCTGGATGAGCAGCAGGCCATCCAGCCCAGCAAGGAAAACAAGGATGCAGACTTGTACTCRTCTCGGGTTATGCTAAGCAGTCAAGTGCCTTTGGAGCCTCCACTGCTCTTTCTGCTTGAGGAGTATAAAAACTACTTGGATGCTGCAAACATGTCCATGAGGGTCCGACGCCACTCTGATCCTGCTCGTCGTGGAGAGTTGAGTGTGTGTGACAGTACTAGTGAGTGGGTAACAGCGGCTGAGAAAAAGACTGCGGTGGACATGTCAGGGGCAACAGTTACCGTCCTGGAAAAAGTACCAGTACCTAAAGGCCAACTGAAGCAATATTTTTATGAAACCAAATGCAACTCAAAGGGATATACGAAAGAGGGATGCAGGGGCATAGACAAGAGGTACTGGAATTCCCAGTGCCGAACTACCCAGTCTTACGTGCGCGCTCTCACCATGGATAACAAAAAGAGAGTTGGATGGCGGTTTATAAGAATAGACACTTCCTGT??????????????????????????????????????????????????????????????????????????????????????????????????????????????????????????????????????????????????????????????????????????????????????????????????????????????????????????????????????????????????????????????????????????????????????????????????????????????????????????????????????????????????????????????????????????????????????????????????????????????????????????????????????????????????????????????????????????????????????????????????????????????????????????????????????????????????????????????????????????????????????????????????????????????????????????????????????????????????????????????????????????????????????????????????????????????????????????????????????????????????????????????????????????????????????????????????????????????????????????????????????????????TCCAGCAACCTGATGGGCTCCTTGGTAGTTTCATACAACTTCTACAGCCTCAACAAAATGGAAACYGGCCACAGGGCTACCAAAAGGCCAGTGAGCATGATCTGGGCTGTACTCACCATTTGGATGGTCAGTTTGCTGATCTGCATTTTGCCTCTCTGTGGCTGGGGCACTTATGGCTCRACCTCTTGGGGATGTTTTGCRGACTGCACCAGTTCTTACATCTTGTTTCTCTTCATCATCTACTCCTTGTGTTTCTTCCTGCTCCTTGTGCTCTCCGTCCCTCTCATTTATCAGCTCTTGTGCTCAGATGAGCAACTGCAYCTCTATGATGATTATCATCAAATCACCCGAGGATATTTCTCACCTGGGTCACCCCCAGTGGGTATTCACACCCTGCCCCTCTCTCCAGAGGACATTGAGAATAAAAGCCTGAAGCATTTTCAAGATGCTG??????????????????????????????????????????????????????????????????????????????????ACCCTTTGAAACAGACACTGAGTTGAACAAAGATATGCAGACAATAGATAAAAGTGCCTTATCTATGAGCCAAAGAGAGGCTGAAACACATCAGGCAAACCTGCAGCATCTCTGCCGCTTCTGTGGAGGCTCATTTAAAACTGACCCTTATAAGAGAAGCCACCCAGTTCATGGACCAGTAGATGATGAGACTCAGGCCCTTCTCAGAAAGAAAGAGAAAAAGGCAACATCTTGGCCAGATCTCCTTGCCAAAGTTTTTAAGACTGATGTGAAGGGAGACATTGACACAATCCATCCTACAAAGTTTTGTCACCAGTGTTGGATTGTGGTTCAAAAAAAATTAAACAATTCCCCATGTGAAATGTTTTTTCCAAGGAAAAGTCCAGTAGAGTGGCATCCCCATTCCCCAAACTGTGATGTTTGTGATGCTTCCTTCCGTGGAGTGAAGAGAAAGAGGAAAGTTCTTAATCTACAGATGAACAAAAAATTGAGGATGGTGTCTAGAGGTGCTAGAAAAAAAAGACAAATAAGGAATCCAAAACAAGTCAACCAAAAGAGTTTAGTGAAAATGATTGCCAGCTGCAAGAAGATTCACCTCACTACCAAAATCCTTGCAGTAGACTATCCTGCAGACTTTGTAAAGTCAATTTCTTGCCAGAT?????????????????????????????????????????????????????????????????????????????????????????????????????????????????????????????????????????????????????????????????????????????????????????????????????????????????????????????????????????????"/>
                        <sequence id="seq_HSU1396" taxon="HSU139" totalcount="4" value="???????????????????????????????????????????????????????????????????????????????????????????????????????????????????????????GGCTTATCCCGGTCTTCGAACACAGGGAAATTTGGAGAACCTAGGTGGGCCCAATGATGCAACAAGAGGATTGACATCTTTAGCAGACACTTTTGAACATGTCATAGAGGAGCTCCTGGATGAGCAGCAGGCCATCCAGCCCAGCAAGGAAAACAAGGATGCAGACTTGTACTCRTCTCGGGTTATGCTAAGCAGTCAAGTGCCTTTGGAGCCTCCACTGCTCTTTCTGCTTGAGGAGTATAAAAACTACTTGGATGCTGCAAACATGTCCATGAGGGTCCGACGCCACTCTGATCCTGCTCGTCGTGGAGAGTTGAGTGTGTGTGACAGTACTAGTGAGTGGGTAACAGCGGCTGAGAAAAAGACTGCGGTGGACATGTCAGGGGCAACAGTTACCGTCCTGGAAAAAGTACCAGTACCTAAAGGCCAACTGAAGCAATATTTTTATGAAACCAAATGCAACTCAAAGGGATATACGAAAGAGGGATGCAGGGGCATAGACAAGAGGTACTGGAATTCCCAGTGCCGAACTACCCAGTCTTACGTGCGCGCTCTCACCATGGATAACAAAAAGAGAGTTGGATGGCGGTTTATAAGAATAGACACTTCCTGT?????????????????????????????????????????????????????????????????????????????????GAAGATAGTGAAAACATTCTGCCGATAGATGGAGAGCAGGATGTTATGGAAACTAATGAGGTAGATCATGCAGAGCCACTAGAAAATGAGAATAACAAAGAAGTGATAACAGACATGGAATGTAATACTCAACCAGAACAGGAAGGGCCTGTTGGTGCCCTGGAGAAAGAGGAAGCCAGCAAACCAGAAGTTGAAGCAGAAGCAGAGGAGTCAGAAGAGAAGGAGCCTGAATCCACCCCAGTATTGGAGGCTGAGGCTCAGCCTCTCTCAGAGTCTGTGCTTCAGCCACCGCCTCCACCACTGT---TGGAATCTACTCAAGATCAAGAGCCTCAGGTAGACAAAGAAGAATCTGTAGTGCCTGAAAAGCTGCCGGAAATTCAGACAGACCAAGTCCAGGCAGCAACAGTAGAAAATAAGAGCAAGGTTAGGAGCAGAAGCAGAGGTAGAGCAAGGAACAAAACCAGCAAGAGTCGAAGTCGGAGTACTAGTAGCAGTACTAGTAGTACTAGCTCTACCAGCAGTAGTAGTGGCAGCAGTTCTAGCAGTGGYAGCAGTAGTAGCCGGAGTACTTCCAGCAGCAGCAGCAGTAGTAGTGGAACT??????????????????????????????????????????????????????????????????????????????????????????????????????????????????????????????????TCCAGCAACCTGATGGGCTCCTTGGTAGTTTCATACAACTTCTACAGCCTCAACAAAATGGAAACTGGCCACAGGGCTACCAAAAGGCCAGTGAGCATGATCTGGGCTGTACTCACCATTTGGATGGTCAGTTTGCTGATCTGCATTTTGCCTCTCTGTGGCTGGGGCACTTATGGCTCGACCTCTTGGGGATGTTTTGCGGACTGCACCAGTTCTTACATCTTGTTTCTCTTCATCATCTACTCCTTGTGTTTCTTCCTGCTCCTTGTGCTCTCCGTCCCTCTCATTTATCAGCTCTTGTGCTCAGATGAGCAACTGCATCTCTATGATGATTATCATCAAATCACCCGAGGATATTTCTCACCTGGGTCACCCCCAGTGGGTATTCACACCCTGCCCCTCTCTCCAGAGGACATTGAGAATAAAAGCCTGAAGCATTTTCAAGATGCTG??????????????????????????????????????????????????????????????????????????????????ACCCTTTGAAACAGACACTGAGTTGAACAAAGATATGCAGACAATAGATAAAAGTGCCTTATCTATGAGCCAAAGAGAGGCTGAAACACATCAGGCAAACCTGCAGCATCTCTGCCGCTTCTGTGGAGGCTCATTTAAAACTGACCCTTATAAGAGAAGCCACCCAGTTCATGGACCAGTAGATGATGAGACTCAGGCCCTTCTCAGAAAGAAAGAGAAAAAGGCAACATCTTGGCCAGATCTCCTTGCCAAAGTTTTTAAGACTGATGTGAAGGGAGACATTGACACAATCCATCCTACAAAGTTTTGTCACCAGTGTTGGATTGTGGTTCAAAAAAAATTAAACAATTCCCCATGTGAAATGTTTTTTCCAAGGAAAAGTCCAGTAGAGTGGCATCCCCATTCCCCAAACTGTGATGTTTGTGATGCTTCCTTCCGTGGAGTGAAGAGAAAGAGGAAAGTTCTTAATCTACAGATGAACAAAAAATTGAGGATGGTGTCTAGAGGTGCTAGAAAAAAAAGACAAATAAGGAATCCAAAACAAGTCAACCAAAAGAGTTTAGTGAAAATGATTGCCAGCTGCAAGAAGATTCACCTCACTACCAAAATYCTTGCAGTAGACTATCCTGCAGACTTTGTAAAGTCAATTTCTTGCCAGAT?????????????????????????????????????????????????????????????????????????????????????????????????????????????????????????????????????????????????????????????????????????????????????????????????????????????????????????????????????????????"/>
                        <sequence id="seq_HSU1406" taxon="HSU140" totalcount="4" value="???????????????????????????????????????????????????????????????????????????????????????????????????????????????????????????GGCTTATCCCGGTCTTCGAACACAGGGAAATTTGGAGAACCTAGGTGGGCCCAATGATGCAACAAGAGGATTGACATCTTTAGCAGACACTTTTGAACATGTCATAGAGGAGCTCCTGGATGAGCAGCAGGCCATCCAGCCCAGCAAGGAAAACAAGGATGCAGACTTGTACTCGTCTCGGGTTATGCTAAGCAGTCAAGTGCCTTTGGAGCCTCCACTGCTCTTTCTGCTTGAGGAGTATAAAAACTACTTGGATGCTGCAAACATGTCCATGAGGGTCCGACGCCACTCTGATCCTGCTCGTCGTGGAGAGTTGAGTGTGTGTGACAGTACTAGTGAGTGGGTAACAGCGGCTGAGAAAAAGACTGCGGTGGACATGTCAGGGGCAACAGTTACCGTCCTGGAAAAAGTACCAGTACCTAAAGGCCAACTGAAGCAATATTTTTATGAAACCAAATGCAACTCAAAGGGATATACGAAAGAGGGATGCAGGGGCATAGACAAGAGGTACTGGAATTCCCAGTGCCGAACTACCCAGTCTTACGTGCGCGCTCTCACCATGGATAACAAAAAGAGAGTTGGATGGCGGTTTATAAGAATAGACACTTCCTGT??????????????????????????????????????????????????????????????????????????????????????????????????????????????????????????????????????????????????????????????????????????????????????????????????????????????????????????????????????????????????????????????????????????????????????????????????????????????????????????????????????????????????????????????????????????????????????????????????????????????????????????????????????????????????????????????????????????????????????????????????????????????????????????????????????????????????????????????????????????????????????????????????????????????????????????????????????????????????????????????????????????????????????????????????????????????????????????????????????????????????????????????????????????????????????????????????????????????????????????????????????????????TCCAGCAACCTGATGGGCTCCTTGGTAGTTTCATACAACTTCTACAGCCTCAACAAAATGGAAACCGGCCACAGGGCTACCAAAAGGCCAGTGAGCATGATCTGGGCTGTACTCACCATTTGGATGGTCAGTTTGCTGATCTGCATTTTGCCTCTCTGTGGCTGGGGCACTTATGGCTCAACCTCTTGGGGATGTTTTGCAGACTGCACCAGTTCTTACATCTTGTTTCTCTTCATCATCTACTCCTTGTGTTTCTTCCTGCTCCTCGTGCTCTCCGTCCCTCTCATTTATCAGCTCTTGTGCTCAGATGAGCAACTGCACCTCTATGATGATTATCATCAAATCACCCGAGGATATTTCTCACCTGGGTCACCCCCAGTGGGTATTCACACCCTGCCCCTCTCTCCAGAGGACATTGAGAATAAAAGCCTGAAGCATTTTCAAGATGCTG??????????????????????????????????????????????????????????????????????????????????ACCCTTTGAAACAGACACTGAGTTGAACAAAGATATGCAGACAATAGATAAAAGTGCCTTATCTATGAGCCAAAGAGAGGCTGAAACACATCAGGCAAACCTGCAGCATCTCTGCCGCTTCTGTGGAGGCTCATTTAAAACTGACCCTTATAAGAGAAGCCACCCAGTTCATGGACCAGTAGATGATGAGACTCAGGCCCTTCTCAGAAAGAAAGAGAAAAAGGCAACATCTTGGCCAGATCTCCTTGCCAAAGTTTTTAAGACTGATGTGAAGGGAGACATTGACACAATCCATCCTACAAAGTTTTGTCACCAGTGTTGGATTGTGGTTCAAAAAAAATTAAACAATTCCCCATGTGAAATGTTTTTTCCAAGGAAAAGTCCAGTAGAGTGGCATCCCCATTCCCCAAACTGTGATGTTTGTGATGCTTCCTTCCGTGGAGTGAAGAGAAAGAGGAAAGTTCTTAATCTACAGATGAACAAAAAATTGAGGATGGTGTCTAGAGGTGCTAGAAAAAAAAGACAAATAAGGAATCCAAAACAAGTCAACCAAAAGAGTTTAGTGAAAATGATTGCCAGCTGCAAGAAGATTCACCTCACTACCAAAATCCTTGCAGTAGACTATCCTGCAGACTTTGTAAAGTCAATTTCTTGCCAGAT?????????????????????????????????????????????????????????????????????????????????????????????????????????????????????????????????????????????????????????????????????????????????????????????????????????????????????????????????????????????"/>
                        <sequence id="seq_HSU1416" taxon="HSU141" totalcount="4" value="???????????????????????????????????????????????????????????????????????????????????????????????????????????????????????????GGCTTATCCCGGTCTTCGAACACAGGGAAATTTGGAGAACCTAGGTGGGCCCAATGATGCAACAAGAGGATTGACATCTTTAGCAGACACTTTTGAACATGTCATAGAGGAGCTCCTGGATGAGCARCAGGCCATCCAGCCCAGCAAGGAAAACAARGATGCAGACTTGTACTCRTCTCGGGTTATGCTAAGCAGTCAAGTGCCTTTGGAGCCTCCACTGCTCTTTCTGCTTGAGGAGTATAAAAACTACTTGGATGCTGCAAACATGTCCATGAGGGTCCGACGCCACTCTGATCCTGCTCGTCGTGGAGAGTTGAGTGTGTGTGAYAGTACTAGTGAGTGGGTAACAGCGGCTGAGAAAAAGACTGCGGTGGACATGTCAGGGGCAACAGTTACCGTCCTGGAAAAAGTACCAGTACCTAAAGGCCAACTGAAGCAATATTTTTATGAAACCAAATGCAACTCAAAGGGATATACGAAAGAGGGATGCAGGGGCATAGACAAGAGGTACTGGAATTCCCAGTGCCGAACTACCCAGTCTTACGTGCGCGCTCTCACCATGGATAACAAAAAGAGAGTTGGATGGCGGTTTATAAGAATAGACACTTCCTGT?????????????????????????????????????????????????????????????????????????????????GAAGATAGTGAAAACATTCTGCCGATAGATGGAGAGCAGGATGTTATGGAAACTAATGAGGTAGATCATGCAGAGCCACTAGAAAATGAGAATAACAAAGAAGTGATAACAGACATGGAATGTAATACTCAACCAGAACAGGAAGGGCCTGTTGGTGCCCTGGAGAAAGAGGAAGCCAGCAAACCAGAAGTTGAAGCAGAAGCAGAGGAGTCAGAAGAGAAGGAGCCTGAATCCACCCCAGTATTGGAGGCTGAGGCTCAGCCTCTCTCAGAGTCTGTGCTTCAGCCACCGCCTCCACCACTGT---TGGAATCTACTCAAGATCAAGAGCCTCAGGTAGACAAAGAAGAATCTGTAGTGCCTGAAAAGCTGCCGGAAATTCAGACAGACCAAGTCCAGGCAGCAACAGTAGAAAATAAGAGCAAGGTTAGGAGCAGAAGCAGAGGTAGAGCAAGGAACAAAACCAGCAAGAGTCGAAGTCGGAGTACTAGTAGCAGTACTAGTAGTACTAGCTCTACCAGCAGTAGTAGTGGCAGCAGTTCTAGCAGTGGCAGCAGTAGTAGCCGGAGTACTTCCAGCAGCAGCAGCAGTAGTAGTGGAACT??????????????????????????????????????????????????????????????????????????????????????????????????????????????????????????????????TCCAGCAACCTGATGGGCTCCTTGGTAGTTTCATACAACTTCTACAGCCTCAACAAAATGGAAACTGGCCACAGGGCTACCAAAAGGCCAGTGAGCATGATCTGGGCTGTACTCACCATTTGGATGGTCAGTTTGCTGATCTGCATTTTGCCTCTCTGTGGCTGGGGCACTTATGGCTCRACCTCTTGGGGATGTTTTGCRGACTGCACCAGTTCTTACATCTTGTTTCTCTTCATCATCTACTCCTTGTGTTTCTTCCTGCTCCTYGTGCTCTCCGTCCCTCTCATTTATCAGCTCTTGTGCTCAGATGAGCAACTGCAYCTCTATGATGATTATCATCAAATCACCCGAGGATATTTCTCACCTGGGTCACCCCCAGTGGGTATTCACACCCTGCCCCTCTCTCCAGAGGACATTGAGAATAAAAGCCTGAAGCATTTTCAAGATGCTG??????????????????????????????????????????????????????????????????????????????????ACCCTTTGAAACAGACACTGAGTTGAACAAAGATATGCAGACAATAGATAAAAGTGCCTTATCTATGAGCCAAAGAGAGGCTGAAACACATCAGGCAAACCTGCAGCATCTCTGCCGCTTCTGTGGAGGCTCATTTAAAACTGACCCTTATAAGAGAAGCCACCCAGTTCATGGACCAGTAGATGATGAGACTCAGGCCCTTCTCAGAAAGAAAGAGAAAAAGGCAACATCTTGGCCAGATCTCCTTGCCAAAGTTTTTAAGACTGATGTGAAGGGAGACATTGACACAATCCATCCTACAAAGTTTTGTCACCAGTGTTGGATTGTGGTTCAAAAAAAATTAAACAATTCCCCATGTGAAATGTTTTTTCCAAGGAAAAGTCCAGTAGAGTGGCATCCCCATTCCCCAAACTGTGATGTTTGTGATGCTTCCTTCCGTGGAGTGAAGAGAAAGAGGAAAGTTCTTAATCTACAGATGAACAAAAAATTGAGGATGGTGTCTAGAGGTGCTAGAAAAAAAAGACAAATAAGGAATCCAAAACAAGTCAACCAAAAGAGTTTAGTGAAAATGATTGCCAGCTGCAAGAAGATTCACCTCACTACCAAAATCCTTGCAGTAGACTATCCTGCAGACTTTGTAAAGTCAATTTCTTGCCAGAT?????????????????????????????????????????????????????????????????????????????????????????????????????????????????????????????????????????????????????????????????????????????????????????????????????????????????????????????????????????????"/>
                        <sequence id="seq_HSU1506" taxon="HSU150" totalcount="4" value="???????????????????????????????????????????????????????????????????????????????????????????????????????????????????????????GGCTTATCCCGGTCTTCGAACACAGGGAAATTTGGAGAACCTAGGTGGGCCCAATGATGCAACAAGAGGATTGACATCTTTAGCAGACACTTTTGAACATGTCATAGAGGAGCTCCTGGATGAGCAGCAGGCCATCCAGCCCAGCAAGGAAAACAAGGATGCAGACTTGTACTCGTCTCGGGTTATGCTAAGCAGTCAAGTGCCTTTGGAGCCTCCACTGCTCTTTCTGCTTGAGGAGTATAAAAACTACTTGGATGCTGCAAACATGTCCATGAGGGTCCGACGCCACTCTGATCCTGCTCGTCGTGGAGAGTTGAGTGTGTGTGACAGTACTAGTGAGTGGGTAACAGCGGCTGAGAAAAAGACTGCGGTGGACATGTCAGGGGCAACAGTTACCGTCCTGGAAAAAGTACCAGTACCTAAAGGCCAACTGAAGCAATATTTTTATGAAACCAAATGCAACTCAAAGGGATATACGAAAGAGGGATGCAGGGGCATAGACAAGAGGTACTGGAATTCCCAGTGCCGAACTACCCAGTCTTACGTGCGCGCTCTCACCATGGATAACAAAAAGAGAGTTGGATGGCGGTTTATAAGAATAGACACTTCCTGT?????????????????????????????????????????????????????????????????????????????????GAAGATAGTGAAAACATTCTGCCGATAGATGGAGAGCAGGATGTTATGGAAACTAATGAGGTAGATCATGCAGAGCCACTAGAAAATGAGAATAACAAAGAAGTGATAACRGACATGGAATGTAATACTCAACCAGAACAGGAAGGGCCTGTTGGTGCCCTGGAGAAAGAGGAAGCCAGCAAACCAGAAGTTGAAGCAGAAGCAGAGGAGTCAGAAGAGAAGGAGCCTGAATCCACCCCRGTATTGGAGGCTGAGGCTCAGCCTCTCTCAGAGTCTGTGCTTCAGCCACCGCCTCCACCACTGT---TGGAATCTACTCAAGATCAAGAGCCTCAGGTAGACAAAGAAGAATCTGTAGTGCCTGAAAAGCTGCCGGAAATTCAGACAGACCAAGTCCAGGCAGCAACAGTAGAAAATAAGAGCAAGGTTAGGAGCAGAAGCAGAGGTAGAGCAAGGAACAAAACCAGCAAGAGTCGAAGTCGGAGTACTAGTAGCAGTACTAGTAGTACTAGCTCTACCAGCAGTAGTAGTGGCAGCAGTTCTAGCAGTGGCAGCAGTAGTAGCCGGAGTACTTCCAGCAGCAGCAGCAGTAGTAGTGGAACT??????????????????????????????????????????????????????????????????????????????????????????????????????????????????????????????????TCCAGCAACCTGATGGGCTCCTTGGTAGTTTCATACAACTTCTACAGCCTCAACAAAATGGAAACCGGCCACAGGGCTACCAAAAGGCCAGTGAGCATGATCTGGGCTGTACTCACCATTTGGATGGTCAGTTTGCTGATCTGCATTTTGCCTCTCTGTGGCTGGGGCACTTATGGCTCAACCTCTTGGGGATGCTTTGCRGACTGCACCAGTTCTTACATCTTGTTTCTCTTCATCATCTACTCCTTGTGTTTCTTCCTGCTCCTCGTGCTCTCCGTCCCTCTCATTTATCAGCTCTTGTGCTCAGATGAGCAACTGCATCTCTATGATGATTATCATCAAATCACCCGAGGATATTTCTCACCTGGGTCACCCCCAGTGGGTATTCACACCCTGCCCCTCTCTCCAGAGGACATTGAGAATAAAAGCCTGAAGCATTTTCAAGATGCTG??????????????????????????????????????????????????????????????????????????????????ACCCTTTGAAACAGACACTGAGTTGAACAAAGATATGCAGACAATAGATAAAAGTGCCTTATCTATGAGCCAAAGAGAGGCTGAAACACATCAGGCAAACCTGCAGCATCTCTGCCGCTTCTGTGGAGGCTCATTTAAAACTGACCCTTATAAGAGAAGCCACCCAGTTCATGGACCAGTAGATGATGAGACTCAGGCCCTTCTCAGAAAGAAAGAGAAAAAGGCAACATCTTGGCCAGATCTCCTTGCCAAAGTTTTTAAGACTGATGTGAAGGGAGACATTGACACAATCCATCCTACAAAGTTTTGTCACCAGTGTTGGATTGTGGTTCAAAAAAAATTAAACAATTCCCCATGTGAAATGTTTTTTCCAAGGAAAAGTCCAGTAGAGTGGCATCCCCATTCCCCAAACTGTGATGTTTGTGATGCTTCCTTCCGTGGAGTGAAGAGAAAGAGGAAAGTTCTTAATCTACAGATGAACAAAAAATTGAGGATGGTGTCTAGAGGTGCTAGAAAAAAAAGACAAATAAGGAATCCAAAACAAGTCAACCAAAAGAGTTTAGTGAAAATGATTGCCAGCTGCAAGAAGATTCACCTCACTACCAAAATCCTTGCAGTAGACTATCCTGCAGACTTTGTAAAGTCAATTTCTTGCCAGAT?????????????????????????????????????????????????????????????????????????????????????????????????????????????????????????????????????????????????????????????????????????????????????????????????????????????????????????????????????????????"/>
                        <sequence id="seq_Holbrookia maculata4" taxon="Holbrookia maculata" totalcount="4" value="TGAACAGTTCCACCAAGTGAAAAGAGTGATGACCATCCTTTTCCTTACTATGGTTATTTCATACTTCAGTTCCATGAAAGCTGCCCCAATGAAAGAAGTTAGCCTCAGGGGACAAGGCAGCTTGGCTTATCCCGGTCTTCGGACACAGGGAAATTTGGAGAACCTAGGTGGGCCCAATGATGCCACAAGAGGATTGACATCTTTAGCAGACACTTTTGAACATGTCATAGAGGAGCTCCTGGATGAGCAGCAGGCCATCCAGCCCAGCAAGGAAAATAAGGATGCAGACTTGTACTCATCTCGGGTTATGCTAAGCAGTCAAGTGCCTTTGGAGCCTCCACTGCTCTTTCTGCTTGAGGAGTATAAAAACTACTTGGATGCTGCAAACATGTCCATGAGGGTCCGACGCCACTCTGATCCTGCTCGTCGTGGAGAGCTGAGTGTATGTGACAGTACTAGTGAGTGGGTAACAGCGGCCGAGAAAAAGACTGCGGTGGACATGTCAGGGGCAACGGTTACCGTCCTGGAAAAAGTACCAGTACCTAAAGGCCAACTGAAGCAATATTTTTATGAGACCAAATGCAACTCAAAGGGATATACGAAAGAGGGATGCAGGGGCATAGACAAGAGGTACTGGAATTCCCAGTGCCGAACTACCCAGTCTTATGTGCGAGCTCTCACCATGGATAACAAAAAGAGAGTTGGATGGCGGTTTATAAGAATAGACACTTCCTGTGTGTGTACACTGACCATAAAAAGGGGAAGATAGTGGATTCATGCTGTATAGATTATATTGAGACAAAAGTTTATCTATTTG?????????????????????????????????????????TGTTATGGAAACTAATGAGGCAGATCATGTAGAGCCACTAGAAAATGAGAATAGCAAAGAAGTGATACCAGAAATGGAATGTAATACTCAACCAGAACAGGAGGGGCCTGTTGCTGCCCTGGAGAAAGAGGAAGCCAGCAAGCCAGAAGTTGAAGCAGAAGCAGAGGAGTCAGAAGAGAAAGAGCCTGAATCCACCCCGGTATTGGAGGCTGAGACTCAGCCTCTCTCAGAGTCTGTGCTTCAGCCACCACCTCCACCACTAT---TGGAATCTACTCAAGATCAAGAGCCTCAGGTAGACAGAGAGGAATCTGTAGTGCCTGAAAAGCTGCCAGAAATTCAGACGGACCAAGTCCAGGCAGCAACAGTAGAAAACAAGAGCAAGGTTAGGAGCCGAAGCAGAGGTAGAGCAAGGAACAAAACCAGCAAGAGTCGAAGTCGGAGTACTAGCAGCAGTACTAGTAGTACTAGCTCTACAAGCAGTAGTAGTGGCAGCAGTTCTAGCAGTGGCAGCAGTAGTAGCCGGAGTACTTCCAGCAGCAGCAGCAGTACTAGTGGAACTAGCAGTCGAGAAAGTAGCAGTAGTTCTAGTAGCAGTGAGAGTAGAAGTCGAAGCAGAGCTTTGGCTGAATGAGATGCTGCCTCCGACGCTGTGCACCACTTCGGCACTGCTCTACTTGTTTCAGGGCTTTTCCAGCAATCTGATGGGCTCCTTGGTAGTTTCGTACAACTTCTACAGCCTCAACAAAATGGAAACTAGCCACAGGGTGACCAAAAGGCCAGTGAGCATGATCTGGGCCGTTCTCACCATTTGGATGGTCAGTTTGCTGATCTGCATTTTGCCCCTCTGTGGCTGGGGCACTTATGGCTCGACCTCTTGGGGATGTTTTACGGACTGCACCAGTTCTTACATCTTGTTTCTCTTCATCATCTACTCCTTGTGTTTCTTCCTGCTTCTCGTGCTCTCCGTCCCTCTCATTTATCAGCTCTTGTGCTCAGATGAGCAACTGCATCTCTATGATGATTATCACCAAATCACCCGAGGATATTTCTCACCTGGGTCACCCCCAGTGGGTATTCACACCCTGCCCCTCTCTCCAGAGGACCTTGACAATAAAAGCCTAAAGCACTTTCAAGATGCTGGCCAGAACTCTGACCCCAGGATCCAGCAAGGTCCAGCTGATGACCGCTGTAGACTGGACCACGTGTCGCTAATGTCAAACACACCCTTTGAAACAGACACTGGAATGAACAAAGATATGCAGGCAATAGATAAAAGTGTCTTATTTATGAGCCAAAGAGAGGTTGAAACACACCAGGCAAACCTGCAGCATCTCTGCCGCCTCTGTGGAGGTTCATTTAAAACTGACCCTTATAAGAGAAGCCACCCAGTTCATGGACCAGTAGATGATGAGATTCAGGCCCTTCTCAGAAAGAAAGAGAAAAAGGCAACATCTTGGCCAGATCTCCTTGCCAAAGTTTTTAAGACTGATGTGAAGGGAGACATTGACACAATCCATCCTACAAAGTTTTGTCACCAGTGTTGGACTGTGGTTCAAAAGAAATTAAACAATTCCCCATGTGAAATGTTTTTGCCAAGGAAAAGTCCAGTAGAGTGGCATCCCCATTCCCYAAGCTGTGATGTTTGTGATGCTTCCTTTCATGGAGTGAAGAGAAAGAAGAAAGTTCTTAATCTAGAGATGAACAAAAAATTGAGGATGGTGTCTAGAGGTGCTAGGAAAAAAAGACAAATAAGGAATCCAAAACAAGTCAACCAAAAGAATTTAGTGAAAATGATTGCCAGCTGCAAGAAGATTCATCTCACTACCAAAATCCTTGCAGTAGACTATCCTGCAGACTTTGTAAAGTCAATTTCTTGCCAGATTTGTGAACACATCCTGGCTGACCCAGTAGAAACAACATGCAAACACTTATTCTGCAGAGYCTGCATCCTTAAATGCCTCAAAATAATGGGAAGCTATTGTCCAGCTTGTCGTTATCCTTGCTTTCCTACTGACCTGGTAAGCCCTGTTAAATCCTTCCTGAACATCCTGAACAGTCTACCTATGAGATGTCCAGTGAAAGATTGTCTGGAAGAAGTCTGTTTGGGAAAATACTATCA"/>
                    </data>


    


    


    
<map name="Uniform">beast.math.distributions.Uniform</map>
<map name="Exponential">beast.math.distributions.Exponential</map>
<map name="LogNormal">beast.math.distributions.LogNormalDistributionModel</map>
<map name="Normal">beast.math.distributions.Normal</map>
<map name="Beta">beast.math.distributions.Beta</map>
<map name="Gamma">beast.math.distributions.Gamma</map>
<map name="LaplaceDistribution">beast.math.distributions.LaplaceDistribution</map>
<map name="prior">beast.math.distributions.Prior</map>
<map name="InverseGamma">beast.math.distributions.InverseGamma</map>
<map name="OneOnX">beast.math.distributions.OneOnX</map>


<run id="mcmc" spec="MCMC" chainLength="200000000" storeEvery="10000">
    <state id="state" storeEvery="5000">
        <parameter id="popSize" name="stateNode">1.0</parameter>
        <tree id="Tree.t:Species" name="stateNode">
            <taxonset id="taxonsuperset" spec="TaxonSet">
                <taxon id="rufopunctata" spec="TaxonSet">
                    <taxon id="ADG18" spec="Taxon"/>
                    <taxon id="ADG17" spec="Taxon"/>
                    <taxon id="ADG16" spec="Taxon"/>
                    <taxon id="ADG03" spec="Taxon"/>
                    <taxon id="ADG02" spec="Taxon"/>
                    <taxon id="ADG01" spec="Taxon"/>
                </taxon>
                <taxon id="cowlesi" spec="TaxonSet">
                    <taxon id="ADG10" spec="Taxon"/>
                    <taxon id="ADG14" spec="Taxon"/>
                    <taxon id="ADG13" spec="Taxon"/>
                    <taxon id="ADG12" spec="Taxon"/>
                    <taxon id="ADG11" spec="Taxon"/>
                    <taxon id="ADG15" spec="Taxon"/>
                    <taxon id="ADG07" spec="Taxon"/>
                    <taxon id="ADG06" spec="Taxon"/>
                    <taxon id="ADG05" spec="Taxon"/>
                    <taxon id="ADG04" spec="Taxon"/>
                    <taxon id="ADG09" spec="Taxon"/>
                    <taxon id="ADG08" spec="Taxon"/>
                </taxon>
                <taxon id="notata" spec="TaxonSet">
                    <taxon id="HSU141" spec="Taxon"/>
                    <taxon id="ADG19" spec="Taxon"/>
                    <taxon id="HSU128" spec="Taxon"/>
                    <taxon id="HSU127" spec="Taxon"/>
                    <taxon id="ADG21" spec="Taxon"/>
                    <taxon id="ADG20" spec="Taxon"/>
                    <taxon id="ADG25" spec="Taxon"/>
                    <taxon id="ADG22" spec="Taxon"/>
                    <taxon id="HSU139" spec="Taxon"/>
                    <taxon id="HSU138" spec="Taxon"/>
                    <taxon id="ADG27" spec="Taxon"/>
                    <taxon id="ADG26" spec="Taxon"/>
                    <taxon id="HSU135" spec="Taxon"/>
                    <taxon id="HSU134" spec="Taxon"/>
                    <taxon id="HSU137" spec="Taxon"/>
                    <taxon id="HSU136" spec="Taxon"/>
                </taxon>
                <taxon id="inornata" spec="TaxonSet">
                    <taxon id="CVFTL89" spec="Taxon"/>
                    <taxon id="CVFTL86" spec="Taxon"/>
                    <taxon id="CVFTL87" spec="Taxon"/>
                    <taxon id="CVFTL88" spec="Taxon"/>
                    <taxon id="HSU150" spec="Taxon"/>
                    <taxon id="DH53" spec="Taxon"/>
                    <taxon id="DH52" spec="Taxon"/>
                    <taxon id="DH51" spec="Taxon"/>
                    <taxon id="CVFTL92" spec="Taxon"/>
                    <taxon id="CVFTL93" spec="Taxon"/>
                    <taxon id="CVFTL94" spec="Taxon"/>
                    <taxon id="CVFTL95" spec="Taxon"/>
                    <taxon id="CVFTL90" spec="Taxon"/>
                    <taxon id="CVFTL91" spec="Taxon"/>
                    <taxon id="CVFTL96" spec="Taxon"/>
                    <taxon id="CVFTL97" spec="Taxon"/>
                    <taxon id="CVFTL98" spec="Taxon"/>
                    <taxon id="CVFTL99" spec="Taxon"/>
                </taxon>
                <taxon id="draconoides" spec="TaxonSet">
                    <taxon id="Callisaurus draconoides" spec="Taxon"/>
                </taxon>
                <taxon id="texanus" spec="TaxonSet">
                    <taxon id="Cophosaurus texanus" spec="Taxon"/>
                </taxon>
                <taxon id="sp." spec="TaxonSet">
                    <taxon id="HSU140" spec="Taxon"/>
                    <taxon id="DAW336" spec="Taxon"/>
                    <taxon id="DAW11 15" spec="Taxon"/>
                    <taxon id="DAW11 14" spec="Taxon"/>
                    <taxon id="DAW11 13" spec="Taxon"/>
                </taxon>
                <taxon id="scoparia" spec="TaxonSet">
                    <taxon id="HSU023" spec="Taxon"/>
                    <taxon id="HSU062" spec="Taxon"/>
                    <taxon id="HSU029" spec="Taxon"/>
                    <taxon id="HSU025" spec="Taxon"/>
                    <taxon id="HSU024" spec="Taxon"/>
                    <taxon id="HSU027" spec="Taxon"/>
                    <taxon id="HSU081" spec="Taxon"/>
                    <taxon id="HSU080" spec="Taxon"/>
                    <taxon id="HSU076" spec="Taxon"/>
                    <taxon id="HSU075" spec="Taxon"/>
                    <taxon id="HSU111" spec="Taxon"/>
                    <taxon id="HSU078" spec="Taxon"/>
                    <taxon id="HSU077" spec="Taxon"/>
                    <taxon id="HSU033" spec="Taxon"/>
                    <taxon id="HSU118" spec="Taxon"/>
                    <taxon id="HSU036" spec="Taxon"/>
                    <taxon id="HSU112" spec="Taxon"/>
                    <taxon id="HSU037" spec="Taxon"/>
                    <taxon id="HSU043" spec="Taxon"/>
                    <taxon id="HSU045" spec="Taxon"/>
                    <taxon id="HSU044" spec="Taxon"/>
                    <taxon id="HSU085" spec="Taxon"/>
                    <taxon id="HSU084" spec="Taxon"/>
                    <taxon id="HSU124" spec="Taxon"/>
                    <taxon id="HSU047" spec="Taxon"/>
                    <taxon id="HSU005" spec="Taxon"/>
                    <taxon id="HSU097" spec="Taxon"/>
                    <taxon id="HSU096" spec="Taxon"/>
                    <taxon id="HSU014" spec="Taxon"/>
                    <taxon id="HSU057" spec="Taxon"/>
                    <taxon id="HSU059" spec="Taxon"/>
                </taxon>
                <taxon id="maculata" spec="TaxonSet">
                    <taxon id="Holbrookia maculata" spec="Taxon"/>
                </taxon>
            </taxonset>
        </tree>
        <parameter id="birthRate.t:Species" lower="0.0" name="stateNode">1.0</parameter>
        <parameter id="popMean" name="stateNode">1.0</parameter>
        <tree id="Tree.t:r35" name="stateNode">
            <taxonset id="TaxonSet.r35" spec="TaxonSet">
                <alignment id="r35" spec="FilteredAlignment" filter="1479-2063">
                    <data idref="uma_coalescent_B2_FINAL"/>
                </alignment>
            </taxonset>
        </tree>
        <tree id="Tree.t:bdnf" name="stateNode">
            <taxonset id="TaxonSet.bdnf" spec="TaxonSet">
                <alignment id="bdnf" spec="FilteredAlignment" data="@uma_coalescent_B2_FINAL" filter="1-817"/>
            </taxonset>
        </tree>
        <tree id="Tree.t:pnn" name="stateNode">
            <taxonset id="TaxonSet.pnn" spec="TaxonSet">
                <alignment id="pnn" spec="FilteredAlignment" data="@uma_coalescent_B2_FINAL" filter="818-1478"/>
            </taxonset>
        </tree>
        <tree id="Tree.t:rag1" name="stateNode">
            <taxonset id="TaxonSet.rag1" spec="TaxonSet">
                <alignment id="rag1" spec="FilteredAlignment" data="@uma_coalescent_B2_FINAL" filter="2064-2980"/>
            </taxonset>
        </tree>
        <parameter id="mutationRate.s:pnn" name="stateNode">1.0</parameter>
        <parameter id="gammaShape.s:pnn" name="stateNode">1.0</parameter>
        <parameter id="mutationRate.s:r35" name="stateNode">1.0</parameter>
        <parameter id="gammaShape.s:r35" name="stateNode">1.0</parameter>
        <parameter id="mutationRate.s:rag1" name="stateNode">1.0</parameter>
        <parameter id="gammaShape.s:rag1" name="stateNode">1.0</parameter>
        <parameter id="mutationRate.s:bdnf" name="stateNode">1.0</parameter>
        <parameter id="gammaShape.s:bdnf" name="stateNode">1.0</parameter>
        <parameter id="ucldStdev.c:bdnf" lower="0.0" name="stateNode">0.1</parameter>
        <stateNode id="rateCategories.c:bdnf" spec="parameter.IntegerParameter" dimension="180">1</stateNode>
        <parameter id="ucldMean.c:pnn" name="stateNode">0.00223</parameter>
        <parameter id="ucldStdev.c:pnn" lower="0.0" name="stateNode">0.1</parameter>
        <stateNode id="rateCategories.c:pnn" spec="parameter.IntegerParameter" dimension="180">1</stateNode>
        <parameter id="ucldMean.c:r35" name="stateNode">0.00425</parameter>
        <parameter id="ucldStdev.c:r35" lower="0.0" name="stateNode">0.1</parameter>
        <stateNode id="rateCategories.c:r35" spec="parameter.IntegerParameter" dimension="180">1</stateNode>
        <parameter id="ucldMean.c:rag1" name="stateNode">0.00219</parameter>
        <parameter id="ucldStdev.c:rag1" lower="0.0" name="stateNode">0.1</parameter>
        <stateNode id="rateCategories.c:rag1" spec="parameter.IntegerParameter" dimension="180">1</stateNode>
        <parameter id="popSizeTop" name="stateNode">1.0</parameter>
        <parameter id="ucldMean.c:bdnf" name="stateNode">0.0022</parameter>
        <parameter id="kappa.s:bdnf" lower="0.0" name="stateNode">2.0</parameter>
        <parameter id="kappa.s:pnn" lower="0.0" name="stateNode">2.0</parameter>
        <parameter id="kappa.s:r35" lower="0.0" name="stateNode">2.0</parameter>
        <parameter id="kappa.s:rag1" lower="0.0" name="stateNode">2.0</parameter>
    </state>

    <init id="SBI" spec="beast.evolution.speciation.StarBeastStartState" birthRate="@birthRate.t:Species" popMean="@popMean" speciesTree="@Tree.t:Species">
        <gene idref="Tree.t:r35"/>
        <gene idref="Tree.t:bdnf"/>
        <gene idref="Tree.t:pnn"/>
        <gene idref="Tree.t:rag1"/>
        <speciesTreePrior id="SpeciesTreePopSize.Species" spec="beast.evolution.speciation.SpeciesTreePrior" bottomPopSize="@popSize" gammaParameter="@popMean" popFunction="linear_with_constant_root" taxonset="@taxonsuperset" topPopSize="@popSizeTop" tree="@Tree.t:Species"/>
    </init>

    <distribution id="posterior" spec="util.CompoundDistribution">
        <distribution id="speciescoalescent" spec="util.CompoundDistribution">
            <distribution idref="SpeciesTreePopSize.Species"/>
            <distribution id="treePrior.t:bdnf" spec="beast.evolution.speciation.GeneTreeForSpeciesTreeDistribution" speciesTree="@Tree.t:Species" speciesTreePrior="@SpeciesTreePopSize.Species" tree="@Tree.t:bdnf"/>
            <distribution id="treePrior.t:pnn" spec="beast.evolution.speciation.GeneTreeForSpeciesTreeDistribution" speciesTree="@Tree.t:Species" speciesTreePrior="@SpeciesTreePopSize.Species" tree="@Tree.t:pnn"/>
            <distribution id="treePrior.t:r35" spec="beast.evolution.speciation.GeneTreeForSpeciesTreeDistribution" speciesTree="@Tree.t:Species" speciesTreePrior="@SpeciesTreePopSize.Species" tree="@Tree.t:r35"/>
            <distribution id="treePrior.t:rag1" spec="beast.evolution.speciation.GeneTreeForSpeciesTreeDistribution" speciesTree="@Tree.t:Species" speciesTreePrior="@SpeciesTreePopSize.Species" tree="@Tree.t:rag1"/>
        </distribution>
        <distribution id="prior" spec="util.CompoundDistribution">
            <distribution id="YuleModel.t:Species" spec="beast.evolution.speciation.YuleModel" birthDiffRate="@birthRate.t:Species" tree="@Tree.t:Species"/>
            <prior id="YuleBirthRatePrior.t:Species" name="distribution" x="@birthRate.t:Species">
                <LogNormal id="LogNormalDistributionModel.0" meanInRealSpace="true" name="distr">
                    <parameter id="RealParameter.19" estimate="false" name="M">0.0261</parameter>
                    <parameter id="RealParameter.20" estimate="false" lower="0.0" name="S" upper="5.0">0.205</parameter>
                </LogNormal>
            </prior>
            <prior id="GammaShapePrior.s:bdnf" name="distribution" x="@gammaShape.s:bdnf">
                <Exponential id="Exponential.0" name="distr">
                    <parameter id="RealParameter.0" estimate="false" name="mean">1.0</parameter>
                </Exponential>
            </prior>
            <prior id="GammaShapePrior.s:pnn" name="distribution" x="@gammaShape.s:pnn">
                <Exponential id="Exponential.0.pnn" name="distr">
                    <parameter id="RealParameter.0.pnn" estimate="false" name="mean">1.0</parameter>
                </Exponential>
            </prior>
            <prior id="GammaShapePrior.s:r35" name="distribution" x="@gammaShape.s:r35">
                <Exponential id="Exponential.0.r35" name="distr">
                    <parameter id="RealParameter.0.r35" estimate="false" name="mean">1.0</parameter>
                </Exponential>
            </prior>
            <prior id="GammaShapePrior.s:rag1" name="distribution" x="@gammaShape.s:rag1">
                <Exponential id="Exponential.0.rag1" name="distr">
                    <parameter id="RealParameter.0.rag1" estimate="false" name="mean">1.0</parameter>
                </Exponential>
            </prior>
            <prior id="KappaPrior.s:bdnf" name="distribution" x="@kappa.s:bdnf">
                <LogNormal id="LogNormalDistributionModel.4" name="distr">
                    <parameter id="RealParameter.24" estimate="false" name="M">1.0</parameter>
                    <parameter id="RealParameter.25" estimate="false" name="S">1.25</parameter>
                </LogNormal>
            </prior>
            <prior id="KappaPrior.s:pnn" name="distribution" x="@kappa.s:pnn">
                <LogNormal id="LogNormalDistributionModel.4.pnn" name="distr">
                    <parameter id="RealParameter.24.pnn" estimate="false" name="M">1.0</parameter>
                    <parameter id="RealParameter.25.pnn" estimate="false" name="S">1.25</parameter>
                </LogNormal>
            </prior>
            <prior id="KappaPrior.s:r35" name="distribution" x="@kappa.s:r35">
                <LogNormal id="LogNormalDistributionModel.4.r35" name="distr">
                    <parameter id="RealParameter.24.r35" estimate="false" name="M">1.0</parameter>
                    <parameter id="RealParameter.25.r35" estimate="false" name="S">1.25</parameter>
                </LogNormal>
            </prior>
            <prior id="KappaPrior.s:rag1" name="distribution" x="@kappa.s:rag1">
                <LogNormal id="LogNormalDistributionModel.4.rag1" name="distr">
                    <parameter id="RealParameter.24.rag1" estimate="false" name="M">1.0</parameter>
                    <parameter id="RealParameter.25.rag1" estimate="false" name="S">1.25</parameter>
                </LogNormal>
            </prior>
            <prior id="popMean.prior" name="distribution" x="@popMean">
                <Exponential id="Exponential.9" name="distr">
                    <parameter id="RealParameter.26" estimate="false" name="mean">1.0</parameter>
                </Exponential>
            </prior>
            <prior id="MeanRatePrior.c:bdnf" name="distribution" x="@ucldMean.c:bdnf">
                <LogNormal id="LogNormalDistributionModel.1" meanInRealSpace="true" name="distr">
                    <parameter id="RealParameter.27" estimate="false" name="M">0.0022</parameter>
                    <parameter id="RealParameter.28" estimate="false" lower="0.0" name="S" upper="5.0">1.25</parameter>
                </LogNormal>
            </prior>
            <prior id="MeanRatePrior.c:pnn" name="distribution" x="@ucldMean.c:pnn">
                <LogNormal id="LogNormalDistributionModel.2" meanInRealSpace="true" name="distr">
                    <parameter id="RealParameter.29" estimate="false" name="M">0.00223</parameter>
                    <parameter id="RealParameter.30" estimate="false" lower="0.0" name="S" upper="5.0">1.25</parameter>
                </LogNormal>
            </prior>
            <prior id="MeanRatePrior.c:r35" name="distribution" x="@ucldMean.c:r35">
                <LogNormal id="LogNormalDistributionModel.3" meanInRealSpace="true" name="distr">
                    <parameter id="RealParameter.31" estimate="false" name="M">0.00425</parameter>
                    <parameter id="RealParameter.32" estimate="false" lower="0.0" name="S" upper="5.0">1.25</parameter>
                </LogNormal>
            </prior>
            <prior id="MeanRatePrior.c:rag1" name="distribution" x="@ucldMean.c:rag1">
                <LogNormal id="LogNormalDistributionModel.41" meanInRealSpace="true" name="distr">
                    <parameter id="RealParameter.33" estimate="false" name="M">0.00219</parameter>
                    <parameter id="RealParameter.34" estimate="false" lower="0.0" name="S" upper="5.0">1.25</parameter>
                </LogNormal>
            </prior>
            <prior id="ucldStdevPrior.c:bdnf" name="distribution" x="@ucldStdev.c:bdnf">
                <LogNormal id="LogNormalDistributionModel.01" name="distr">
                    <parameter id="RealParameter.16" estimate="false" name="M">1.0</parameter>
                    <parameter id="RealParameter.17" estimate="false" lower="0.0" name="S" upper="5.0">1.25</parameter>
                </LogNormal>
            </prior>
            <prior id="ucldStdevPrior.c:pnn" name="distribution" x="@ucldStdev.c:pnn">
                <LogNormal id="LogNormalDistributionModel.11" name="distr">
                    <parameter id="RealParameter.18" estimate="false" name="M">1.0</parameter>
                    <parameter id="RealParameter.191" estimate="false" lower="0.0" name="S" upper="5.0">1.25</parameter>
                </LogNormal>
            </prior>
            <prior id="ucldStdevPrior.c:r35" name="distribution" x="@ucldStdev.c:r35">
                <LogNormal id="LogNormalDistributionModel.21" name="distr">
                    <parameter id="RealParameter.201" estimate="false" name="M">1.0</parameter>
                    <parameter id="RealParameter.21" estimate="false" lower="0.0" name="S" upper="5.0">1.25</parameter>
                </LogNormal>
            </prior>
            <prior id="ucldStdevPrior.c:rag1" name="distribution" x="@ucldStdev.c:rag1">
                <LogNormal id="LogNormalDistributionModel.31" name="distr">
                    <parameter id="RealParameter.22" estimate="false" name="M">1.0</parameter>
                    <parameter id="RealParameter.23" estimate="false" lower="0.0" name="S" upper="5.0">1.25</parameter>
                </LogNormal>
            </prior>
            <distribution id="sand lizards.prior" spec="beast.math.distributions.MRCAPrior" monophyletic="true" tree="@Tree.t:Species">
                <taxonset id="sand lizards" spec="TaxonSet">
                    <taxon idref="cowlesi"/>
                    <taxon idref="draconoides"/>
                    <taxon idref="inornata"/>
                    <taxon idref="maculata"/>
                    <taxon idref="notata"/>
                    <taxon idref="rufopunctata"/>
                    <taxon idref="scoparia"/>
                    <taxon idref="sp."/>
                    <taxon idref="texanus"/>
                </taxonset>
                <Exponential id="Exponential.4" name="distr" offset="8.77">
                    <parameter id="RealParameter.211" estimate="false" name="mean">16.88</parameter>
                </Exponential>
            </distribution>
            <distribution id="western Uma.prior" spec="beast.math.distributions.MRCAPrior" monophyletic="true" tree="@Tree.t:Species">
                <taxonset id="western Uma" spec="TaxonSet">
                    <taxon idref="cowlesi"/>
                    <taxon idref="inornata"/>
                    <taxon idref="notata"/>
                    <taxon idref="rufopunctata"/>
                    <taxon idref="scoparia"/>
                    <taxon idref="sp."/>
                </taxonset>
            </distribution>
        </distribution>
        <distribution id="likelihood" spec="util.CompoundDistribution" useThreads="true">
            <distribution id="treeLikelihood.bdnf" spec="TreeLikelihood" data="@bdnf" tree="@Tree.t:bdnf">
                <siteModel id="SiteModel.s:bdnf" spec="SiteModel" gammaCategoryCount="4" mutationRate="@mutationRate.s:bdnf" shape="@gammaShape.s:bdnf">
                    <parameter id="proportionInvariant.s:bdnf" estimate="false" lower="0.0" name="proportionInvariant" upper="1.0">0.0</parameter>
                    <substModel id="hky.s:bdnf" spec="HKY" kappa="@kappa.s:bdnf">
                        <frequencies id="empiricalFreqs.s:bdnf" spec="Frequencies" data="@bdnf"/>
                    </substModel>
                </siteModel>
                <branchRateModel id="RelaxedClock.c:bdnf" spec="beast.evolution.branchratemodel.UCRelaxedClockModel" clock.rate="@ucldMean.c:bdnf" rateCategories="@rateCategories.c:bdnf" tree="@Tree.t:bdnf">
                    <LogNormal id="LogNormalDistributionModel.c:bdnf" S="@ucldStdev.c:bdnf" meanInRealSpace="true" name="distr">
                        <parameter id="RealParameter.161" estimate="false" lower="0.0" name="M" upper="1.0">1.0</parameter>
                    </LogNormal>
                </branchRateModel>
            </distribution>
            <distribution id="treeLikelihood.pnn" spec="TreeLikelihood" data="@pnn" tree="@Tree.t:pnn">
                <siteModel id="SiteModel.s:pnn" spec="SiteModel" gammaCategoryCount="4" mutationRate="@mutationRate.s:pnn" shape="@gammaShape.s:pnn">
                    <parameter id="proportionInvariant.s:pnn" estimate="false" lower="0.0" name="proportionInvariant" upper="1.0">0.0</parameter>
                    <substModel id="hky.s:pnn" spec="HKY" kappa="@kappa.s:pnn">
                        <frequencies id="empiricalFreqs.s:pnn" spec="Frequencies" data="@pnn"/>
                    </substModel>
                </siteModel>
                <branchRateModel id="RelaxedClock.c:pnn" spec="beast.evolution.branchratemodel.UCRelaxedClockModel" clock.rate="@ucldMean.c:pnn" rateCategories="@rateCategories.c:pnn" tree="@Tree.t:pnn">
                    <LogNormal id="LogNormalDistributionModel.c:pnn" S="@ucldStdev.c:pnn" meanInRealSpace="true" name="distr">
                        <parameter id="RealParameter.16.pnn" estimate="false" lower="0.0" name="M" upper="1.0">1.0</parameter>
                    </LogNormal>
                </branchRateModel>
            </distribution>
            <distribution id="treeLikelihood.r35" spec="TreeLikelihood" data="@r35" tree="@Tree.t:r35">
                <siteModel id="SiteModel.s:r35" spec="SiteModel" gammaCategoryCount="4" mutationRate="@mutationRate.s:r35" shape="@gammaShape.s:r35">
                    <parameter id="proportionInvariant.s:r35" estimate="false" lower="0.0" name="proportionInvariant" upper="1.0">0.0</parameter>
                    <substModel id="hky.s:r35" spec="HKY" kappa="@kappa.s:r35">
                        <frequencies id="empiricalFreqs.s:r35" spec="Frequencies" data="@r35"/>
                    </substModel>
                </siteModel>
                <branchRateModel id="RelaxedClock.c:r35" spec="beast.evolution.branchratemodel.UCRelaxedClockModel" clock.rate="@ucldMean.c:r35" rateCategories="@rateCategories.c:r35" tree="@Tree.t:r35">
                    <LogNormal id="LogNormalDistributionModel.c:r35" S="@ucldStdev.c:r35" meanInRealSpace="true" name="distr">
                        <parameter id="RealParameter.16.r35" estimate="false" lower="0.0" name="M" upper="1.0">1.0</parameter>
                    </LogNormal>
                </branchRateModel>
            </distribution>
            <distribution id="treeLikelihood.rag1" spec="TreeLikelihood" data="@rag1" tree="@Tree.t:rag1">
                <siteModel id="SiteModel.s:rag1" spec="SiteModel" gammaCategoryCount="4" mutationRate="@mutationRate.s:rag1" shape="@gammaShape.s:rag1">
                    <parameter id="proportionInvariant.s:rag1" estimate="false" lower="0.0" name="proportionInvariant" upper="1.0">0.0</parameter>
                    <substModel id="hky.s:rag1" spec="HKY" kappa="@kappa.s:rag1">
                        <frequencies id="empiricalFreqs.s:rag1" spec="Frequencies" data="@rag1"/>
                    </substModel>
                </siteModel>
                <branchRateModel id="RelaxedClock.c:rag1" spec="beast.evolution.branchratemodel.UCRelaxedClockModel" clock.rate="@ucldMean.c:rag1" rateCategories="@rateCategories.c:rag1" tree="@Tree.t:rag1">
                    <LogNormal id="LogNormalDistributionModel.c:rag1" S="@ucldStdev.c:rag1" meanInRealSpace="true" name="distr">
                        <parameter id="RealParameter.16.rag1" estimate="false" lower="0.0" name="M" upper="1.0">1.0</parameter>
                    </LogNormal>
                </branchRateModel>
            </distribution>
        </distribution>
    </distribution>

    <operator id="Reheight.t:Species" spec="NodeReheight" taxonset="@taxonsuperset" tree="@Tree.t:Species" weight="94.0">
        <genetree idref="Tree.t:r35"/>
        <genetree idref="Tree.t:bdnf"/>
        <genetree idref="Tree.t:pnn"/>
        <genetree idref="Tree.t:rag1"/>
    </operator>

    <operator id="popSizeBottomScaler.t:Species" spec="ScaleOperator" degreesOfFreedom="1" parameter="@popSize" scaleFactor="0.5" weight="5.0"/>

    <operator id="popMeanScale.t:Species" spec="ScaleOperator" parameter="@popMean" scaleFactor="0.75" weight="3.0"/>

    <operator id="updown.all.Species" spec="UpDownOperator" scaleFactor="0.75" weight="20.0">
        <up idref="birthRate.t:Species"/>
        <down idref="popMean"/>
        <down idref="popSize"/>
        <down idref="Tree.t:Species"/>
        <down idref="Tree.t:r35"/>
        <down idref="Tree.t:bdnf"/>
        <down idref="Tree.t:pnn"/>
        <down idref="Tree.t:rag1"/>
        <down idref="popSizeTop"/>
    </operator>

    <operator id="YuleBirthRateScaler.t:Species" spec="ScaleOperator" parameter="@birthRate.t:Species" scaleFactor="0.75" weight="3.0"/>

    <operator id="treeScaler.t:r35" spec="ScaleOperator" scaleFactor="0.646" tree="@Tree.t:r35" weight="3.0"/>

    <operator id="treeRootScaler.t:r35" spec="ScaleOperator" rootOnly="true" scaleFactor="0.5" tree="@Tree.t:r35" weight="3.0"/>

    <operator id="UniformOperator.t:r35" spec="Uniform" tree="@Tree.t:r35" weight="30.0"/>

    <operator id="SubtreeSlide.t:r35" spec="SubtreeSlide" size="6.596" tree="@Tree.t:r35" weight="15.0"/>

    <operator id="narrow.t:r35" spec="Exchange" tree="@Tree.t:r35" weight="15.0"/>

    <operator id="wide.t:r35" spec="Exchange" isNarrow="false" tree="@Tree.t:r35" weight="3.0"/>

    <operator id="WilsonBalding.t:r35" spec="WilsonBalding" tree="@Tree.t:r35" weight="3.0"/>

    <operator id="treeScaler.t:bdnf" spec="ScaleOperator" scaleFactor="0.5" tree="@Tree.t:bdnf" weight="3.0"/>

    <operator id="treeRootScaler.t:bdnf" spec="ScaleOperator" rootOnly="true" scaleFactor="0.5" tree="@Tree.t:bdnf" weight="3.0"/>

    <operator id="UniformOperator.t:bdnf" spec="Uniform" tree="@Tree.t:bdnf" weight="30.0"/>

    <operator id="SubtreeSlide.t:bdnf" spec="SubtreeSlide" size="6.496" tree="@Tree.t:bdnf" weight="15.0"/>

    <operator id="narrow.t:bdnf" spec="Exchange" tree="@Tree.t:bdnf" weight="15.0"/>

    <operator id="wide.t:bdnf" spec="Exchange" isNarrow="false" tree="@Tree.t:bdnf" weight="3.0"/>

    <operator id="WilsonBalding.t:bdnf" spec="WilsonBalding" tree="@Tree.t:bdnf" weight="3.0"/>

    <operator id="treeScaler.t:pnn" spec="ScaleOperator" scaleFactor="0.5" tree="@Tree.t:pnn" weight="3.0"/>

    <operator id="treeRootScaler.t:pnn" spec="ScaleOperator" rootOnly="true" scaleFactor="0.618" tree="@Tree.t:pnn" weight="3.0"/>

    <operator id="UniformOperator.t:pnn" spec="Uniform" tree="@Tree.t:pnn" weight="30.0"/>

    <operator id="SubtreeSlide.t:pnn" spec="SubtreeSlide" size="4.912" tree="@Tree.t:pnn" weight="15.0"/>

    <operator id="narrow.t:pnn" spec="Exchange" tree="@Tree.t:pnn" weight="15.0"/>

    <operator id="wide.t:pnn" spec="Exchange" isNarrow="false" tree="@Tree.t:pnn" weight="3.0"/>

    <operator id="WilsonBalding.t:pnn" spec="WilsonBalding" tree="@Tree.t:pnn" weight="3.0"/>

    <operator id="treeScaler.t:rag1" spec="ScaleOperator" scaleFactor="0.5" tree="@Tree.t:rag1" weight="3.0"/>

    <operator id="treeRootScaler.t:rag1" spec="ScaleOperator" rootOnly="true" scaleFactor="0.66" tree="@Tree.t:rag1" weight="3.0"/>

    <operator id="UniformOperator.t:rag1" spec="Uniform" tree="@Tree.t:rag1" weight="30.0"/>

    <operator id="SubtreeSlide.t:rag1" spec="SubtreeSlide" size="7.13" tree="@Tree.t:rag1" weight="15.0"/>

    <operator id="narrow.t:rag1" spec="Exchange" tree="@Tree.t:rag1" weight="15.0"/>

    <operator id="wide.t:rag1" spec="Exchange" isNarrow="false" tree="@Tree.t:rag1" weight="3.0"/>

    <operator id="WilsonBalding.t:rag1" spec="WilsonBalding" tree="@Tree.t:rag1" weight="3.0"/>

    <operator id="FixMeanMutationRatesOperator" spec="DeltaExchangeOperator" delta="0.557" weight="2.0">
        <parameter idref="mutationRate.s:bdnf"/>
        <parameter idref="mutationRate.s:pnn"/>
        <parameter idref="mutationRate.s:r35"/>
        <parameter idref="mutationRate.s:rag1"/>
        <weightvector id="weightparameter" spec="parameter.IntegerParameter" dimension="4" estimate="false" lower="0" upper="0">817 661 585 917</weightvector>
    </operator>

    <operator id="gammaShapeScaler.s:pnn" spec="ScaleOperator" parameter="@gammaShape.s:pnn" scaleFactor="0.5" weight="0.5"/>

    <operator id="gammaShapeScaler.s:r35" spec="ScaleOperator" parameter="@gammaShape.s:r35" scaleFactor="0.5" weight="0.5"/>

    <operator id="gammaShapeScaler.s:rag1" spec="ScaleOperator" parameter="@gammaShape.s:rag1" scaleFactor="0.5" weight="0.5"/>

    <operator id="gammaShapeScaler.s:bdnf" spec="ScaleOperator" parameter="@gammaShape.s:bdnf" scaleFactor="0.5" weight="0.5"/>

    <operator id="ucldStdevScaler.c:bdnf" spec="ScaleOperator" parameter="@ucldStdev.c:bdnf" scaleFactor="0.5" weight="3.0"/>

    <operator id="CategoriesRandomWalk.c:bdnf" spec="IntRandomWalkOperator" parameter="@rateCategories.c:bdnf" weight="10.0" windowSize="1"/>

    <operator id="CategoriesSwapOperator.c:bdnf" spec="SwapOperator" intparameter="@rateCategories.c:bdnf" weight="10.0"/>

    <operator id="CategoriesUniform.c:bdnf" spec="UniformOperator" parameter="@rateCategories.c:bdnf" weight="10.0"/>

    <operator id="ucldMeanScaler.c:pnn" spec="ScaleOperator" parameter="@ucldMean.c:pnn" scaleFactor="0.5" weight="1.0"/>

    <operator id="ucldStdevScaler.c:pnn" spec="ScaleOperator" parameter="@ucldStdev.c:pnn" scaleFactor="0.113" weight="3.0"/>

    <operator id="CategoriesRandomWalk.c:pnn" spec="IntRandomWalkOperator" parameter="@rateCategories.c:pnn" weight="10.0" windowSize="1"/>

    <operator id="CategoriesSwapOperator.c:pnn" spec="SwapOperator" intparameter="@rateCategories.c:pnn" weight="10.0"/>

    <operator id="CategoriesUniform.c:pnn" spec="UniformOperator" parameter="@rateCategories.c:pnn" weight="10.0"/>

    <operator id="relaxedUpDownOperator.c:pnn" spec="UpDownOperator" scaleFactor="0.75" weight="3.0">
        <up idref="ucldMean.c:pnn"/>
        <down idref="Tree.t:pnn"/>
    </operator>

    <operator id="ucldMeanScaler.c:r35" spec="ScaleOperator" parameter="@ucldMean.c:r35" scaleFactor="0.5" weight="1.0"/>

    <operator id="ucldStdevScaler.c:r35" spec="ScaleOperator" parameter="@ucldStdev.c:r35" scaleFactor="0.079" weight="3.0"/>

    <operator id="CategoriesRandomWalk.c:r35" spec="IntRandomWalkOperator" parameter="@rateCategories.c:r35" weight="10.0" windowSize="1"/>

    <operator id="CategoriesSwapOperator.c:r35" spec="SwapOperator" intparameter="@rateCategories.c:r35" weight="10.0"/>

    <operator id="CategoriesUniform.c:r35" spec="UniformOperator" parameter="@rateCategories.c:r35" weight="10.0"/>

    <operator id="relaxedUpDownOperator.c:r35" spec="UpDownOperator" scaleFactor="0.75" weight="3.0">
        <up idref="ucldMean.c:r35"/>
        <down idref="Tree.t:r35"/>
    </operator>

    <operator id="ucldMeanScaler.c:rag1" spec="ScaleOperator" parameter="@ucldMean.c:rag1" scaleFactor="0.5" weight="1.0"/>

    <operator id="ucldStdevScaler.c:rag1" spec="ScaleOperator" parameter="@ucldStdev.c:rag1" scaleFactor="0.276" weight="3.0"/>

    <operator id="CategoriesRandomWalk.c:rag1" spec="IntRandomWalkOperator" parameter="@rateCategories.c:rag1" weight="10.0" windowSize="1"/>

    <operator id="CategoriesSwapOperator.c:rag1" spec="SwapOperator" intparameter="@rateCategories.c:rag1" weight="10.0"/>

    <operator id="CategoriesUniform.c:rag1" spec="UniformOperator" parameter="@rateCategories.c:rag1" weight="10.0"/>

    <operator id="relaxedUpDownOperator.c:rag1" spec="UpDownOperator" scaleFactor="0.75" weight="3.0">
        <up idref="ucldMean.c:rag1"/>
        <down idref="Tree.t:rag1"/>
    </operator>

    <operator id="popSizeTopScaler.t:Species" spec="ScaleOperator" degreesOfFreedom="1" parameter="@popSizeTop" scaleFactor="0.5" weight="5.0"/>

    <operator id="ucldMeanScaler.c:bdnf" spec="ScaleOperator" parameter="@ucldMean.c:bdnf" scaleFactor="0.5" weight="1.0"/>

    <operator id="relaxedUpDownOperator.c:bdnf" spec="UpDownOperator" scaleFactor="0.75" weight="3.0">
        <up idref="ucldMean.c:bdnf"/>
        <down idref="Tree.t:bdnf"/>
    </operator>

    <operator id="KappaScaler.s:bdnf" spec="ScaleOperator" parameter="@kappa.s:bdnf" scaleFactor="0.5" weight="0.1"/>

    <operator id="KappaScaler.s:pnn" spec="ScaleOperator" parameter="@kappa.s:pnn" scaleFactor="0.5" weight="0.1"/>

    <operator id="KappaScaler.s:r35" spec="ScaleOperator" parameter="@kappa.s:r35" scaleFactor="0.5" weight="0.1"/>

    <operator id="KappaScaler.s:rag1" spec="ScaleOperator" parameter="@kappa.s:rag1" scaleFactor="0.5" weight="0.1"/>

    <logger id="tracelog" fileName="coal_SLonly.log" logEvery="10000" model="@posterior" sort="smart">
        <log idref="posterior"/>
        <log idref="likelihood"/>
        <log idref="prior"/>
        <log idref="speciescoalescent"/>
        <log idref="birthRate.t:Species"/>
        <log idref="YuleModel.t:Species"/>
        <log idref="popMean"/>
        <log id="TreeHeight.Species" spec="beast.evolution.tree.TreeHeightLogger" tree="@Tree.t:Species"/>
        <log idref="treeLikelihood.r35"/>
        <log idref="treePrior.t:r35"/>
        <log id="TreeHeight.t:r35" spec="beast.evolution.tree.TreeHeightLogger" tree="@Tree.t:r35"/>
        <log idref="treeLikelihood.bdnf"/>
        <log idref="treePrior.t:bdnf"/>
        <log id="TreeHeight.t:bdnf" spec="beast.evolution.tree.TreeHeightLogger" tree="@Tree.t:bdnf"/>
        <log idref="treeLikelihood.pnn"/>
        <log idref="treePrior.t:pnn"/>
        <log id="TreeHeight.t:pnn" spec="beast.evolution.tree.TreeHeightLogger" tree="@Tree.t:pnn"/>
        <log idref="treeLikelihood.rag1"/>
        <log idref="treePrior.t:rag1"/>
        <log id="TreeHeight.t:rag1" spec="beast.evolution.tree.TreeHeightLogger" tree="@Tree.t:rag1"/>
        <log idref="mutationRate.s:pnn"/>
        <log idref="gammaShape.s:pnn"/>
        <log idref="mutationRate.s:r35"/>
        <log idref="gammaShape.s:r35"/>
        <log idref="mutationRate.s:rag1"/>
        <log idref="gammaShape.s:rag1"/>
        <log idref="mutationRate.s:bdnf"/>
        <log idref="gammaShape.s:bdnf"/>
        <log idref="ucldStdev.c:bdnf"/>
        <log id="rate.c:bdnf" spec="beast.evolution.branchratemodel.RateStatistic" branchratemodel="@RelaxedClock.c:bdnf" tree="@Tree.t:bdnf"/>
        <log idref="ucldMean.c:pnn"/>
        <log idref="ucldStdev.c:pnn"/>
        <log id="rate.c:pnn" spec="beast.evolution.branchratemodel.RateStatistic" branchratemodel="@RelaxedClock.c:pnn" tree="@Tree.t:pnn"/>
        <log idref="ucldMean.c:r35"/>
        <log idref="ucldStdev.c:r35"/>
        <log id="rate.c:r35" spec="beast.evolution.branchratemodel.RateStatistic" branchratemodel="@RelaxedClock.c:r35" tree="@Tree.t:r35"/>
        <log idref="ucldMean.c:rag1"/>
        <log idref="ucldStdev.c:rag1"/>
        <log id="rate.c:rag1" spec="beast.evolution.branchratemodel.RateStatistic" branchratemodel="@RelaxedClock.c:rag1" tree="@Tree.t:rag1"/>
        <log idref="sand lizards.prior"/>
        <parameter idref="ucldMean.c:bdnf" name="log"/>
        <log idref="western Uma.prior"/>
        <parameter idref="kappa.s:bdnf" name="log"/>
        <log idref="kappa.s:pnn"/>
        <log idref="kappa.s:r35"/>
        <log idref="kappa.s:rag1"/>
    </logger>

    <logger id="speciesTreeLogger" fileName="species.trees" logEvery="10000" mode="tree">
        <log id="SpeciesTreeLoggerX" spec="beast.evolution.speciation.SpeciesTreeLogger" popSize="@popSize" popSizeTop="@popSizeTop" speciesTreePrior="@SpeciesTreePopSize.Species" tree="@Tree.t:Species">
            <treetop id="treeTopFinder" spec="beast.evolution.speciation.TreeTopFinder">
                <tree idref="Tree.t:r35"/>
                <tree idref="Tree.t:bdnf"/>
                <tree idref="Tree.t:pnn"/>
                <tree idref="Tree.t:rag1"/>
            </treetop>
        </log>
    </logger>

    <logger id="screenlog" logEvery="10000" model="@posterior">
        <log idref="posterior"/>
        <log id="ESS.0" spec="util.ESS" arg="@posterior"/>
        <log idref="likelihood"/>
        <log idref="prior"/>
    </logger>

    <logger id="treelog.t:r35" fileName="$(tree).trees" logEvery="10000" mode="tree">
        <log id="TreeWithMetaDataLogger.t:r35" spec="beast.evolution.tree.TreeWithMetaDataLogger" branchratemodel="@RelaxedClock.c:r35" tree="@Tree.t:r35"/>
    </logger>

    <logger id="treelog.t:bdnf" fileName="$(tree).trees" logEvery="10000" mode="tree">
        <log id="TreeWithMetaDataLogger.t:bdnf" spec="beast.evolution.tree.TreeWithMetaDataLogger" branchratemodel="@RelaxedClock.c:bdnf" tree="@Tree.t:bdnf"/>
    </logger>

    <logger id="treelog.t:pnn" fileName="$(tree).trees" logEvery="10000" mode="tree">
        <log id="TreeWithMetaDataLogger.t:pnn" spec="beast.evolution.tree.TreeWithMetaDataLogger" branchratemodel="@RelaxedClock.c:pnn" tree="@Tree.t:pnn"/>
    </logger>

    <logger id="treelog.t:rag1" fileName="$(tree).trees" logEvery="10000" mode="tree">
        <log id="TreeWithMetaDataLogger.t:rag1" spec="beast.evolution.tree.TreeWithMetaDataLogger" branchratemodel="@RelaxedClock.c:rag1" tree="@Tree.t:rag1"/>
    </logger>

    <operatorschedule id="operatorSchedule" spec="OperatorSchedule">
        <subschedule id="operatorSubschedule" spec="OperatorSchedule" operatorPattern="^.*Species$" weight="20.0" weightIsPercentage="true"/>
    </operatorschedule>

</run>

</beast>
